# Supplementary material for: Exploring the potential of the sit-to-stand test for self-assessment of physical condition in advanced knee osteoarthritis patients using computer vision
Source: Front Public Health. 2024 Feb 7;12:1348236. doi: 10.3389/fpubh.2024.1348236 (PMC10880867; doi:10.3389/fpubh.2024.1348236)
Supplement: Supplementary file 2 [file Data_Sheet_1.ZIP]

Archive with 113 entries (110 files):
- Supplementary Materials/
- Supplementary Materials/Demographic characteristics.xlsx
- Supplementary Materials/Description of the Supplementary Materials.docx
- Supplementary Materials/Time series data/
- Supplementary Materials/Time series data/100_angel_order.xls
- Supplementary Materials/Time series data/102_angel_order.xls
- Supplementary Materials/Time series data/103_angel_order.xls
- Supplementary Materials/Time series data/104_angel_order.xls
- Supplementary Materials/Time series data/105_angel_order.xls
- Supplementary Materials/Time series data/106_angel_order.xls
- Supplementary Materials/Time series data/107_angel_order.xls
- Supplementary Materials/Time series data/108_angel_order.xls
- Supplementary Materials/Time series data/109_angel_order.xls
- Supplementary Materials/Time series data/10_angel_order.xls
- Supplementary Materials/Time series data/110_angel_order.xls
- Supplementary Materials/Time series data/111_angel_order.xls
- Supplementary Materials/Time series data/112_angel_order.xls
- Supplementary Materials/Time series data/113_angel_order.xls
- Supplementary Materials/Time series data/114_angel_order.xls
- Supplementary Materials/Time series data/12_angel_order.xls
- Supplementary Materials/Time series data/13_angel_order.xls
- Supplementary Materials/Time series data/14_angel_order.xls
- Supplementary Materials/Time series data/15_angel_order.xls
- Supplementary Materials/Time series data/16_angel_order.xls
- Supplementary Materials/Time series data/17_angel_order.xls
- Supplementary Materials/Time series data/18_angel_order.xls
- Supplementary Materials/Time series data/19_angel_order.xls
- Supplementary Materials/Time series data/20_angel_order.xls
- Supplementary Materials/Time series data/21_angel_order.xls
- Supplementary Materials/Time series data/22_angel_order.xls
- Supplementary Materials/Time series data/23_angel_order.xls
- Supplementary Materials/Time series data/24_angel_order.xls
- Supplementary Materials/Time series data/25_angel_order.xls
- Supplementary Materials/Time series data/27_angel_order.xls
- Supplementary Materials/Time series data/28_angel_order.xls
- Supplementary Materials/Time series data/29_angel_order.xls
- Supplementary Materials/Time series data/31_angel_order.xls
- Supplementary Materials/Time series data/32_angel_order.xls
- Supplementary Materials/Time series data/33_angel_order.xls
- Supplementary Materials/Time series data/34_angel_order.xls
- Supplementary Materials/Time series data/35_angel_order.xls
- Supplementary Materials/Time series data/36_angel_order.xls
- Supplementary Materials/Time series data/37_angel_order.xls
- Supplementary Materials/Time series data/38_angel_order.xls
- Supplementary Materials/Time series data/39_angel_order.xls
- Supplementary Materials/Time series data/3_angel_order.xls
- Supplementary Materials/Time series data/40_angel_order.xls
- Supplementary Materials/Time series data/41_angel_order.xls
- Supplementary Materials/Time series data/42_angel_order.xls
- Supplementary Materials/Time series data/43_angel_order.xls
- Supplementary Materials/Time series data/44_angel_order.xls
- Supplementary Materials/Time series data/45_angel_order.xls
- Supplementary Materials/Time series data/46_angel_order.xls
- Supplementary Materials/Time series data/47_angel_order.xls
- Supplementary Materials/Time series data/48_angel_order.xls
- Supplementary Materials/Time series data/49_angel_order.xls
- Supplementary Materials/Time series data/4_angel_order.xls
- Supplementary Materials/Time series data/50_angel_order.xls
- Supplementary Materials/Time series data/51_angel_order.xls
- Supplementary Materials/Time series data/52_angel_order.xls
- Supplementary Materials/Time series data/54_angel_order.xls
- Supplementary Materials/Time series data/55_angel_order.xls
- Supplementary Materials/Time series data/56_angel_order.xls
- Supplementary Materials/Time series data/57_angel_order.xls
- Supplementary Materials/Time series data/58_angel_order.xls
- Supplementary Materials/Time series data/59_angel_order.xls
- Supplementary Materials/Time series data/5_angel_order.xls
- Supplementary Materials/Time series data/61_angel_order.xls
- Supplementary Materials/Time series data/62_angel_order.xls
- Supplementary Materials/Time series data/63_angel_order.xls
- Supplementary Materials/Time series data/64_angel_order.xls
- Supplementary Materials/Time series data/65_angel_order.xls
- Supplementary Materials/Time series data/66_angel_order.xls
- Supplementary Materials/Time series data/67_angel_order.xls
- Supplementary Materials/Time series data/68_angel_order.xls
- Supplementary Materials/Time series data/69_angel_order.xls
- Supplementary Materials/Time series data/70_angel_order.xls
- Supplementary Materials/Time series data/71_angel_order.xls
- Supplementary Materials/Time series data/72_angel_order.xls
- Supplementary Materials/Time series data/74_angel_order.xls
- Supplementary Materials/Time series data/75_angel_order.xls
- Supplementary Materials/Time series data/76_angel_order.xls
- Supplementary Materials/Time series data/77_angel_order.xls
- Supplementary Materials/Time series data/78_angel_order.xls
- Supplementary Materials/Time series data/79_angel_order.xls
- Supplementary Materials/Time series data/7_angel_order.xls
- Supplementary Materials/Time series data/80_angel_order.xls
- Supplementary Materials/Time series data/81_angel_order.xls
- Supplementary Materials/Time series data/82_angel_order.xls
- Supplementary Materials/Time series data/83_angel_order.xls
- Supplementary Materials/Time series data/84_angel_order.xls
- Supplementary Materials/Time series data/85_angel_order.xls
- Supplementary Materials/Time series data/86_angel_order.xls
- Supplementary Materials/Time series data/87_angel_order.xls
- Supplementary Materials/Time series data/88_angel_order.xls
- Supplementary Materials/Time series data/89_angel_order.xls
- Supplementary Materials/Time series data/8_angel_order.xls
- Supplementary Materials/Time series data/90_angel_order.xls
- Supplementary Materials/Time series data/91_angel_order.xls
- Supplementary Materials/Time series data/92_angel_order.xls
- Supplementary Materials/Time series data/93_angel_order.xls
- Supplementary Materials/Time series data/94_angel_order.xls
- Supplementary Materials/Time series data/95_angel_order.xls
- Supplementary Materials/Time series data/96_angel_order.xls
- Supplementary Materials/Time series data/97_angel_order.xls
- Supplementary Materials/Time series data/98_angel_order.xls
- Supplementary Materials/Time series data/99_angel_order.xls
- Supplementary Materials/Time series data/9_angel_order.xls
- Supplementary Materials/Time series data analysis results/
- Supplementary Materials/Time series data analysis results/STS Left (physical function).ipynb
- Supplementary Materials/Time series data analysis results/STS Left (stiffness).ipynb
- Supplementary Materials/Time series data analysis results/STS Right (physical function).ipynb
- Supplementary Materials/Time series data analysis results/STS Right (stiffness).ipynb
