# Supplementary material for: Exploring the potential of the sit-to-stand test for self-assessment of physical condition in advanced knee osteoarthritis patients using computer vision
Source: Front Public Health. 2024 Feb 7;12:1348236. doi: 10.3389/fpubh.2024.1348236 (PMC10880867; doi:10.3389/fpubh.2024.1348236)
Supplement: Supplementary file 2 [file Data_Sheet_1.ZIP › Supplementary Materials/Demographic characteristics.xlsx]

## Sheet: Sheet1
name	sex	age	BMI	WOMAC（B）	WOMAC（C）	KLgrade (left)	KLgrade(right)
3	2	79	24.8777	0	1	4	2
4	2	65	26.5625	0	0	2	4
5	1	65	24.8016	0	0	1	4
7	2	67	29.1363	1	1	3	3
8	2	68	26.1719	0	0	1	3
9	1	75	25.464	1	0	3	3
10	1	67	26.6728	1	0	4	3
12	2	70	26.1752	0	1	3	3
13	1	68	28.3419	0	1	3	2
14	2	70	23.3355	1	1	4	4
15	1	68	25	1	1	3	4
16	2	57	33.6728	0	0	4	3
17	2	67	32.0461	1	1	4	4
18	2	64	32.8707	1	1	1	4
19	2	65	32.0073	1	1	4	4
20	2	76	30.6667	0	1	4	3
21	2	59	23.8751	1	1	4	4
22	2	70	23.7332	1	1	3	2
23	1	70	29.0548	0	1	4	3
24	2	58	27.7344	0	0	4	3
25	1	66	30.854	0	0	3	3
27	1	61	27.102	0	0	0	4
28	2	62	24.977	0	0	4	3
29	2	67	25.3906	0	0	4	3
31	2	65	21.5	0	0	3	3
32	2	71	25.3902	1	1	2	3
33	1	67	30.4218	0	0	4	2
34	1	66	23.3887	0	1	4	4
35	1	75	23.2	0	0	4	3
36	2	71	26.4381	0	0	2	3
37	2	66	26.4463	1	1	3	4
38	2	59	24.974	1	1	2	4
39	2	62	31.25	0	0	4	3
40	1	65	24.0346	0	0	4	4
41	1	57	29.7265	1	1	4	4
42	2	69	25.6745	0	0	4	4
43	1	62	28.7197	0	1	4	4
44	1	53	27.0416	0	0	2	4
45	2	64	29.3848	0	0	4	4
46	2	65	23.634	0	1	4	3
47	2	67	25.5296	0	1	4	4
48	2	60	24.4646	1	1	2	4
49	1	72	20.9042	0	0	4	2
50	2	77	28.7201	0	1	1	4
51	2	68	27.0552	1	1	3	3
52	1	67	34.8944	0	1	4	4
54	2	69	26.6728	0	0	3	4
55	2	66	25.5588	0	1	3	4
56	1	71	25.2363	0	1	4	4
57	2	70	27.0552	0	0	2	4
58	2	67	24.7676	0	0	2	3
59	1	72	27.0416	0	0	3	4
61	1	67	26.1962	0	0	4	2
62	2	68	28.125	0	0	4	2
63	2	59	29.0318	0	1	2	4
64	2	61	26.5	1	1	2	4
65	2	76	23.4	1	1	2	4
66	2	66	33.7778	1	1	4	2
67	2	72	34.4842	0	0	4	3
68	1	81	26.4236	0	0	4	3
69	1	66	24.7676	0	0	4	4
70	2	62	27.0552	0	0	3	3
71	1	78	27.6601	1	0	3	4
72	1	60	28.4665	0	0	4	4
74	2	64	24.7676	0	1	4	4
75	2	78	33.0642	0	0	3	4
76	2	68	29.2969	0	0	3	4
77	2	69	27.3438	0	0	3	3
78	2	64	30.4705	0	1	4	3
79	2	56	28.578	0	0	4	1
80	2	53	29.6665	1	1	4	4
81	2	65	27.993	1	0	3	4
82	2	60	35.796	0	1	3	2
83	1	66	25.0995	1	0	3	4
84	1	70	23.0104	0	0	3	2
85	1	64	27.0169	0	1	2	3
86	1	66	24.4898	0	0	3	2
87	2	70	30.4832	0	0	1	4
88	2	70	32.4619	0	0	4	4
89	2	70	31.3798	1	0	4	2
90	2	71	26.1286	1	0	4	4
91	2	70	31.5556	0	1	1	4
92	1	63	29.4118	1	0	3	4
93	2	62	27.0538	0	0	4	3
94	2	68	22.5069	0	1	2	4
95	2	74	29.2969	0	1	3	1
96	2	70	28.9461	0	1	2	4
97	2	75	23.3844	1	1	4	3
98	2	71	26.5625	1	1	3	4
99	2	72	23.4375	0	1	4	2
100	2	78	31.1111	1	1	4	2
102	2	67	26.4463	1	1	3	3
103	2	69	25.7812	0	1	2	4
104	2	67	23.6128	0	0	2	3
105	1	78	26.7036	0	0	1	4
106	2	76	22.6562	0	0	3	2
107	2	69	32.8125	1	1	4	3
108	2	65	29.3724	0	0	3	4
109	2	66	33.5938	0	0	4	2
110	2	73	28.764	1	1	1	3
111	2	74	28.9062	0	0	1	3
112	1	70	27.5482	0	0	0	3
113	1	64	23.1206	1	0	3	2
114	1	70	23.8751	0	0	4	2
