# Supplementary material for: Exploring the potential of the sit-to-stand test for self-assessment of physical condition in advanced knee osteoarthritis patients using computer vision
Source: Front Public Health. 2024 Feb 7;12:1348236. doi: 10.3389/fpubh.2024.1348236 (PMC10880867; doi:10.3389/fpubh.2024.1348236)
Supplement: Supplementary file 2 [file Data_Sheet_1.ZIP › Supplementary Materials/Time series data/100_angel_order.xls]

## Sheet: Sheet1
Unnamed: 0		R_HIP_ANGEL	R_KNEE_ANGEL	L_HIP_ANGEL	L_KNEE_ANGEL
0		112.775	97.0222	100.112	82.3537
1		105.83	97.0205	93.6642	83.9167
2		92.9495	98.9194	83.0153	86.9156
3		88.0339	100.947	78.8811	88.6802
4		84.4202	104.48	75.8599	91.6182
5		81.7859	108.301	73.7472	94.9608
6		79.3565	111.128	71.2423	96.9964
7		77.4054	113.571	68.5406	98.3033
8		74.907	116.608	65.6692	99.9964
9		72.3216	119.365	63.0243	103.056
10		70.7445	121.738	61.9191	107.043
11		70.1053	124.236	61.7213	110.368
12		70.004	125.766	61.8835	112.571
13		69.8619	127.386	62.3548	115.407
14		70.0463	130.119	63.4131	119.455
15		70.1602	132.178	64.4783	123.552
16		71.6944	132.922	67.3056	126.51
17		74.6379	134.293	70.419	127.227
18		84.3247	135.934	80.0274	128.028
19		90.3356	136.213	86.2358	130.216
20		95.7077	135.56	92.8316	131.878
21		100.797	134.928	98.3503	132.437
22		106.308	135.093	102.94	132.042
23		112.065	136.716	108.429	132.816
24		117.23	137.649	115.144	134.734
25		122.455	137.213	121.533	135.265
26		127.305	136.637	126.3	134.564
27		134.435	137.861	132.837	135.089
28		141.822	139.97	139.523	137.32
29		144.771	140.511	142.704	138.125
30		149.277	143.479	146.703	140.569
31		153.304	145.648	150.722	143.04
32		156.197	145.867	153.016	143.626
33		156.237	146.338	152.96	143.395
34		153.093	147.949	150.643	142.324
35		151.533	147.313	148.922	141.964
36		147.044	147.591	145.674	142.964
37		141.154	148.527	140.132	144.662
38		137.635	148.367	136.647	144.619
39		135.931	150.98	133.118	144.009
40		133.856	153.293	129.114	143.445
41		133.951	153.676	128.85	143.589
42		134.249	153.101	129.363	143.081
43		131.609	152.49	126.818	142.306
44		124.261	150.62	120.251	141.096
45		116.295	148.25	112.709	139.84
46		109.811	145.757	106.323	137.66
47		103.921	143.769	100.632	135.8
48		99.6937	143.796	95.5731	133.79
49		95.1327	142.287	90.2524	131.561
50		87.5959	140.417	81.185	127.912
51		85.3584	140.135	78.8007	127.639
52		83.2369	139.367	76.4586	126.939
53		80.8793	138.463	73.3406	125.204
54		79.5722	137.7	72.0317	124.173
55		78.3198	136.726	71.2034	122.979
56		78.1791	136.62	71.0893	122.652
57		78.4628	136.215	70.9776	122.122
58		79.5241	136.432	71.6265	121.709
59		81.1814	135.283	73.3723	120.745
60		83.5042	133.15	75.3376	118.141
61		86.8579	129.914	78.5186	115.355
62		90.5845	127.598	82.9656	114.184
63		91.4198	122.01	84.4519	110.434
64		95.9845	119.784	91.1354	111.814
65		98.25	118.022	95.4366	111.856
66		110.979	114.877	106.122	109.138
67		115.587	115.347	110.457	109.937
68		117.099	114.537	112.855	110.96
69		120.003	114.413	115.289	110.859
70		121.462	113.759	116.76	110.64
71		120.058	112.694	115.416	109.85
72		116.926	111.165	113.547	108.971
73		113.621	111.401	110.584	107.703
74		109.648	111.187	107.338	106.817
75		103.249	110.379	103.114	107.284
76		94.2624	109.991	96.1647	108.149
77		90.4603	110.259	91.7941	107.177
78		87.6775	112.015	88.0106	107.574
79		85.4574	114.508	84.3435	107.873
80		81.9153	116.37	79.4734	107.875
81		79.7445	118.144	75.9145	108.149
82		75.3471	121.952	70.6395	109.985
83		73.0966	123.456	68.6267	111.387
84		71.6875	124.484	67.7602	113.315
85		70.5245	125.353	67.1094	114.734
86		69.2127	126.064	66.0449	116.273
87		69.312	127.591	66.5734	118.496
88		69.4904	128.938	67.2967	121.776
89		69.6967	129.529	68.5588	125.089
90		70.1148	130.172	69.4534	126.566
91		72.1662	132.578	71.8686	128.994
92		76.1202	135.023	75.2714	130.48
93		78.9534	135.517	78.2528	132.105
94		81.9254	136.279	80.6568	133.071
95		85.8448	137	83.6634	133.073
96		90.9587	137.234	88.5038	133.438
97		96.4508	137.417	93.8497	134.02
98		108.749	138.205	106.74	135.793
99		117.972	138.743	116.434	137.152
100		125.477	138.376	125.658	138.028
101		130.079	137.581	130.896	138.401
102		135.926	139.061	135.825	139.94
103		142.904	141.434	141.454	140.97
104		148.175	142.811	146.224	141.007
105		156.161	147.643	152.39	143.234
106		160.805	149.598	156.661	144.42
107		163.24	151.159	157.9	144.518
108		163.093	153.945	158.216	146.78
109		162.794	154.647	158.625	147.234
110		160.026	153.084	156.97	146.048
111		154.436	151.568	151.914	144.505
112		141.095	146.316	139.925	141.224
113		140.783	146.096	139.39	139.426
114		130.993	144.404	130.189	138.728
115		122.929	140.116	123.274	137.606
116		117.576	141.079	116.051	135.078
117		111.045	140.975	108.734	134.183
118		104.706	139.761	102.438	132.436
119		98.8455	138.733	95.5723	130.467
120		95.5026	138.706	92.6739	130.553
121		91.693	137.902	88.2323	128.645
122		86.4127	136.601	83.2269	128.044
123		83.6603	136.338	80.0645	127.099
124		81.738	135.98	79.1946	127.375
125		79.3602	134.933	76.5804	125.512
126		78.1342	134.487	74.9411	124.209
127		77.661	134.111	74.7178	123.345
128		77.1283	133.792	73.5566	121.892
129		76.3578	132.496	72.5817	120.857
130		74.7446	127.928	71.543	118.925
131		75.9905	125.86	72.0552	116.447
132		80.3499	123.571	75.7238	112.61
133		83.2011	120.268	77.8422	108.743
134		85.663	116.762	81.0595	106.93
135		88.6407	114.023	84.0188	105.051
136		92.8749	111.83	87.6798	103.287
137		97.5617	110.026	91.6658	101.258
138		104.443	110.717	98.6878	102.527
139		108.009	110.448	101.484	102.154
140		112.603	112.082	107.214	105.267
141		114.128	112.618	108.619	105.138
142		114.657	111.597	109.024	105.017
143		114.943	112.065	108.665	105.38
144		113.739	112.114	107.34	105.266
145		107.679	111.819	102.305	105.696
146		103.258	112.158	98.5789	105.767
147		97.8355	112.746	94.1541	106.618
148		91.0953	113.621	88.2894	107.748
149		86.1932	115.97	83.671	110.13
150		83.183	118.523	79.5344	110.931
151		80.3527	120.673	76.0489	111.998
152		77.6224	123.195	73.4542	113.981
153		74.038	124.544	70.1292	116.043
154		73.4814	125.975	69.4942	116.331
155		71.9889	126.347	67.924	117.312
156		70.3881	126.793	66.8057	118.651
157		69.6338	127.262	66.1649	119.796
158		67.7336	127.593	64.6743	120.966
159		66.6772	128.178	64.0286	122.639
160		65.8388	128.151	63.2777	123.701
161		66.5105	129.589	64.8139	127.333
162		67.2907	130.027	66.0365	128.885
163		69.7382	131.585	68.5973	130.675
164		72.7127	133.338	72.1947	133.309
165		75.9466	134.689	75.5524	135.408
166		79.1574	136.272	78.7422	136.928
167		82.7118	137.129	81.8729	137.314
168		86.875	137.17	85.3044	137.074
169		91.4421	137.893	89.7663	137.473
170		96.3918	138.314	95.2136	138.291
171		101.634	138.932	100.856	138.52
172		106.72	139.845	104.915	138.012
173		112.001	140.642	110.386	138.982
174		117.569	141.338	116.692	140.388
175		123.134	142.317	122.526	140.89
176		127.705	143.588	127.718	141.956
177		137.833	146.366	138.531	144.527
178		143.385	147.114	142.953	143.926
179		149.065	150.251	146.108	144.043
180		151.153	150.552	146.504	143.183
181		152.607	151.002	147.395	144.168
182		153.996	151.92	148.12	143.618
183		155.756	153.05	149.736	143.559
184		157.02	154.599	150.971	144.186
185		156.077	154.647	150.278	143.155
186		152.679	153.347	147.071	142.411
187		148.027	152.342	143.168	141.242
188		142.4	149.611	138.357	139.709
189		136.416	149.008	132.781	138.763
190		129.35	148.485	126.101	138.518
191		121.308	147.587	118.256	137.425
192		115.343	147.27	112.139	136.851
193		104.101	146.746	100.826	136.943
194		98.4962	146.192	94.6067	136.217
195		93.7092	145.242	89.518	135.02
196		89.5032	144.182	84.8042	133.535
197		85.7754	142.931	80.9227	131.83
198		83.8123	142.367	79.1803	131.132
199		81.9759	141.55	77.5491	130.488
200		80.1288	140.503	75.8255	129.458
201		78.2699	139.507	74.0784	128.409
202		77.8678	138.907	73.2875	127.369
203		77.2664	138.129	72.4006	126.279
204		76.5412	137.762	70.8377	124.528
205		75.7427	136.927	68.7425	122.189
206		75.0519	135.924	67.9429	120.826
207		75.7429	134.947	69.6337	121.38
208		76.2621	133.488	70.2875	120.572
209		78.3556	129.429	72.3177	116.616
210		81.5571	125.018	74.8955	111.619
211		86.2677	120.588	79.0398	106.888
212		90.6352	115.844	82.7761	102.498
213		94.5306	112.301	86.1584	99.0558
214		98.3184	108.732	88.7191	94.5076
215		102.491	106.86	93.5894	93.7562
216		106.33	106.293	97.3114	93.2083
217		110.696	106.703	100.613	92.6624
218		115.461	108.719	103.868	93.1763
219		118.88	109.671	106.874	93.8708
220		121.98	111.428	109.571	95.2997
221		123.384	112.048	110.504	95.193
222		124.162	112.692	110.81	95.1788
223		124.42	113.301	111.302	95.9867
224		123.372	113.774	110.565	96.7773
225		117.775	113.775	105.063	96.7204
226		113.203	113.347	101.338	96.771
227		107.886	113.239	96.1815	96.7929
228		103.336	114.472	92.2358	98.1875
229		97.8977	117.391	87.4299	101.735
230		93.7444	120.412	83.3988	103.956
231		89.8588	123.232	78.7403	105.524
232		85.1317	124.663	74.0191	106.704
233		80.4818	126.499	70.638	109.15
234		76.1992	127.666	68.513	113.319
235		73.9473	128.789	66.9969	114.892
236		73.2851	129.735	67.0758	115.817
237		73.1621	130.77	67.5037	116.918
238		72.1429	131.356	67.1455	118.074
239		71.2462	132.203	67.0346	120.255
240		71.0684	132.559	67.3865	121.092
241		69.8115	133.572	66.4815	124.025
242		70.4168	134.548	67.9014	127.057
243		71.3857	135.054	69.2324	128.742
244		72.6366	135.998	71.1468	131.25
245		75.1051	137.766	73.9876	134.059
246		76.9551	138.643	76.69	136.307
247		80.1762	139.742	80.0035	137.082
248		83.78	139.906	84.2202	137.247
249		88.5837	140.146	88.6545	137.006
250		93.9165	140.548	93.7934	137.187
251		99.6414	140.282	99.6488	137.799
252		104.234	139.867	104.148	137.43
253		108.205	138.637	108.597	136.795
254		114.674	139.26	116.118	138.43
255		119.522	139.992	121.964	140.86
256		124.103	141.902	127.73	144.454
257		138.778	143.368	141.478	140.415
258		142.921	146.242	145.339	143.044
259		142.797	149.286	145.185	144.573
260		134.39	148.806	138.026	144.505
261		136.362	148.946	140.921	147.647
262		143.413	151.131	147.978	149.291
263		144.313	153.814	147.067	149.582
264		135.866	151.829	137.221	145.448
265		128.957	148.593	129.381	143.368
266		136.252	150.614	137.362	144.903
267		138.606	149.015	138.161	141.531
268		135.219	147.221	134.711	139.082
269		129.086	145.966	127.799	137.487
270		123.688	145.436	121.373	137.17
271		116.864	144.688	114.782	136.462
272		105.278	145.582	102.414	135.676
273		101.192	145.854	97.9783	135.082
274		96.9736	144.973	93.3342	133.915
275		92.1734	143.957	87.5159	131.65
276		88.3435	143.444	83.6733	129.985
277		85.0922	142.036	80.6746	129.201
278		82.1434	141.36	77.7013	127.81
279		80.2146	140.9	75.8849	126.955
280		78.9061	140.517	74.3568	126.154
281		77.7238	139.801	73.3656	125.103
282		77.5381	139.498	72.5655	124.285
283		76.7409	139.781	69.9456	122.171
284		76.5146	139.542	68.5249	120.124
285		76.859	139.196	69.1308	119.757
286		76.9933	137.757	69.3406	118.973
287		77.4356	137.217	69.0351	116.984
288		78.2522	133.267	68.7947	112.972
289		80.2515	132.067	72.4508	114.959
290		82.6713	129.805	73.3893	111.216
291		86.9148	124.899	77.6961	106.93
292		92.5203	121.877	82.227	103.575
293		99.0627	119.675	87.626	101.455
294		105.3	117.351	92.5301	99.3818
295		113.329	117.168	99.9872	99.3988
296		118.734	118.179	105.271	100.828
297		123.088	118.575	109.139	100.647
298		126.716	118.486	112.082	100.404
299		129.511	119.218	114.875	101.626
300		130.611	119.359	116.691	102.548
301		132.87	120.466	118.322	102.864
302		133.945	122.041	119.452	104.25
303		132.648	120.768	117.973	103.442
304		128.955	119.519	114.31	101.914
305		125.562	120.026	110.844	101.951
306		119.406	118.479	105.909	101.325
307		111.607	116.993	100.019	100.784
308		104.959	116.681	95.5987	101.83
309		98.8201	117.148	91.0405	103.884
310		94.5388	117.603	87.3319	104.855
311		91.7152	118.837	84.4863	106.208
312		89.4659	120.058	82.1788	107.138
313		86.3419	121.134	78.6593	107.655
314		83.0037	122.733	75.6096	109.712
315		78.9128	123.08	72.5008	111.272
316		75.5424	123.784	70.1738	113.093
317		73.3254	124.496	68.7657	114.836
318		71.2131	123.984	67.2058	114.865
319		71.5575	125.937	66.8798	115.55
320		70.0578	126.321	66.4806	115.976
321		68.5338	126.548	64.7953	116.007
322		67.9027	128.344	64.0507	117.536
323		68.8833	130.348	64.4421	118.302
324		69.6074	131.613	64.3634	119.012
325		70.1572	133.094	64.7159	120.547
326		70.6109	134.631	64.8916	121.902
327		70.8328	135.805	65.2136	123.342
328		71.5945	137.822	65.9836	125.265
329		73.4352	139.389	67.8369	127.315
330		75.0749	140.71	68.7684	128.129
331		76.7055	141.965	70.9248	130.443
332		78.2824	142.72	72.3433	131.506
333		80.4497	143.712	73.8524	132.522
334		83.4188	146.123	76.5042	134.141
335		85.6844	146.543	78.6221	135.157
336		97.4477	148.319	89.9066	134.965
337		104.762	149.34	97.7395	135.582
338		112.068	149.621	104.93	135.079
339		118.481	150.061	112.314	136.37
340		125.293	150.365	120.962	139.236
341		127.224	151.321	124.53	142.45
342		128.398	150.167	126.699	143.004
343		138.216	151.608	136.122	144.42
344		147.918	155.417	144.916	147.532
345		154.915	157.503	149.388	146.894
346		159.98	158.371	153.431	147.858
347		165.026	159.662	156.421	143.673
348		170.126	160.533	161.343	141.182
349		171.333	159.571	161.966	140.953
350		171.827	158.588	161.927	140.996
351		171.387	156.635	160.856	142.057
352		168.699	156.629	158.401	138.434
353		166.896	156.858	156.679	138.962
354		164.574	156.188	154.345	139.014
355		161.37	156.339	151.022	138.712
356		158.024	155.96	147.305	136.695
357		153.6	155.34	142.621	134.794
358		145.338	153.9	137.67	135.539
359		129.802	151.079	126.918	139.231
360		127.01	150.268	125.738	140.244
361		128.531	150.996	125.965	138.41
362		127.143	151.177	122.917	135.959
363		125.679	150.235	120.546	133.392
364		122.433	149.264	117.815	132.72
365		119.645	149.884	115.354	133.462
366		116.381	148.807	112.815	134.225
367		113.167	149.065	109.502	133.781
368		105.222	148.138	100.765	132.78
369		101.722	148.517	95.9872	131.585
370		98.4346	147.864	93.1151	132.413
371		94.4498	146.714	86.9652	130.027
372		91.1123	146.883	84.8793	130.971
373		88.6609	147.73	82.8013	131.409
374		86.7156	147.637	80.2438	130.143
375		85.2134	146.633	78.4751	129.175
376		82.6594	146.119	76.772	129.113
377		80.8612	145.388	74.7281	128.632
378		80.0969	145.004	73.7792	128.261
379		79.0614	144.766	72.5315	127.437
380		78.5104	144.167	71.9931	127.473
381		78.0413	143.966	71.1001	126.232
382		77.2245	143.695	70.2891	125.18
383		76.5046	142.744	68.28	122.812
384		75.976	141.254	67.0722	120.309
385		75.6357	139.393	66.5939	118.135
386		77.2252	137.823	67.4785	116.353
387		77.3467	134.84	65.5888	110.7
388		79.9199	132.084	67.7762	108.334
389		84.3007	127.445	72.4138	106.511
390		88.2113	123.029	75.74	102.301
391		94.5228	120.193	82.87	100.889
392		102.839	117.478	89.8025	97.2071
393		110.508	116.725	94.1624	92.8694
394		117.064	117.36	99.4054	91.7457
395		121.088	117.566	103.467	91.8422
396		123.733	116.963	107.572	93.0954
397		129.268	118.191	112.143	93.3903
398		131.398	117.788	114.879	92.9752
399		132.821	118.231	115.086	91.0674
