# Supplementary material for: Exploring the potential of the sit-to-stand test for self-assessment of physical condition in advanced knee osteoarthritis patients using computer vision
Source: Front Public Health. 2024 Feb 7;12:1348236. doi: 10.3389/fpubh.2024.1348236 (PMC10880867; doi:10.3389/fpubh.2024.1348236)
Supplement: Supplementary file 2 [file Data_Sheet_1.ZIP › Supplementary Materials/Time series data/102_angel_order.xls]

## Sheet: Sheet1
Unnamed: 0		R_HIP_ANGEL	R_KNEE_ANGEL	L_HIP_ANGEL	L_KNEE_ANGEL
0		120.748	118.395	114.923	108.617
1		120.779	118.496	115.184	108.556
2		120.952	118.487	115.315	108.386
3		120.875	118.172	115.519	108.107
4		120.196	117.581	115.903	107.394
5		119.734	117.204	115.44	106.953
6		118.228	116.806	114.066	107.046
7		113.816	115.895	109.859	106.158
8		112.21	115.504	108.695	106.164
9		110.448	114.809	106.511	104.944
10		104.002	113.642	99.7389	101.639
11		100.212	112.837	96.0922	101.126
12		95.5557	111.907	91.8106	101.209
13		91.3583	111.352	87.8543	101.916
14		83.5767	110.529	80.5295	103.196
15		79.2844	109.959	76.6477	103.533
16		63.516	110.436	61.1756	103.688
17		60.5822	110.311	57.9715	103.631
18		56.8472	110.913	53.5	103.256
19		54.4448	111.951	51.3924	104.838
20		51.2627	113.403	48.5086	105.495
21		49.5398	112.957	46.2449	104.538
22		48.7856	113.47	45.4022	104.317
23		49.9786	113.2	46.8058	104.966
24		50.3924	113.55	47.1907	105.228
25		51.332	113.067	48.4891	105.461
26		52.3945	113.438	49.9279	106.548
27		51.8562	114.066	48.6939	107.48
28		50.4635	115.423	46.9864	107.285
29		49.9533	116.479	46.5999	108.681
30		49.4512	119.786	46.1218	111.766
31		50.692	121.258	48.142	114.767
32		52.2191	122.746	50.701	118.25
33		58.1493	128.585	57.7402	127.687
34		60.4908	130.49	60.7154	130.853
35		63.5999	132.925	64.0678	134.015
36		66.769	133.476	68.0712	135.891
37		74.8814	134.8	76.4261	138.509
38		80.2054	135.954	80.8415	138.546
39		90.7184	138.717	89.6583	138.697
40		103.481	142.998	101.16	141.416
41		109.152	144.514	106.875	142.391
42		115.529	146.006	113.038	142.991
43		121.871	147.601	120.69	145.832
44		133.165	150.608	134.486	150.403
45		143.155	152.709	146.985	155.087
46		147.329	155.277	151.002	156.415
47		152.634	157.58	153.546	153.352
48		162.178	160.763	164.576	159.727
49		165.907	161.126	168.265	162.84
50		171.189	163.069	170.838	165.019
51		172.021	163.872	170.722	165.64
52		172.869	164.631	170.689	166.204
53		172.444	164.725	171.407	166.349
54		172.35	164.64	171.636	166.232
55		172.071	164.517	171.896	166.702
56		171.083	164.063	172.178	163.577
57		170.503	163.838	171.746	163.707
58		169.761	164.056	170.784	162.871
59		169.375	164.049	170.285	162.927
60		167.558	163.818	169.515	162.809
61		165.006	163.285	168.313	162.133
62		156.529	160.649	160.987	159.46
63		146.818	156.534	152.005	156.398
64		143.032	154.207	148.042	155.067
65		137.301	152.003	141.243	151.258
66		132.745	149.927	135.275	147.15
67		123.643	145.27	126.399	142.912
68		115.821	143.378	119.006	142.301
69		109.368	141.664	112.059	140.086
70		99.8284	138.766	102.495	138.65
71		96.5774	138.858	97.3176	135.679
72		93.3214	136.824	95.199	134.909
73		90.5419	136.202	92.2296	133.919
74		82.6775	133.152	83.6307	130.493
75		80.298	131.611	81.1251	129.021
76		77.1323	129.288	78.9776	128.574
77		72.9616	128.412	73.8576	126.046
78		70.3617	125.863	71.4797	124.495
79		67.4406	123.647	67.9172	122.383
80		64.3356	114.441	63.8133	113.275
81		67.9485	113.873	66.8614	112.398
82		72.1653	113.401	71.3867	112.65
83		84.5218	114.353	81.6054	110.836
84		89.9484	116.069	86.7493	111.162
85		100.864	119.109	96.9634	111.687
86		107.352	120.961	101.692	110.265
87		109.169	120.865	103.288	110.12
88		109.469	121.205	104.058	111.015
89		110.438	122.254	105.192	112.174
90		109.159	120.879	105.253	114.471
91		108.306	120.308	104.873	114.31
92		107.574	120.131	104.003	114.126
93		106.215	119.886	102.481	113.743
94		105.181	119.936	101.544	113.388
95		104.33	120.072	100.633	113.766
96		103.169	120.096	99.4015	113.931
97		100.525	119.664	97.0247	113.931
98		99.0907	119.176	95.7654	114.002
99		97.6694	119.043	94.6645	114.129
100		95.18	117.954	93.2187	114.501
101		93.2466	117.819	90.9771	113.612
102		92.2962	117.98	87.9556	110.085
103		85.7398	115.794	82.7122	111.112
104		82.3631	115.35	79.7088	111.562
105		79.4884	115.574	77.1549	112.074
106		75.6678	114.773	73.4858	111.425
107		70.8758	114.974	69.2054	111.784
108		68.4229	114.803	66.7755	111.636
109		65.214	117.286	61.1914	106.972
110		60.6663	116.107	59.3062	113.468
111		57.8386	117.419	56.6624	114.907
112		54.9586	120.145	56.0545	120.871
113		56.8622	123.877	58.4076	124.346
114		60.4988	127.589	62.5032	128.405
115		61.8488	129.131	63.4875	129.998
116		66.1868	134.099	68.0242	135.65
117		68.3969	135.326	70.14	137.086
118		71.4147	137.265	74.4751	140.844
119		74.8927	138.881	77.6742	141.839
120		88.929	142.277	88.5549	142.603
121		94.1252	144.003	92.0005	141.254
122		101.42	145.782	100.093	145.171
123		117.743	151.325	115.942	148.925
124		125.537	152.786	123.876	150.63
125		133.48	155.508	131.911	152.927
126		151.007	159.243	150.831	156.151
127		156.077	160.443	155.864	157.375
128		159.345	160.867	159.426	158.486
129		162.274	161.25	162.336	159.173
130		166.18	162.779	166.121	161.011
131		167.407	163.231	167.184	161.559
132		168.764	163.157	168.489	161.782
133		169.135	163.173	168.501	161.908
134		169.145	163.402	168.575	162.299
135		168.851	163.412	168.652	162.22
136		169.013	163.547	168.41	161.836
137		168.579	163.929	166.933	160.913
138		167.354	163.945	165.106	159.775
139		164.818	162.564	163.392	158.497
140		158.558	161.449	157.795	156.043
141		151.909	158.669	151.632	155.182
142		144.392	155.264	142.792	150.324
143		139.878	155.109	139.916	152.229
144		110.693	146.046	108.718	141.513
145		104.786	144.826	102.592	140.305
146		94.9283	142.185	92.9649	137.43
147		90.092	141.639	86.7666	134.639
148		86.4498	140.233	84.699	135.448
149		75.544	135.073	74.679	130.166
150		72.3974	132.557	71.4701	127.351
151		69.0448	129.764	67.9148	123.991
152		67.2923	127.43	65.9454	120.451
153		63.7032	120.708	63.6335	116.401
154		64.7517	118.18	63.7141	113.4
155		68.3741	114.066	66.6504	109.724
156		77.7093	114.585	75.733	111.071
157		82.4131	115.057	81.0625	112.711
158		87.2255	116.233	85.2462	112.535
159		92.0028	117.774	89.619	113.443
160		98.2119	118.592	96.4006	114.683
161		103.778	120.419	100.832	114.608
162		105.598	120.948	103.007	116.234
163		107.707	120.601	104.146	116.153
164		108.465	120.521	104.613	116.695
165		108.746	120.403	105.139	116.106
166		108.673	120.522	104.803	116.454
167		107.659	120.363	103.003	115.232
168		106.704	120.332	102.008	114.769
169		105.044	119.512	100.641	114.081
170		101.837	118.819	97.5134	113.719
171		100.661	119	95.9958	112.93
172		98.4183	118.525	93.8906	112.838
173		89.4591	115.577	85.5344	111.244
174		86.2768	115.127	82.6249	110.814
175		83.0087	115.014	79.4622	110.687
176		70.7999	114.363	67.8337	111.149
177		67.3411	114.969	64.8125	112.26
178		62.477	115.927	59.0518	112.266
179		59.531	116.042	57.5773	114.939
180		59.475	117.543	56.3264	112.665
181		59.0732	116.806	56.9644	114.414
182		59.7073	116.328	58.2199	115.19
183		59.3604	117.002	57.6445	114.352
184		58.7164	118.474	56.7031	115.255
185		57.1398	119.503	54.9359	115.142
186		56.6827	122.414	54.7469	118.357
187		56.9384	123.881	55.412	118.972
188		58.9171	125.878	58.4296	121.863
189		61.1303	128.018	61.323	125.725
190		70.3613	134.467	72.6964	135.484
191		73.9352	136.107	76.0884	137.23
192		78.2053	137.234	80.4655	138.831
193		87.9242	140.224	88.0561	139.069
194		93.9219	141.114	92.8735	138.853
195		100.131	143.401	98.348	140.737
196		121.754	150.032	119.402	146.449
197		128.791	151.701	126.891	148.139
198		136.072	153.875	134.816	150.612
199		139.264	153.764	136.116	146.613
200		150.413	157.404	151.354	155.208
201		154.46	158.784	154.865	156.164
202		156.9	159.908	157.971	157.663
203		156.125	159.199	158.143	157.523
204		157.152	159.394	159.964	159.458
205		159.509	160.623	162.056	160.417
206		163.458	161.517	164.889	162.088
207		169.123	162.831	167.047	163.182
208		171.717	163.854	168.504	163.949
209		172.089	164.38	168.327	164.713
210		172.089	164.059	168.474	164.674
211		171.407	163.648	168.629	164.17
212		170.799	162.978	168.745	163.788
213		169.843	163.337	167.979	162.234
214		168.84	163.022	167.643	162.607
215		167.445	162.791	166.628	161.469
216		164.713	162.871	164.481	160.296
217		161.866	161.443	162.204	159.271
218		156.37	159.575	157.178	156.975
219		137.643	153.887	138.315	149.62
220		129.467	151.464	129.334	146.891
221		121.643	149.535	120.59	144.156
222		114.78	147.672	113.576	142.552
223		102.538	145.06	101.336	140.958
224		96.3235	142.443	95.3136	138.266
225		86.9116	138.836	85.5245	133.65
226		78.0856	134.175	76.3031	127.396
227		74.9658	132.471	73.2837	125.241
228		71.3357	129.001	69.5442	121.998
229		68.8894	126.628	66.764	119.559
230		67.687	121.308	65.6514	115.392
231		70.8266	116.832	67.3082	111.086
232		75.0179	115.148	71.3862	110.202
233		86.6173	116.654	82.1995	110.057
234		91.6652	117.975	87.2115	110.652
235		96.5033	119.133	91.8221	111.682
236		99.9828	119.595	95.4052	112.487
237		107.468	121.727	102.222	113.916
238		108.395	121.074	103.1	113.647
239		108.977	121.02	103.403	113.081
240		108.637	120.898	102.781	112.523
241		108.018	120.806	102.499	112.896
242		108.426	122.315	102.328	112.777
243		108.034	122.584	102.416	113.212
244		108.21	122.281	102.149	113.117
245		106.998	121.997	99.7398	111.754
246		106.091	122.657	99.4183	113.338
247		104.578	121.8	98.4294	114.534
248		102.499	121.085	96.569	113.438
249		100.359	121.225	93.9938	112.869
250		98.7049	121.689	92.2812	112.675
251		96.2459	120.784	90.0355	112.043
252		93.532	120.145	87.5303	111.702
253		86.8746	118.472	81.7963	110.879
254		77.7353	117.494	73.3627	110.897
255		73.644	117.932	69.2153	111.265
256		63.3265	117.609	59.0885	111.416
257		59.8333	119.05	54.8958	110.747
258		57.4622	119.049	53.9738	114.392
259		56.1388	120.551	52.5663	115.307
260		54.7515	121.183	52.2856	117.461
261		55.1531	120.19	52.8881	116.572
262		55.8076	118.972	53.9657	115.592
263		57.4902	118.481	56.0374	115.231
264		57.8259	118.72	56.6122	115.423
265		57.6315	118.649	57.1459	116
266		56.3446	119.681	55.3229	116.149
267		56.2149	120.791	54.7965	115.974
268		57.3084	123.212	55.7049	117.644
269		58.9525	125.381	57.7631	120.458
270		64.4026	128.509	63.7813	125.968
271		68.7744	130.592	68.099	129.178
272		92.7365	138.342	90.6446	137.019
273		99.7865	140.286	96.8277	138.603
274		107.27	143.101	103.492	140.405
275		114.104	145.054	109.443	141.552
276		127.963	149.202	123.087	144.697
277		138.626	152.779	135.656	149.965
278		143.678	155.101	140.985	152.288
279		150.067	156.986	148.217	155.254
280		153.307	158.806	151.467	156.262
281		155.792	159.555	154.264	156.746
282		158.013	160.292	156.737	157.756
283		163.227	160.976	162.093	158.695
284		164.83	161.39	162.792	158.161
285		165.7	162.238	163.377	158.272
286		166.964	163.586	164.311	158.478
287		167.394	164.071	164.937	159.265
288		168.17	164.48	165.4	159.285
289		168.1	164.259	166.176	159.495
290		169.428	165.471	166.868	159.166
291		169.238	165.141	166.999	159.083
292		168.473	164.796	166.209	158.524
293		167.876	164.555	166.401	159.087
294		167.369	163.909	166.185	158.34
295		166.992	163.46	166.141	158.395
296		168.553	164.239	167.218	158.127
297		167.944	163.756	166.967	158.045
298		166.675	162.638	166.322	157.806
299		165.925	163.182	165.104	157.156
300		162.652	161.6	162.719	157.352
301		153.773	158.779	154.937	155.781
302		150.591	157.256	152.087	155.438
303		133.283	151.204	133.053	148.453
304		116.492	145.068	115.346	142.04
305		110.604	143.537	109.484	140.5
306		93.5268	138.24	92.7576	135.184
307		86.5292	133.157	86.3847	131.835
308		82.1082	130.993	82.5647	130.026
309		73.4134	126.322	74.0966	125.379
310		71.2881	124.77	72.6053	125.403
311		69.5364	121.949	71.0364	123.204
312		74.5739	118.229	75.0304	117.835
313		77.7635	117.676	78.2605	117.288
314		83.3359	116.614	82.953	115.276
315		88.8792	117.612	88.8742	115.97
316		99.4872	120.898	99.0673	117.549
317		103.006	122.091	102.098	117.282
318		109.065	123.323	106.856	117.017
319		109.721	123.456	107.299	116.508
320		110.428	124.205	107.741	116.755
321		110.617	123.98	107.724	116.858
322		109.486	123.135	106.99	116.825
323		108.293	122.456	105.789	116.114
324		106.482	122.498	104.173	116.011
325		105.889	122.59	104.229	116.957
326		103.53	121.563	101.641	117.038
327		102.717	121.689	100.507	116.806
328		101.391	121.53	99.7653	117.316
329		100.473	121.941	98.5303	117.357
330		94.9816	119.487	93.754	116.561
331		94.0972	119.91	93.2543	117.528
332		92.1574	119.605	91.2452	117.252
333		90.1581	119.023	89.1713	116.346
334		92.0555	122.859	87.3112	113.071
335		89.3235	120.331	87.9526	116.625
336		79.9539	119.505	79.1053	117.8
337		77.4047	119.421	76.6333	118.08
338		73.8011	119.422	73.0624	118.953
339		68.7666	120.84	68.0175	121.509
340		66.6093	123.393	65.3876	123.532
341		65.283	128.299	64.1363	129.232
342		67.7693	132.611	67.3577	134.352
343		70.4746	133.038	66.5792	126.994
344		73.741	135.441	73.5928	137.138
345		76.8188	137.146	76.5735	138.914
346		86.3863	140.368	85.7591	141.025
347		97.6649	145.065	94.9653	142.153
348		103.285	146.065	100.286	142.265
349		117.94	151.722	114.538	146.175
350		124.649	153.412	121.727	148.17
351		131.662	155.403	129.635	150.358
352		137.574	156.389	136.715	152.731
353		152.171	159.52	152.456	156.367
354		156.18	160.821	156.774	157.641
355		160.008	162.032	160.556	158.103
356		163.031	161.497	164.297	158.813
357		166.036	163.199	166.972	159.933
358		166.197	162.769	168.049	159.971
359		167.853	163.336	168.905	159.695
360		167.314	162.507	168.104	158.983
361		167.757	163.981	168.777	158.972
362		166.54	162.712	168.589	160.254
363		168.302	163.178	169.544	160.413
364		167.809	162.398	169.461	160.938
365		169.666	162.94	170.896	161.226
366		170.134	162.845	171.424	161.695
367		170.503	163.426	171.37	161.764
368		170.26	163.311	171.482	162.633
369		170.144	162.712	171.204	162.263
370		167.884	161.729	169.723	162.01
371		165.198	161.206	168.445	161.879
372		157.523	160.059	160.685	158.463
373		152.233	159.504	154.258	156.725
374		143.325	155.231	144.987	152.298
375		135.818	154.183	136.278	149.943
376		113.319	148.623	111.305	143.478
377		107.93	147.27	105.472	142.584
378		103	145.906	100.44	141.165
379		94.9307	143.993	92.0383	138.924
380		90.1478	141.872	86.3992	135.523
381		85.9356	140.539	83.4158	134.867
382		77.6169	136.139	75.2402	130.097
383		75.0424	134.513	72.9683	129.27
384		72.294	131.442	70.45	127.491
385		71.0151	130.481	68.5302	125.77
386		68.8109	125.573	66.3487	121.932
387		67.1838	122.142	64.0859	118.894
388		71.4634	119.104	68.0468	114.957
389		80.4965	118.89	75.8146	113.482
390		85.3688	118.086	80.7662	112.507
391		91.0883	118.703	86.083	112.705
392		96.6266	119.326	91.2	112.161
393		103.589	120.652	97.841	111.639
394		108.986	121.428	103.046	112.288
395		109.059	120.715	102.163	110.761
396		110.366	120.115	104.475	111.401
397		111.252	120.519	104.999	111.108
398		111.265	120.195	105.514	111.943
399		111.943	121.095	106.327	112.397
