# Supplementary material for: Exploring the potential of the sit-to-stand test for self-assessment of physical condition in advanced knee osteoarthritis patients using computer vision
Source: Front Public Health. 2024 Feb 7;12:1348236. doi: 10.3389/fpubh.2024.1348236 (PMC10880867; doi:10.3389/fpubh.2024.1348236)
Supplement: Supplementary file 2 [file Data_Sheet_1.ZIP › Supplementary Materials/Time series data/103_angel_order.xls]

## Sheet: Sheet1
Unnamed: 0		R_HIP_ANGEL	R_KNEE_ANGEL	L_HIP_ANGEL	L_KNEE_ANGEL
0		114.772	94.4819	106.956	78.8637
1		113.771	94.0536	105.927	78.63
2		113.041	93.6111	105.086	78.1796
3		112.232	93.1612	104.2	77.632
4		110.77	92.8729	102.541	77.1487
5		109.064	92.6101	100.601	76.4883
6		104.558	91.799	95.6715	75.2845
7		101.642	91.2868	92.5071	74.2988
8		98.6636	91.0718	89.2103	74.5296
9		95.1132	90.8078	85.5034	74.0135
10		91.8719	90.7631	82.0811	74.0509
11		88.2272	90.4505	78.2669	74.7793
12		85.1847	90.9743	74.9978	75.5274
13		81.9997	90.9781	71.6271	75.8927
14		79.2978	91.0393	68.9196	76.4836
15		73.7616	93.1136	64.177	80.0442
16		73.0002	94.0815	64.0226	82.0291
17		72.4486	95.4092	64.2223	83.9796
18		72.9769	97.7704	65.4716	86.7574
19		74.1183	99.8404	67.3496	89.5031
20		75.5016	102.285	69.8661	92.67
21		77.3115	105.16	72.4864	95.0148
22		80.4624	107.896	76.9105	99.1922
23		89.0407	115.398	87.3014	106.273
24		96.1946	119.749	95.4497	111.758
25		104.147	124.851	104.196	116.746
26		112.235	129.294	112.334	120.308
27		120.366	133.518	120.433	124.697
28		128.424	137.728	128.312	128.101
29		136.238	141.739	135.578	130.428
30		143.776	144.957	143.153	133.72
31		150.792	148.916	149.456	135.613
32		159.119	153.132	156.531	137.575
33		162.233	154.799	159.267	137.954
34		162.896	155.077	159.659	138.412
35		164.114	156.121	160.773	138.788
36		164.15	156.216	160.987	138.9
37		163.14	155.222	160.388	138.387
38		161.807	155.292	159.312	138.724
39		159.372	154.03	157.453	138.568
40		155.73	152.982	154.319	137.736
41		147.309	150.789	146.86	136.581
42		141.272	150.32	141.101	134.56
43		135.941	148.377	135.786	132.591
44		128.732	146.251	128.527	129.555
45		120.537	142.439	119.815	124.462
46		114.186	138.271	113.64	121.522
47		106.999	134.128	106.336	117.161
48		99.2627	127.561	97.8003	110.342
49		94.626	123.366	93.1899	107.06
50		82.7159	113.047	79.3581	96.7838
51		79.7573	110.818	75.6173	94.0809
52		78.2032	108.724	73.5601	92.2161
53		76.5171	105.777	70.9442	89.6839
54		75.1285	104.584	69.3622	88.9282
55		74.5412	102.463	68.1911	87.2392
56		74.2943	99.4999	66.7317	84.859
57		73.9523	97.1603	65.9122	83.043
58		76.2355	93.6411	66.8375	80.9889
59		77.0905	92.0803	67.1983	79.6607
60		78.6444	90.6849	67.8692	78.7938
61		79.3522	89.2074	68.193	77.5998
62		80.9463	87.7681	69.8243	76.4809
63		82.6632	86.3369	70.8595	74.6685
64		84.2937	85.5008	72.5306	74.2313
65		85.8064	84.9888	74.2554	74.0319
66		87.3426	84.643	75.6206	73.5717
67		90.2711	84.7848	79.0702	73.392
68		91.6854	84.7137	80.8514	73.3062
69		92.2868	85.3364	81.6907	73.2633
70		93.5838	85.4115	83.1946	73.1484
71		94.0969	85.1407	83.709	72.704
72		93.8256	85.9416	83.4691	72.8448
73		93.8815	86.27	83.5843	73.0689
74		92.5404	85.895	82.236	72.5775
75		91.128	86.1488	80.7369	72.1857
76		87.3189	86.5578	76.8609	72.9524
77		85.0456	87.397	74.6552	73.0852
78		84.1452	88.2544	74.105	74.8966
79		81.2549	89.0518	70.8698	75.6455
80		80.3494	91.1701	70.4995	76.8609
81		79.9896	93.1872	71.2431	79.4498
82		78.6863	94.519	69.8674	79.6208
83		79.431	97.9514	71.532	82.0775
84		81.0566	101.885	74.4023	85.3356
85		88.7425	113.604	84.9732	96.4857
86		92.8051	118.362	89.5142	100.489
87		96.3282	121.181	93.2683	103.813
88		101.682	125.983	99.0716	108.501
89		108.034	131.242	106.656	114.003
90		114.924	135.844	113.085	117.322
91		121.207	140.03	119.583	120.721
92		128.842	143.68	127.888	125.163
93		141.907	148.146	140.631	128.49
94		149.749	149.852	148.238	131.346
95		155.737	152.31	153.597	132.502
96		160.133	153.326	158.011	133.557
97		167.203	154.565	163.968	134.511
98		169.715	156.209	166.013	135.303
99		172.027	157.031	167.942	135.341
100		174.84	157.819	170.422	135.639
101		175.05	157.914	169.848	134.59
102		172.705	155.931	166.803	132.685
103		170.447	154.97	164.162	131.254
104		166.41	152.499	159.843	129.147
105		161.045	149.151	155.229	126.949
106		155.109	145.935	149.922	125.54
107		147.029	142.04	142.938	123.521
108		138.403	137.76	134.816	119.574
109		129.447	134.183	126.677	116.714
110		121.078	131.262	118.536	113.42
111		106.82	123.693	103.295	105.816
112		101.861	120.84	97.6064	102.415
113		97.7613	116.395	92.7782	98.5319
114		95.6305	113.483	89.8602	96.4862
115		93.628	110.544	87.4372	94.1753
116		91.8851	107.196	85.1341	91.7966
117		91.5152	104.843	84.0085	90.1044
118		90.6112	101.934	82.7442	87.9594
119		90.3449	99.5537	81.1834	84.973
120		93.2805	95.0125	82.8439	80.4843
121		94.4493	93.9433	83.758	79.4043
122		96.238	93.1891	85.8269	79.2446
123		98.2336	92.2925	88.0544	78.6009
124		99.682	91.93	89.4187	78.4837
125		101.777	91.7537	91.6343	78.2544
126		103.951	91.7557	93.7362	78.0354
127		105.606	91.5268	95.4864	77.8326
128		107.931	91.243	98.383	76.9513
129		108.312	92.6638	98.5207	77.6857
130		109.253	93.4818	99.4588	77.9304
131		110.301	92.3299	101.325	77.3312
132		109.992	92.0028	100.878	76.3287
133		109.433	92.2635	100.453	75.8938
134		108.797	92.228	99.5323	75.6989
135		107.43	91.6376	98.3657	74.7275
136		105.564	91.2931	96.6186	73.5888
137		100.818	90.3723	92.067	72.5963
138		98.9274	90.5177	90.2616	72.871
139		96.6922	90.7231	88.1112	73.3572
140		93.791	90.5982	85.0254	73.4205
141		91.7337	91.1948	83.0656	74.2801
142		90.0341	92.2611	81.1446	75.5794
143		88.2532	93.0337	79.5213	76.5588
144		87.5813	94.7561	78.8987	78.6908
145		86.7798	96.5484	77.994	80.5761
146		88.1788	101.621	80.6484	86.2201
147		89.3974	104.837	82.7156	88.8849
148		92.5714	109.235	87.2573	93.3898
149		96.2228	114.504	91.0448	97.7938
150		99.8569	118.119	95.8983	101.374
151		109.47	126.569	105.318	109.417
152		116.253	131.313	112.613	114.56
153		122.871	135.34	119.368	118.199
154		131.213	139.521	128.644	124.056
155		147.221	145.164	143.364	129.856
156		155.733	148.363	153.128	132.385
157		158.6	150.074	155.316	132.909
158		164.893	152.827	161.797	134.563
159		167.285	154.619	164.509	135.571
160		167.257	154.374	163.921	136.149
161		169.249	155.112	166.684	136.69
162		169.78	155.575	167.17	136.6
163		168.918	155.076	165.884	136.827
164		169.34	154.885	166.784	136.356
165		167.381	153.611	164.078	135.066
166		163.619	151.345	160.337	133.831
167		159.284	149.175	155.938	132.035
168		153.536	146.805	150.579	129.917
169		146.953	144.823	143.885	127.064
170		139.668	141.999	137.203	124.436
171		131.404	138.985	129.459	121.367
172		116.388	133.029	113.662	113.678
173		109.552	129.688	106.059	110.442
174		102.799	124.209	98.3261	104.92
175		99.0155	120.648	94.2179	102.978
176		95.4396	116.74	90.0345	100.241
177		92.762	113.41	86.3298	97.1718
178		91.1281	110.755	84.1476	95.3919
179		89.5574	108.075	81.6457	92.7371
180		87.1538	105.185	79.2265	90.773
181		84.949	101.442	75.4344	86.8491
182		85.0412	100.949	75.608	86.9166
183		85.4806	100.287	75.7894	86.7657
184		85.9048	100.33	76.5026	86.7595
185		86.6041	100.632	77.3647	86.6765
186		87.1188	100.658	78.4321	87.1981
187		87.1744	100.944	78.9018	86.517
188		86.948	101.392	79.4497	86.6851
189		87.9284	103.295	79.6145	88.459
190		89.0543	103.901	81.7444	89.1976
191		89.8471	103.215	84.2641	89.2396
192		89.6005	103.318	83.4876	88.2399
193		89.6549	102.411	83.6168	87.9525
194		89.6039	103.174	82.6808	87.1906
195		89.5472	101.898	83.409	86.0783
196		89.2421	101.136	82.4961	84.4332
197		90.2785	102.79	81.6208	83.8713
198		90.1185	100.845	81.0561	81.8069
199		90.0491	101.565	79.796	81.8038
200		89.1359	100.439	79.4377	80.7496
201		87.9152	100.736	78.2174	81.1169
202		86.8378	100.514	77.2125	80.9305
203		86.0892	100.937	76.3419	81.2576
204		85.1035	102.137	75.9485	82.842
205		84.9097	103.231	75.9627	83.6878
206		85.1901	105.021	76.5808	85.6254
207		87.4489	110.101	80.8511	91.5122
208		88.8618	112.926	82.9118	94.0244
209		91.525	116.416	86.4837	97.8117
210		94.9544	120.471	91.0662	102.24
211		99.7418	125.794	96.0712	106.524
212		105.455	130.617	102.629	111.277
213		112.286	135.483	109.998	115.228
214		119.131	140.111	117.445	118.885
215		126.221	144.291	125.421	123.047
216		142.091	152.262	141.398	131.183
217		148.643	154.646	148.15	134.603
218		153.68	156.051	153.503	136.787
219		158.987	158.121	159.004	139.788
220		163.789	159.251	164.896	142.591
221		166.538	160.332	167.901	143.303
222		168.109	160.861	169.838	143.888
223		169.15	162.023	170.763	143.549
224		168.586	162.01	169.82	142.696
225		167.25	161.619	168.019	141.921
226		166.776	161.191	167.092	141.213
227		164.915	160.909	164.793	140.783
228		162.683	159.337	162.513	140.345
229		159.569	157.916	159.414	139.712
230		155.513	156.369	154.823	137.996
231		150.346	154.397	149.329	136.076
232		144.987	153.22	143.43	133.482
233		131.579	147.559	128.602	125.707
234		124.466	144.768	120.148	121.689
235		117.829	140.92	113.038	117.865
236		111.99	136.721	106.08	113.412
237		106.963	132.644	99.7393	109.162
238		103.345	128.791	96.3545	106.648
239		99.8383	123.819	91.6021	101.839
240		96.2882	120.222	87.052	98.2146
241		94.7056	117.387	84.9437	95.916
242		91.7764	112.182	81.4455	91.4689
243		91.2569	109.411	80.7673	89.0493
244		92.682	109.025	81.1619	89.1407
245		92.3861	106.833	80.9374	87.1509
246		92.6373	104.752	81.0446	85.0893
247		94.0304	103.805	82.1722	84.9176
248		94.7238	102.826	82.5124	83.7422
249		97.2269	103.078	85.0483	84.345
250		97.9588	102.313	85.9088	83.7813
251		99.929	102.196	87.6109	83.511
252		100.822	102.073	88.1676	83.6893
253		101.353	101.982	88.5651	83.8396
254		102.855	101.808	90.1292	83.9471
255		103.044	101.344	90.187	83.2013
256		104.604	103.057	91.3683	84.0701
257		105.337	103.691	91.8991	84.8296
258		104.809	101.949	91.981	83.6278
259		104.008	102.54	91.0797	83.3504
260		99.6878	100.39	86.6856	81.7927
261		99.027	101.418	85.8071	83.3684
262		96.4474	101.119	83.3877	83.1244
263		94.7734	101.596	81.1897	83.3728
264		92.8476	102.531	79.2048	84.0305
265		90.2845	103.002	77.2309	84.7469
266		88.571	104.467	75.3145	84.9769
267		87.2781	106.258	74.5868	86.7615
268		85.9895	109.312	73.8079	88.4081
269		86.0142	111.535	75.5438	90.6085
270		87.0318	114.621	77.744	94.0311
271		89.135	119.247	81.2368	98.6439
272		92.5581	123.854	86.7129	103.927
273		95.7477	128.592	91.9326	109.827
274		99.1889	132.464	96.9664	114.457
275		104.743	137.098	104.115	120.978
276		109.298	141.319	109.071	124.613
277		124.482	150.592	124.614	134.503
278		132.709	153.998	132.267	137.745
279		142.987	158.48	141.787	141.847
280		148.489	161.164	147.601	144.525
281		156.889	163.7	155.408	147.576
282		161.886	164.529	161.032	149.244
283		165.524	165.43	165.122	150.244
284		170.231	166.599	169.457	150.984
285		172.697	166.751	172.593	151.538
286		174.437	167.108	177.747	153.303
287		173.785	167.126	177.606	153.286
288		173.107	167.335	178.237	154.218
289		172.487	167.758	177.579	155.648
290		172.245	167.71	177.175	156.037
291		171.45	168.22	176.374	156.325
292		171.456	168.37	176.32	156.754
293		171.446	168.284	176.227	157.088
294		170.749	168.241	175.699	157.125
295		169.696	168.568	174.013	158.604
296		169.552	168.829	173.643	158.675
297		169.257	168.259	173.094	159.043
298		169.186	168.625	172.58	159.551
299		169.174	168.922	172.381	160.04
300		169.364	168.871	172.261	160.489
301		168.905	169.579	171.485	161.247
302		169.348	169.446	171.577	161.672
303		168.901	170.034	170.594	162.362
304		169.119	169.67	170.463	162.19
305		169.141	169.842	170.451	162.663
306		169.047	170.056	169.993	162.774
307		169.451	169.65	169.968	162.771
308		169.507	169.319	169.695	163.19
309		168.729	169.215	168.588	163.19
310		169.107	169.272	168.991	163.691
311		168.611	169.254	167.91	164.361
312		169.158	169.372	167.619	165.263
313		169.18	169.962	167.538	165.706
314		169.337	170.091	167.339	165.884
315		169.152	170.604	166.955	166.304
316		169.184	170.634	166.582	166.871
317		168.566	170.458	165.571	167.18
318		168.705	170.109	165.525	167.148
319		168.664	169.832	165.261	167.227
320		169.548	169.377	165.676	167.266
321		170.45	167.859	165.782	166.977
322		171.1	167.213	165.94	167.136
323		172.91	165.023	167.324	166.446
324		174.411	164.131	168.793	166.173
325		175.212	162.867	170.194	165.727
326		174.555	160.991	171.549	164.95
327		172.435	159.671	173.349	164.163
328		169.457	157.895	174.836	162.869
329		166.073	155.269	175.034	161.111
330		154.155	150.654	165.897	154.805
331		149.98	148.74	161.521	152.288
332		145.6	145.643	158.089	149.554
333		140.623	143.79	152.622	146.572
334		135.906	142.056	147.122	143.189
335		130.08	139.672	140.595	140.101
336		125.043	138.076	134.68	137.474
337		119.355	134.458	127.747	132.382
338		109.46	130.585	115.216	126.29
339		105.666	128.391	110.516	123.452
340		102.849	127.579	107.119	121.94
341		100.241	125.821	104.38	120.107
342		98.5665	124.935	102.549	119.398
343		96.3018	125.358	99.8673	119.391
344		95.2024	124.212	99.4026	119.542
345		93.4076	123.343	97.8113	119.573
346		90.1496	123.674	94.3444	120.176
347		86.3205	123.424	89.8092	120.491
348		83.9755	122.631	88.5588	121.66
349		82.6489	122.283	87.6211	122.02
350		81.3777	122.067	86.5244	122.934
351		80.4675	122.51	85.3176	122.606
352		79.4125	122.413	84.5663	122.491
353		78.0676	121.28	83.3028	122.201
354		76.9558	120.5	81.7618	120.683
355		76.1292	120.237	80.6882	119.1
356		74.6186	119.924	80.052	119.513
357		74.1567	118.054	79.7417	117.11
358		73.0997	117.33	78.4297	116.59
359		72.9482	119.014	77.1723	116.066
360		71.9595	117.458	76.7113	114.784
361		70.907	115.255	76.4241	114.83
362		70.7793	115.122	75.5121	113.001
363		70.7075	113.955	75.6704	111.977
364		70.1488	112.099	75.0753	111.126
365		71.4033	107.495	74.6766	104.718
366		70.7761	107.336	72.3472	102.468
367		71.4466	105.148	74.3084	102.544
368		71.1601	103.834	73.0476	99.8991
369		70.5343	102.981	71.778	98.2633
370		70.1844	100.181	71.4545	96.0844
371		69.0068	97.7154	69.3374	92.6359
372		68.0909	96.4253	68.5563	92.2812
373		67.8372	92.2599	67.8167	87.8754
374		67.3391	91.4243	65.9628	86.7571
375		68.3975	88.0449	68.4493	84.0539
376		67.7111	86.1914	66.1901	82.2053
377		68.9615	84.2914	67.3165	79.9648
378		70.0443	82.9994	68.7584	79.9011
379		71.0959	81.3397	69.3934	78.1181
380		72.514	79.4509	71.5861	75.8272
381		73.6096	80.849	71.5932	77.9161
382		75.8657	79.5659	74.9252	76.491
383		77.7421	79.8552	76.7216	76.8779
384		79.7426	79.9733	78.9024	76.9996
385		81.4106	79.6338	80.6178	76.7695
386		83.0835	79.455	82.3398	76.6012
387		85.3234	80.2065	84.796	77.4793
388		87.4193	79.7346	87.295	76.8896
389		88.7169	79.2068	88.3362	75.7182
390		90.521	79.1715	89.7831	74.9535
391		95.7975	80.3041	94.1004	74.4638
392		98.6154	81.014	96.3854	74.3347
393		101.23	81.1768	98.5026	74.0316
394		104.324	82.3052	100.96	74.3713
395		107.345	83.5692	103.554	75.3643
396		110.341	84.9932	105.501	76.1188
397		112.649	86.1785	107.109	77.3076
398		114.795	87.6556	108.684	79.3713
399		116.604	88.839	109.503	79.8782
