# Supplementary material for: Exploring the potential of the sit-to-stand test for self-assessment of physical condition in advanced knee osteoarthritis patients using computer vision
Source: Front Public Health. 2024 Feb 7;12:1348236. doi: 10.3389/fpubh.2024.1348236 (PMC10880867; doi:10.3389/fpubh.2024.1348236)
Supplement: Supplementary file 2 [file Data_Sheet_1.ZIP › Supplementary Materials/Time series data/104_angel_order.xls]

## Sheet: Sheet1
Unnamed: 0		R_HIP_ANGEL	R_KNEE_ANGEL	L_HIP_ANGEL	L_KNEE_ANGEL
0		119.528	126.9	108.716	107.5
1		118.53	127.154	107.928	108.472
2		117.236	127.27	107.261	109.555
3		116.923	127.925	107.752	112.786
4		115.988	129.212	107.15	114.149
5		115.677	129.623	107.801	116.277
6		116.183	130.852	108.569	119.01
7		118.534	134.951	113.106	125.56
8		118.523	135.088	113.477	127.676
9		121.458	137.15	117.544	131.828
10		125.064	139.733	123.588	137.493
11		129.396	142.03	128.598	140.993
12		132.645	143.368	133.221	143.4
13		140.708	148.345	142.491	150.862
14		145.488	150.833	147.986	154.583
15		149.26	153.29	151.865	157.395
16		153.248	155.839	155.231	159.501
17		157.071	157.623	159.184	162.416
18		158.889	157.658	160.491	163.543
19		161.706	160.176	162.294	164.298
20		167.007	161.737	166.25	165.366
21		169.412	163.266	168.184	166.039
22		170.524	163.605	168.987	167.32
23		170.889	162.714	169.682	167.303
24		171.23	163.682	170.388	166.775
25		171.01	163.32	170.1	167.356
26		170.324	161.753	170.961	166.83
27		171.29	163.159	170.235	167.239
28		171.597	162.567	169.818	167.19
29		172.209	163.133	168.967	168.028
30		171.656	163.343	169.117	168.295
31		171.717	162.785	168.669	168.426
32		172.265	163.913	167.977	168.643
33		171.759	163.822	167.695	169.33
34		170.624	163.804	167.591	168.846
35		169.549	162.474	167.653	168.067
36		168.524	161.995	166.59	166.214
37		165.642	160.524	165.823	164.234
38		164.926	159.967	164.698	162.355
39		163.013	158.334	162.742	160.042
40		156.177	154.454	155.366	154.498
41		154.237	154.703	153.305	152.198
42		152.261	154.222	151.308	150.611
43		147.766	150.856	148.043	147.911
44		144.669	150.047	145.635	145.835
45		142.353	148.502	142.314	143.465
46		136.823	144.784	138.037	140.99
47		129.758	138.283	130.755	135.831
48		126.724	135.495	127.754	133.627
49		124.406	132.038	125.941	131.877
50		125.634	131.589	126.992	131.898
51		123.987	129.304	125.228	129.687
52		125.474	130.941	126.43	130.741
53		126.016	129.4	124.866	126.715
54		127.268	129.638	124.623	125.096
55		127.965	128.715	124.436	123.226
56		128.383	128.56	124.602	122.132
57		129.648	128.415	124.828	121.129
58		130.727	127.679	125.957	121.099
59		131.25	127.256	125.778	120.359
60		132.967	127.726	127.186	121.859
61		134.459	126.953	127.935	120.155
62		136.124	127.849	129.207	120.623
63		136.658	127.904	129.497	120.715
64		135.711	126.889	129.243	120.271
65		136.864	127.519	130.423	120.247
66		136.635	127.96	131.169	121.792
67		135.589	126.773	129.921	120.743
68		135.904	127.903	130.261	121.355
69		134.291	127.155	129.167	121.135
70		134.119	129.226	128.749	121.883
71		131.814	129.456	129.256	124.362
72		132.398	131.444	130.909	127.828
73		130.918	132.307	130.593	128.531
74		130.44	132.915	130.833	131.774
75		129.992	134.913	131.132	133.042
76		128.664	134.592	129.712	133.316
77		130.501	134.649	131.194	135.423
78		131.622	136.831	131.5	136.018
79		132.345	139.027	131.819	137.613
80		135.437	142.047	134.775	140.548
81		140.181	146.869	137.767	144.493
82		143.496	149.443	141.116	147.425
83		146.728	152.306	143.425	148.372
84		148.499	153.394	145.893	150.539
85		152.13	155.527	149.307	153.077
86		155.711	158.219	152.845	154.868
87		157.895	158.93	156.005	157.401
88		162.898	161.421	161.923	162.015
89		165.386	162.581	164.161	163.424
90		166.769	162.904	165.255	165.388
91		168.529	163.57	167.785	165.242
92		169.2	163.054	169.34	165.969
93		171.976	165.268	170.558	166.682
94		172.712	166.04	171.813	167.177
95		173.495	164.37	172.543	167.215
96		173.096	164.368	172.719	166.137
97		172.756	163.531	172.507	166.479
98		172.426	163.305	172.613	166.647
99		172.031	164.173	173.327	166.214
100		171.769	164.315	171.978	166.454
101		171.238	163.432	172.695	166.128
102		171.229	163.822	172.762	165.781
103		171.323	163.41	173.366	165.147
104		171.783	163.921	172.699	165.268
105		171.628	165.298	174.375	164.851
106		172.209	164.606	172.936	164.776
107		172.918	163.559	173.097	164.943
108		173.569	164.426	176.066	163.473
109		173.723	162.552	175.444	164.123
110		175.539	162.21	174.749	164.204
111		175.943	162.783	172.256	162.059
112		175.721	161.484	174.884	162.91
113		174.868	160.194	173.738	162.107
114		173.071	159.846	172.225	159.591
115		169.962	159.98	167.313	157.309
116		167.408	160.125	164.836	156.102
117		165.324	160.412	157.408	155.322
118		163.534	159.084	159.78	155.206
119		161.076	158.563	157.359	154.645
120		159.415	159.14	156.659	156.931
121		153.92	156.034	152.218	153.394
122		149.868	152.589	148.376	150.347
123		145.66	151.07	145.717	146.97
124		141.955	146.334	143.133	144.761
125		140.023	141.976	142.576	144.173
126		139.968	144.343	142.151	144.064
127		139.036	142.284	142.324	144.972
128		139.375	141.082	142.435	144.966
129		140.313	141.15	142.267	142.152
130		140.622	142.268	140.797	138.881
131		141.031	141.243	140.406	136.04
132		142.728	142.093	140.662	135.539
133		142.975	142.023	141.467	135.807
134		143.918	141.703	140.786	135.048
135		147.472	144.634	142.048	135.504
136		145.995	143.39	142.055	135.18
137		147.122	143.99	142.145	135.303
138		146.779	144.157	142.408	136.183
139		146.734	144.173	142.479	136.719
140		145.62	143.984	142.552	137.891
141		142.689	141.724	143.016	139.276
142		142.205	140.781	143.076	140.07
143		142.074	141.11	143.963	141.827
144		140.527	139.043	143.352	138.972
145		141.631	139.654	143.795	139.276
146		144.976	143.092	143.19	139.25
147		143.838	142.249	143.619	138.749
148		147.257	142.35	139.871	132.586
149		146.571	142.177	139.886	132.417
150		145.36	139.98	137.439	128.84
151		144.657	140.483	142.055	132.85
152		146.881	143.583	139.683	132.082
153		144.017	141.874	140.93	133.344
154		143.072	139.118	139.859	132.361
155		143.181	141.699	141.24	135.55
156		141.211	141.298	137.6	132.578
157		141.112	143.381	137.452	134.513
158		139.649	144.138	135.571	133.114
159		138.923	143.892	136.408	136.341
160		138.969	146.191	135.842	139.415
161		139.222	145.792	136.108	140.145
162		139.745	146.907	137.947	143.008
163		140.823	147.269	140.683	146
164		143.692	149.555	143.324	146.997
165		145.539	151.59	144.693	147.159
166		149.232	152.25	150.239	150.556
167		153.444	156.498	153.739	153.05
168		156.063	157.767	156.408	155.772
169		162.353	158.582	161.111	156.885
170		164.043	160.291	163.638	160.314
171		166.12	161.372	164.763	161.288
172		169.029	162.952	168.103	161.87
173		171.024	163.228	169.648	162.231
174		170.611	164.126	167.088	159.972
175		174.026	164.984	172.647	163.842
176		175.2	165.782	172.526	162.821
177		176.247	166.6	173.699	163.609
178		174.313	165.191	175.617	164.824
179		174.784	165.507	174.251	166.264
180		173.023	165.202	175.189	165.023
181		172.141	165.409	174.929	163.944
182		172.387	165.492	172.951	165.127
183		170.82	164.554	171.64	163.443
184		170.945	167.711	172.245	163.742
185		169.588	165.657	170.451	164.053
186		169.391	165.87	169.227	165.074
187		170.072	165.115	169.625	164.134
188		169.687	166.638	167.839	166.309
189		170.101	167.278	169.446	163.766
190		172.744	166.157	171.806	163.841
191		173.294	164.984	171.706	164.661
192		174.06	164.451	171.82	164.545
193		174.733	163.939	173.816	164.4
194		174.766	163.402	175.682	162.616
195		175.307	162.584	175.067	162.443
196		173.48	162.452	171.153	161.303
197		173.732	162.221	174.219	162.766
198		172.245	161.11	173.491	161.843
199		171.601	162.683	170.782	159.766
200		169.42	162.981	168.853	159.567
201		165.659	160.689	165.983	158.774
202		163.485	160.947	163.147	158.287
203		156.441	160.13	155.784	156.729
204		154.112	159.461	152.572	155.397
205		150.682	158.614	149.799	154.817
206		148.843	158.274	147.943	153.919
207		146.547	157.895	145.032	152.394
208		143.145	155.623	141.909	151.41
209		139.301	153.986	138.738	150.456
210		134.371	151.232	134.323	147.368
211		132.75	149.387	133.165	146.342
212		132.332	147.427	133.415	145.956
213		131.338	147.139	132.95	145.143
214		131.554	147.013	132.313	143.721
215		131.545	146.855	130.596	141.104
216		131.927	146.954	131.482	141.698
217		133.326	145.503	133.72	139.547
218		132.871	144.625	134.281	139.276
219		133.681	145.05	134.963	140.881
220		137.738	146.326	136.492	137.865
221		137.577	146.887	130.939	134.434
222		136.994	144.268	134.142	135.42
223		139.998	146.678	131.798	131.628
224		141.547	146.554	132.493	131.342
225		140.315	144.496	132.091	129.304
226		140.801	143.809	133.675	130.463
227		141.016	142.529	131.983	128.02
228		139.244	139.517	131.823	127.094
229		141.021	142.38	132.304	128.082
230		138.781	140.059	135.644	130.054
231		137.504	139.047	135.488	131.769
232		137.095	139.218	135.038	129.524
233		136.943	139.585	134.662	128.551
234		135.376	138.691	132.967	129.076
235		134.994	139.119	133.346	129.363
236		135.275	139.465	132.884	129.786
237		133.833	141.865	129.94	130.04
238		132.655	140.901	130.203	133.507
239		131.607	141.598	130.783	135.858
240		131.163	141.84	130.759	133.773
241		131.57	141.674	127.807	131.862
242		130.922	143.381	128.44	135.513
243		131.68	145.573	128.231	133.751
244		129.847	144.274	127.434	138.04
245		129.547	144.329	126.592	135.086
246		130.363	145.016	128.456	137.51
247		130.196	145.502	128.874	140.234
248		129.528	146.766	127.206	137.958
249		131.036	146.231	129.185	139.771
250		135.714	148.763	136.089	147.032
251		140.683	152.253	140.441	149.676
252		143.87	154.902	139.044	147.19
253		147.458	156.87	146.391	154.002
254		151.731	156.736	150.57	155.951
255		154.082	158.401	153.448	158.379
256		158.261	160.687	157.523	161.157
257		163.29	161.863	163.031	162.7
258		165.477	162.788	162.501	160.775
259		169.603	164.911	169.37	166.682
260		170.051	163.276	171.892	166.347
261		170.707	162.795	173.125	168.166
262		173.132	165.108	173.669	168.166
263		171.172	163.644	173.936	168.041
264		171.624	164.499	172.408	167.798
265		170.852	163.647	172.751	167.091
266		171.241	163.666	172.289	166.882
267		171.906	165.081	171.915	167.333
268		173.619	165.392	175.271	165.79
269		173.96	166.827	175.363	165.613
270		170.317	164.097	169.999	166.952
271		169.861	165.103	169.027	167.338
272		170.11	165.197	168.415	168.129
273		170.506	163.823	168.711	168.016
274		171.479	164.168	168.762	167.956
275		171.738	164.915	171.188	167.208
276		172.624	164.647	172.294	166.952
277		172.752	163.8	172.388	166.846
278		174.295	164.166	171.857	165.203
279		173.549	163.876	171.363	166.778
280		170.877	163.198	170.49	165.877
281		169.097	163.618	170.025	164.501
282		168.017	163.522	167.761	161.068
283		166.034	163.526	163.907	160.182
284		160.738	160.846	159.428	155.946
285		158.056	159.946	152.023	152.111
286		154.859	158.607	152.544	153.35
287		153.031	157.915	149.711	151.158
288		148.119	154.674	140.48	145.272
289		144.718	153.595	137.593	144.334
290		143.31	153.138	140.704	147.11
291		137.782	149.484	134.96	143.854
292		135.021	146.853	129.534	139.026
293		133.218	145.586	130.209	139.436
294		129.623	142.747	124.287	134.239
295		127.395	139.218	125.707	134.598
296		126.296	137.221	124.984	132.917
297		126.497	138.633	125.131	132.87
298		124.752	133.884	124.006	128.066
299		126.788	136.543	126.165	130.597
300		125.042	133.815	125.284	129.215
301		124.507	132.53	123.377	125.316
302		127.659	134.131	126.635	127.475
303		127.582	133.265	126.562	126.298
304		128.606	132.548	127.45	124.995
305		131.768	132.654	129.937	126.237
306		131.812	132.81	128	123.617
307		132.655	131.6	128.298	122.101
308		133.101	132.459	129.206	123.892
309		134.575	133.653	128.975	123.071
310		134.563	132.316	129.283	121.552
311		133.337	131.965	129.541	121.232
312		134.142	133.482	130.569	123.377
313		133.911	133.676	129.04	121.083
314		132.024	131.433	129.224	121.406
315		130.033	130.428	127.185	121.238
316		128.983	131.45	124.538	119.832
317		128.127	131.237	124.17	120.013
318		125.131	131.319	123.998	122.754
319		124.198	130.584	123.508	122.172
320		124.849	130.731	119.245	118.56
321		122.267	131.145	116.757	117.495
322		122.111	131.946	117.789	119.095
323		117.722	130.233	117.538	122.841
324		117.145	132.059	115.209	123.01
325		116.909	132.472	114.863	125.425
326		119.205	133.875	112.24	122.248
327		119.29	134.447	114.192	125.311
328		120.847	136.818	115.234	127.22
329		120.922	138.401	117.012	132.261
330		122.396	139.615	121.131	138.401
331		125.624	140.589	119.545	132.771
332		131.43	146.475	128.919	143.628
333		134.939	148.988	132.318	145.735
334		139.186	150.963	136.785	148.199
335		143.362	153.156	141.352	150.552
336		144.017	152.182	138.194	145.232
337		151.236	156.135	148.333	153.113
338		153.326	157.482	146.834	150.008
339		163.5	161.345	161.97	162.913
340		169.266	163.9	167.11	166.781
341		170.591	164.286	169.362	168.584
342		170.641	163.649	171.154	169.09
343		170.731	163.585	170.381	163.248
344		172.527	165.281	171.145	165.065
345		170.769	166.554	173.238	169.862
346		169.733	165.838	171.94	169.482
347		169.778	166.168	171.86	169.477
348		169.302	166.503	171.885	169.031
349		168.585	165.43	171.882	168.867
350		171.737	166.215	175.238	165.859
351		171.657	167.576	176.762	165.175
352		170.346	165.638	170.588	168.271
353		172.572	166.237	174.17	165.555
354		170.512	165.809	170.667	168.826
355		171.337	166.37	170.931	168.71
356		171.455	166.212	171.646	167.952
357		170.675	165.185	170.85	168.59
358		170.224	165.282	170.883	168.592
359		169.621	165.191	169.078	164.711
360		167.091	163.403	167.479	162.518
361		165.593	162.384	164.777	160.508
362		164.674	162.813	162.935	159.332
363		162.249	160.925	161.458	157.666
364		160.272	159.68	159.383	156.722
365		158.292	159.046	157.587	155.54
366		153.182	156.422	150.717	149.654
367		149.451	155.197	148.437	149.684
368		145.661	153.415	144.882	147.817
369		140.972	150.737	140.322	144.916
370		133.925	147.235	132.201	139.855
371		130.045	144.439	128.7	137.109
372		123.545	140.191	121.598	131.651
373		120.55	136.5	119.481	129.549
374		118.355	133.78	116.126	124.982
375		117.623	133.192	114.58	122.92
376		116.21	129.981	113.745	121.772
377		115.079	127.507	111.734	118.769
378		113.77	125.937	110.735	117.638
379		114.901	124.919	110.02	113.75
380		115.633	124.695	110.314	112.587
381		116.366	124.08	109.798	109.739
382		119.225	126.509	110.368	108.162
383		118.886	124.851	111.643	108.886
384		119.433	124.324	111.511	107.332
385		122.555	127.121	112.705	106.156
386		124.467	126.251	115.775	107.641
387		125.367	126.386	116.721	107.782
388		126.174	126.165	117.394	107.758
389		126.902	126.206	117.893	107.233
390		127.706	127.069	118.259	107.024
391		128.225	126.24	118.981	107.128
392		128.716	126.504	119.728	107.377
393		130.13	127.099	119.982	106.394
394		131.283	127.574	120.513	106.79
395		131.889	130.356	118.036	105.026
396		131.123	127.552	120.576	106.119
397		131.707	127.823	121.15	106.841
398		132.079	128.215	119.971	104.187
399		131.422	127.414	120.824	105.642
