# Supplementary material for: Exploring the potential of the sit-to-stand test for self-assessment of physical condition in advanced knee osteoarthritis patients using computer vision
Source: Front Public Health. 2024 Feb 7;12:1348236. doi: 10.3389/fpubh.2024.1348236 (PMC10880867; doi:10.3389/fpubh.2024.1348236)
Supplement: Supplementary file 2 [file Data_Sheet_1.ZIP › Supplementary Materials/Time series data/105_angel_order.xls]

## Sheet: Sheet1
Unnamed: 0		R_HIP_ANGEL	R_KNEE_ANGEL	L_HIP_ANGEL	L_KNEE_ANGEL
0		111.736	111.307	100.407	82.9149
1		108.581	111.011	98.4465	83.4174
2		107.581	110.879	96.736	82.9517
3		105.37	110.761	95.1668	83.5383
4		103.173	110.635	93.4203	84.784
5		99.2032	109.65	89.6688	85.3039
6		96.7858	108.959	87.4945	85.7559
7		94.7911	108.53	85.7058	85.4914
8		91.4755	108.433	83.2136	86.6765
9		81.7356	106.574	73.9852	87.2685
10		77.9451	105.65	70.8154	88.0013
11		75.3794	106.648	67.6612	87.8908
12		68.9283	105.682	62.3434	90.0989
13		67.646	106.565	60.2665	90.5923
14		65.8068	107.144	58.6986	92.3178
15		64.7868	107.289	57.5374	93.0482
16		64.0055	108.753	56.576	95.4034
17		64.407	109.378	56.9626	96.7532
18		66.2321	111.65	58.907	99.7733
19		68.9559	114.341	62.3673	103.536
20		70.2989	115.708	64.1632	104.961
21		71.8913	116.589	65.8318	106.746
22		74.7772	119.029	69.058	109.526
23		80.4822	122.799	75.9048	114.844
24		84.4213	125.728	80.4941	118.59
25		87.9882	127.64	84.9363	121.634
26		91.0084	128.998	89.0243	124.285
27		100.353	133.385	100.049	130.972
28		103.881	135.492	103.494	132.939
29		107.297	137.423	107.027	134.901
30		114.727	141.6	114.98	138.8
31		118.067	143.275	118.664	140.249
32		120.786	144.162	121.387	141.346
33		124.366	145.75	125.24	142.247
34		129.285	146.066	131.3	143.264
35		130.688	146.249	132.899	143.393
36		134.933	146.805	138.186	144.402
37		137.507	146.942	141.109	144.213
38		138.142	146.636	142.12	144.191
39		138.616	147.631	142.794	144.209
40		138.573	147.308	142.697	143.866
41		137.328	146.665	141.538	143.114
42		136.698	146.529	140.593	142.885
43		135.446	146.135	139.107	142.617
44		133.571	145.244	136.855	141.46
45		126.515	142.387	128.764	138.166
46		123.376	141.049	125.066	136.251
47		120.009	139.697	121.198	134.31
48		113.171	137.677	113.389	130.826
49		109.949	136.092	109.988	128.694
50		107.173	135.101	107.018	126.991
51		104.361	133.527	103.84	125.176
52		99.2319	130.632	98.68	121.73
53		96.1416	128.566	95.1824	119.524
54		91.207	126.309	89.7226	116.202
55		86.2385	124.262	84.2013	113.262
56		84.0389	123.167	81.4959	111.13
57		81.4569	121.904	78.5046	109.148
58		79.4844	121.247	76.1244	108.191
59		75.1556	118.804	71.0561	104.231
60		73.3355	118.783	67.6407	102.687
61		71.2278	116.773	65.49	100.207
62		69.7131	114.138	62.8922	96.4787
63		70.3727	113.022	63.3439	95.2634
64		71.4194	111.903	64.2694	93.894
65		74.7785	109.929	68.0864	91.9551
66		76.8259	110.142	70.1537	91.826
67		78.8371	110.181	72.1811	90.9539
68		81.6052	110.667	74.9734	90.7092
69		86.6702	112.981	79.8036	90.8406
70		88.2735	112.954	80.9666	90.0286
71		92.2686	114.963	84.7413	90.6703
72		96.4603	116.509	88.9373	91.8253
73		98.4077	117.214	90.8891	92.4926
74		99.8474	117.546	92.4177	93.2127
75		101.346	118.185	94.1627	93.8481
76		102.853	118.226	95.7083	94.171
77		103.182	118.565	96.1166	94.4988
78		102.602	118.066	95.7538	94.5046
79		102.62	118.67	95.3901	94.4331
80		99.9701	118.516	92.6957	94.3102
81		98.675	118.241	91.9913	95.0115
82		96.8044	116.958	90.5649	94.9316
83		92.9116	116.209	86.3215	94.4274
84		90.5536	115.268	83.8399	94.0979
85		88.7772	114.737	81.9151	93.9866
86		86.8652	115.587	79.9646	94.9797
87		82.8072	114.264	75.5935	94.3756
88		82.1822	118.055	73.152	95.2797
89		74.9868	114.821	67.4368	95.7886
90		71.0975	115.297	63.3746	97.7977
91		71.6377	118.316	62.31	98.6309
92		70.115	116.868	61.8241	99.4809
93		69.5591	117.57	61.6608	101.166
94		72.5972	120.165	63.5801	103.74
95		72.8835	121.266	63.558	104.565
96		73.6077	120.562	65.3383	105.77
97		75.834	123.624	65.4807	105.175
98		82.5697	126.252	73.6747	111.536
99		85.7541	128.385	77.1803	114.067
100		87.7825	129.57	79.6076	114.649
101		93.9657	132.871	85.9336	119.123
102		95.9586	133.779	88.3301	119.746
103		99.1617	135.807	92.0595	123.081
104		101.682	137.096	95.2725	125.797
105		108.884	140.952	103.315	130.345
106		112.105	142.789	106.663	132.941
107		119.443	146.857	114.987	137.113
108		124.748	148.85	121.198	140.194
109		127.752	150.042	124.523	141.924
110		130.277	150.363	127.209	142.81
111		133.059	150.974	130.337	143.585
112		136.696	151.755	134.832	145.281
113		139.312	152.398	137.616	145.704
114		140.605	152.765	138.878	145.464
115		141.696	153.16	140.226	145.519
116		144.762	155.212	142.876	145.204
117		146.134	155.621	143.358	144.724
118		145.963	155.303	143.131	143.342
119		145.419	155.786	142.017	143.072
120		143.388	153.796	140.273	140.894
121		141.902	153.859	138.746	140.925
122		138.987	152.785	135.963	139.183
123		131.097	148.637	128.066	134.883
124		128.573	147.534	124.649	132.805
125		123.321	145.332	119.069	130.733
126		116.907	142.619	112.657	128.353
127		113.565	142.05	109.131	128.019
128		105.922	139.132	101.225	125.791
129		99.4195	136.489	94.1105	122.76
130		97.1195	135.231	91.2871	120.943
131		93.6313	132.535	87.7959	118.158
132		91.5706	131.072	85.7858	116.983
133		84.6917	126.251	78.4669	111.368
134		82.4346	124.769	75.6064	108.602
135		80.1675	123.453	73.2157	106.58
136		77.2582	119.161	70.1343	102.758
137		77.8763	118.461	70.2096	101.287
138		78.7618	117.351	70.5165	99.1524
139		79.7074	116.13	71.3883	97.7403
140		83.4772	116.139	74.884	96.315
141		85.3125	115.795	76.6957	95.1709
142		90.8186	119.213	82.1414	95.9715
143		95.1481	121.212	86.0229	96.0634
144		98.0406	124.114	88.8686	96.9904
145		99.2619	124.82	91.1149	98.1297
146		101.534	124.835	93.517	98.6304
147		103.746	126.987	96.1769	99.4557
148		105.215	127.161	97.8322	100.314
149		107.254	128.174	100.017	101.388
150		107.707	127.811	100.903	101.345
151		108.854	126.975	102.562	100.704
152		108.724	125.112	103.05	100.402
153		109.068	125.147	103.476	100.803
154		108.645	125.087	102.577	100.22
155		108.269	124.818	102.248	100.222
156		108.551	125.278	101.822	99.8609
157		108.36	126.21	99.9743	98.6417
158		105.95	125.026	97.8285	97.5511
159		104.862	124.379	95.9661	96.5172
160		101.808	122.629	93.6479	96.1106
161		98.2553	120.761	89.6612	95.0295
162		96.4136	120.48	87.9211	95.1467
163		93.4222	117.806	85.7847	94.8733
164		92.0929	118.562	82.9675	94.0492
165		85.5439	116.182	76.3575	93.4366
166		82.4994	115.978	73.6246	94.2144
167		79.4932	115.371	70.4311	94.1984
168		75.6471	113.926	67.1968	94.6273
169		71.6222	117.496	61.3896	96.5589
170		70.9024	117.955	61.0398	97.875
171		70.9724	117.594	62.0189	99.7671
172		72.5819	119.604	63.5152	101.287
173		74.407	120.674	64.951	102.397
174		75.8698	122.878	64.7839	100.774
175		78.0569	122.429	69.3929	105.372
176		85.205	126.603	75.8803	108.452
177		88.7051	128.421	79.4059	110.131
178		95.4973	131.392	86.0284	113.048
179		102.492	135.944	93.2016	117.42
180		104.843	137.366	95.8273	119.295
181		108.975	140.577	100.379	123.094
182		113.202	143.408	104.99	126.76
183		122.077	149.511	114.97	133.818
184		126.143	151.982	120.049	137.457
185		130.259	153.642	124.247	139.182
186		134.226	154.913	129.125	142.125
187		144.637	158.005	141.063	146.14
188		146.328	158.09	142.456	145.645
189		147.982	158.029	144.056	145.258
190		150.197	159.436	147.008	146.079
191		150.96	158.869	148.078	145.315
192		151.363	158.853	148.933	145.421
193		152.314	158.983	150.26	145.254
194		152.429	157.909	152.398	145.42
195		153.06	158.592	152.9	145.207
196		155.601	158.136	155.968	144.987
197		156.74	158.48	156.902	144.602
198		156.891	158.275	157.217	144.242
199		156.667	157.962	157.246	143.85
200		155.9	158.132	156.277	143.28
201		154.807	157.656	154.986	142.603
202		153.569	157.593	153.368	142.123
203		153.112	158.154	151.923	142.041
204		148.479	156.255	146.563	140.005
205		146.258	155.464	142.946	136.813
206		143.994	154.411	140.373	135.773
207		136.52	150.185	132.952	132.294
208		133.089	149.482	128.679	130.982
209		128.216	146.538	123.92	128.775
210		124.901	144.867	121.2	128.138
211		115.578	140.532	111.752	124.812
212		111.29	139.448	106.607	123.781
213		101.214	134.808	96.1533	120.739
214		95.7334	131.824	90.4281	118.721
215		93.3619	130.259	87.3684	115.554
216		90.9329	128.116	84.9348	113.716
217		89.9111	128.937	83.5655	113.38
218		84.7618	124.692	79.0654	109.5
219		84.2026	126.305	76.7706	109.155
220		81.1698	123.744	73.6044	106.175
221		79.8608	123.677	71.6752	105.716
222		76.2218	120.988	67.1329	101.036
223		75.7919	119.928	66.9537	100.405
224		76.5961	118.667	67.9787	98.9427
225		80.1439	117.084	72.0207	98.283
226		82.2794	115.492	74.7183	97.5402
227		85.7571	116.646	77.8617	97.5797
228		88.3586	116.346	80.8788	97.1199
229		95.1977	120.162	87.2034	96.5327
230		97.2552	119.633	90.1636	97.0993
231		103.182	123.028	95.7687	97.1062
232		107.041	124.616	99.0323	97.6563
233		108.643	125.548	100.971	98.4751
234		109.321	125.989	102.004	99.1978
235		109.836	125.219	102.441	99.342
236		110.27	125.638	104.064	100.269
237		110.526	125.062	104.626	100.432
238		110.664	125.679	104.702	100.88
239		110.844	125.049	105.791	101.983
240		110.847	124.542	105.924	102.224
241		110.08	123.419	105.024	101.822
242		110.461	123.887	104.934	101.423
243		110.942	123.278	105.501	101.702
244		110.433	123.4	104.78	101.944
245		109.63	123.164	103.835	101.695
246		109.088	121.904	103.516	101.423
247		105.772	121.142	99.9166	100.648
248		103.411	118.288	98.0968	99.3909
249		99.7931	118.47	93.9027	98.0223
250		95.749	116.888	88.9008	95.8154
251		93.9002	116.379	86.5717	95.7213
252		92.1326	115.507	84.4448	94.4501
253		90.3588	115.293	82.0158	93.7104
254		85.3481	114.071	75.485	92.1771
255		82.5766	113.644	72.5103	92.0518
256		80.4004	114.154	69.5817	92.5504
257		77.7752	114.058	66.9494	92.8654
258		72.7382	115.19	62.7039	96.1979
259		72.6194	116.281	62.971	97.677
260		73.1824	117.357	63.3417	98.579
261		75.3214	119.833	66.8551	102.132
262		77.3927	121.872	69.0228	103.872
263		79.2516	123.297	71.6678	105.623
264		86.4964	126.987	80.8149	111.928
265		90.9791	129.182	85.0399	114.542
266		100.24	134.675	94.3763	118.615
267		108.721	141.758	101.131	122.594
268		112.135	143.772	105.267	125.093
269		115.087	145.383	108.261	127.193
270		118.055	146.905	112.399	130.868
271		125.307	152.826	120.23	138.401
272		129.24	154.707	125.453	141.974
273		133.349	155.838	131.923	146.694
274		138.343	157.822	137.104	149.629
275		147.056	160.144	145.125	150.367
276		148.471	159.969	147.049	149.765
277		149.048	159.767	147.465	149.535
278		149.112	159.535	148.182	149.367
279		148.563	159.145	147.829	149.334
280		149.523	159.779	148.657	150.044
281		149.596	159.93	148.586	149.364
282		149.414	159.561	149.205	149.85
283		149.506	159.632	149.613	149.708
284		149.504	160.019	148.812	148.126
285		148.382	159.645	146.386	145.036
286		147.314	159.781	145.139	145.105
287		145.862	158.994	143.492	143.62
288		143.048	157.57	140.403	141.857
289		134.759	154.335	132.87	141.061
290		129.136	151.215	127.073	136.898
291		125.024	149.586	122.296	135.698
292		121.293	147.679	119.601	135.913
293		109.553	142.227	106.002	129.994
294		103.653	138.264	101.542	128.69
295		100.8	136.086	98.4613	126.891
296		95.2455	133.59	92.2463	124.388
297		93.4939	132.468	89.0885	121.263
298		91.6452	131.647	86.808	119.563
299		89.7067	130.195	84.6309	116.543
300		84.4489	126.918	78.742	112.835
301		81.6559	124.186	76.2479	109.858
302		78.1697	122.264	71.5343	106.845
303		75.6295	119.582	68.6664	103.503
304		76.0386	119.719	67.7267	101.406
305		76.0383	118.405	68.3259	100.125
306		77.5847	118.967	68.5073	99.274
307		80.4315	118.309	71.4173	96.9589
308		83.0526	118.433	74.0873	96.9109
309		86.477	119.264	77.8794	96.933
310		89.1196	119.425	80.5956	95.7724
311		96.8731	120.951	89.6126	96.9191
312		99.1247	121.106	91.939	96.7306
313		100.071	120.567	94.0972	98.0843
314		103.359	121.232	97.8275	99.1177
315		104.538	121.619	99.5797	100.161
316		105.993	122.365	101.217	101.158
317		107.468	122.159	103.088	101.502
318		109.304	126.276	103.077	100.313
319		109.025	122.47	105.307	101.376
320		111.124	123.869	105.854	100.119
321		111.741	124.301	105.948	100.557
322		111.424	123.812	105.694	100.209
323		111.331	123.979	105.634	100.78
324		110.878	123.649	104.651	100.236
325		109.849	123.827	102.942	99.3287
326		108.975	123.12	101.718	98.4816
327		107.628	122.343	100.271	97.9282
328		106.238	122.06	98.5486	97.1461
329		101.058	119.943	92.8544	95.6393
330		99.0404	118.551	90.2347	94.5702
331		96.8591	117.986	88.0989	94.8903
332		89.7884	115.786	80.2476	94.2479
333		86.6926	115.359	76.5875	94.3638
334		84.2035	115.043	72.9725	92.7817
335		77.2876	113.242	66.6918	94.4915
336		75.121	114.057	64.1554	95.1429
337		71.5913	114.652	61.4958	97.8382
338		70.8304	115.16	60.8145	99.3418
339		72.8831	117.051	62.9007	100.981
340		74.459	118.677	64.2028	102.353
341		77.1555	121.611	66.1633	103.27
342		84.1388	126.508	73.3534	107.882
343		87.9667	128.653	77.6309	109.559
344		92.1862	132.19	81.8044	111.64
345		95.1634	133.993	84.3432	113.194
346		105.409	140.025	95.1673	119.447
347		110.083	143.399	100.871	124.627
348		114.37	146.183	105.732	127.661
349		123.882	151.557	116.049	133.482
350		127.317	153.32	120.01	135.616
351		131.617	155.743	124.709	138.35
352		136.639	156.326	130.732	139.74
353		141.671	158.133	136.062	141.95
354		144.857	158.256	139.784	141.993
355		147.951	158.852	143.832	144.279
356		148.395	158.864	143.606	141.375
357		146.608	157.501	142.72	141.402
358		147.258	157.686	143.178	140.951
359		146.317	157.34	142.628	140.741
360		147.203	158.304	143.406	141.89
361		146.599	157.922	142.827	140.933
362		145.994	157.106	143.426	142.999
363		146.441	158.363	142.344	142.2
364		141.934	156.548	137.638	139.051
365		139.282	155.627	134.508	136.953
366		136.927	154.789	130.405	134.588
367		132.312	152.813	125.702	132.164
368		127.879	150.619	120.627	129.972
369		124.039	148.904	117.317	128.994
370		120.117	147.488	113.827	128.033
371		110.226	141.678	103.89	124.013
372		104.985	137.877	98.9327	121.619
373		98.8345	133.478	93.3214	119.697
374		96.8956	132.367	88.9097	115.611
375		94.5462	130.701	87.103	114.832
376		92.5514	129.972	84.5592	112.493
377		90.2428	127.783	82.7221	111.455
378		86.8292	126.083	77.7434	107.665
379		85.3205	126.683	74.884	105.275
380		83.6658	123.947	73.6703	103.615
381		83.4269	123.685	72.5853	102.608
382		84.9929	122.038	72.722	97.9354
383		86.6609	121.802	74.9154	98.0497
384		88.1018	121.463	75.802	96.2893
385		93.7888	123.002	81.7317	96.5979
386		96.0538	122.487	84.0194	96.1573
387		98.9171	124.377	86.5455	96.222
388		101.981	124.743	90.2225	96.643
389		106.243	126.046	94.8987	97.4746
390		108.569	126.701	97.4299	97.8293
391		110.448	126.687	99.5932	97.1972
392		112.319	124.197	103.058	97.5668
393		113.059	126.044	103.131	97.0382
394		113.49	126.026	103.734	96.9063
395		113.737	122.995	104.785	96.4926
396		114.418	122.204	105.997	95.9889
397		114.956	122.255	106.141	95.5239
398		114.661	121.581	106.108	95.2672
399		115.372	121.955	107.166	95.5889
