# Supplementary material for: Exploring the potential of the sit-to-stand test for self-assessment of physical condition in advanced knee osteoarthritis patients using computer vision
Source: Front Public Health. 2024 Feb 7;12:1348236. doi: 10.3389/fpubh.2024.1348236 (PMC10880867; doi:10.3389/fpubh.2024.1348236)
Supplement: Supplementary file 2 [file Data_Sheet_1.ZIP › Supplementary Materials/Time series data/106_angel_order.xls]

## Sheet: Sheet1
Unnamed: 0		R_HIP_ANGEL	R_KNEE_ANGEL	L_HIP_ANGEL	L_KNEE_ANGEL
0		123.496	99.3275	115.312	83.5322
1		123.685	99.0426	115.604	83.7294
2		123.785	98.5631	115.535	83.544
3		123.364	97.6178	115.099	82.7696
4		122.934	97.4543	115.025	83.044
5		120.848	96.3316	113.048	82.3554
6		119.784	96.0085	111.981	81.9357
7		118.246	96.2251	110.283	82.0436
8		116.171	95.6651	108.429	82.1146
9		114.988	95.5292	107.567	82.0781
10		113.449	94.4426	105.986	82.0419
11		112.7	94.6176	105.003	82.0618
12		110.69	94.4798	103.527	82.5715
13		109.423	93.9366	102.378	82.852
14		107.41	93.5556	99.833	82.0363
15		105.862	94.1209	98.1067	82.2698
16		104.1	92.7317	96.0414	81.7166
17		101.612	92.4561	93.8141	81.2021
18		99.2084	91.9187	91.1152	80.0637
19		96.4416	92.6311	88.8021	80.0147
20		94.145	92.6418	86.1165	79.4309
21		92.2836	93.2854	84.047	79.3909
22		92.1692	95.0164	84.4235	82.7932
23		87.5785	94.5754	79.1995	80.9759
24		89.1856	97.8745	82.0803	85.3833
25		89.3003	99.3618	83.11	88.1564
26		90.3722	101.172	85.0066	90.6493
27		93.7613	104.81	89.6945	96.1472
28		96.9616	109.157	93.0506	100.61
29		99.4804	112.047	96.2255	103.225
30		106.185	118.098	103.967	110.43
31		109.922	122.315	107.777	114.828
32		113.478	125.912	110.777	117.336
33		119.947	130.877	117.902	123.281
34		124.774	135.236	123.383	128.41
35		130.576	140.451	128.652	132.475
36		136.616	144.92	134.578	136.889
37		141.873	148.192	140.005	140.764
38		146.4	151.397	144.012	143.225
39		150.778	153.81	148.718	146.419
40		154.573	155.39	152.566	148.357
41		160.323	157.584	158.055	150.268
42		162.888	158.413	160.601	151.406
43		164.599	158.765	162.103	151.661
44		166.261	159.637	163.5	151.665
45		167.245	159.83	164.126	151.239
46		167.416	159.755	164.307	151.082
47		167.765	160.026	164.406	151.037
48		167.516	159.483	164.16	150.738
49		166.657	158.598	163.116	149.456
50		165.545	157.758	162.002	148.511
51		163.96	156.464	160.595	147.478
52		161.33	153.961	157.776	144.696
53		158.555	150.809	155.334	142.383
54		155.423	147.237	152.435	139.676
55		151.481	143.777	148.713	136.52
56		147.275	139.772	144.596	133.785
57		143.572	136.298	140.749	130.808
58		139.771	133.958	136.667	126.812
59		132.345	128.438	129.953	122.905
60		124.919	122.025	121.602	115.382
61		121.522	120.133	118.062	113.322
62		116.194	116.532	112.062	108.736
63		110.864	114.2	106.207	104.987
64		108.145	110.967	103.913	104.167
65		105.201	109.108	100.684	102.134
66		103.281	109.083	98.3899	99.9638
67		102.227	107.538	96.7735	98.2981
68		99.725	104.677	93.5089	95.6511
69		97.2695	101.43	90.8833	91.9291
70		96.1301	99.508	89.4197	90.3571
71		96.7183	99.8838	89.2729	89.492
72		95.5036	98.1264	88.816	88.8336
73		94.7264	96.9372	88.2593	87.7458
74		97.6355	97.9786	90.7596	88.3535
75		98.7538	97.161	92.38	88.4719
76		99.3101	95.9741	93.5323	87.9445
77		102.013	96.5127	95.0539	87.4188
78		103.643	96.3728	96.7564	87.9927
79		105.375	96.5857	98.045	88.1317
80		105.743	96.1962	98.3009	87.333
81		106.628	96.4692	99.1758	87.5257
82		107.141	95.3659	99.335	86.8552
83		107.566	95.1735	99.7986	86.8741
84		107.722	95.0647	99.6685	86.5709
85		108.206	95.6509	100.369	87.3296
86		108.313	95.1651	99.977	86.3499
87		108.15	95.9035	100.223	86.9134
88		108.182	95.1224	100.398	86.8564
89		107.965	94.9153	99.5337	86.243
90		106.809	94.254	98.8198	86.1745
91		106.627	93.8446	99.236	86.8755
92		106.65	93.8029	98.1381	86.1298
93		104.819	94.3108	96.4124	85.8338
94		103.725	93.6744	95.6219	85.6787
95		101.097	93.1689	92.8268	84.9076
96		100.254	94.0524	92.1038	84.7729
97		98.0424	93.1399	89.6981	84.552
98		96.7424	94.4978	88.6664	86.3448
99		95.3907	94.9762	87.4256	87.1549
100		91.3578	93.345	81.8861	83.89
101		91.8378	95.0973	82.3016	86.0191
102		92.1025	95.6138	82.7269	87.5553
103		90.3642	96.4327	81.8113	88.4142
104		92.884	99.2082	83.3723	90.7042
105		94.2446	100.673	85.5749	92.9386
106		96.4967	103.175	88.9199	96.4684
107		101.015	107.146	93.531	100.513
108		106.197	111.36	100.238	105.815
109		111.215	116.685	104.961	109.625
110		116.73	122.092	109.886	112.643
111		122.458	127.193	115.787	117.888
112		128.481	131.456	122.301	123.237
113		138.149	139.147	131.734	130.08
114		143.777	144.461	137.976	135.123
115		147.521	147.851	142.585	139.514
116		152.65	151.492	148.085	142.971
117		156.791	155.412	152.759	146.827
118		158.948	157.103	155.272	148.069
119		161.896	158.15	158.953	150.415
120		164.942	159.185	161.407	150.833
121		166.855	159.177	160.966	148.779
122		167.954	159.499	161.712	148.789
123		168.978	159.432	162.611	148.769
124		169.2	159.028	162.328	148.279
125		169.121	158.771	162.901	149.226
126		169.452	159.984	163.692	149.191
127		169.038	158.456	162.632	148.504
128		168.18	158.594	161.348	147.979
129		166.858	158.551	160.314	147.492
130		165.518	158.235	159.766	147.85
131		160.892	154.293	154.91	144.701
132		158.387	152.423	152.208	142.834
133		154.448	148.641	148.422	139.777
134		151.671	145.476	144.17	136.428
135		146.673	142.058	139.532	133.586
136		142.029	140.276	134.223	130.278
137		136.849	135.099	130.291	127.342
138		133.707	132.69	125.619	124.093
139		129.621	130.432	121.365	120.119
140		125.311	126.833	117.696	117.588
141		123.005	124.708	115.072	115.383
142		117.504	122.387	109.612	111.175
143		111.718	117.64	103.272	106.658
144		113.322	120.458	103.438	108.459
145		103.849	112.226	96.174	101.769
146		101.659	110.344	93.9269	99.3107
147		104.268	111.446	96.4067	100.576
148		99.8591	109.629	92.8786	98.0926
149		102.144	107.353	94.8281	98.3623
150		99.8781	106.274	93.1786	96.0126
151		100.813	106.234	93.3916	96.3511
152		104.716	106.646	98.1283	99.2708
153		103.897	106.559	97.8386	98.9444
154		105.122	106.694	98.8262	98.3615
155		106.374	106.276	101.559	100.943
156		107.123	106.848	101.862	100.174
157		108.609	107.224	102.968	100.816
158		110.368	107.738	105.574	102.862
159		110.716	108.433	105.839	102.282
160		111.56	107.285	105.858	101.642
161		111.827	106.942	107.329	103.12
162		112.643	107.517	108.133	103.127
163		112.778	107.464	108.013	102.693
164		114.272	108.678	109.872	104.775
165		114.73	108.641	109.747	103.698
166		114.415	108.009	109.693	103.614
167		115.035	108.854	110.4	104.701
168		114.127	107.227	108.197	102.293
169		114.006	108.36	107.761	102.336
170		113.073	108.214	106.572	101.663
171		111.569	107.924	105.684	101.936
172		112.418	109.521	107.109	104.342
173		111.061	109.328	104.903	102.312
174		109.648	108.087	102.812	100.401
175		108.78	110.628	96.7322	98.5725
176		105.291	108.907	94.0982	96.9102
177		103.665	104.952	96.7551	97.2169
178		103.769	107.095	95.2063	97.206
179		102.089	106.393	93.7039	97.4209
180		99.7307	107.425	90.8101	96.6097
181		101.67	109.397	91.2663	98.4646
182		97.4573	107.506	86.4407	95.7466
183		95.5111	106.368	84.043	94.6269
184		99.3792	109.954	87.3183	97.7185
185		95.2007	107.29	84.1513	95.8396
186		100.819	112.885	88.3965	98.5087
187		102.874	114.54	89.9705	100.904
188		106.073	118.28	94.7398	104.938
189		110.586	121.145	98.6971	106.761
190		114.131	123.942	102.641	109.592
191		119.272	128.554	107.337	113.994
192		126.365	133.238	115.913	119.048
193		131.978	136.694	121.856	122.628
194		137.632	141.078	127.626	126.796
195		143.369	145.37	132.545	131.011
196		148.302	150.358	139.868	136.899
197		152.429	153.188	145.268	141.081
198		159.505	156.763	153.602	146.739
199		161.307	157.741	156.124	148.731
200		163.9	158.314	159.399	150.718
201		165.595	158.767	161.495	151.8
202		167.284	160.032	163.65	152.566
203		167.716	159.251	164.222	151.722
204		168.076	159.554	163.187	150.542
205		167.67	159.915	163.154	150.453
206		167.358	160.746	163.131	150.613
207		166.452	160.936	162.162	150.575
208		165.342	160.504	160.74	149.644
209		163.475	160.287	159.119	149.268
210		162.015	159.868	157.147	147.774
211		160.395	159.449	155.299	146.803
212		157.2	157.127	149.393	142.581
213		156.036	156.2	151.266	144.772
214		153.46	153.676	148.651	142.996
215		150.624	151.305	144.245	139.717
216		146.917	147.576	141.713	137.839
217		142.729	144.78	137.207	135.098
218		138.473	141.146	133.063	132.388
219		134.163	138.61	127.083	128.783
220		124.644	131.736	116.958	122.571
221		121.111	129.154	112.971	119.827
222		117.445	126.594	109.824	117.555
223		114.47	124.443	108.028	116.51
224		112.096	122.703	104.964	113.955
225		107.046	116.975	101.451	110.344
226		103.514	114.36	97.3818	105.942
227		103.308	112.815	96.7574	104.111
228		100.69	111.476	93.9492	101.795
229		100.446	110.368	93.3839	100.214
230		99.261	107.429	92.8003	99.1684
231		101.55	109.542	94.7029	99.9698
232		103.315	109.145	96.6202	100.629
233		102.986	106.146	97.8987	100.868
234		105.013	106.382	99.5737	100.602
235		106.257	105.973	101.078	101.144
236		107.521	105.155	103.083	101.742
237		109.755	105.641	105.108	101.94
238		114.778	106.489	110.315	103.194
239		116.511	107.798	110.992	102.257
240		118.832	107.285	113.334	102.26
241		121.2	107.905	115.572	103.683
242		122.973	108.143	116.629	103.559
243		123.916	110.081	117.3	104.636
244		125.565	109.907	118.986	104.9
245		126.364	111.322	119.739	104.725
246		124.569	109.424	118.094	103.865
247		123.466	109.76	117.81	104.007
248		122.351	109.256	116.558	104.116
249		121.281	108.052	114.952	103.453
250		118.66	107.503	113.391	103.112
251		115.188	105.714	110.617	102.793
252		111.963	104.911	106.771	101.209
253		109.439	105.205	103.04	99.4507
254		107.659	106.81	101.57	99.6983
255		105.367	104.842	96.3082	97.2618
256		100.324	107.725	91.3825	97.4968
257		98.4641	106.213	90.3854	97.3975
258		96.6598	106.059	87.9964	96.8547
259		97.1745	109.998	87.226	99.5549
260		96.3449	109.541	86.633	99.6588
261		95.2125	108.794	86.2035	100.604
262		98.1369	112.651	87.7762	102.052
263		99.6942	114.548	91.2945	105.503
264		103.399	118.843	92.9725	107.671
265		106.869	120.557	96.4391	110.421
266		108.366	121.723	98.1811	111.452
267		113.231	126.048	103.103	115.317
268		117.903	129.775	107.741	118.433
269		124.439	135.187	114.708	123.159
270		129.112	138.326	119.63	126.721
271		134.937	142.734	125.786	130.445
272		140.898	146.66	132.4	134.705
273		144.624	149.12	136.58	136.788
274		154.033	155.322	147.079	143.225
275		156.712	156.007	150	144.213
276		159.317	157.481	153.135	146.276
277		161.11	157.59	155.878	147.653
278		162.62	157.775	157.681	148.304
279		164.276	156.987	160.071	149.095
280		164.904	156.989	160.818	149.533
281		165.352	156.713	161.445	149.279
282		165.623	156.991	162.081	149.966
283		165.716	157.008	161.985	149.704
284		165.294	157.443	161.474	149.337
285		165.319	157.918	161.511	149.591
286		164.442	158.772	160.479	149.141
287		163.333	158.445	158.722	148.01
288		161.313	157.247	155.668	145.923
289		160.373	158.28	154.265	145.554
290		158.388	157.441	152.079	144.221
291		156.294	156.257	150.122	143.6
292		152.44	153.566	145.038	140.637
293		149.05	151.342	141.349	138.538
294		146.122	149.507	139.326	138.587
295		142.513	147.113	136.412	136.502
296		136.325	142.816	128.531	132.078
297		134.346	141.209	128.195	131.413
298		129.263	136.616	123.257	127.138
299		125.251	134.211	119.482	124.726
300		122.396	132.12	116.606	122.875
301		117.363	127.426	111.96	118.807
302		114.969	125.995	109.236	116.832
303		113.895	124.306	109.655	116.875
304		108.705	120.713	104.181	112.947
305		106.42	120.361	101.159	110.398
306		106.917	118.907	101.718	110.601
307		101.432	114.729	95.186	104.846
308		99.1908	111.276	93.8506	103.742
309		102.033	112.438	96.4868	105.575
310		100.907	110.198	95.4861	103.393
311		103.079	109.097	98.0867	104.085
312		102.83	108.768	97.7283	102.639
313		103.359	107.908	98.1991	102.66
314		105.587	108.574	101.763	105.619
315		106.379	108.461	102.127	103.639
316		107.635	109.373	104.029	105.317
317		109.505	109.061	106.571	106.688
318		111.274	109.673	107.541	106.016
319		112.761	108.239	109.644	107.149
320		113.641	108.594	110.995	107.082
321		115.068	108.598	111.711	106.089
322		115.602	109.513	111.34	105.274
323		117.803	110.202	112.868	105.911
324		118.022	109.447	113.374	105.999
325		117.062	110.429	112.715	106.274
326		116.652	109.68	112.399	106.311
327		116.495	109.059	111.77	105.132
328		114.34	109.693	110.175	106.394
329		111.629	107.72	107.911	104.96
330		110.494	109.579	105.332	104.952
331		109.39	108.575	102.985	103.381
332		106.335	108.061	100.222	101.103
333		105.818	109.41	99.5495	101.645
334		103.513	108.549	96.1235	100.814
335		100.54	108.979	92.1501	99.0574
336		99.9974	108.825	90.6317	98.3507
337		98.0651	108.247	89.0597	98.304
338		99.4863	112.065	90.1334	102.061
339		97.3971	111.656	89.1708	102.545
340		97.4664	111.798	88.2568	101.743
341		100.529	115.627	88.5566	102.144
342		101.159	117.887	90.7943	105.626
343		101.684	118.312	94.2032	109.047
344		103.431	120.019	95.1653	109.036
345		105.235	121.764	95.7806	109.268
346		113.932	128.508	103.063	114.44
347		118.828	132.849	108.221	118.078
348		123.599	135.781	113.129	120.755
349		128.847	138.406	118.59	124.101
350		134.331	140.816	124.338	127.265
351		140.447	144.742	132.308	132.566
352		145.838	147.615	138.122	135.672
353		150.719	149.626	141.961	136.857
354		155.516	151.43	148.573	140.832
355		160.025	153.894	153.416	143.687
356		162.988	155.691	157.599	145.129
357		165.692	155.854	160.707	145.57
358		167.726	155.759	162.88	145.93
359		168.724	155.889	163.719	146.526
360		168.462	155.711	164.786	147.048
361		168.872	155.38	165.1	146.444
362		168.879	154.808	164.489	145.697
363		166.992	153.861	162.327	146.387
364		163.736	153.77	159.142	144.112
365		160.475	152.521	154.385	142.014
366		157.581	151.647	151.352	140.832
367		154.197	150.756	148.138	140.563
368		149.994	149.154	144.018	138.87
369		145.656	147.05	139.567	137.327
370		142.248	145.704	135.342	134.562
371		137.67	143.71	130.018	132.534
372		133.674	140.554	125.489	130.427
373		131.483	139.868	124.161	129.769
374		126.482	136.151	119.581	125.41
375		123.385	132.898	116.341	122.072
376		120.738	131.529	112.697	119.948
377		116.119	127.346	108.231	116.553
378		113.798	125.446	107.017	115.027
379		111.788	123.518	105.391	114.282
380		108.553	121.172	102.677	112.529
381		108.316	119.839	101.74	110.883
382		105.586	118.482	100.594	110.877
383		107.367	118.076	101.896	111.47
384		105.95	115.974	101.334	111.4
385		104.114	114.151	100.32	110.266
386		107.646	116.061	102.609	110.608
387		108.765	116.859	104.316	111.754
388		108.344	116.054	104.764	111.111
389		110.729	115.227	107.226	111.84
390		111.93	115.761	109.489	113.513
391		113.845	117.172	111.319	113.867
392		114.671	115.965	112.865	114.706
393		116.32	118.227	115.017	116.006
394		117.55	119.039	115.617	115.954
395		118.063	118.522	117.027	116.775
396		118.412	118.521	116.45	115.971
397		119.446	119.471	117.579	116.774
398		120.619	119.05	119.315	117.218
399		120.363	119.701	119.768	118.394
