# Supplementary material for: Exploring the potential of the sit-to-stand test for self-assessment of physical condition in advanced knee osteoarthritis patients using computer vision
Source: Front Public Health. 2024 Feb 7;12:1348236. doi: 10.3389/fpubh.2024.1348236 (PMC10880867; doi:10.3389/fpubh.2024.1348236)
Supplement: Supplementary file 2 [file Data_Sheet_1.ZIP › Supplementary Materials/Time series data/107_angel_order.xls]

## Sheet: Sheet1
Unnamed: 0		R_HIP_ANGEL	R_KNEE_ANGEL	L_HIP_ANGEL	L_KNEE_ANGEL
0		123.426	119.172	112.116	104.13
1		123.017	119.225	111.801	104.303
2		122	119.039	111.026	104.309
3		120.11	118.944	109.281	104.444
4		118.118	119.167	107.666	105.143
5		116.159	119.655	105.585	105.143
6		114.786	119.303	104.481	105.12
7		113.722	119.056	103.448	104.98
8		111.179	118.096	101.297	104.681
9		109.915	117.604	100.2	104.7
10		105.377	116.254	95.867	104.129
11		104.297	115.853	94.7907	104.136
12		102.722	114.869	93.3243	103.85
13		99.5677	113.698	90.4038	103.545
14		98.133	114.065	88.279	102.964
15		96.4757	112.799	86.8672	102.893
16		90.4354	111.36	80.6156	101.648
17		86.7081	110.395	77.229	101.581
18		84.4489	110.17	75.1432	101.567
19		81.9941	109.474	72.5399	101.656
20		77.1822	108.806	67.3454	101.386
21		73.0936	108.449	63.1365	102.242
22		69.4938	108.24	59.279	102.707
23		68.0965	107.938	58.0488	102.606
24		67.144	107.689	57.6816	103.456
25		64.9068	107.227	55.7398	103.904
26		63.7473	106.941	54.4261	102.916
27		63.6302	108.72	54.4261	106.858
28		63.4692	109.85	54.8713	109.271
29		64.4778	111.72	56.3533	112.085
30		66.8345	115.629	59.2525	115.995
31		68.5818	117.784	62.6249	118.863
32		70.4819	119.147	64.351	119.273
33		78.2123	127.103	73.9066	124.155
34		81.1345	130.357	76.9837	124.657
35		86.231	131.319	83.1033	127.478
36		88.6788	134.869	85.0346	127.585
37		91.2037	135.74	88.2929	127.852
38		99.8548	138.271	98.0666	130.969
39		110.461	143.674	108.288	135.386
40		121.492	146.997	119.339	139.106
41		128.341	148.967	125.535	140.91
42		135.162	151.07	130.79	142.689
43		147.548	155.179	142.056	146.319
44		152.273	156.26	146.288	147.878
45		164.906	158.173	157.905	150.674
46		169.176	158.71	161.644	151.651
47		172.33	159.355	164.394	151.727
48		179.115	160.476	170.004	151.907
49		178.14	160.767	170.634	152.262
50		177.046	160.482	170.033	150.508
51		176.983	160.452	169.615	151.052
52		178.844	159.849	168.686	150.625
53		177.473	159.79	167.222	150.491
54		175.57	160.105	165.305	150.437
55		171.078	160.092	161.23	149.223
56		168.537	160.358	159.265	149.125
57		166.034	159.819	158.227	148.766
58		164.474	159.787	155.801	146.888
59		161.598	159.386	153.321	145.905
60		153.176	157.345	146.605	143.605
61		148.47	156.303	142.053	142.205
62		136.093	154.354	133.356	143.052
63		131.362	152.303	131.592	143.05
64		129.619	153.054	128.875	143.09
65		124.769	152.048	123.355	140.026
66		122.383	150.974	120.826	139.732
67		121.756	150.292	119.609	139.294
68		118.635	148.069	116.563	137.687
69		116.68	147.265	114.289	135.988
70		111.872	144.721	107.19	131.949
71		109.605	143.186	105.219	131.104
72		106.303	140.048	103.218	129.443
73		100.885	139.828	95.803	126.908
74		92.9656	133.471	88.5794	123.074
75		88.5691	130.826	82.79	119.466
76		86.4871	127.79	79.8501	115.815
77		86.9271	128.531	78.078	115.133
78		85.9023	125.349	75.8017	111.156
79		85.7461	124.084	75.2451	109.386
80		93.5286	118.235	82.1096	104.342
81		96.9786	116.511	86.6864	104.594
82		107.264	118.271	95.3413	103.678
83		111.038	119.09	98.8786	103.489
84		115.229	120.34	102.486	103.458
85		121.959	123.033	107.595	103.783
86		123.051	123.473	108.215	103.828
87		124.263	122.695	109.955	105.164
88		124.057	122.878	109.573	105.017
89		122.755	122.124	108.657	104.851
90		119.959	121.434	106.179	105.031
91		116.148	119.926	103.058	104.999
92		110.902	118.791	98.6565	104.911
93		106.524	117.398	94.7561	104.73
94		103.045	117.329	91.144	104.618
95		94.6061	116.937	83.9009	106.332
96		91.0552	116.537	80.4538	106.114
97		80.8901	116.159	70.7211	106.644
98		78.406	116.066	68.0531	107.142
99		74.5251	115.104	64.2735	107.432
100		72.805	119.413	59.3792	108.293
101		70.38	116.777	58.849	110.031
102		71.2763	121.355	57.6344	110.116
103		73.7787	126.864	61.6006	115.738
104		74.7571	128.844	64.4456	118.689
105		78.0712	131.02	71.9232	124.354
106		82.1321	136.66	75.3676	126.893
107		84.8555	138.336	78.6404	128.206
108		89.562	140.241	87.0981	133.536
109		97.5486	144.117	95.573	136.14
110		107.581	147.884	106.216	138.994
111		113.329	150.125	110.699	139.901
112		130.841	154.209	127.852	145.703
113		138.624	155.501	136.288	147.85
114		159.728	160.142	153.82	151.699
115		165.044	160.502	157.747	152.429
116		169.331	160.979	161.489	154.075
117		177.552	161.953	167.145	155.133
118		177.979	162.608	168.36	154.557
119		175.034	162.603	169.649	155.457
120		167.184	163.517	167.143	155.365
121		165.693	163.114	166.731	154.229
122		163.525	163.453	164.789	154.118
123		162.733	163.508	163.527	155.064
124		162.577	163.758	162.866	155.915
125		163.978	164.329	165.315	153.466
126		167.409	163.601	166.34	154.885
127		175.567	162.313	169.775	156.054
128		174.007	161.751	170.805	155.928
129		168.773	162.454	167.977	156.552
130		153.689	162.519	156.306	156.38
131		146.361	162.007	149.068	156.078
132		124.166	156.303	128.392	152.661
133		121.358	155.761	125.058	151.113
134		117.902	154.715	122.216	150.771
135		112.594	153.405	116.245	149.38
136		109.945	153.233	113.46	148.973
137		107.096	151.414	109.827	146.37
138		98.4772	147.866	100.453	143.483
139		96.7547	147.109	98.735	142.799
140		92.5804	146.142	91.9283	139.33
141		89.4339	142.817	90.1211	138.533
142		87.8557	141.929	87.8301	137.059
143		85.528	140.783	83.4867	133.579
144		81.7586	135.669	76.9781	127.113
145		80.8127	133.522	75.4997	124.667
146		79.9361	129.888	74.4367	121.654
147		80.5711	124.766	73.8094	115.371
148		80.2585	119.904	74.6598	113.883
149		98.0618	121.582	87.854	108.532
150		102.85	120.586	93.1726	107.943
151		108.83	121.613	97.8948	106.221
152		117.597	121.853	105.248	104.406
153		120.651	121.961	107.637	103.899
154		123.33	122.638	109.766	104.384
155		128.035	122.205	114.161	105.664
156		128.915	122.501	114.687	105.399
157		129.483	123.224	115.098	105.572
158		128.991	123.459	114.501	105.298
159		128.163	123.633	113.647	104.399
160		124.534	122.916	110.924	104.86
161		117.982	120.67	105.562	104.802
162		109.806	118.438	98.2797	104.647
163		105.566	117.218	94.5617	104.549
164		101.985	115.735	91.7402	104.306
165		99.7927	115.144	89.8903	104.129
166		99.8498	115.197	89.6332	103.788
167		100.407	117.573	88.5059	102.967
168		98.9805	117.328	87.5238	103.234
169		97.1604	117.303	86.2343	104.312
170		90.1052	116.498	80.2665	105.342
171		86.3533	115.956	76.7866	106.419
172		81.9446	115.092	71.8897	105.706
173		75.8694	115.198	65.9439	107.907
174		74.9531	115.738	65.019	108.884
175		74.0796	115.137	63.3408	107.471
176		76.1729	115.106	64.8319	105.828
177		77.1872	114.256	65.8347	105.11
178		76.1445	114.869	65.2485	105.99
179		72.0268	113.988	62.7991	108.981
180		70.5885	114.924	62.0986	111.447
181		70.2022	115.11	62.259	113.513
182		71.7594	119.37	64.5173	117.138
183		73.7482	122.264	66.3161	118.993
184		80.6772	128.826	75.7262	126.08
185		82.7366	130.378	79.9375	128.042
186		86.5788	134.334	83.32	129.248
187		94.6075	140.088	91.8374	133.942
188		97.8296	141.852	96.2316	136.209
189		102.789	143.486	103.087	139.788
190		117.68	148.95	118.679	145.809
191		121.575	150.235	122.914	148.407
192		129.393	154.785	130.588	150.846
193		137.671	157.345	138.559	152.31
194		147.749	160.277	146.406	153.366
195		162.041	162.779	157.382	155.842
196		171.606	163.732	164.856	157.025
197		178.542	163.298	169.102	156.823
198		178.56	162.987	170.043	156.524
199		176.581	162.897	170.532	156.207
200		172.465	164.094	169.72	156.596
201		170.789	164.24	169.968	156.318
202		167.588	164.744	167.629	155.138
203		167.864	164.82	168.413	154.684
204		169.073	164.349	168.939	153.978
205		175.037	163.071	170.993	153.023
206		178.2	162.727	169.401	153.937
207		171.547	161.02	166.021	154.554
208		129.688	155.472	130.839	149.765
209		121.124	154.52	120.435	145.774
210		118.631	153.653	117.413	144.467
211		115.727	153.379	113.439	143.111
212		109.039	149.649	107.68	142.001
213		103.79	146.154	102.979	140.489
214		98.6519	141.824	97.0688	136.636
215		96.271	139.742	94.3221	134.203
216		93.7978	137.623	90.7294	131.312
217		89.9589	130.843	85.0046	123.311
218		89.596	128.664	82.6095	118.333
219		90.7212	116.925	83.2527	108.399
220		95.8304	116.053	86.7987	105.75
221		102.611	119.542	90.0328	103.766
222		115.93	120.78	101.345	102.439
223		121.493	123.624	105.526	103.292
224		126.718	124.164	110.537	104.059
225		134.227	126.073	118.137	106.339
226		136.341	126.266	119.997	106.477
227		136.16	124.222	121.222	106.628
228		136.104	124.249	121.299	106.387
229		135.861	124.073	120.781	105.478
230		135.836	125.257	119.542	104.762
231		132.912	124.44	116.673	104.445
232		127.41	121.913	112.704	103.739
233		126.018	122.085	111.174	103.537
234		123.865	121.156	109.303	103.103
235		121.563	120.94	107.326	103.49
236		121.295	120.75	107.261	103.573
237		121.653	120.914	107.386	102.966
238		121.828	121.272	107.504	102.967
239		122.212	121.456	107.917	103.169
240		121.802	121.059	107.701	103.101
241		121.506	121.162	107.648	103.163
242		115.583	119.219	103.662	103.16
243		112.624	118.527	101.718	103.8
244		103.553	116.457	93.6802	104.139
245		99.7769	117.912	89.2681	104.58
246		93.4698	117.215	83.2834	104.973
247		82.5834	114.085	73.8908	106.005
248		79.9277	113.633	69.7107	104.05
249		80.8695	114.938	68.5098	102.17
250		79.7471	114.256	68.0243	102.239
251		79.0778	114.375	67.823	102.516
252		75.8777	114.741	65.6559	104.558
253		73.9748	114.846	64.3619	106.361
254		71.2634	117.964	62.4349	111.032
255		71.7935	118.888	63.003	111.716
256		71.4717	119.418	63.5442	112.788
257		73.39	120.88	66.1758	114.536
258		75.3816	122.854	67.1448	114.828
259		75.2655	121.973	69.5928	117.613
260		79.2831	126.465	76.5395	123.135
261		82.05	129.141	79.3135	124.665
262		87.667	134.327	85.977	128.82
263		90.8963	136.677	89.3365	130.809
264		94.0908	139.297	93.4114	133.545
265		101.37	143.794	101.787	138.313
266		109.051	148.219	110.473	143.379
267		116.618	150.859	118.167	146.886
268		120.761	152.007	123.069	148.072
269		129.315	154.706	132.042	151.51
270		148.242	159.707	149.639	156.738
271		157.856	160.928	157.543	157.857
272		179.476	163.271	170.793	157.173
273		176.603	163.128	171.235	156.171
274		171.865	163.413	170.204	155.431
275		170.077	163.849	169.441	155.315
276		169.211	163.397	169.175	154.57
277		167.864	163.388	167.99	155.32
278		168.513	163.628	167.99	155.899
279		172.784	163.328	170.676	155.404
280		175.967	163.135	171.219	155.33
281		177.706	162.751	169.853	155.913
282		165.756	161.641	163.6	158.049
283		143.439	160.352	144.876	154.598
284		128.072	158.81	129.226	152.186
285		122.956	157.803	124.685	151.469
286		118.33	156.689	119.974	149.712
287		110.489	154.018	112.245	146.046
288		108.255	153.395	109.429	144.924
289		102.844	151.071	103.123	142.678
290		101.312	150.329	101.148	141.758
291		100.743	151.179	98.8993	140.655
292		96.0513	148.575	93.7778	138.717
293		93.5002	146.157	91.81	137.738
294		91.1374	144.814	89.0606	136.33
295		84.5016	137.989	82.7678	131.3
296		82.6997	135.33	79.9958	128.309
297		79.8261	128.485	75.4098	122.429
298		79.9781	126.165	73.3702	117.7
299		79.4079	122.125	70.4589	110.953
300		85.9016	117.932	76.1607	107.612
301		95.5241	115.849	85.9741	105.767
302		108.822	117.782	97.0162	103.633
303		114.203	119.093	101.109	103.089
304		125.939	123.404	110.419	103.635
305		128.023	124.102	112.355	103.984
306		133.216	125.291	118.046	105.593
307		134.088	125.741	118.159	105.25
308		132.775	124.373	118.812	106.356
309		132.552	124.485	118.298	106.215
310		132.66	124.644	117.98	105.659
311		132.51	125.147	118.09	106.228
312		131.094	124.325	116.606	105.168
313		129.563	123.542	115.902	105.617
314		128.258	122.982	115.316	106.371
315		127.068	123.061	114.673	106.442
316		126.505	123.407	114.759	106.538
317		123.523	122.511	112.876	106.824
318		119.166	121.773	110.065	107.535
319		115.831	122.121	107.674	108.291
320		113.627	121.751	105.632	108.409
321		114.172	122.759	104.885	108.047
322		111.668	122.671	101.5	107.083
323		111.352	121.877	101.161	106.758
324		111.507	120.649	99.5837	104.221
325		112.615	121.175	100.119	103.32
326		112.887	120.804	100.18	103.389
327		110.705	120.559	98.8528	103.583
328		108.868	120.613	97.5108	103.914
329		105.697	119.479	96.2372	105.697
330		93.595	119.109	87.3585	110.024
331		90.3017	119.805	84.1694	111.016
332		83.3893	118.752	78.3244	111.764
333		79.915	118.78	74.7169	111.614
334		78.3849	119.147	72.5603	111.768
335		72.2789	119.043	65.7309	111.384
336		67.7652	120.876	62.7949	116.935
337		68.5215	123.724	63.9585	119.777
338		68.101	124.723	66.1283	122.648
339		70.4545	128.732	69.5225	127.835
340		70.9241	130.969	71.0049	129.999
341		74.2953	136.447	73.7814	132.579
342		75.2662	137.338	75.0364	133.783
343		75.5024	136.656	75.5888	134.202
344		80.283	140.423	80.3978	137.219
345		82.7843	141.602	83.543	138.439
346		86.3937	142.927	85.93	137.267
347		103.494	150.538	102.107	140.012
348		110.037	152.869	109.665	143.824
349		120.959	156.039	121.945	149.17
350		126.266	157.918	127.687	151.154
351		131.239	158.936	132.046	151.236
352		149.97	162.153	150.575	154.356
353		165.668	163.708	164.216	158.123
354		175.92	163.49	172.571	158.483
355		178.494	162.412	174.834	157.757
356		177.24	163.038	175.028	157.631
357		173.087	162.109	173.288	156.556
358		172.279	161.994	171.957	157.006
359		169.451	161.786	169.901	156.291
360		169.809	162.548	169.429	156.97
361		169.901	162.708	170.404	156.466
362		171.279	163.266	170.858	156.786
363		172.519	163.444	171.383	157.604
364		174.432	163.571	172.367	158.431
365		178.691	163.796	172.823	160.84
366		176.27	164.883	172.127	160.997
367		167.845	164.635	165.809	158.866
368		157.661	165.252	157.89	158.056
369		151.736	165.295	152.928	158.429
370		142.16	164.01	144.724	157.046
371		131.039	161.406	131.75	153.105
372		126.722	161.384	128.009	152.294
373		120.953	158.7	123.172	150.768
374		113.71	156.02	116.836	149.071
375		109.086	154.445	110.468	145.402
376		101.682	152.872	101.642	142.92
377		98.8584	152.256	98.7229	143.596
378		97.1001	151.973	96.6644	143.318
379		90.6543	147.628	90.0236	140.003
380		88.6819	147.008	87.9545	138.918
381		85.659	144.518	83.7765	136.493
382		80.2901	140.223	74.0936	130.439
383		77.5679	137.567	73.4435	130.969
384		76.2984	135.108	69.5504	126.012
385		75.3787	131.287	68.1742	122.875
386		75.7957	128.978	68.1397	120.63
387		77.4304	122.114	69.2311	113.687
388		85.0521	119.438	75.1088	109.141
389		99.2458	124.057	86.9733	108.301
390		105.425	123.731	93.9739	109.51
391		112.1	126.861	98.3256	108.349
392		119.404	126.8	105.366	108.395
393		122.665	127.639	107.765	107.897
394		131.479	130.331	115.027	108.32
395		132.758	129.792	116.618	108.315
396		133.903	130.385	117.48	108.177
397		135.332	130.615	117.986	107.546
398		135.945	130.883	118.301	107.833
399		136.225	131.166	118.338	107.668
