# Supplementary material for: Exploring the potential of the sit-to-stand test for self-assessment of physical condition in advanced knee osteoarthritis patients using computer vision
Source: Front Public Health. 2024 Feb 7;12:1348236. doi: 10.3389/fpubh.2024.1348236 (PMC10880867; doi:10.3389/fpubh.2024.1348236)
Supplement: Supplementary file 2 [file Data_Sheet_1.ZIP › Supplementary Materials/Time series data/108_angel_order.xls]

## Sheet: Sheet1
Unnamed: 0		R_HIP_ANGEL	R_KNEE_ANGEL	L_HIP_ANGEL	L_KNEE_ANGEL
0		121.963	114.123	110.29	98.7283
1		121.537	113.977	109.534	98.3677
2		119.692	112.377	106.927	95.7169
3		119.577	112.045	106.116	95.0056
4		118.878	111.304	102.992	91.1721
5		118.58	110.459	102.235	90.5339
6		118.633	110.121	102.04	90.9773
7		118.428	109.293	101.303	89.7481
8		117.251	108.851	99.6705	88.1932
9		116.043	108.85	97.7394	87.0832
10		116.047	108.724	98.1169	87.3105
11		115.79	107.972	97.4828	86.2758
12		115.188	108.476	96.9437	86.3657
13		112.604	107.242	94.7231	86.0374
14		110.619	107.048	92.7491	85.0581
15		104.744	106.516	87.0855	86.4612
16		102.501	105.482	85.8118	86.9698
17		100.82	106.496	83.5456	88.0241
18		95.9778	105.19	79.6354	89.1233
19		92.5177	106.22	76.7529	90.7698
20		89.0576	106.162	74.5007	91.6142
21		87.9889	105.936	73.6797	92.2995
22		89.4639	108.52	75.1199	93.7224
23		89.28	110.712	75.5179	97.2168
24		89.1683	112.81	75.9953	97.689
25		92.322	115.916	80.1329	103.021
26		96.8653	123.058	86.1765	108.255
27		101.223	128.329	89.8842	110.772
28		102.362	128.868	92.5784	113.055
29		109.701	135.557	99.3527	116.064
30		117.664	141.616	106.249	121.086
31		124.151	144.568	113.302	124.802
32		127.907	146.454	117.231	126.797
33		131.722	148.329	121.481	127.48
34		148.8	154.521	138.413	134.357
35		152.835	154.913	142.748	136.427
36		156.66	157.216	147.503	138.207
37		157.451	157.228	149.337	139.318
38		158.723	156.662	152.588	140.529
39		158.688	157.332	152.668	141.052
40		160.242	158.876	155.394	142.683
41		159.756	158.749	155.943	142.452
42		160.544	158.653	156.714	142.073
43		160.705	159.306	157.009	142.271
44		161.741	158.778	156.993	141.906
45		162.01	159.359	157.612	143.283
46		161.334	159.677	158.132	143.711
47		161.221	159.757	157.261	143.972
48		161.092	159.476	157.702	143.683
49		159.78	159.74	156.621	143.983
50		159.318	158.699	155.753	143.482
51		158.864	158.743	154.638	142.759
52		160.354	161.337	153.021	142.227
53		159.999	161.305	149.787	138.064
54		154.224	158.054	142.645	133.475
55		150.649	157.332	138.398	131.474
56		134.094	149.163	121.573	125.7
57		127.695	145.684	115.91	125.317
58		117.881	140.831	105.27	121.711
59		112.387	138.96	99.8585	121.243
60		99.1823	131.359	87.7365	118.288
61		98.5378	131.762	88.0641	119.761
62		93.5698	128.949	83.1972	116.964
63		89.6691	126.141	79.5577	114.545
64		83.8908	121.09	73.9911	111.158
65		81.1694	118.557	72.8922	110.136
66		79.4027	116.516	71.0611	108.611
67		79.6034	116.018	72.5034	110.336
68		76.6982	112.085	70.7042	107.474
69		77.854	111.168	71.4843	106.621
70		76.7568	110.382	71.2553	106.165
71		75.3333	106.01	70.5471	102.15
72		77.5863	106.34	72.0808	101.388
73		76.3148	102.55	71.8993	99.8109
74		81.3297	104.312	76.553	100.496
75		84.0336	104.2	80.0415	101.684
76		84.1099	103.436	81.4548	102.184
77		86.0454	104.426	83.6613	103.642
78		89.3427	105.479	89.1297	106.6
79		90.7703	105.509	91.7534	107.928
80		93.53	107.307	94.2769	109.319
81		98.711	110.128	99.671	112.132
82		97.4248	108.526	99.5623	111.068
83		99.9508	111.996	97.0913	107.401
84		97.8632	111.033	98.9714	111.296
85		96.0759	108.075	98.2371	110.863
86		93.8023	107.892	96.0466	110.891
87		94.4316	108.667	96.5881	112.865
88		95.2025	111.389	94.5173	111.271
89		91.5215	112.87	87.8804	109.483
90		87.3901	111.251	83.4464	106.483
91		86.7374	110.792	84.2169	109.702
92		85.4063	112.218	81.5724	108.959
93		84.4556	113.071	81.4631	110.797
94		87.5431	116.116	84.0749	115.132
95		89.0311	122.636	83.2992	116.152
96		89.4185	123.395	82.4891	115.517
97		94.6173	123.554	88.8936	119.736
98		96.6359	126.938	91.048	120.593
99		100.822	130.681	94.0965	122.596
100		112.073	140.31	102.949	126.318
101		114.359	141.621	106.08	127.539
102		122.996	145.379	116.999	133.8
103		126.584	146.376	120.865	134.289
104		141.254	154.376	135.601	141.661
105		144.265	155.083	138.349	142.595
106		147.991	156.419	143.065	144.605
107		152.868	158.451	149.237	147.722
108		160.676	162.818	156.158	149.803
109		166.425	163.69	160.31	149.918
110		167.144	164.45	161.313	149.324
111		169.158	164.26	162.389	149.233
112		169.674	164.133	162.022	147.915
113		167.367	162.744	161.937	149.875
114		166.523	164.097	161.624	149.498
115		164.656	163.41	160.06	149.683
116		164.535	163	160.744	149.947
117		165.714	162.663	161.898	150.446
118		168.522	163.947	163.191	150.525
119		171.12	163.911	163.116	150.832
120		170.303	162.688	164.768	150.958
121		170.366	163.072	163.746	150.737
122		169.68	163.048	163.897	151.027
123		167.174	164.335	159.593	148.624
124		162.954	161.869	158.037	148.609
125		160.909	161.883	155.753	147.752
126		147.539	154.4	142.857	142.933
127		143.396	155.282	136.345	141.404
128		136.26	150.476	131.526	140.172
129		126.935	149.294	118.808	135.086
130		118.195	144.526	110.044	132.722
131		110.83	141.036	102.148	128.653
132		106.958	139.445	98.6966	128.716
133		104.11	138.179	95.7175	127.492
134		94.4776	131.271	84.3486	120.985
135		91.7679	128.781	80.9415	118.36
136		88.0695	126.213	77.6433	116.327
137		81.1943	118.119	72.2458	110.409
138		80.7986	117.672	71.6348	110.298
139		81.1567	118.216	71.9561	109.991
140		79.7899	115.155	71.0597	108.551
141		77.7999	112.934	69.4051	104.294
142		79.8621	109.151	72.6965	104.394
143		83.0907	111.057	75.7583	106.141
144		81.2364	110.599	72.3385	102.334
145		85.9611	109.996	76.9815	101.249
146		87.3354	108.9	77.503	99.4381
147		90.6907	110.905	80.0761	98.8746
148		93.033	112.039	82.2604	98.9054
149		97.0434	111.518	88.7073	100.777
150		98.5025	110.039	91.7494	101.815
151		107.767	107.16	105.608	105.539
152		114.364	110.117	107.557	100.58
153		121.316	110.435	114.91	103.052
154		123.44	111.192	115.704	101.263
155		125.892	111.183	116.28	100.943
156		125.677	110.555	116.63	100.91
157		124.059	109.787	116.599	103.259
158		122.176	106.12	117.335	104.223
159		119.976	108.608	112.353	102.835
160		117.53	107.356	110.094	101.991
161		115.907	108.261	108.519	102.525
162		110.744	108.59	104.296	102.991
163		106.705	107.386	101.034	104.116
164		97.6474	104.137	94.2324	104.494
165		96.0765	104.41	92.4934	105.404
166		85.8647	102.169	81.7168	103.895
167		83.8775	102.046	79.6284	103.127
168		83.4917	105.398	77.4571	103.549
169		81.4991	102.712	77.0426	104.656
170		85.7709	110.403	80.9505	108.051
171		86.5819	111.252	81.9498	109.855
172		88.7934	115.404	84.4202	113.046
173		87.2377	114.192	82.0122	111.122
174		90.3284	117.493	83.4247	112.885
175		94.9138	122.506	88.4033	117.689
176		93.9448	122.393	87.7844	116.396
177		96.3101	123.897	91.5001	120.092
178		114.279	138.32	110.313	129.314
179		126.073	147.196	120.008	132.494
180		130.442	149.779	124.467	133.229
181		141.898	158.064	138.854	144.334
182		143.442	158.984	140.203	145.381
183		144.258	159.734	141.853	145.91
184		147.203	161.346	146.261	149.327
185		147.613	161.211	148.16	149.35
186		148.305	159.333	151.388	150.459
187		150.944	161.722	152.575	150.349
188		149.652	159.014	154.174	151.016
189		151.987	160.791	156.197	151.405
190		152.975	160.407	156.947	151.004
191		153.896	160.373	157.583	150.7
192		155.524	163.108	157.129	152.278
193		154.47	162.357	157.038	152.609
194		154.897	162.596	156.669	152.098
195		154.757	162.258	157.743	153.883
196		152.989	160.352	156.072	153.115
197		152.021	159.279	155.709	153.563
198		150.983	158.323	154.713	153.093
199		152.381	161.051	153.929	152.032
200		152.123	162.675	148.968	148.519
201		151.582	161.702	147.489	148.778
202		146.147	160.137	139.352	142.236
203		142.664	156.849	137.774	143.553
204		129.41	151.045	121.086	135.413
205		122.588	146.21	113.502	130.056
206		109.132	140.241	100.337	126.951
207		102.101	136.321	93.0409	124.091
208		96.3747	132.636	86.1612	119.923
209		93.1421	130.749	80.9318	116.49
210		91.0304	129.41	80.0929	116.717
211		83.6244	122.484	72.2411	110.245
212		83.2531	121.452	74.7842	113.889
213		79.0755	116.455	71.3044	109.973
214		79.7893	117.111	71.165	110.013
215		79.0716	116.252	70.1917	109.167
216		77.3814	114.55	68.3182	107.622
217		77.0433	114.796	69.0149	108.651
218		76.001	113.97	67.6091	106.079
219		74.5587	108.978	67.404	104.862
220		74.0959	105.948	68.2657	103.079
221		74.0873	105.403	67.8325	101.531
222		79.0982	105.245	74.3785	102.012
223		80.7701	103.962	76.6015	102.189
224		84.7968	106.062	79.4715	101.051
225		87.1213	103.441	82.9929	102.954
226		95.9354	104.058	91.7431	101.139
227		98.735	102.13	95.3105	102.76
228		102.238	104.444	97.537	102.142
229		106.808	104.177	101.756	100.825
230		110.529	103.245	106.058	99.988
231		116.233	104.828	110.31	99.5594
232		116.15	102.032	111.764	99.8443
233		120.96	106.795	113.008	98.7305
234		125.811	108.477	115.634	98.3562
235		124.007	105.708	115.031	98.1415
236		121.773	106.393	112.481	98.9509
237		120.953	106.642	111.386	99.8205
238		119.034	106.669	110.909	101.223
239		114.749	104.901	107.686	100.439
240		109.811	103.752	105.033	102.275
241		105.932	105.154	100.724	102.659
242		103.373	101.956	99.1709	102.335
243		101.163	101.359	96.7316	101.73
244		96.4668	104.853	89.5228	100.455
245		94.1342	104.971	88.136	102.432
246		86.0225	103.728	81.4478	102.302
247		81.0567	104.359	74.4101	100.856
248		80.1711	105.457	73.9524	100.935
249		79.3151	103.755	75.085	104.3
250		82.8853	109.641	78.0432	107.253
251		85.3654	113.143	80.1751	111.571
252		87.2309	117.18	81.7531	115.909
253		89.2594	120.203	82.8373	115.813
254		92.2243	122.96	84.9599	117.212
255		98.2179	128.69	91.2812	122.827
256		99.2147	129.882	93.2903	124.379
257		106.604	135.491	100.467	128.906
258		109.22	137.402	103.814	130.394
259		127.966	147.854	120.784	136.493
260		132.783	149.617	125.329	137.537
261		148.509	156.956	139.54	140.963
262		156.472	160.645	145.744	142.317
263		161.227	162.795	150.374	144.426
264		162.832	162.969	152.445	145.451
265		164.432	163.5	154.978	147.196
266		168.974	164.737	159.586	148.676
267		170.02	164.734	160.932	148.987
268		172.181	165.289	163.632	149.77
269		172.463	164.808	162.404	148.25
270		173.779	165.333	163.715	149.785
271		173.959	165.288	165.235	151.775
272		174.075	165.779	163.865	149.81
273		174.236	165.432	165.438	151.232
274		174.142	165.473	164.748	149.262
275		172.652	165.948	162.872	148.728
276		172.03	165.717	162.452	148.9
277		170.152	164.766	160.357	148.492
278		169.585	165.777	158.012	146.97
279		167.71	165.655	155.652	146.079
280		167.387	166.545	155.085	145.898
281		165.872	166.873	153.745	145.629
282		165.183	166.488	153.298	145.98
283		164.959	166.872	152.679	145.073
284		162.575	165.962	149.84	143.303
285		159.319	163.908	147.659	143.63
286		153.631	161.35	144.058	143.099
287		150.693	159.516	141.879	143.186
288		147.239	159.018	138.705	143.237
289		133.534	152.444	125.378	138.605
290		124.247	150.291	118.348	139.078
291		118.753	147.184	111.727	135.103
292		105.09	140.026	96.8853	129.594
293		101.488	138.333	93.2065	127.885
294		99.804	137.929	90.7766	127.225
295		93.6995	133.395	84.8036	123.659
296		88.4977	129.017	80.3908	120.069
297		83.3006	124.488	75.8585	116.872
298		80.8081	122.35	73.8135	115.552
299		81.136	123.213	72.0076	114.026
300		74.3135	115.208	67.7902	111.696
301		72.9187	114.385	67.0982	111.709
302		72.4411	112.301	66.6223	109.869
303		72.3148	109.994	66.8655	108.414
304		74.0425	111.214	67.4257	107.218
305		73.6308	109.545	67.6891	106.698
306		74.3359	107.781	69.1781	105.507
307		75.8154	106.179	71.3541	104.638
308		78.4687	105.606	72.8856	102.763
309		80.294	106.587	72.8787	100.516
310		80.2067	104.345	74.1241	101.414
311		86.0681	101.621	82.5358	103.619
312		89.6254	103.28	83.6871	100.947
313		92.3867	101.877	88.162	101.549
314		96.7848	102.633	92.4956	102.86
315		109.71	100.094	104.308	102.155
316		113.797	101.258	107.651	101.885
317		122.567	105.323	111.263	97.3789
318		128.788	105.274	116.493	98.1034
319		129.483	105.47	117.827	99.3958
320		129.386	105.383	117.813	99.0367
321		130.008	105.088	119.618	100.947
322		130.008	104.727	119.356	100.971
323		131.444	106.495	118.521	98.4638
324		129.344	104.147	118.123	98.7425
325		130.335	105.869	117.709	99.2076
326		129.1	105.948	116.477	99.4194
327		126.656	104.028	115.376	99.506
328		124.844	105.573	112.122	97.5213
329		122.56	106.263	110.45	99.598
330		113.253	101.631	104.502	100.473
331		109.817	100.785	101.683	100.557
332		99.9847	101.455	92.776	100.952
333		97.1622	102.003	90.1987	101.122
334		88.4482	102.79	83.1488	104.256
335		85.7901	102.635	80.9533	104.16
336		81.2943	103.248	77.6543	106.258
337		82.839	106.055	79.4194	108.289
338		80.4588	104.348	77.5601	107.905
339		84.632	109.241	81.8128	113.545
340		85.41	111.824	83.2665	116.111
341		87.3721	116.485	84.6327	119.662
342		88.432	117.985	85.6407	120.442
343		90.2884	120.566	86.8156	122.357
344		98.2867	130.88	94.9015	128.146
345		104.06	134.24	100.995	131.609
346		108.581	137.575	106.028	135.302
347		124.112	144.91	121.572	142.704
348		127.51	146.899	123.529	140.999
349		133.048	149.463	129.433	144.59
350		137.467	152.445	133.765	144.578
351		142.838	153.947	138.973	146.282
352		146.658	155.358	142.001	145.203
353		150.251	156.778	143.75	144.128
354		154.341	158.65	146.835	144.118
355		163.304	160.955	155.766	147.105
356		167.266	162.605	158.639	147.549
357		171.254	164.975	160.015	146.244
358		175.469	166.448	162.563	146.135
359		173.8	163.872	162.861	145.302
360		173.937	164.546	162.94	145.744
361		174.394	165.037	162.544	145.607
362		174.072	165.186	162.008	145.315
363		172.886	165.242	161.663	145.922
364		172.293	164.709	160.982	145.24
365		171.815	166.934	159.475	145.313
366		166.666	165.751	155.99	145.338
367		165.883	165.331	155.558	146.336
368		162.178	164.083	152.056	144.447
369		160.086	162.758	150.527	146.038
370		153.025	159.362	143.905	144.219
371		151.641	159.208	141.327	142.424
372		141.368	155.346	131.883	140.191
373		130.599	148.648	122.698	137.701
374		118.503	142.589	111.622	134.103
375		114.208	141.722	107.379	133.337
376		109.859	138.795	103.912	130.762
377		99.0213	132.137	92.252	124.716
378		98.2675	132.492	89.3788	123.771
379		94.6065	129.887	85.992	121.588
380		92.4218	128.412	84.1327	121.821
381		85.7412	122.613	76.0805	115.997
382		83.6532	119.373	76.0664	116.903
383		82.8796	118.369	75.3245	116.081
384		77.3831	113.693	71.1473	113.881
385		76.6764	113.573	71.6432	114.065
386		75.9269	111.408	71.0563	111.731
387		75.9549	111.062	70.3159	111.037
388		75.631	109.48	70.7387	110.459
389		76.345	108.44	71.7636	109.987
390		76.9787	107.311	72.9405	108.869
391		77.8432	107.592	74.0433	109.021
392		81.1148	107.74	77.816	108.118
393		82.1255	107.56	79.682	108.259
394		84.027	108.992	80.8823	108.389
395		85.4469	109.257	83.6157	108.533
396		90.8318	110.603	88.9455	109.376
397		94.5039	113.905	92.7039	111.286
398		96.0613	113.987	93.4744	110.728
399		95.8086	111.655	97.0072	112.597
