# Supplementary material for: Exploring the potential of the sit-to-stand test for self-assessment of physical condition in advanced knee osteoarthritis patients using computer vision
Source: Front Public Health. 2024 Feb 7;12:1348236. doi: 10.3389/fpubh.2024.1348236 (PMC10880867; doi:10.3389/fpubh.2024.1348236)
Supplement: Supplementary file 2 [file Data_Sheet_1.ZIP › Supplementary Materials/Time series data/109_angel_order.xls]

## Sheet: Sheet1
Unnamed: 0		R_HIP_ANGEL	R_KNEE_ANGEL	L_HIP_ANGEL	L_KNEE_ANGEL
0		120.921	115.968	109.207	92.1497
1		120.816	116.261	108.865	91.4454
2		118.555	115.794	107.019	91.1985
3		117.266	115.805	105.74	91.1449
4		116.017	115.427	104.49	90.5062
5		112.173	114.588	100.965	90.0175
6		109.548	114.003	98.4169	89.9467
7		106.848	113.551	96.1248	89.4328
8		103.505	112.969	93.1663	89.8229
9		93.8524	111.05	84.5038	90.1263
10		90.9541	110.862	81.0229	89.1006
11		86.6247	110.048	78.0572	90.1354
12		80.3868	109.84	72.752	91.0667
13		76.97	109.77	70.2013	92.027
14		75.7248	110.762	69.5135	93.649
15		74.733	111.147	68.577	94.3769
16		72.8965	114.717	68.3159	100.149
17		74.1853	117.156	70.7386	103.734
18		74.0666	117.576	71.0041	104.451
19		78.6726	122.208	77.3926	111.836
20		79.2275	122.184	79.8539	113.854
21		82.774	125.425	83.0971	117.591
22		84.8436	126.921	85.4063	118.946
23		96.2981	134.345	98.5327	127.874
24		100.06	135.464	103.019	129.347
25		105.338	139.234	108.901	133.347
26		114.439	143.028	119.278	137.985
27		120.499	146.376	125.073	140.671
28		124.466	147.059	129.901	142.222
29		127.793	147.876	133.659	143.002
30		141.694	151.558	147.073	144.457
31		145.273	152.969	150.851	145.499
32		155.66	155.706	161.267	145.631
33		159.013	156.246	165.295	146.379
34		162.507	157.792	168.295	147.943
35		164.909	158.686	170.926	147.711
36		170.195	159.747	173.78	148.641
37		171.478	159.169	173.668	147.45
38		172.469	159.578	173.74	148.19
39		174.175	160.123	173.515	147.921
40		174.602	160.25	173.114	148.637
41		175.15	160.785	172.938	148.057
42		174.741	160.452	172.617	147.839
43		175.13	161.118	171.872	147.02
44		174.954	161.264	171.519	146.945
45		174.647	161.037	170.923	145.457
46		172.307	160.836	168.435	144.877
47		170.966	159.544	166.88	143.1
48		169.352	158.875	165.214	142.595
49		167.114	157.477	163.073	141.789
50		160.228	154.532	157.015	139.503
51		158.299	153.286	154.988	137.57
52		155.755	151.736	152.823	136.425
53		149.916	148.693	146.936	132.076
54		146.157	146.676	143.239	129.77
55		142.026	143.991	139.261	127.241
56		138.088	142.105	135.424	125.584
57		123.105	133.36	121.919	119.531
58		117.115	129.551	116.384	116.49
59		111.511	126.846	111.136	114.018
60		101.951	121.406	101.741	109.551
61		98.0073	119.244	97.7632	107.041
62		95.4767	118.957	95.6019	107.362
63		90.966	116.209	90.5926	103.646
64		82.7763	113.375	82.8975	100.392
65		81.295	113.042	81.8018	100.279
66		81.2705	113.959	81.6044	100.188
67		78.6207	110.508	78.3143	96.4834
68		78.5278	109.496	78.432	96.0537
69		77.2588	108.719	76.6567	94.2531
70		77.6259	107.503	77.0317	93.6147
71		80.4869	107.648	79.4261	92.3504
72		82.3331	108.014	80.7746	92.0616
73		83.1506	108.297	81.9073	91.9361
74		87.2554	109.905	85.8332	92.6605
75		88.3695	109.92	86.9839	92.6617
76		89.7979	110.366	89.1682	93.9475
77		91.8716	111.523	91.0539	94.2564
78		96.9846	110.797	96.5237	95.4794
79		98.1226	112.024	98.5916	96.8578
80		99.6626	110.867	98.857	94.9586
81		100.083	111.62	100.486	96.6318
82		101.866	111.405	100.943	95.2964
83		101.55	110.149	100.079	94.3031
84		101.401	110.523	98.7149	92.2911
85		101.216	110.745	98.9723	92.9482
86		101.307	110.378	98.466	91.7384
87		99.308	109.78	95.9242	90.6223
88		98.3173	108.822	94.9813	89.8352
89		96.425	107.739	92.3879	88.1806
90		95.1609	107.977	90.5103	87.9098
91		90.0199	105.915	83.717	85.2501
92		89.4649	107.281	82.9124	86.5807
93		86.6426	105.015	79.2185	84.3162
94		81.6977	105.988	72.4243	83.5788
95		78.3626	102.476	70.0982	83.4242
96		76.0195	102.722	68.2302	84.2526
97		73.5458	101.836	65.4137	83.4604
98		68.0193	103.189	58.1351	82.6157
99		66.9744	103.416	56.6164	82.5258
100		66.7545	104.179	56.7176	83.7634
101		68.6237	107.427	58.0808	86.7593
102		68.4816	108.348	58.1815	87.5417
103		71.5534	110.307	63.308	92.8165
104		75.3874	114.297	67.9439	97.5057
105		90.2191	125.485	83.9306	108.656
106		94.2006	127.956	87.9709	111.227
107		101.587	132.915	95.581	116.328
108		115.635	141.689	108.717	124.681
109		122.909	145.952	115.555	128.353
110		130.36	150.003	122.125	132.09
111		136.447	152.63	128.61	135.118
112		151.627	158.114	144.487	141.314
113		155.477	159.15	148.372	142.505
114		159.528	159.729	151.638	142.497
115		164.498	159.984	156.276	141.751
116		166.597	159.876	157.759	141.315
117		168.73	160.441	159.003	140.22
118		170.098	160.983	160.017	139.494
119		173.422	162.045	163.9	141.328
120		174.064	162.232	164.528	141.944
121		174.232	162.181	164.929	142.356
122		174.032	162.443	165.357	144.034
123		173.286	161.705	164.852	143.924
124		172.567	161.486	164.146	143.325
125		170.238	160.673	162.627	142.736
126		169.61	160.508	162.138	142.255
127		168.579	159.979	161.169	141.698
128		166.474	159.632	160.138	142.191
129		165.213	159.447	158.948	142.452
130		164.229	159.674	157.643	141.962
131		162.926	159.123	156.792	142.299
132		159.038	157.203	152.263	138.914
133		157.253	155.508	150.439	136.662
134		155.941	154.665	149.219	135.399
135		152.029	151.502	146.105	131.652
136		150.216	150.793	144.405	130.59
137		148.276	149.319	142.53	129.15
138		145.589	147.164	140.477	127.942
139		134.844	140.043	131.16	122.199
140		131.295	138.432	128.168	122.216
141		127.227	136.38	124.845	120.407
142		118.24	131.527	116.205	115.351
143		113.823	128.745	111.766	112.536
144		109.088	126.303	107.282	110.3
145		104.723	124.092	102.563	107.628
146		94.5865	118.157	92.9853	103.636
147		93.1481	117.846	91.8111	103.35
148		90.7606	118.196	85.0424	99.2701
149		88.1888	118.7	83.7037	99.9246
150		84.0885	118.129	79.8897	98.0988
151		82.2349	116.137	81.5975	100.888
152		81.6334	115.312	80.8247	100.258
153		82.7405	113.484	82.5128	99.6216
154		83.8982	116.511	82.7353	99.2128
155		81.8328	113.296	81.6357	97.9783
156		84.6166	112.432	84.8515	97.238
157		87.4824	116.255	85.9262	97.2526
158		88.0417	113.338	88.2847	97.64
159		90.5481	113.951	91.8482	97.8931
160		99.4956	115.046	100.585	97.8835
161		102.047	116.52	102.128	97.7116
162		102.434	114.045	103.427	97.9913
163		106.794	117.137	105.786	97.9108
164		106.86	114.805	107.129	98.6272
165		108.307	116.72	107.185	97.6574
166		107.718	116.675	106.629	98.0901
167		104.028	112.141	104.76	96.5621
168		103.372	112.257	103.724	96.9153
169		102.315	111.678	103.501	97.7406
170		99.4132	111.4	100.129	96.5903
171		99.9352	111.806	100.457	97.2903
172		99.5075	113.276	98.861	96.7429
173		92.4286	110.408	92.5949	95.5563
174		89.4473	109.571	90.3407	95.6152
175		87.6136	109	87.8918	95.558
176		83.2333	108.839	82.6174	94.1878
177		82.6952	110.328	81.5483	95.3955
178		81.0227	109.72	79.5711	94.5605
179		78.601	108.929	77.5339	94.1186
180		72.5186	107.859	70.1143	92.3995
181		69.6064	107.082	67.2931	92.8111
182		68.5944	107.962	66.4136	93.8501
183		66.8637	108.185	65.6662	96.5604
184		66.5636	108.446	65.2133	96.2434
185		66.1082	108.709	64.3021	95.9768
186		66.4262	110.042	64.0355	97.0816
187		69.5698	113.741	68.0788	101.964
188		71.9499	115.914	70.6503	104.303
189		73.4573	116.484	72.9802	105.916
190		79.3154	118.849	79.9459	111.534
191		81.8356	120.637	82.3454	112.924
192		86.7299	125.344	87.2758	116.158
193		91.4106	128.711	92.6052	119.623
194		110.692	138.769	112.512	128.892
195		117.674	142.15	119.522	132.663
196		123.626	143.849	125.249	134.764
197		137.513	151.849	137.396	141.002
198		144.574	156.361	142.104	142.551
199		150.947	159.456	146.358	143.437
200		155.806	161.522	149.829	145.857
201		164.437	162.898	156.436	144.559
202		165.98	163.168	158.044	144.421
203		167.117	162.834	159.007	144.017
204		169.192	162.756	160.187	143.011
205		170.268	162.487	160.789	142.432
206		170.857	162.55	161.049	141.942
207		171.134	162.483	161.272	141.071
208		171.177	162.47	160.929	140.043
209		170.631	162.228	160.417	140.178
210		170.532	162.583	160.176	140.023
211		169.689	162.273	159.424	139.445
212		169.294	162.619	158.8	140.114
213		168.416	162.815	158.441	139.847
214		167.558	162.392	157.48	139.399
215		163.276	163.144	154.602	140.81
216		159.684	161.965	150.477	138.802
217		155.914	159.937	147.056	136.085
218		152.959	158.52	145.055	135.212
219		150.652	157.89	143.165	133.639
220		146.638	156.438	140.976	133.311
221		131.568	151.68	129.829	132.015
222		124.841	146.463	124.265	128.978
223		120.426	145.221	119.144	127.151
224		111.833	140.368	109.55	121.235
225		110.388	138.95	107.127	120.263
226		106.837	136.099	104.025	118.389
227		103.289	133.075	100.144	115.046
228		94.458	126.867	89.4282	108.136
229		93.2867	125.854	87.134	106.652
230		90.7689	124.209	84.379	104.538
231		89.0347	123.279	79.9978	100.784
232		85.5547	119.255	78.0734	98.6582
233		85.5256	120.599	74.867	95.0402
234		84.5321	119.824	73.2746	94.0542
235		84.4241	117.844	74.5148	91.7155
236		84.6205	118.196	75.8083	92.8122
237		82.8968	114.48	76.3303	91.3382
238		88.8913	119.011	81.5342	94.2979
239		87.0063	115.943	82.553	93.2812
240		90.6847	118.089	84.9688	93.7033
241		92.2041	118.627	87.8021	95.3852
242		97.2546	121.04	94.5782	98.2915
243		98.1153	121.806	95.1439	97.3877
244		99.6808	121.56	97.6465	99.6509
245		100.928	122.219	99.1358	99.9701
246		100.386	119.8	101.345	102.176
247		100.493	119.553	101.289	101.531
248		100.118	119.239	100.413	99.8317
249		101.55	122.146	98.9483	99.7103
250		101.53	121.919	98.8114	99.9754
251		100.053	121.11	97.7267	99.8757
252		98.7401	121.181	97.6053	101.623
253		96.1562	119.192	95.4116	100.436
254		94.0334	118.913	92.3993	99.0148
255		93.9201	119.467	92.0559	100.052
256		89.0366	118.112	86.5479	98.9631
257		86.1436	117.457	83.9175	98.7311
258		84.1468	117.536	81.4418	97.8509
259		80.8075	116.758	78.987	99.8357
260		78.0385	116.478	74.3734	97.0827
261		79.1031	118.369	75.4801	100.065
262		74.2583	116.592	70.7351	99.8789
263		75.8114	119.221	69.6492	98.4301
264		75.9398	118.066	69.6091	98.3098
265		77.2352	120.986	70.9827	100.121
266		79.1513	121.906	73.3485	101.887
267		82.4061	124.783	77.2822	105.348
268		86.1852	127.584	81.2091	108.505
269		103.752	136.214	100.259	119.36
270		110.713	140.444	106.372	124.151
271		115.515	143.903	110.75	126.165
272		126.761	149.425	120.201	129.263
273		131.415	152.365	124.601	131.536
274		134.282	154.143	126.25	131.799
275		138.996	155.431	130.304	132.634
276		147.579	160.591	137.235	137.36
277		150.8	161.801	139.572	136.971
278		157.357	163.899	147.445	138.601
279		162.251	165.178	150.936	138.918
280		162.766	165.477	150.834	138.229
281		162.981	164.897	151.409	138.121
282		162.865	165.323	152.477	139.833
283		159.466	161.302	152.988	140.241
284		158.976	160.909	152.003	138.458
285		159.976	161.828	152.656	139.123
286		162.716	164.053	153.121	139.693
287		163.767	164.554	153.523	139.013
288		163.078	163.654	153.362	139.09
289		163.363	163.721	152.577	138.62
290		161.793	164.465	150.923	139.001
291		160.444	163.756	150.308	139.046
292		159.494	163.312	149.049	137.878
293		155.171	162.106	146.365	139.293
294		152.839	162.479	144.355	138.392
295		149.84	160.428	142.501	137.894
296		147.481	160.954	140.339	137.729
297		137.228	154.307	133.947	134.119
298		134.504	153.73	130.951	132.186
299		130.853	151.167	127.231	129.106
300		124.625	148.421	121.71	127.168
301		120.116	145.125	116.701	123.285
302		115.784	142.778	112.553	122.181
303		112.754	140.884	108.655	119.19
304		105.422	137.972	96.8248	112.674
305		102.87	135.672	94.6158	111.463
306		100.697	134.477	91.9799	109.883
307		95.8004	131.566	87.4511	107.076
308		92.3738	129.083	83.2712	104.158
309		87.4467	123.768	81.984	104.432
310		85.1341	121.864	78.9714	101.459
311		85.6472	122.377	79.5601	101.18
312		85.4695	122.2	79.8669	99.882
313		87.4483	123.349	82.9838	101.681
314		89.8007	123.903	85.6558	102.637
315		90.5829	122.96	87.6945	102.889
316		91.0436	123.255	88.4317	102.67
317		96.5318	126.556	92.0001	100.853
318		97.963	127.118	92.7705	99.8674
319		97.4131	122.406	95.0362	99.9145
320		101.728	126.28	96.7374	100.329
321		100.181	123.129	97.5903	100.05
322		102.401	125.875	97.66	100.504
323		102.409	125.886	97.7315	100.447
324		102.838	126.296	98.7775	102.608
325		102.682	125.621	98.4551	102.505
326		101.657	125.018	97.5417	102.692
327		98.5252	124.38	94.6119	102.029
328		96.724	123.596	92.997	101.897
329		95.7902	123.904	91.7451	102.276
330		94.0841	123.251	90.1154	101.664
331		90.3083	123.08	87.4811	103.688
332		89.0064	123.793	85.8444	104.009
333		88.023	123.964	85.0282	105.315
334		85.1478	123.919	82.4465	107.143
335		83.704	124.265	81.246	107.844
336		81.6337	123.305	78.6279	106.453
337		81.8339	124.516	78.7453	107.658
338		82.9785	128.192	78.3392	110.127
339		82.689	126.295	78.6384	109.5
340		84.322	127.853	80.6818	111.305
341		87.1914	130.769	84.4003	115.728
342		90.4093	133.358	88.0844	118.509
343		92.468	136.199	88.5879	118.691
344		98.3113	138.764	95.1505	122.544
345		109.907	145.67	106.283	128.578
346		112.849	145.851	109.901	131.297
347		115.08	147.915	111.852	131.759
348		125.797	152.731	123.697	137.532
349		129.034	154.189	127.234	138.071
350		130.973	156.388	127.522	139.082
351		140.571	160.278	137.034	143.329
352		147.351	162.792	141.473	144.339
353		147.624	162.799	142.021	144.02
354		152.405	162.216	147.609	143.528
355		151.682	161.469	147.668	141.937
356		154.006	161.283	152.867	143.907
357		154.503	161.414	152.386	143.22
358		155.685	163.355	152.928	142.867
359		157.794	163.993	154.019	142.795
360		156.866	162.249	156.085	145.246
361		160.661	163.169	155.644	143.195
362		158.691	162.108	155.498	145
363		158.141	161.45	155.719	145.599
364		158.087	161.625	153.254	143.601
365		153.405	161.874	149.87	143.964
366		149.882	160.423	147.519	142.796
367		146.556	160.822	144.649	142.98
368		138.32	158.297	138.873	140.707
369		133.981	156.406	132.871	138.358
370		129.751	155.23	129.471	137.429
371		123.747	151.054	127.317	137.508
372		117.635	146.88	119.908	133.644
373		110.28	141.84	115.495	132.7
374		107.713	140.636	111.447	129.743
375		102.478	137.365	105.428	126.497
376		102.989	137.864	103.071	123.215
377		97.897	133.155	99.9183	122.281
378		100.655	134.951	99.9566	121.336
379		96.2117	130.683	95.2837	116.524
380		93.8358	128.743	92.5608	113.856
381		93.5976	127.176	90.9158	110.684
382		91.8264	121.186	86.8952	102.395
383		91.6607	118.563	86.5063	100.083
384		92.6682	116.496	86.4924	96.4999
385		93.7453	116.369	87.2493	96.1348
386		98.19	113.569	91.3202	93.5763
387		99.0589	112.502	93.3644	94.1445
388		101.342	111.689	95.1934	92.7851
389		104.52	110.797	99.7587	93.7669
390		106.244	109.989	101.291	92.731
391		110.725	111.94	103.254	91.4455
392		111.461	111.265	105.407	92.5516
393		117.021	112.591	108.073	91.0915
394		119.001	113.289	108.865	90.4532
395		119.286	112.554	109.838	91.0211
396		123.052	114.645	111.468	90.97
397		124.77	115.272	113.002	91.441
398		125.756	115.565	112.954	91.0876
399		126.113	114.668	114.78	91.8027
