# Supplementary material for: Exploring the potential of the sit-to-stand test for self-assessment of physical condition in advanced knee osteoarthritis patients using computer vision
Source: Front Public Health. 2024 Feb 7;12:1348236. doi: 10.3389/fpubh.2024.1348236 (PMC10880867; doi:10.3389/fpubh.2024.1348236)
Supplement: Supplementary file 2 [file Data_Sheet_1.ZIP › Supplementary Materials/Time series data/10_angel_order.xls]

## Sheet: Sheet1
Unnamed: 0		R_HIP_ANGEL	R_KNEE_ANGEL	L_HIP_ANGEL	L_KNEE_ANGEL
0		137.705	130.212	126.766	103.602
1		138.268	130.057	126.935	102.191
2		137.693	129.941	126.459	102.999
3		136.651	128.972	124.238	99.3474
4		141.299	133.614	125.706	100.802
5		139.567	130.188	125.426	99.1509
6		141.412	133.445	124.344	98.9404
7		138.712	133.686	123.199	97.6109
8		138.432	134.734	122.845	98.0391
9		136	131.886	121.181	96.7142
10		134.935	132.849	119.865	95.4396
11		135.244	130.229	120.086	97.0944
12		137.846	133.052	122.059	98.7217
13		133.601	130.466	121.569	100.848
14		133.51	130.179	121.808	101.355
15		133.029	130.897	121.995	104.232
16		133.712	131.796	123.386	105.896
17		134.215	132.166	124.106	107.583
18		135.596	132.788	126.57	109.476
19		137.087	134.439	127.854	112.005
20		139.679	137.011	132.089	114.93
21		139.661	135.958	132.737	114.675
22		141.756	138.429	135.218	116.46
23		144.318	140.425	138.264	119.474
24		144.744	140.78	139.3	119.999
25		146.412	141.845	140.662	121.339
26		147.303	142.704	142.848	122.615
27		148.535	143.014	144.256	123.506
28		149.962	144.378	146.508	125.212
29		151.513	145.391	147.965	126.118
30		151.909	145.495	149.029	126.609
31		152.723	145.766	149.8	127.173
32		151.483	144.203	149.94	126.638
33		153.705	146.839	151.091	128.997
34		151.095	143.777	149.735	127.127
35		153.473	145.274	152.267	128.523
36		154.282	147.249	151.768	129.25
37		152.103	144.682	150.375	126.98
38		153.038	146.429	151.083	128.254
39		151.72	144.293	149.88	126.449
40		151.359	144.884	148.672	126.046
41		150.895	145.047	147.608	126.043
42		150.863	144.705	147.683	125.515
43		150.027	144.527	146.238	124.679
44		148.444	142.528	144.241	122.03
45		148.734	141.915	145.226	121.856
46		147.322	142.979	142.848	121.285
47		146.817	143.167	141.675	121.626
48		145.243	141.398	139.836	119.854
49		144.801	142.32	138.998	120.341
50		141.681	139.377	136.587	117.499
51		140.707	138.897	135.666	117.275
52		139.087	137.65	134.175	115.366
53		138.96	138.289	133.579	115.748
54		136.215	137.129	129.862	113.487
55		136.814	137.525	129.46	114.38
56		134.622	135.482	127.505	112.417
57		134.572	135.49	127.007	112.348
58		133.844	134.526	126.079	109.888
59		134.327	135.149	125.711	111.515
60		132.809	133.074	124.014	106.881
61		130.301	131.779	121.794	100.341
62		136.982	134.632	126.849	107.264
63		139.496	137.809	127.28	108.299
64		139.46	137.506	127.663	106.96
65		140.027	138.224	127.645	107.806
66		132.56	132.714	124.528	102.406
67		138.598	135.724	127.366	107.129
68		137.277	133.967	128.527	107.869
69		135.018	133.032	127.802	105.964
70		138.288	137.121	129.655	112.656
71		136.83	136.864	129.178	111.895
72		137.396	137.456	129.298	112.93
73		135.56	134.993	128.009	109.924
74		136.28	136.794	129.278	113.326
75		137.658	138.583	131.183	115.08
76		136.17	136.321	130.139	113.962
77		139.686	139.463	133.459	116.43
78		139.11	139.283	132.633	117.627
79		140.747	139.872	135.507	117.309
80		142.021	140.175	135.497	118.07
81		144.728	142.962	139.418	122.167
82		143.815	140.524	139.305	119.048
83		146.647	142.944	142.843	122.015
84		146.353	142.28	144.465	124.086
85		153.643	149.586	147.314	121.665
86		151.638	144.67	149.293	127.874
87		153.38	148.106	150.182	125.349
88		157.939	149.565	152.874	128.267
89		159.265	153.259	154.361	133.125
90		158.957	152.481	155.644	130.497
91		160.872	156.119	155.985	127.413
92		162.168	156.931	159.414	133.101
93		161.535	157.754	157.891	130.637
94		161.573	156.32	159.116	137.958
95		162.341	157.542	159.925	138.543
96		160.252	159.394	159.556	134.184
97		161.576	157.669	159.82	137.606
98		160.019	158.047	157.413	132.392
99		161.804	159.487	157.591	133.364
100		159.282	158.096	154.911	133.847
101		159.086	157.435	155.988	136.338
102		156.011	154.463	155.184	136.504
103		158.342	155.575	156.886	136.069
104		155.222	153.434	155.185	137.346
105		154.053	151.487	153.981	134.839
106		154.884	155.201	153.95	136.692
107		153.725	153.026	153.807	136.703
108		153.524	153.995	152.752	137.124
109		153.147	152.971	151.958	134.904
110		154.806	154.944	151.07	135.454
111		153.778	153.017	150.272	133.653
112		152.336	152.552	149.678	133.605
113		150.859	150.443	148.141	131.502
114		150.484	148.9	148.77	131.18
115		150.028	150.898	146.965	131.387
116		149.345	150.03	145.78	130.706
117		148.456	151.18	144.614	131.507
118		148.455	150.224	142.702	128.879
119		146.503	149.092	141.003	127.067
120		144.575	148.723	141.188	130.026
121		142.429	144.622	138.426	124.256
122		140.362	143.386	135.642	122.687
123		141.999	148.111	135.368	126.306
124		142.684	147.407	134.959	124.64
125		141.803	146.373	134.891	126.049
126		141.931	148.057	134.439	126.317
127		141.046	146.217	133.963	125.274
128		142.319	146.226	132.914	124.609
129		141.131	144.277	132.095	124.18
130		142.125	143.199	132.627	123.138
131		141.376	143.608	131.298	121.984
132		139.018	138.963	130.377	118.815
133		139.79	139.649	130.593	118.729
134		138.585	136.947	129.723	116.122
135		140.03	139.671	130.164	118.48
136		139.193	138.256	130.606	118.818
137		139.881	137.921	130.022	116.424
138		137.39	136.751	128.838	116.884
139		136.285	136.209	129.07	117.085
140		137.723	137.342	127.283	115.329
141		137.624	137.411	127.745	115.234
142		138.362	140.412	127.51	117.394
143		131.469	134.532	123.767	111.489
144		137.695	139.398	124.306	115.468
145		131.464	133.126	123.468	112.525
146		133.097	135.335	123.855	115.845
147		135.957	138.344	125.862	119.403
148		133.648	137.652	125.768	119.783
149		134.483	137.809	128.104	121.036
150		135.697	139.952	131.134	124.455
151		134.869	137.604	129.734	122.055
152		135.915	139.94	132.219	125.663
153		138.854	142.023	134.311	126.417
154		139.429	142.422	134.764	126.48
155		140.715	143.94	137.9	128.77
156		143.625	144.805	139.943	128.099
157		144.588	145.592	139.705	128.383
158		148.578	148.002	143.687	130.446
159		148.06	147.829	143.659	132.271
160		151.895	148.5	146.704	134.279
161		152.21	149.507	147.632	135.449
162		155.11	152.957	151.489	138.262
163		154.817	153.419	152.079	135.165
164		157.229	154.781	152.946	140.144
165		155.081	154.812	153.593	138.103
166		156.996	153.503	152.793	138.932
167		155.287	152.374	152.753	140.01
168		153.641	148.209	152.637	138.787
169		153.73	151.904	150.899	135.979
170		150.576	146.465	153.066	137.242
171		152.315	152.845	147.768	137.153
172		150.768	147.006	152.889	136.476
173		154.246	151.172	152.552	137.281
174		152.751	150.058	151.769	138.09
175		152.579	149.807	152.155	138.908
176		153.177	150.103	151.976	137.919
177		153.822	151.533	151.161	136.996
178		153.795	150.306	152.229	137.685
179		154.915	151.625	151.705	136.927
180		154.358	149.727	152.386	136.041
181		156.271	151.813	152.565	136.775
182		158.081	154.21	152.891	137.786
183		160.046	156.103	153.544	137.251
184		157.213	152.854	152.685	138.862
185		161.363	156.034	155.711	137.579
186		159.568	154.523	154.855	140.532
187		162.415	157.707	156.612	135.582
188		160.039	158.386	155.266	135.656
189		159.014	157.826	155.88	135.005
190		158.785	157.097	154.63	134.205
191		157.905	155.343	152.38	138.365
192		155.378	153.615	150.101	128.618
193		153.308	151.31	147.387	134.8
194		152.604	151.303	146.163	129.429
195		152.358	151.193	144.748	129.076
196		147.834	145.377	141.352	127.505
197		144.971	144.741	138.12	126.305
198		144.502	144.865	136.277	125.284
199		140.655	141.629	131.939	121.664
200		134.011	136.401	127.644	115.447
201		136.077	137.832	127.273	117.295
202		130.3	133.186	123.468	113.119
203		125.53	130.784	116.627	107.968
204		123.739	131.026	115.888	108.584
205		122.059	129.368	114.046	107.238
206		121.866	129.237	115.129	109.069
207		120.406	128.436	113.348	107.411
208		121.521	127.598	113.598	107.636
209		119.984	126.419	114.161	108.159
210		123.167	128.589	116.062	112.231
211		122.818	128.645	116.282	110.013
212		124.347	129.264	117.604	113.029
213		123.801	128.67	117.147	112.408
214		124.499	128.15	119.746	115.067
215		125.864	130.387	120.096	114.95
216		125.801	128.808	122.066	115.636
217		128.406	133.302	124.127	118.414
218		129.228	134.081	124.742	119.185
219		127.024	132.014	125.236	119.114
220		127.552	132.195	125.114	120.172
221		128.417	132.843	125.443	120.684
222		128.461	133.748	125.678	121.048
223		128.535	134.92	126.754	122.682
224		128.966	135.196	127.491	123.439
225		129.368	135.836	127.854	124.334
226		128.104	134.111	127.499	123.625
227		130.545	136.551	129.255	126.045
228		130.038	136.005	128.728	125.238
229		131.847	137.275	129.793	126.236
230		132.882	138.48	131.53	127.226
231		133.871	139.454	132.013	127.542
232		135.084	140.72	135.143	130.551
233		137.267	142.539	136.13	131.367
234		137.889	142.265	138.01	131.439
235		141.195	145.461	140.276	134.267
236		141.158	145.3	140.303	134.161
237		142.992	145.555	142.316	134.858
238		146.148	147.054	144.526	134.472
239		146.619	147.21	144.86	135.282
240		150.172	150.312	147.654	135.209
241		149.862	148.848	147.484	136.681
242		151.245	148.52	153.312	133.985
243		154.798	153.052	151.015	139.128
244		157.215	155.14	154.688	142.553
245		155.85	153.124	153.696	140.87
246		156.908	157.622	156.327	140.686
247		156.92	154.254	154.891	142.228
248		156.182	155.568	154.706	136.537
249		156.877	153.212	155.876	140.845
250		153.567	153.086	152.676	142.947
251		154.045	150.271	153.927	140.115
252		153.828	150.596	154.165	140.102
253		158.436	153.798	156.437	138.376
254		155.744	152.143	155.511	140.586
255		158.031	153.753	156.331	137.285
256		158.133	153.266	156.535	140.463
257		160.896	156.226	158.504	143.285
258		161.515	157.474	158.934	143.753
259		160.236	155.435	156.98	141.853
260		160.054	155.226	156.814	139.661
261		158.693	154.316	155.703	134.606
262		158.38	153.745	154.372	137.057
263		157.936	153.961	154.035	136.352
264		158.103	153.942	152.985	135.328
265		155.753	150.702	156.695	139.476
266		158.98	154.453	153.728	133.932
267		159.419	155.221	154.803	139.009
268		160.055	157.091	154.213	135.692
269		161.252	156.676	156.229	140.933
270		159.745	158.206	155.771	137.048
271		161.958	158.481	154.324	139.905
272		160.085	157.428	152.503	137.324
273		159.021	156.988	151.36	136.846
274		157.621	155.914	150.265	131.739
275		156.022	153.783	148.313	133.205
276		155.539	153.965	148.249	131.724
277		151.612	149.208	145.864	130.219
278		145.918	144.872	145.587	131.175
279		147.009	147.491	142.417	128.33
280		140.263	143.768	137.303	126.125
281		139.86	144.554	137.253	127.074
282		138.364	143.101	135.902	126.573
283		138.076	142.204	135.35	126.219
284		135.197	142.453	131.774	125.624
285		137.027	142.9	132.218	126.151
286		139.306	144.296	131.383	124.258
287		135.992	140.894	127.625	121.325
288		133.593	139.596	125.62	119.725
289		134.55	140.747	125.715	120.953
290		133.517	141.412	124.477	120.773
291		133.767	141.769	124.34	122.252
292		133.289	140.787	124.249	122.002
293		131.332	138.239	121.81	119.912
294		125.746	131.895	119.457	115.381
295		130.054	135.96	122.509	118.638
296		128.602	133.923	121.567	115.925
297		128.682	133.027	122.473	116.962
298		131.721	137.556	124.79	118.747
299		131.92	137.325	124.66	117.628
300		133.457	138.154	126.562	119.734
301		134.787	138.561	127.966	119.745
302		133.431	137.408	126.579	118.871
303		134.656	139.803	127.779	120.478
304		134.469	138.798	127.788	119.545
305		133.172	137.767	127.819	118.864
306		133.996	139.436	128.248	119.837
307		134.657	139.877	128.294	119.267
308		134.47	140.062	128.109	119.788
309		134.068	140.09	128.251	120.109
310		132.41	138.45	126.241	118.847
311		133.072	139.529	127.02	120.64
312		130.47	138.139	124.214	119.021
313		130.477	137.864	124.925	120.157
314		130.632	138.824	125.173	120.574
315		130.176	138.44	124.524	121.555
316		130.738	139.404	123.586	119.825
317		131.897	141.004	125.022	122.573
318		130.859	138.693	125.502	122.617
319		133.301	140.79	127.417	124.508
320		135.25	142.307	128.012	124.799
321		136.61	144.478	128.781	126.016
322		133.63	139.436	132.087	125.291
323		140.508	145.228	131.736	125.026
324		141.791	146.502	132.421	126.028
325		146.155	150.416	136.142	127.907
326		147.546	151.128	137.5	128.935
327		149.009	151.865	138.307	128.934
328		153.359	153.794	141.916	128.824
329		155.449	154.212	144.061	130.511
330		154.369	154.359	141.719	129.353
331		157.087	156.398	145.063	134.224
332		158.062	159.569	145.402	136.04
333		159.509	159.486	146.648	132.815
334		161.084	162.543	147.64	134.359
335		161.588	161.202	147.784	132.717
336		164.331	163.14	151.558	136.819
337		164.124	164.576	151.523	138.411
338		162.408	163.345	150.06	137.887
339		165.085	163.021	151.971	136.461
340		164.489	163.473	150.796	134.891
341		165.497	165.147	151.999	134.364
342		163.432	162.007	151.233	133.952
343		163.612	160.223	152.485	133.252
344		163.466	160.594	152.115	135.232
345		162.953	156.461	157.291	136.453
346		163.695	160.823	151.287	135.447
347		164.999	161.671	152.574	136.22
348		162.646	161.115	150.745	136.798
349		164.583	161.775	154.355	136.542
350		164.028	161.468	151.773	135.434
351		162.639	160.631	151.064	132.034
352		158.689	157.096	148.113	132.457
353		157.812	155.919	148.72	131.214
354		156.178	156.33	144.864	132.582
355		158.537	156.41	146.743	129.944
356		148.72	146.715	141.317	128.567
357		148.597	147.474	141.066	126.153
358		147.175	148.683	138.197	126.179
359		142.996	147.824	133.97	124.434
360		140.564	146.259	131.285	123.926
361		137.391	143.137	129.315	122.42
362		133.547	140.654	125.208	120.337
363		132.88	141.342	124.904	119.927
364		129.404	140.657	121.003	118.927
365		127.074	140.786	118.448	117.761
366		123.171	139.685	114.796	117.935
367		120.753	137.51	112.688	116.945
368		119.307	135.585	110.685	114.48
369		116.584	131.849	107.93	111.377
370		111.425	124.65	106.644	110.473
371		111.107	126.521	101.703	105.209
372		110.938	126.681	100.716	103.931
373		107.385	121.033	98.1875	101.151
374		108.541	123.051	97.9531	101.417
375		107.003	121.592	96.4999	99.2753
376		108.26	123.176	98.5267	101.343
377		107.481	122.079	97.4838	99.3221
378		107.899	122.446	98.2385	101.052
379		110.131	124.451	99.6911	102.338
380		111.039	124.915	100.139	101.958
381		112.811	125.566	102.392	103.227
382		114.109	127.096	104.269	104.312
383		111.004	123.842	101.143	98.5183
384		117.733	129.126	108.174	106.036
385		115.585	125.896	105.281	100.518
386		119.513	126.827	110.975	105.228
387		121.572	128.819	113.097	108.757
388		121.609	129.122	113.533	108.642
389		123.775	130.689	116.415	111.197
390		123.416	131.198	116.74	111.74
391		123.899	130.172	116.732	110.931
392		123.316	128.584	117.954	110.883
393		122.793	130.151	116.652	110.791
394		121.968	128.664	117.592	111.026
395		124.448	131.026	119.098	112.675
396		123.554	130.078	119.198	112.944
397		122.677	129.786	118.132	112.894
398		123.284	129.845	118.394	112.928
399		122.722	129.611	117.997	112.113
