# Supplementary material for: Exploring the potential of the sit-to-stand test for self-assessment of physical condition in advanced knee osteoarthritis patients using computer vision
Source: Front Public Health. 2024 Feb 7;12:1348236. doi: 10.3389/fpubh.2024.1348236 (PMC10880867; doi:10.3389/fpubh.2024.1348236)
Supplement: Supplementary file 2 [file Data_Sheet_1.ZIP › Supplementary Materials/Time series data/110_angel_order.xls]

## Sheet: Sheet1
Unnamed: 0		R_HIP_ANGEL	R_KNEE_ANGEL	L_HIP_ANGEL	L_KNEE_ANGEL
0		124.495	123.654	110.445	96.2986
1		122.852	123.277	109.125	96.3426
2		121.925	123.267	108.21	96.182
3		121.007	123.221	107.631	96.3971
4		116.943	122.5	104.222	95.9175
5		111.276	120.398	99.837	95.6579
6		109.167	119.734	98.159	95.6277
7		106.765	118.874	96.2344	95.3509
8		99.5229	115.664	90.9934	95.8776
9		97.2106	115.027	88.8739	95.5812
10		92.0757	112.971	84.8892	95.4446
11		89.7559	112.179	83.0151	95.3689
12		87.473	111.559	81.0516	95.2169
13		81.0454	109.772	75.5354	94.3607
14		79.2135	109.491	73.9196	94.1303
15		75.1707	108.897	70.1376	93.39
16		73.2032	108.687	68.3976	93.2069
17		71.3961	108.451	66.7299	93.2675
18		67.5538	108.909	62.7606	94.3326
19		66.596	109.258	61.8086	94.9825
20		65.5969	110.016	60.9465	96.5934
21		65.3511	110.551	60.9208	97.7294
22		65.3003	111.167	61.0074	98.6945
23		67.9097	114.538	64.254	103.61
24		69.1666	115.911	66.0121	106.001
25		74.3947	120.056	72.0383	111.655
26		75.272	120.617	72.9391	112.728
27		87.8843	128.676	86.4979	121.346
28		91.7301	130.495	90.3906	122.812
29		100.903	135.016	99.9849	126.876
30		105.949	136.726	104.776	127.468
31		111.446	139.004	110.312	129.159
32		127.388	144.624	126.339	132.89
33		132.745	146.443	131.316	133.933
34		142.613	150.442	141.024	137.145
35		146.717	151.956	145.169	138.717
36		150.143	153.178	148.725	140.123
37		158.11	155.788	157.842	143.475
38		160.398	156.571	160.765	144.933
39		164.114	157.777	164.961	146.21
40		165.49	157.797	166.772	146.652
41		166.687	158.036	168.061	146.816
42		169.454	158.134	170.887	146.599
43		169.906	158.553	171.159	146.236
44		169.551	157.802	170.432	145.222
45		169.179	157.697	169.559	144.122
46		168.588	157.46	168.562	143.779
47		163.923	155.712	163.541	142.683
48		162.018	154.86	161.865	142.299
49		152.188	150.848	152.912	140.463
50		147.787	150.302	149.212	140.367
51		134.615	145.967	136.197	136.268
52		131.894	145.88	133.372	136.015
53		122.228	144.3	122.519	133.828
54		115.995	141.91	115.615	132.042
55		112.289	141.408	110.959	131.354
56		103.65	138.372	100.459	127.654
57		102.093	139.643	98.9382	127.702
58		96.8266	136.01	92.491	124.023
59		94.6591	135.783	90.8182	125.01
60		90.8955	133.026	87.5581	122.48
61		81.963	128.702	78.4129	119.954
62		78.773	125.759	74.8941	118.208
63		74.1639	123.304	70.3608	116.751
64		72.2557	121.332	68.2666	115.459
65		70.8535	120.333	66.978	115.172
66		68.3676	117.678	63.8138	112.086
67		67.7866	117.326	63.7174	111.779
68		67.0669	116.046	62.6456	110.633
69		66.6108	115.477	61.9757	109.132
70		66.1968	114.763	61.2108	108.111
71		67.0012	112.627	61.549	105.629
72		66.8841	111.726	62.2246	104.859
73		68.0927	112.532	64.0135	106.161
74		67.6755	111.291	62.9377	104.099
75		69.6464	109.938	65.6772	104.273
76		70.1857	110.355	66.0446	103.856
77		71.7426	109.613	67.7843	103.532
78		73.6474	110.468	69.329	103.557
79		75.041	110.376	71.3571	104.499
80		79.5685	110.49	75.9666	104.196
81		81.0161	110.037	77.725	103.962
82		85.6157	110.985	82.205	104.536
83		87.489	110.404	84.0679	103.732
84		89.8518	110.576	86.2541	103.273
85		96.4834	111.793	92.1083	102.301
86		98.6366	112.18	93.824	102.195
87		100.675	112.151	95.2114	100.893
88		102.265	112.31	96.0532	99.8718
89		103.425	112.299	97.3922	99.7816
90		108.437	113.929	101.425	99.2389
91		108.573	112.999	101.575	97.8179
92		111.466	113.987	104.794	99.0067
93		112.524	114.689	104.913	97.9359
94		113.168	114.736	105.523	97.7334
95		111.89	114.024	104.42	96.9854
96		111.758	113.842	104.315	98.2147
97		110.332	112.916	103.607	98.2436
98		109.185	112.649	102.236	97.6547
99		105.081	110.916	98.3878	97.4759
100		102.926	110.377	96.2515	96.683
101		98.6036	108.957	92.3532	96.7074
102		96.1759	108.048	90.1345	96.5476
103		93.7717	107.188	88.3897	96.623
104		86.861	105.407	81.3326	96.3966
105		86.05	106.32	81.1018	98.8108
106		82.1254	106.547	77.2015	99.2353
107		81.1243	107.258	76.3844	100.227
108		81.0797	109.139	76.6101	102.269
109		83.0634	115.217	79.1499	108.943
110		83.474	116.546	79.2888	110.195
111		86.2077	120.761	82.3042	114.253
112		86.8002	121.666	83.27	116.181
113		89.0354	124.398	85.13	117.905
114		92.602	128.018	90.5244	123.353
115		99.7766	131.841	98.8721	127.253
116		105.007	134.809	104.071	130.775
117		108.606	136.622	106.805	130.306
118		121.712	142.945	120.719	135.974
119		127.124	146.859	125.626	138.42
120		132.643	148.95	132.103	139.739
121		138.106	152.432	137.381	143.397
122		139.993	153.277	135.792	139.646
123		150.771	155.987	151.353	145.912
124		154.825	157.437	154.193	146.424
125		160.625	161.173	159.514	147.288
126		161.985	161.73	159.357	146.755
127		162.346	161.457	160.802	148.19
128		162.573	162.385	161.508	147.908
129		159.22	159.72	160.278	147.415
130		155.228	155.583	157.246	145.122
131		157.51	160.276	158.064	146.871
132		155.023	157.303	157.584	147.055
133		154.815	158.719	156.284	146.375
134		153.661	157.764	155.891	147.341
135		153.306	157.795	154.585	147.154
136		153.537	158.49	154.058	147.332
137		151.282	160.678	147.337	145.241
138		149.132	159.086	145.043	144.822
139		143.902	156.481	139.734	142.443
140		140.907	154.86	137.181	142.652
141		135.74	151.72	132.2	140.583
142		122.979	146.159	119.433	139.191
143		118.622	144.889	114.078	136.667
144		111.2	141.895	106.851	136.523
145		108.407	140.846	104.402	135.924
146		104.637	138.717	100.613	134.98
147		96.161	133.594	91.7252	130.384
148		95.3956	133.413	91.2501	130.703
149		91.7439	132.142	87.5753	128.956
150		90.4555	130.586	85.459	127.402
151		87.4517	127.302	82.6252	124.228
152		84.4895	124.972	79.0156	120.646
153		84.0999	124.346	77.9516	119.826
154		81.6492	121.75	74.5595	115.141
155		81.4516	121.467	74.4408	115.084
156		81.2138	120.476	73.1077	113.534
157		80.3616	118.248	71.7223	110.52
158		79.1689	116.503	71.1204	108.284
159		79.1178	112.915	72.927	107.489
160		80.3322	113.223	74.239	109.079
161		82.7615	113.309	77.7487	110.317
162		83.5663	113.852	78.824	110.675
163		84.3543	115.354	80.0656	111.348
164		85.1759	115.477	81.7994	112.602
165		84.4805	114.698	80.8096	111.346
166		84.7079	114.972	80.8939	111.821
167		85.2843	116.694	81.1793	113.212
168		84.4868	117.097	79.6575	112.54
169		84.6278	118.927	79.3737	113.344
170		85.2949	119.567	79.2559	113.165
171		84.0129	121.091	76.4363	112.844
172		84.917	122.639	77.0001	112.833
173		86.3911	125.278	76.8477	114.201
174		87.3812	125.907	78.7767	116.42
175		89.4406	128.818	79.1641	115.622
176		96.4464	133.909	87.3577	123.129
177		100.575	136.771	91.7646	125.135
178		110.535	143.442	100.937	128.922
179		114.005	146.472	104.333	130.228
180		118.901	148.499	109.814	134.11
181		135.656	156.745	127.946	138.274
182		142.493	158.256	136.105	141.18
183		144.817	159.543	138.733	141.48
184		147.272	160.101	141.263	141.582
185		151.58	160.497	146.021	143.739
186		154.087	161.003	148.481	144.297
187		157.019	161.681	152.774	143.993
188		157.354	161.928	153.193	145.354
189		155.748	162.454	150.498	144.139
190		159.231	163.454	156.704	145.685
191		159.494	163.348	157.006	145.007
192		160.776	162.751	159.168	143.705
193		161.342	165.046	158.669	144.597
194		160.496	164.467	158.921	145.136
195		162.346	164.081	160.847	145.72
196		162.061	164.804	160.508	146.119
197		160.526	162.907	160.662	145.796
198		160.042	163.828	160.401	147.114
199		159.532	164.631	158.113	146.455
200		160.011	164.742	158.6	146.683
201		154.934	162.493	152.727	145.04
202		158.873	163.531	156.221	144.246
203		159.032	163.41	154.159	143.055
204		158.515	163.941	152.074	142.46
205		157.363	162.391	150.705	142.706
206		155.554	161.925	148.242	141.18
207		153.673	161.52	145.282	139.853
208		141.856	156.521	133.971	137.067
209		133.869	152.862	127.719	136.013
210		125.043	148.875	118.306	135.413
211		124.486	150.046	116.136	134.662
212		119.394	147.206	111.18	133.31
213		108.699	142.905	100.112	131.573
214		105.693	141.672	96.9181	130.275
215		100.003	140.687	89.7522	127.203
216		96.2848	139.308	85.8486	124.564
217		95.5673	138.805	85.9094	126.692
218		90.5655	136.271	79.2971	122.015
219		88.2531	134.455	76.6313	118.527
220		86.6811	133.469	75.3351	118.78
221		83.719	130.688	71.2084	114.13
222		82.2403	128.85	69.8635	113.261
223		78.8266	125.34	66.4389	109.161
224		77.0896	121.832	63.2326	104.215
225		76.1813	120.682	62.2201	102.217
226		77.3585	121.632	62.6162	101.329
227		76.6862	117.903	62.0809	96.9337
228		76.6607	116.033	63.2484	96.7968
229		77.3456	115.025	61.6657	90.9292
230		78.7538	115.227	62.5189	89.4772
231		80.485	115.575	64.2042	90.3857
232		84.2113	114.847	68.3949	90.1345
233		85.9322	114.534	70.3772	90.3019
234		88.5402	114.217	73.2849	90.1789
235		89.467	114.519	73.2862	89.2438
236		91.4098	115.522	75.4615	90.13
237		94.2604	114.871	78.1726	91.6958
238		94.141	113.674	79.567	92.4822
239		96.3972	116.139	80.2756	92.6059
240		95.9747	114.863	80.908	93.5614
241		95.3276	114.684	79.6276	91.9605
242		92.9124	114.714	77.7004	92.8801
243		89.9191	114.236	74.3981	91.8333
244		87.3563	113.42	72.5155	90.809
245		84.9589	112.292	71.77	92.9381
246		85.1374	117.237	72.3098	99.9429
247		84.6795	118.314	72.7108	101.017
248		86.1377	120.929	77.2035	107.895
249		88.0272	122.957	79.1781	109.938
250		93.0107	127.748	83.3037	113.979
251		101.491	134.55	93.5784	122.279
252		104.391	136.414	98.3633	127.383
253		114.195	142.33	106.542	130.16
254		120.14	145.779	113.024	133.309
255		125.481	148.17	117.271	133.403
256		139.349	155.185	130.544	137.25
257		142.857	156.824	134.572	138.701
258		148.739	158.996	141.609	140.89
259		152.814	160.549	146.101	142.381
260		156.263	160.874	150.546	144.228
261		164.051	162.216	158.601	145.739
262		165.249	163.386	159.524	145.521
263		168.671	162.847	165.182	147.198
264		169.984	163.739	166.462	147.558
265		172.19	163.816	169.092	149.229
266		173.815	162.168	172.18	149.485
267		174.483	162.226	173.965	149.834
268		176.069	162.596	176.304	150.6
269		176.627	161.478	176.343	150.236
270		177.154	162.999	177.315	152.473
271		176.375	163.12	176.521	152.448
272		176.893	164.057	176.045	153.593
273		176.568	164.415	175.521	153.941
274		176.419	164.725	174.758	154.118
275		174.151	164.295	171.837	153.259
276		173.002	164.22	169.935	152.084
277		170.387	164.244	166.659	152.004
278		167.118	162.331	165.241	151.517
279		164.569	161.427	162.268	150.679
280		154.43	158.796	149.716	146.275
281		151.025	158.055	146.163	145.374
282		142.583	154.073	138.426	142.392
283		137.538	153.503	132.822	140.607
284		130.945	151.452	126.018	137.749
285		113.574	145.576	107.546	133.062
286		107.793	142.953	101.923	131.874
287		100.32	140.078	93.8407	128.949
288		99.924	140.801	93.0678	129.361
289		95.1282	139.017	87.9805	126.376
290		86.3052	136.074	79.2563	122.439
291		83.9254	133.714	75.8222	118.406
292		83.0263	130.454	76.1416	120.059
293		81.297	130.236	73.9584	118.74
294		77.0541	124.776	68.8347	113.552
295		74.4886	122.724	65.5876	109.103
296		72.587	118.858	64.0071	106.201
297		73.1728	118.07	63.7231	103.793
298		72.2876	116.777	62.2603	101.518
299		73.3556	116.325	63.3135	100.415
300		74.1134	116.107	65.3839	101.326
301		75.9259	115.472	66.9002	100.562
302		75.5252	112.549	68.6676	101.263
303		76.6143	113.217	68.5398	98.7801
304		80.1443	112.716	72.2933	99.3338
305		82.1917	113.384	73.7149	99.134
306		83.8757	113.306	75.4646	98.9209
307		84.8351	113.773	76.1948	98.9657
308		86.1648	113.715	77.3527	98.8605
309		87.2766	115.226	76.7793	97.0013
310		86.317	112.974	77.3717	97.7742
311		86.4439	113.571	77.9998	98.7338
312		85.9783	113.305	77.1546	98.3817
313		85.3076	111.833	76.3163	97.8644
314		84.9795	112.685	75.7001	97.9471
315		83.3862	111.632	73.7749	96.8335
316		82.4666	111.53	73.6126	97.242
317		81.5405	112.465	70.2776	94.2661
318		78.3631	111.733	68.5278	94.8513
319		78.9669	112.567	67.9592	94.2079
320		77.3986	113.454	66.6391	95.0776
321		76.287	113.931	65.6077	95.5503
322		75.8739	114.899	65.449	96.3279
323		77.2583	119.472	65.9256	99.8754
324		77.3776	119.966	67.1106	102.901
325		80.0013	124.599	70.6789	109.116
326		81.1557	126.82	71.9927	111.503
327		82.7653	128.791	73.3709	113.784
328		92.7577	135.832	84.0554	122.953
329		95.7342	138.024	86.7074	125.007
330		103.725	142.932	94.6744	129.874
331		107.996	146.654	97.5486	130.831
332		111.599	148.059	101.225	132.002
333		124.568	153.954	116.272	139.142
334		136.649	157.436	129.79	142.871
335		141.159	159.155	132.538	142.33
336		144.23	160.031	136.38	143.373
337		155.595	162.5	150.471	148.557
338		159.058	162.595	153.798	148.466
339		164.721	165.249	158.669	149.693
340		167.658	165.186	163.666	151.779
341		169.911	165.477	166.218	152.148
342		175.991	166.037	173.623	154.306
343		177.498	166.111	175.594	154.791
344		179.675	165.51	178.578	154.244
345		178.553	165.964	178.893	154.467
346		177.197	165.803	177.653	154.229
347		175.076	165.883	175.174	154.457
348		174.56	165.704	174.645	154.302
349		175.013	164.947	175.294	153.55
350		174.987	164.765	175.198	153.933
351		174.152	165.62	174.055	154.431
352		174.924	165.723	174.757	154.514
353		175.51	165.908	174.601	154.947
354		176.774	164.897	176.136	153.926
355		178.796	164.686	178.766	152.425
356		178.352	165.165	174.325	150.276
357		176.994	165.123	172.497	149.17
358		174.129	164.969	168.496	147.886
359		172.312	165.057	166.069	147.211
360		170.762	164.501	163.553	146.061
361		165.025	161.544	158.494	143.77
362		162.746	160.106	156.696	143.329
363		158.107	159.11	151.27	140.718
364		155.115	158.674	149.751	142.223
365		151.645	160.094	143.69	139.786
366		142.756	155.677	136.489	138.827
367		140.121	153.359	134.284	138.14
368		137.825	153.97	130.394	136.679
369		137.322	151.681	132.669	138.429
370		135.84	153.983	129.438	136.91
371		131.666	150.686	125.681	135.032
372		130.64	150.454	125.12	135.088
373		127.533	151.103	120.368	132.855
374		125.427	150.853	118.723	132.352
375		122.872	146.637	117.147	132.22
376		117.438	142.52	112.989	131.123
377		117.268	143.533	112.613	131.839
378		113.324	140.437	107.193	128.076
379		111.028	139.548	104.274	125.331
380		107.17	136.61	98.0914	119.434
381		106.041	135.139	95.5934	115.988
382		104.402	131.597	93.3119	111.95
383		103.327	129.264	92.1552	109.475
384		103.338	127.594	92.4636	108.694
385		104.037	123.653	93.5621	104.556
386		104.887	122.894	94.4346	103.379
387		110.067	125.164	100.575	106.273
388		108.32	122.006	99.0979	103.235
389		114.274	126.601	105.422	107.578
390		118.29	125.509	110.238	107.722
391		119.301	125.611	111.74	108.981
392		121.669	127.037	114.336	110.531
393		122.407	128.488	114.863	112.286
394		124.475	130.03	116.863	113.038
395		125.414	130.611	119.765	115.475
396		125.139	130.985	119.433	115.598
397		127.603	134.121	122.899	119.928
398		125.378	132.574	122.436	120.806
399		125.265	133.529	123.023	123.426
