# Supplementary material for: Exploring the potential of the sit-to-stand test for self-assessment of physical condition in advanced knee osteoarthritis patients using computer vision
Source: Front Public Health. 2024 Feb 7;12:1348236. doi: 10.3389/fpubh.2024.1348236 (PMC10880867; doi:10.3389/fpubh.2024.1348236)
Supplement: Supplementary file 2 [file Data_Sheet_1.ZIP › Supplementary Materials/Time series data/111_angel_order.xls]

## Sheet: Sheet1
Unnamed: 0		R_HIP_ANGEL	R_KNEE_ANGEL	L_HIP_ANGEL	L_KNEE_ANGEL
0		109.477	116.369	104.774	109.174
1		109.32	116.259	104.618	109.153
2		108.944	116.022	104.236	109.052
3		108.527	115.837	103.816	108.991
4		108.11	115.821	103.353	108.913
5		107.54	115.548	102.79	108.855
6		106.914	115.208	102.112	108.709
7		106.016	114.782	101.163	108.404
8		104.893	114.377	99.8767	107.922
9		103.462	114.074	98.2199	107.251
10		100.098	112.834	94.5673	105.984
11		98.0453	112.055	92.464	105.169
12		95.6609	111.362	89.983	104.349
13		92.8564	110.474	87.1379	103.561
14		89.4995	109.59	83.8916	102.63
15		85.8403	108.655	80.3519	101.862
16		81.761	107.614	76.5088	101.035
17		77.8271	106.46	73.0057	100.121
18		74.2033	105.627	69.7348	99.6117
19		70.6849	104.714	66.3666	98.9019
20		67.6527	104.076	63.5808	98.2427
21		64.9436	103.648	61.002	97.8782
22		62.6207	103.27	58.8311	97.632
23		60.7314	103.123	57.1322	97.456
24		58.3322	103.686	55.0586	98.2511
25		58.0229	104.323	55.0438	99.0331
26		58.1937	105.274	55.2769	100.167
27		58.6162	106.137	55.9894	101.595
28		59.6009	107.259	57.4307	103.305
29		60.974	108.479	59.1186	105.102
30		62.5784	109.562	61.2344	107.103
31		64.8878	111.068	64.1772	109.385
32		67.6373	112.727	67.7003	112.011
33		70.922	114.616	71.5719	114.573
34		74.8937	116.559	76.2173	116.976
35		79.7415	118.809	81.9803	119.736
36		85.2536	121.419	88.3735	122.751
37		91.1291	123.778	94.9837	125.207
38		106.003	128.864	111.598	130.496
39		114.608	131.705	121.057	133.619
40		122.823	133.886	130.271	136.086
41		130.634	136.247	138.797	138.555
42		136.789	137.806	145.39	140.142
43		142.269	139.191	151.126	141.286
44		147.195	140.829	155.774	142.066
45		151.088	141.864	159.57	142.771
46		153.866	142.579	162.15	143.192
47		156.009	143.44	163.666	143.274
48		157.561	143.898	164.757	143.092
49		158.394	144.027	165.344	142.893
50		158.909	144.202	165.253	142.62
51		159.254	144.582	165.12	142.417
52		159.119	145.006	164.524	142.076
53		158.658	145.002	163.885	141.634
54		157.95	144.703	163.119	141.078
55		157.042	144.324	162.113	140.603
56		155.722	143.502	160.803	139.618
57		154.157	142.635	159.378	138.852
58		152.039	141.561	157.064	137.515
59		149.489	140.319	154.477	136.185
60		146.314	138.59	151.611	135.135
61		142.099	136.726	147.418	133.595
62		137.487	135.048	142.886	132.708
63		132.384	132.917	137.727	131.227
64		125.947	130.411	131.036	129.17
65		118.973	127.583	123.78	126.766
66		104.914	121.871	108.307	120.281
67		98.4208	118.599	101.063	116.767
68		92.4603	115.583	94.1806	113.407
69		86.9098	112.746	87.8331	110.416
70		81.836	110.024	82.173	107.234
71		78.1938	107.68	77.9473	104.464
72		74.9173	105.705	74.1765	102.312
73		72.2134	104.107	71.0654	100.192
74		70.2178	102.648	68.7029	98.5638
75		68.6567	101.535	66.7179	97.128
76		67.0459	100.417	64.7815	95.5006
77		66.0749	99.4947	63.5278	94.3789
78		65.2534	98.6402	62.3	93.3244
79		64.8509	97.5931	61.769	92.2251
80		65.3359	96.1334	61.9044	90.97
81		66.1849	95.4081	62.7177	90.5206
82		67.298	94.867	63.7281	90.3582
83		68.6979	94.8022	65.05	90.4015
84		70.353	94.8829	66.6419	90.5207
85		72.2444	94.7047	68.6128	91.116
86		74.1011	94.7732	70.4139	91.4334
87		76.133	95.0338	72.4322	92.0211
88		78.2607	95.5705	74.3904	92.6027
89		79.901	95.8477	75.9339	93.181
90		81.5925	96.2884	77.5034	93.5425
91		83.1204	96.9092	78.7623	93.9388
92		84.2766	97.2166	79.7056	94.1895
93		85.2245	97.5597	80.5374	94.4794
94		86.6278	98.0145	81.8875	95.4638
95		86.7859	98.0203	82.0838	95.391
96		86.9557	98.0542	82.3026	95.6381
97		86.5208	98.0194	81.884	95.4669
98		86.1483	97.7583	81.5412	95.283
99		85.3711	97.4439	80.7696	95.1138
100		84.1199	97.2385	79.5983	94.8902
101		82.5197	97.2012	78.084	94.5643
102		81.0199	96.9127	76.67	94.2648
103		79.2214	96.8433	74.9562	94.1166
104		77.5147	96.5799	73.4971	93.8796
105		75.9086	96.2346	71.9511	93.3988
106		74.1981	96.1545	70.3869	93.2063
107		73.1529	95.9914	69.5861	93.1951
108		71.4394	96.467	68.1595	93.6365
109		71.2555	96.907	68.2211	94.2575
110		71.6062	97.5664	68.9463	95.4824
111		72.1581	98.5472	69.6761	96.8943
112		73.6626	100.118	71.6998	99.3094
113		75.2693	102.158	73.901	102.012
114		77.371	104.265	76.7865	105.484
115		80.5451	107.187	80.8009	109.376
116		84.5607	110.704	85.7324	113.67
117		88.896	114.573	90.5056	117.849
118		94.6983	119.243	97.1557	122.783
119		101.821	123.978	105.203	127.637
120		109.147	128.633	112.875	131.711
121		118.231	133.851	122.253	136.104
122		136.222	143.506	140.623	143.629
123		143.96	147.005	148.318	146.598
124		149.33	149.009	153.916	148.454
125		153.338	150.317	157.151	148.624
126		156.758	152.407	159.932	149.334
127		159.611	153.267	162.629	150.093
128		161.876	153.791	164.447	149.924
129		163.369	154.373	165.725	149.877
130		165.076	154.987	167.267	151.05
131		165.324	155.078	167.53	151.636
132		164.843	155.035	167.612	152.397
133		163.891	154.635	167.296	152.722
134		162.228	154.173	165.909	152.396
135		158.831	152.699	164.424	153.655
136		156.568	152.572	162.287	152.826
137		153.378	152.085	159.884	152.46
138		149.36	150.871	156.442	151.234
139		144.236	150.06	150.903	149.164
140		137.452	148.137	144.01	146.393
141		128.759	144.554	134.829	142.759
142		122.344	142.51	127.588	140.685
143		115.988	139.345	121.247	138.508
144		109.756	135.729	114.809	135.74
145		104.534	133.296	109.077	133.733
146		99.3203	129.929	103.525	130.596
147		95.5599	127.316	98.9362	128.128
148		92.4692	125.43	95.4201	126.581
149		84.9181	118.928	86.4277	119.773
150		82.3767	116.853	83.6719	118.256
151		78.4202	112.87	79.7447	115.022
152		75.789	109.862	76.6828	112.172
153		73.5716	107.993	74.3275	110.255
154		71.3177	105.124	71.0844	106.491
155		69.5256	102.746	69.5039	104.711
156		69.0931	102.211	69.0532	103.886
157		67.6337	100.126	67.2392	100.784
158		67.2397	99.1984	66.9245	100.246
159		67.4061	98.5485	67.0393	99.5163
160		66.5941	96.0323	65.589	96.2648
161		67.4549	95.0256	66.2095	96.0412
162		68.433	94.5919	66.6942	94.635
163		70.1708	93.2759	67.9491	93.246
164		71.765	93.1328	69.3468	92.5261
165		72.823	92.9161	70.3777	91.7015
166		74.767	92.9446	71.8323	91.289
167		76.516	92.7543	73.6345	91.3419
168		78.0492	93.2102	75.0609	91.3144
169		79.6728	93.079	76.5042	91.2181
170		80.9588	93.1617	77.4564	91.0666
171		82.5451	93.5337	78.629	90.7324
172		83.6342	94.4863	79.8157	91.8856
173		85.4946	94.5364	80.8664	91.6032
174		85.8985	94.9514	81.0659	91.3331
175		86.5956	95.0093	81.4412	91.5437
176		86.9694	95.9979	81.5394	91.8572
177		86.0722	95.883	80.2783	91.9355
178		85.8195	95.8007	79.7543	91.4413
179		84.0406	95.2968	78.0578	90.7558
180		82.4284	94.891	77.0781	91.4297
181		81.019	95.1077	75.443	90.7977
182		79.048	94.4316	73.7251	90.2573
183		77.1128	94.6553	71.8969	90.2985
184		75.7949	94.9717	70.7947	90.6381
185		74.3826	95.2726	69.8546	91.4907
186		73.3899	96.1366	69.6898	92.991
187		73.0889	97.4596	69.9162	94.5845
188		73.0591	98.8446	70.6429	96.4825
189		73.429	100.62	71.8164	99.3398
190		74.715	103.513	73.9618	102.825
191		77.2085	107.568	77.8159	107.758
192		79.303	110.173	80.3268	110.895
193		80.9223	112.235	83.1226	114.024
194		83.8673	114.911	86.5323	116.881
195		88.1372	119.033	91.6328	120.97
196		91.3637	121.186	95.4358	123.088
197		96.5913	125.299	101.351	127.396
198		102.182	129.149	107.38	131.11
199		105.852	131.275	111.293	132.226
200		108.875	132.951	114.626	133.404
201		114.165	136.274	120.171	136.422
202		117.189	138.391	123.432	137.851
203		120.518	139.925	126.689	138.549
204		123.775	141.775	129.581	139.301
205		126.919	143.367	133.497	141.205
206		127.742	143.932	134.132	141.267
207		128.641	144.158	134.746	140.922
208		128.54	144.24	134.236	140.862
209		128.404	144.557	134.192	141.608
210		127.364	144.289	133.471	141.935
211		126.209	143.875	132.29	141.412
212		125.421	144.311	131.39	141.84
213		124.076	143.736	130.006	141.648
214		122.323	142.951	128.602	141.923
215		120.814	142.62	126.927	141.865
216		119.003	141.668	124.693	140.771
217		116.309	140.602	121.561	139.384
218		114.111	139.071	119.121	138.816
219		106.581	134.918	111.022	135.263
220		103.297	133.082	106.922	133.207
221		99.7169	131.237	102.972	131.893
222		96.5545	129.202	99.0867	129.485
223		93.9798	127.16	95.5713	127.769
224		90.7642	124.912	92.3296	126.271
225		86.8279	121.432	87.0143	121.344
226		86.0269	121.405	85.3873	121.121
227		82.4809	118.312	82.2782	119.211
228		78.8958	113.977	77.8376	114.054
229		77.0813	112.151	75.2328	111.734
230		75.3983	110.32	73.8258	110.038
231		74.5547	107.474	72.0228	106.611
232		73.7767	106.438	70.6275	105.208
233		72.4153	104.391	67.8969	100.558
234		73.9163	104.254	69.8612	101.634
235		71.1507	100.584	69.2083	100.958
236		70.6944	98.0558	67.6772	97.5046
237		72.1236	98.5044	69.1807	97.6255
238		73.5953	99.0476	70.8913	98.724
239		73.8729	97.8919	70.4239	97.4485
240		74.9125	97.7064	71.6258	98.1607
241		76.4928	98.4302	73.4512	98.8411
242		77.4513	98.5793	74.0189	98.2331
243		79.446	98.7675	75.4408	98.0433
244		81.0705	99.1959	77.2995	98.4626
245		82.0099	98.6946	78.3867	98.3454
246		84.439	99.1839	79.9967	98.2504
247		87.0834	100.661	82.1026	98.8939
248		88.6365	100.863	83.1197	98.9211
249		88.831	101.825	83.3532	99.4705
250		89.4723	102.877	83.4089	99.6071
251		92.2821	105.311	84.9964	100.646
252		90.729	104.732	84.0137	100.622
253		90.091	104.253	83.5165	100.59
254		88.6231	104.939	82.0015	100.72
255		86.8896	104.267	81.0977	101.233
256		85.2581	103.615	80.1595	101.872
257		83.3586	104.361	78.2759	101.93
258		81.2934	103.237	77.8111	102.353
259		80.0369	104.244	76.4706	103.287
260		78.8209	104.73	75.3898	103.44
261		76.2226	103.462	75.1917	104.385
262		77.5806	105.307	76.5332	105.892
263		78.4178	106.702	78.2652	108.176
264		79.4415	107.388	80.4891	109.765
265		82.3978	111.413	83.8396	114.026
266		85.4333	114.481	87.7441	116.667
267		86.4193	115.153	89.1198	117.442
268		91.0998	118.573	94.2277	121.735
269		96.2123	122.233	99.8816	124.605
270		101.344	127.611	102.263	125.139
271		106.56	129.612	110.256	129.53
272		112.969	133.796	114.773	132.126
273		119.88	139.059	121.81	135.856
274		136.058	146.219	139.863	142.817
275		142.557	149.028	145.738	144.059
276		148.213	151.451	151.877	146.787
277		153.297	154.215	154.711	147.409
278		156.073	155.002	158.247	148.718
279		158.154	156.392	158.652	148.85
280		159.065	155.987	160.947	149.926
281		160.559	157.23	162.477	151.214
282		159.988	156.639	162.111	151.262
283		158.882	156.446	161.401	151.884
284		157.84	156.082	160.454	151.693
285		155.934	155.894	158.246	151.157
286		153.08	154.94	156.407	150.235
287		150.799	155.105	154.358	150.038
288		141.909	153.073	145.743	147.032
289		136.635	151.53	140.229	144.728
290		130.633	148.47	134.007	141.863
291		125.118	146.476	127.955	140.218
292		120.434	145.192	122.535	138.762
293		114.812	141.864	117.903	137.624
294		110.383	139.373	112.422	135.123
295		105.908	137.496	107.875	133.409
296		101.758	134.827	103.76	131.262
297		99.4193	134.216	100.391	130.332
298		95.0631	130.216	96.5171	127.754
299		92.3889	128.141	94.0719	126.211
300		89.4726	125.695	90.7034	124.087
301		88.1383	125.576	87.9997	122.96
302		82.0559	118.92	82.1223	117.774
303		80.0259	115.269	79.4831	114.474
304		77.2979	111.844	77.1512	112.239
305		77.4675	112.155	76.3565	111.01
306		75.9705	110.122	75.0387	108.522
307		74.6512	107.46	72.2554	104.895
308		75.1922	107.543	72.7582	104.955
309		75.5822	106.828	72.9618	103.881
310		75.8228	105.609	73.1474	103.04
311		76.993	105.57	73.9481	102.595
312		77.753	105.415	74.5456	102.01
313		78.5908	104.677	75.1217	101.108
314		80.0444	104.925	76.6953	101.806
315		81.2215	105.232	77.6634	101.861
316		82.6855	105.42	78.9026	102.327
317		83.8841	105.863	80.1402	102.961
318		83.6194	105.259	80.0766	103.136
319		84.93	105.482	80.7386	102.292
320		83.8471	104.229	80.3982	102.727
321		84.8615	104.607	80.6633	102.146
322		84.6844	104.422	80.409	101.999
323		84.0209	103.015	79.9871	100.98
324		83.3708	102.355	79.2525	99.9127
325		81.8261	102.713	77.5746	99.8692
326		80.9973	102.147	76.2687	98.3552
327		80.2895	102.147	75.928	99.3641
328		78.447	101.358	74.1144	98.3192
329		78.2215	101.775	74.3605	99.0388
330		74.3622	101.307	71.6765	99.4878
331		74.7198	102.6	72.4544	100.881
332		74.1312	103.878	72.6082	102.625
333		72.561	103.973	71.6356	103.108
334		73.3184	105.122	72.1513	104.155
335		73.805	107.745	74.4364	108.357
336		73.3899	107.667	74.5083	109.188
337		74.3255	109.088	75.2716	109.672
338		77.117	112.668	79.2103	114.383
339		78.8638	114.861	81.4994	117.063
340		82.4106	117.797	85.2722	120.045
341		86.6226	121.522	90.2386	124.452
342		90.0122	123.265	94.5899	127.062
343		94.2571	127.046	97.9419	129.629
344		105.605	132.794	110.827	135.915
345		111.673	135.918	116.781	138.594
346		118.923	140.194	124.399	142.192
347		127.254	143.377	134.027	145.326
348		132.712	147.162	137.087	147.033
349		138.887	149.246	144.093	149.803
350		145.058	151.235	152.146	151.819
351		149.778	152.886	156.508	153.15
352		152.969	153.744	160.076	155.493
353		155.078	153.624	161.424	154.086
354		156.239	154.494	161.244	153.972
355		158.259	156.065	162.823	156.521
356		157.617	154.774	163.329	155.549
357		156.547	154.858	160.619	154.456
358		154.151	154.363	158.028	153.818
359		151.536	153.819	155.689	153.468
360		149.618	154.059	154.887	153.575
361		146.841	153.409	152.029	151.883
362		143.046	152.209	148.564	150.925
363		140.195	151.252	146.132	150.539
364		135.837	149.506	141.881	148.748
365		130.375	148.071	136.309	146.611
366		126.099	145.468	130.616	144.58
367		119.697	142.834	123.938	142.161
368		114.151	141.198	117.845	141.104
369		107.856	137.421	113.05	138.805
370		104.254	134.824	107.219	135.142
371		100.213	132.91	102.296	132.502
372		93.5375	126.965	93.9324	125.918
373		88.0923	122.121	89.7388	122.258
374		85.629	119.789	84.3994	117.427
375		81.5748	116.18	81.2966	114.231
376		79.5653	113.213	76.0842	109.151
377		78.5359	111.629	75.2917	107.99
378		75.4582	108.734	71.7189	104.553
379		72.466	105.534	70.3797	102.822
380		71.965	104.415	68.2957	99.6453
381		74.1841	106.843	67.7482	98.2991
382		72.6625	103.626	66.5849	95.9521
383		72.196	101.604	66.6847	94.9128
384		74.1836	102.201	68.1939	94.9934
385		75.9186	102.12	69.9246	95.1504
386		81.0729	102.594	74.5758	95.309
387		83.901	102.95	77.2826	95.6056
388		86.96	102.959	79.8509	95.3223
389		91.0488	104.018	83.5478	95.6406
390		93.1163	103.17	87.2625	97.6481
391		96.4206	103.549	90.1227	97.1647
392		99.5473	104.099	93.1688	97.4451
393		102.348	104.95	95.7862	97.7287
394		104.722	105.625	98.1149	97.7706
395		107.381	106.624	100.423	98.0025
396		109.184	107.496	101.87	98.3306
397		111.078	108.385	103.297	98.5736
398		112.579	108.906	104.988	98.9613
399		113.436	109.676	105.852	99.5435
