# Supplementary material for: Exploring the potential of the sit-to-stand test for self-assessment of physical condition in advanced knee osteoarthritis patients using computer vision
Source: Front Public Health. 2024 Feb 7;12:1348236. doi: 10.3389/fpubh.2024.1348236 (PMC10880867; doi:10.3389/fpubh.2024.1348236)
Supplement: Supplementary file 2 [file Data_Sheet_1.ZIP › Supplementary Materials/Time series data/112_angel_order.xls]

## Sheet: Sheet1
Unnamed: 0		R_HIP_ANGEL	R_KNEE_ANGEL	L_HIP_ANGEL	L_KNEE_ANGEL
0		126.916	115.067	112.975	91.4247
1		126.66	115.185	112.872	91.4686
2		126.503	114.888	113.023	91.5236
3		124.906	113.998	111.708	90.7533
4		124.764	113.807	111.686	90.6922
5		124.052	113.622	111.329	90.6986
6		123.595	113.76	111.092	90.5785
7		122.704	113.764	110.831	90.8563
8		122.072	114.033	110.197	90.8301
9		121.078	113.867	109.726	91.0891
10		120.539	114.128	109.292	91.0209
11		117.936	113.456	107.083	89.4352
12		117.401	113.159	106.377	89.0331
13		116.259	112.982	105.696	89.3021
14		113.887	111.725	103.131	88.1598
15		112.172	110.539	101.572	88.1714
16		109.693	109.415	99.4014	87.1599
17		107.179	108.206	96.682	86.1817
18		102.462	107.269	92.4119	86.0232
19		99.5449	106.554	89.6044	86.372
20		96.9586	105.927	87.4988	86.8612
21		92.7799	106	84.0991	87.2288
22		83.4256	103.824	76.1133	88.7418
23		83.0291	105.748	74.8658	89.8941
24		80.9426	105.721	73.7096	91.45
25		77.2878	106.538	70.498	94.287
26		76.4519	107.027	70.3341	95.5036
27		75.2481	107.6	69.2333	96.5992
28		75.6898	107.351	69.3203	97.7621
29		76.3926	109.142	71.1628	99.8863
30		77.4059	109.974	72.0725	100.759
31		78.6349	111.375	73.7935	102.035
32		80.3162	112.847	75.7465	103.48
33		85.6071	116.533	82.4126	108.603
34		88.8387	118.607	85.8982	112.111
35		91.6948	120.46	90.1806	115.66
36		102.995	127.028	103.741	124.389
37		108.012	130.017	109.281	126.876
38		113.376	132.99	115.252	130.473
39		124.217	139.476	126.611	135.957
40		130.589	143.206	132.83	139.016
41		136.072	146.241	138.587	142.658
42		141.376	148.544	143.364	143.941
43		153.501	154.239	152.848	146.55
44		155.658	154.62	155.086	146.723
45		158.125	156.067	157.576	147.615
46		161.89	156.978	162.951	148.379
47		163.325	157.12	165.583	149.175
48		167.391	159.061	169.262	150.551
49		170.482	159.098	170.952	150.727
50		172.853	158.373	173.723	150.16
51		174.322	159.411	174.321	150.283
52		173.897	158.62	176.176	148.83
53		174.063	157.654	176.211	147.742
54		174.695	157.83	177.895	144.841
55		175.057	157.861	177.35	144.549
56		174.776	157.962	177.776	144.46
57		174.645	156.855	177.81	144.604
58		174.502	156.698	177.639	145.923
59		174.32	156.748	177.008	145.863
60		173.921	156.653	176.605	146.789
61		173.408	156.856	175.771	148.79
62		172.789	157.266	175.798	148.303
63		172.18	159.477	174.53	149.693
64		171.601	160.47	173.499	150.877
65		169.161	160.555	172.747	150.924
66		168.889	160.197	172.03	150.892
67		167.283	160.034	171.266	150.757
68		164.439	158.561	168.139	148.504
69		162.488	157.891	166.18	148.25
70		160.2	157.269	162.945	147.389
71		157.665	156.573	160.045	145.857
72		149.675	153.902	151.783	143.306
73		146.01	152.579	147.59	141.729
74		141.833	150.896	144.06	141.583
75		137.829	148.415	140.351	140.037
76		128.129	144.827	129.329	135.958
77		125.302	143.184	126.219	134.277
78		122.664	142.445	124.054	134.651
79		116.582	139.512	117.419	130.609
80		113.319	137.95	114.496	129.686
81		110.317	134.702	111.509	127.421
82		107.662	133.213	107.862	125.278
83		102.903	130.547	101.312	121.014
84		101.329	129.111	99.422	119.815
85		100.516	128.522	98.2886	118.51
86		98.0463	126.588	95.7184	116.757
87		96.1268	124.056	94.0284	113.816
88		95.0575	122.247	90.5245	110.192
89		94.8921	120.346	89.4549	107.2
90		95.1329	119.455	89.9716	106.385
91		96.7832	119.492	91.5766	106.564
92		97.0653	118.909	91.7771	105.707
93		99.1448	116.612	93.9173	105.223
94		99.2507	116.962	93.4184	103.108
95		100.451	116.187	94.3907	101.443
96		102.957	116.433	95.5782	99.6704
97		107.326	114.994	99.8615	95.0864
98		109.976	115.52	101.711	94.7221
99		111.624	115.514	104.257	94.9333
100		114.591	116.385	106.018	94.2803
101		113.887	114.66	105.205	91.6847
102		114.843	115.257	106.965	93.3697
103		115.375	114.125	106.806	92.3271
104		116.81	116.535	108.766	93.5796
105		117.388	115.2	108.719	92.562
106		115.589	114.263	108.019	92.1307
107		115.551	114.814	105.935	90.5999
108		114.58	113.349	108.736	95.5215
109		115.52	115.659	107.233	93.4506
110		114.343	114.992	106.444	93.7404
111		113.963	114.726	104.608	91.9621
112		115.037	118.888	102.598	91.4788
113		110.199	112.639	100.863	89.7497
114		111.164	114.503	99.5719	88.9782
115		107.652	112.673	97.181	88.4832
116		106.811	112.472	95.9414	88.266
117		104.949	111.859	94.2806	88.4641
118		102.643	110.98	92.4016	88.5248
119		99.7983	110.965	91.7919	92.0623
120		100.935	113.876	91.7587	92.543
121		100.956	113.882	92.136	93.5627
122		105.906	119.108	96.9135	99.2626
123		109.239	120.796	100.245	101.902
124		112.829	122.927	103.468	104.889
125		115.962	125.149	106.701	108.338
126		125.809	130.97	117.346	115.827
127		127.184	134.291	118.459	116.641
128		135.126	140.437	128.064	123.922
129		144.935	146.227	139.165	131.736
130		166.416	158.865	161.077	145.796
131		168.586	159.986	163.514	146.124
132		172.744	162.135	165.947	146.8
133		173.965	161.769	168.863	146.702
134		175.307	163.18	170.401	148.693
135		176.256	163.668	171.58	149.153
136		175.431	165.977	172.438	148.729
137		174.621	166.586	173.257	151.366
138		173.265	165.698	173.436	152.133
139		172.565	165.604	173.992	153.899
140		171.409	165.398	171.387	157.69
141		170.932	165.837	171.841	157.605
142		170.893	164.994	172.066	157.4
143		171.435	165.832	173.018	155.993
144		171.234	166.154	173.076	155.596
145		170.965	166.705	173.548	154.939
146		171.484	166.642	173.481	154.136
147		172.291	166.069	172.595	155.201
148		172.083	166.406	173.512	153.803
149		172.688	166.114	174.082	152.693
150		174.083	166.892	174.368	153.023
151		175.17	166.657	174.373	152.013
152		175.839	166.351	173.242	150.62
153		177.078	166.189	171.793	150.122
154		175.226	165.35	169.599	148.194
155		173.288	166.178	167.076	147.351
156		171.958	165.857	163.383	144.901
157		169.056	165.911	160.079	143.971
158		162.202	162.251	152.465	139.78
159		159.822	163.303	149.162	138.558
160		156.849	160.775	145.762	136.209
161		153.348	158.614	141.561	133.643
162		144.19	154.409	131.534	129.278
163		142.165	153.547	130.24	128.854
164		138.708	151.428	126.349	126.698
165		132.652	148.66	121.432	125.627
166		128.282	145.169	117.798	124.773
167		124.044	141.395	114.616	122.758
168		120.854	139.43	111.03	120.56
169		112.333	130.833	102.897	114.05
170		109.503	128.327	100.298	111.355
171		107.401	126.035	97.8834	109.324
172		106.273	124.219	96.294	105.77
173		102.54	117.615	89.1027	93.9131
174		104.493	117.936	90.5832	93.314
175		104.29	118.528	88.4803	90.1146
176		107.927	116.86	93.3723	89.2019
177		110.614	117.758	95.42	88.4354
178		112.155	119.159	95.4818	86.8617
179		113.732	117.073	97.9476	86.9812
180		117.749	117.962	101.847	88.0508
181		118.176	117.57	103.637	87.9377
182		119.152	118.103	103.965	87.4577
183		119.402	118.802	105.396	88.6328
184		120.356	119.178	110.084	94.0398
185		121.51	120.865	111.304	95.0298
186		119.029	118.215	108.087	92.2131
187		117.935	118.664	105.063	89.6501
188		114.638	114.026	105.835	90.8436
189		114.719	115.298	105.7	91.8403
190		113.338	114.438	104.556	90.6699
191		113.775	119.328	97.9714	87.0779
192		109.738	114.391	98.1509	89.501
193		108.699	115.476	97.3487	90.7543
194		113.052	120.339	105.025	102.949
195		115.52	122.202	108.755	107.54
196		118.997	124.455	112.321	111.801
197		125.564	130.995	120.56	119.748
198		129.402	132.717	123.493	122.218
199		135.08	137.298	129.541	127.413
200		139.925	141.267	132.903	129.325
201		147.318	146.737	140.729	135.334
202		151.999	151.24	144.741	138.452
203		155.035	152.545	147.854	139.816
204		158.575	155.171	151.075	141.386
205		169.091	162.438	157.466	144.686
206		170.659	163.061	159.308	144.979
207		171.862	162.748	162.786	145.551
208		172.084	162.953	164.981	146.679
209		172.263	163.36	166.947	148.275
210		172.695	164.395	167.809	149.179
211		172.103	163.482	171.81	150.35
212		172.347	164.513	173.164	150.096
213		171.952	164.714	173.947	148.851
214		172.244	165.458	173.864	149.517
215		171.907	165.751	173.803	149.457
216		171.442	165.724	173.77	151.699
217		170.977	164.732	173.563	151.939
218		171.212	165.216	174.481	151.392
219		171.547	165.286	174.25	152.115
220		171.099	165.695	174.67	152.713
221		171.113	165.354	174.088	151.928
222		171.048	165.538	174.99	152.181
223		172.526	165.697	174.682	151.549
224		173.785	166.464	174.343	150.439
225		174.63	167.117	173.259	150.611
226		174.949	166.44	172.352	150.929
227		175.558	166.011	168.907	147.388
228		173.353	165.256	167.319	146.491
229		169.814	164.028	165.143	144.528
230		163.258	163.52	157.271	141.968
231		158.784	160.779	152.08	139.276
232		153.248	157.969	146.284	138.15
233		150.296	158.198	141.445	135.389
234		144.352	155.411	133.685	129.766
235		141.667	154.642	130.975	129.542
236		136.131	149.989	129.246	129.63
237		135.693	149.671	126.504	125.659
238		123.915	140.253	115.992	121.888
239		117.685	134.331	111.213	119.038
240		115.508	132.204	109.764	118.801
241		108.89	125.952	101.568	110.809
242		109.244	129.755	96.0945	105.92
243		105.544	126.618	91.9892	101.939
244		101.48	116.5	88.9127	94.3476
245		101.416	114.89	87.4658	91.1805
246		102.416	114.767	88.5402	92.2066
247		100.778	111.149	86.9196	90.0292
248		102.739	110.974	87.7416	87.815
249		103.048	111.246	87.4006	86.8892
250		102.454	110.003	85.4006	84.1921
251		103.541	113.1	84.2324	82.6383
252		104.091	112.175	85.1942	83.0867
253		104.309	112.155	85.4253	82.0481
254		104.733	112.573	86.0039	81.56
255		106.799	113.429	88.366	81.5021
256		106.611	113.033	88.5622	80.5242
257		108.017	113.071	90.8885	81.4319
258		110.256	115.148	93.2842	84.0557
259		112.342	114.285	96.3613	83.8892
260		111.312	114.612	95.4841	84.3201
261		110.436	114.368	95.1787	84.7767
262		107.61	113.228	90.9717	82.7819
263		103.262	108.86	88.8133	83.0497
264		101.341	107.303	87.6289	83.044
265		99.4973	106.828	85.0463	82.229
266		97.3097	107.475	84.6008	86.2619
267		96.4774	107.661	83.7599	86.1532
268		97.3954	109.453	82.9324	87.2423
269		97.7514	110.252	84.3991	89.8183
270		100.873	114.104	91.3363	98.0619
271		104.175	116.453	95.3093	101.247
272		109.068	119.396	103.03	109.366
273		119.569	127.558	114.543	115.574
274		125.92	132.205	121.241	121.212
275		130.734	136.234	125.004	123.058
276		135.799	140.278	129.863	126.889
277		145.363	146.928	139.524	131.555
278		147.151	148.374	142.899	134.104
279		153.962	153.938	147.673	137.016
280		157.608	154.696	154.082	138.818
281		167.357	160.464	164.15	144.622
282		169.1	161.412	167.484	147.482
283		170.332	163.642	169.206	148.066
284		170.2	164.188	172.27	148.79
285		169.987	164.743	173.16	148.389
286		170.038	164.852	174.057	148.592
287		169.858	164.706	174.828	148.86
288		170.051	164.899	175.637	150.222
289		170.513	165.274	175.445	151.593
290		169.511	163.942	176.502	149.787
291		169.69	164.863	176.486	150.052
292		170.489	164.596	175.858	149.745
293		170.371	164.774	175.506	149.478
294		170.1	164.741	175.536	149.201
295		170.444	164.808	174.234	150.515
296		170.611	164.829	173.261	151.257
297		169.634	164.563	172.305	150.643
298		168.888	164.649	170.611	150.251
299		167.58	163.996	168.813	149.398
300		167.191	163.73	166.579	148.334
301		164.591	162.908	164.564	147.208
302		159.974	161.629	156.24	142.725
303		158.549	161.796	153.042	140.923
304		155.151	159.156	149.203	138.038
305		151.878	159.14	145.377	137.115
306		148.428	156.904	141.529	134.505
307		145.464	155.536	139.436	134.66
308		140.941	153.071	135.864	133.428
309		131.688	145.13	127.748	128.832
310		127.136	142.188	122.581	125.9
311		122.197	137.41	116.716	121.686
312		119.343	135.52	113.425	119.381
313		107.619	124.751	103.197	111.801
314		104.696	121.519	99.2305	106.873
315		103.497	119.531	96.12	102.858
316		105.095	121.02	93.8004	95.9028
317		105.042	119.016	93.2298	93.5374
318		106.515	118.519	94.0482	93.1012
319		107.272	118.739	94.1222	90.6993
320		111.666	119.272	97.0585	89.3332
321		112.352	119.77	98.2593	89.3366
322		111.663	115.522	98.7812	87.5987
323		112.352	115.473	99.3244	87.0713
324		116.122	120.406	102.86	87.9487
325		115.997	120.74	103.645	88.6003
326		115.643	120.698	103.981	89.4334
327		115.808	120.773	105.113	91.8985
328		115.423	120.388	104.47	91.7069
329		114.173	118.86	104.022	91.7721
330		113.059	119.565	102.216	91.7627
331		108.625	115.819	98.9549	90.1611
332		106.386	114.724	96.291	89.7978
333		105.351	115.212	95.3241	90.6516
334		102.255	112.398	94.393	91.6874
335		96.5572	111.131	88.7511	92.4161
336		95.2421	110.496	87.4899	92.4737
337		94.6928	111.017	87.7167	94.0154
338		95.0936	113.061	89.3753	97.5021
339		96.5869	114.569	91.6882	100.366
340		98.9253	116.788	95.0838	103.986
341		102.272	119.281	99.8188	108.868
342		109.624	123.52	108.442	114.867
343		116.889	129.522	116.858	121.223
344		122.199	133.209	122.876	126.192
345		130.087	139.273	128.658	129.444
346		144.475	148.573	142.755	137.819
347		147.804	150.646	147.146	140.773
348		165.94	161.338	165.496	151.109
349		169.196	161.746	168.945	152.317
350		170.792	161.437	170.073	153.841
351		171.912	162.445	172.01	154.697
352		172.182	162.914	172.905	155.078
353		171.85	163.569	172.19	155.391
354		170.861	163.621	171.135	155.813
355		169.559	163.249	169.582	156.157
356		168.617	163.03	169.836	155.594
357		168.754	162.727	171.422	154.483
358		168.678	163.248	171.8	153.559
359		168.815	162.673	174.534	152.44
360		169.3	163.673	173.921	152.526
361		169.546	163.812	174.018	152.266
362		169.326	163.491	174.985	153.018
363		168.567	162.289	173.947	153.924
364		168.399	163.16	174.184	154.262
365		168.753	163.158	173.216	154.404
366		165.699	161.445	168.933	151.642
367		164.047	161.865	165.617	149.681
368		162.228	160.577	162.894	148.956
369		159.652	160.265	159.534	147.179
370		152.711	157.019	151.612	143.713
371		148.34	156.147	147.138	142.523
372		142.651	153.233	141.006	138.193
373		139.193	151.667	138.491	138.031
374		128.955	145.885	127.519	132.968
375		125.714	143.531	125.71	133.425
376		121.791	142.608	121.099	130.683
377		118.016	140.475	116.633	127.726
378		107.899	133.937	106.061	120.246
379		106.949	132.67	104.432	117.801
380		103.308	130.259	100.696	115.527
381		100.072	125.233	97.1965	111.574
382		98.8865	124.521	96.1975	110.05
383		96.5054	122.467	91.8325	105.842
384		95.5505	119.581	90.4937	103.342
385		94.3601	117.669	87.0017	97.5398
386		93.7911	115.472	86.386	95.281
387		95.093	114.815	86.7336	93.4577
388		95.2715	113.46	86.4078	90.3719
389		98.5448	111.857	89.0895	85.8257
390		101.041	111.661	90.9694	85.3867
391		102.867	111.865	92.5258	84.6786
392		107.775	113.689	96.9264	85.0287
393		106.994	110.479	97.4853	84.1664
394		111.184	113.664	100.054	84.208
395		112.645	113.769	100.81	84.2165
396		114.021	113.71	102.077	84.4805
397		114.684	113.78	102.375	83.7985
398		114.458	112.927	101.673	82.9427
399		115.055	112.498	101.772	82.2039
