# Supplementary material for: Exploring the potential of the sit-to-stand test for self-assessment of physical condition in advanced knee osteoarthritis patients using computer vision
Source: Front Public Health. 2024 Feb 7;12:1348236. doi: 10.3389/fpubh.2024.1348236 (PMC10880867; doi:10.3389/fpubh.2024.1348236)
Supplement: Supplementary file 2 [file Data_Sheet_1.ZIP › Supplementary Materials/Time series data/113_angel_order.xls]

## Sheet: Sheet1
Unnamed: 0		R_HIP_ANGEL	R_KNEE_ANGEL	L_HIP_ANGEL	L_KNEE_ANGEL
0		124.359	76.5237	117.886	87.4983
1		124.364	76.4045	117.999	88.1192
2		124.63	76.6106	117.963	87.7189
3		124.65	76.2871	117.724	87.2285
4		124.308	76.8548	117.568	88.1199
5		124.504	76.5692	117.9	87.2286
6		124.715	77.6349	117.932	88.0208
7		124.548	77.3172	117.633	87.4155
8		124.648	78.3503	117.64	87.9754
9		124.83	78.8865	117.403	87.2915
10		124.791	78.963	117.033	87.6972
11		125.153	79.0016	117.963	87.4958
12		125.042	79.8557	118.01	88.188
13		124.788	80.1991	117.682	87.6413
14		124.804	80.078	117.551	87.8814
15		124.839	80.2152	117.721	87.2672
16		124.555	80.1934	117.046	86.5655
17		124.625	80.7433	116.946	86.7149
18		123.979	80.4139	116.434	86.64
19		124.213	79.741	116.52	85.8593
20		124.521	80.1242	116.604	85.5069
21		122.975	79.6418	115.399	85.3889
22		123.778	80.4761	115.282	85.097
23		123.395	80.0728	115.403	85.4327
24		119.762	80.1737	111.796	84.8018
25		117.556	79.7875	109.851	84.0083
26		114.638	79.0495	107.361	83.4551
27		113.019	78.1199	105.128	82.8121
28		109.591	76.9866	101.987	81.0127
29		107.16	77.8902	100.952	82.3134
30		109.091	79.8343	101.095	82.4323
31		104.038	78.5603	98.1657	82.6217
32		104.814	80.2022	97.4267	81.9033
33		105.855	82.3063	98.8429	85.4902
34		105.263	83.4153	98.9062	84.7042
35		104.693	83.6777	98.6762	86.9063
36		104.765	86.0847	98.7902	88.4503
37		106.433	87.7897	100.315	88.4625
38		106.954	90.5796	100.902	89.558
39		107.175	90.6739	101.883	88.8314
40		108.914	92.5294	101.532	87.6025
41		105.612	90.8162	97.4443	80.7466
42		104.705	94.6739	99.3754	76.6614
43		111.25	97.7161	105.026	93.5532
44		113.036	100.77	106.027	93.2518
45		116.528	106.03	112.858	99.4931
46		121.252	109.135	119.115	106.558
47		120.049	108.941	119.416	107.369
48		119.934	110.906	120.098	108.999
49		127.439	118.596	127.542	115.095
50		126.546	121.479	125.91	112.836
51		129.514	126.073	129.346	115.856
52		134.338	131.07	134.616	122.105
53		137.738	133.868	138.612	127.094
54		139.449	136.086	140.367	129.876
55		136.792	133.808	138.511	127.074
56		139.706	135.565	141.596	130.311
57		140.406	137.335	142.523	131.171
58		139.853	137.533	142.766	131.861
59		139.96	138.801	142.11	129.796
60		139.462	138.838	141.689	130.763
61		139.567	137.666	142.305	129.684
62		139.408	136.764	143.544	130.205
63		138.439	139.043	140.88	130.256
64		139.58	139.184	142.24	131.02
65		138.418	137.411	141.3	129.309
66		132.96	128.417	135.385	122.836
67		133.216	130.101	133.91	122.704
68		132.385	131.142	132.867	123.96
69		129.202	126.088	129.564	118.111
70		127.144	125.882	127.721	118.546
71		120.134	118.33	119.465	111.423
72		116.91	115.391	115.315	108.668
73		123.382	121.142	121.332	112.296
74		118.507	116.323	114.533	107.05
75		115.842	114.267	111.512	105.099
76		118.216	116.44	114.639	106.438
77		117.165	116.473	112.646	106.06
78		116.332	116.351	113.434	107.427
79		115.511	113.787	113.172	106.512
80		115.357	114.332	110.706	103.435
81		115.073	113.777	111.24	104.934
82		112.65	111.702	107.667	101.949
83		114.304	113.615	109.483	102.576
84		111.573	110.761	107.247	99.149
85		113.271	112.648	106.637	97.8687
86		109.41	109.088	100.532	90.578
87		106.804	103.629	102.091	93.7969
88		109.629	112.115	99.0877	91.4116
89		108.587	112.396	96.8792	90.9135
90		111.287	112.15	102.981	93.8291
91		108.148	109.267	99.6781	88.5359
92		108.254	107.748	102.231	91.6895
93		108.641	110.495	101.284	93.082
94		113.815	111.872	107.202	97.1496
95		109.461	107.989	103.646	94.1321
96		110.846	111.152	102.333	92.9025
97		110.38	110.007	101.455	92.7521
98		110.871	106.951	107.471	98.3496
99		108.755	114.779	101.931	96.516
100		112.379	115.936	105.326	99.4532
101		113.284	117.6	107.284	100.452
102		114.943	121.917	108.204	102.518
103		114.116	118.903	105.675	101.01
104		111.196	111.517	110.432	104.516
105		114.625	121.809	106.632	105.257
106		117.526	120.64	112.543	106.623
107		114.554	123.792	105.981	102.74
108		118.487	121.547	113.968	105.982
109		121.296	121.788	114.908	103.414
110		123.874	125.065	117.766	108.901
111		120.222	119.824	111.831	101.003
112		121.272	119.799	113.636	100.942
113		129.156	131.656	122.683	112.851
114		129.705	130.49	122.681	109.357
115		129.625	130.473	123.571	111.937
116		136.15	138.214	131.585	122.363
117		134.523	136.054	130.474	120.872
118		138.892	144.733	133.91	123.672
119		143.403	151.264	139.914	131.857
120		145.791	150.268	141.773	129.909
121		148.53	154.475	145.283	136.433
122		153.297	159.016	148.139	140.521
123		152.757	158.75	147.459	139.389
124		152.878	157.048	151.832	142.251
125		152.185	156.255	151.923	142.481
126		152.842	158.435	153.44	144.886
127		152.359	158.105	147.486	139.191
128		151.663	156.295	150.937	142.217
129		142.099	158.81	137.338	139.895
130		146.907	149.979	148.813	138.537
131		141.056	155.779	136.899	137.715
132		146.956	155.502	144.612	140.815
133		144.734	154.073	143.834	140.638
134		145.551	153.671	143.608	137.491
135		141.73	150.672	141.425	136.539
136		134.642	146.71	132.165	131.33
137		138.686	146.177	137.99	132.232
138		136.939	146.297	131.868	128.185
139		133.043	138.869	132.843	124.975
140		135.692	141.302	131.576	125.804
141		125.842	129.636	121.2	115.591
142		125.039	131.509	111.878	110.417
143		123.922	129.464	109.516	109.255
144		117.101	117.537	109.872	106.32
145		118.656	123.385	104.671	104.458
146		119.528	124.177	108.643	106.801
147		121.618	124.698	112.332	107.952
148		118.182	122.267	108.986	104.461
149		114.654	116.67	107.126	104.333
150		114.198	116.891	103.672	100.935
151		109.804	112.852	97.5358	96.377
152		106.829	110.104	94.4889	90.8959
153		108.429	110.642	95.3879	92.83
154		107.57	106.565	99.7815	98.8689
155		104.12	108.307	91.9558	88.188
156		104.06	110.874	90.206	89.5203
157		106.438	110.183	93.3531	92.9091
158		102.407	107.824	89.0468	88.2788
159		104.366	107.315	92.465	90.7872
160		105.026	109.645	95.0262	93.695
161		105.748	108.774	96.8372	93.3036
162		105.831	108.818	97.0626	93.3434
163		105.021	109.472	95.2247	91.8847
164		104.145	108.693	92.8937	92.7998
165		101.491	109.057	93.4265	95.8491
166		98.3821	105.726	87.356	89.2167
167		104.579	102.332	94.4789	93.8099
168		104.073	112.712	92.5519	94.9241
169		104.966	113.091	95.5041	94.6721
170		107.924	108.193	103.582	102.514
171		109.749	115.656	103.179	104.11
172		107.855	109.396	105.972	105.368
173		109.325	117.067	103.959	104.34
174		110.097	118.725	104.495	106.404
175		111.862	117.654	105.966	104.601
176		116.676	120.245	110.851	109.352
177		112.646	114.72	106.08	107.116
178		117.212	118.701	110.774	110.114
179		120.322	132.47	107.879	111.512
180		122.652	134.843	111.413	113.341
181		126.582	135.771	119.745	115.57
182		125.414	132.423	124.73	124.223
183		132.883	140.465	128.778	125.862
184		135.633	144.516	131.777	129.857
185		137.329	146.609	135.247	132.268
186		141.762	148.304	139.079	133.843
187		145.625	155.995	141.8	139.469
188		149.884	158.131	145.566	140.643
189		152.674	160.82	147.904	142.711
190		153.187	158.463	148.155	140.967
191		156.493	158.054	149.543	138.077
192		155.889	158.58	148.513	140.058
193		156.855	157.286	149.953	139.26
194		159.469	160.18	152.186	140.668
195		156.233	156.991	152.57	143.945
196		153.922	157.984	145.752	140.395
197		152.53	161.544	144.106	143.005
198		158.717	159.754	152.562	140.343
199		156.798	157.795	151.097	141.867
200		153.528	155.427	152.416	142.874
201		149.898	151.534	149.534	139.497
202		151.978	156.717	147.863	140.611
203		143.3	153.091	138.157	138.094
204		145.097	150.391	141.776	134.644
205		140.093	142.611	141.288	134.039
206		138.081	142.087	138.335	129.004
207		137.754	140.131	137.327	117.251
208		135.511	138.547	131.248	114.862
209		132.504	137.43	130.195	119.271
210		123.142	129.173	122.308	117.721
211		118.198	121.128	118.258	113.075
212		120.828	124.513	116.139	111.787
213		114.064	121.942	108.896	109.773
214		112.048	115.363	109.996	110.122
215		114.156	118.92	108.957	108.308
216		109.398	116.938	102.945	103.787
217		110.346	116.422	104.013	104.013
218		109.779	116.257	102.166	102.867
219		105.407	110.961	97.4028	98.0155
220		104.735	110.434	96.8927	95.8817
221		100.063	103.311	91.0026	91.6338
222		101.554	101.545	95.162	97.1046
223		99.1821	104.4	89.6165	91.6512
224		96.6651	101.146	89.6286	90.0257
225		100.685	102.328	91.2309	88.8032
226		99.1314	105.621	89.1513	86.6494
227		101.456	103.528	92.8845	91.2936
228		102.498	103.026	94.2127	92.1603
229		101.677	101.593	93.143	89.2682
230		101.103	100.219	93.4465	87.8399
231		105.075	102.408	95.7758	91.2214
232		102.037	100.505	94.6296	89.3588
233		103.4	102.51	94.8704	90.0082
234		103.122	101.516	94.9011	90.3956
235		99.5648	95.4024	96.0304	92.8745
236		101.212	108.865	91.8291	93.102
237		100.611	108.095	90.6581	92.7733
238		97.4687	97.085	93.6833	91.9716
239		96.81	101.754	89.2908	89.8581
240		97.9147	99.0464	91.6951	89.7965
241		97.5057	99.5033	91.9733	91.0738
242		99.9881	104.902	95.4093	93.5818
243		100.148	104.698	96.3635	94.6972
244		99.0009	103.847	93.4939	93.7123
245		101.101	104.1	98.3153	102.675
246		102.361	107.939	97.9952	99.9324
247		105.298	116.468	95.8457	101.841
248		98.3582	101.128	94.8377	98.5406
249		101.554	105.378	100.108	102.404
250		109.612	113.483	107.573	109.849
251		113.696	120.198	111.811	111.339
252		112.681	118.233	114.595	117.566
253		121.128	127.238	120.032	119.579
254		123.965	130.53	123.323	121.269
255		124.016	129.561	127.345	127.166
256		129.831	136.717	129.78	127.93
257		127.072	132.614	131.104	129.795
258		135.902	140.678	135.76	132.81
259		142.171	147.02	140.27	134.889
260		145.518	148.492	143.493	135.164
261		151.786	150.34	149.83	140.005
262		150.571	151.963	152.438	146.112
263		156.037	155.653	152.493	142.643
264		155.227	155.19	149.287	141.381
265		154.929	156.236	146.247	139.913
266		161.731	156.199	156.191	141.894
267		163.508	156.159	157.477	142.066
268		160.737	153.237	153.595	138.392
269		161.535	154.275	156.224	140.684
270		158.528	153.182	153.225	139.489
271		161.11	153.976	155.62	141.125
272		158.936	153.408	153.789	140.153
273		158.499	153.648	155.35	140.805
274		156.556	152.345	152.577	139.141
275		154.986	149.852	153.617	139.853
276		153.073	147.207	149.811	134.759
277		153.807	147.541	150.15	134.119
278		151.962	145.405	146.138	131.176
279		149.667	145.219	148.088	135.739
280		149.971	146.529	146.787	135.84
281		147.487	144.639	143.798	134.314
282		144.866	142.318	142.493	132.925
283		141.764	139.183	139.019	129.02
284		136.635	132.554	133.515	122.026
285		132.439	126.642	130.224	119.063
286		130.425	129.758	128.182	114.945
287		123.979	122.247	118.786	112.375
288		121.66	121.763	116.017	111.904
289		116.936	119.247	113.305	109.588
290		116.708	115.661	113.591	109.311
291		114.501	115.494	111.468	107.419
292		115.532	116.307	110.524	106.523
293		110.683	110.733	105.545	100.714
294		110.877	111.58	105.208	101.176
295		106.669	102.695	103.409	100.307
296		102.181	104.182	96.2656	92.4525
297		107.493	105.727	100.239	95.4592
298		106.608	102.092	98.7119	92.6526
299		102.741	99.6581	95.8124	88.9456
300		107.38	104.137	101.718	94.2493
301		105.409	95.9122	101.689	94.1141
302		108.968	98.2897	102.777	88.8675
303		106.527	92.7021	102.413	89.4197
304		107.809	96.5309	100.155	86.1113
305		111.953	100.426	100.851	86.5365
306		108.396	92.191	101.231	84.5399
307		111.833	98.8832	102.505	89.1521
308		115.642	100.845	106.168	89.4676
309		115.22	98.4993	105.629	89.2733
310		116.682	97.897	105.67	88.535
311		115.525	98.4639	102.484	86.2948
312		115.18	94.5269	107.11	88.1546
313		114.089	93.6517	105.324	85.6372
314		115.559	97.7944	106.514	88.378
315		114.08	96.9732	105.444	86.8741
316		112.171	102.242	105.677	91.6143
317		109.052	97.3258	105.81	97.8581
318		107.651	96.431	105.072	98.7806
319		108.129	99.8589	106.508	102.923
320		106.568	108.915	98.9799	96.278
321		103.559	97.1123	103.245	99.5929
322		106.423	102.876	106.231	102.916
323		105.653	105.662	106.719	103.504
324		108.125	104.518	110.978	107.577
325		108.266	105.419	110.655	109.699
326		109.228	104.27	110.941	110.071
327		106.813	104.992	108.116	107.842
328		107.783	103.733	106.105	105.535
329		111.258	116.17	101.319	104.076
330		111.142	108.691	108.895	106.539
331		112.01	110.566	110.41	107.923
332		121.826	129.022	113.031	115.297
333		124.308	130.201	116.166	116.712
334		123.847	133.121	117.437	117.707
335		125.956	130.778	127.777	127.861
336		127.098	130.271	128.713	127.57
337		127.825	131.689	130.757	129.003
338		134.039	137.917	136.525	133.363
339		133.231	133.793	136.168	128.972
340		143.193	143.971	141.034	129.689
341		146.727	149.677	147.683	138.947
342		149.162	149.377	147.719	138.764
343		154.064	154.396	149.946	139.538
344		155.085	154.795	152.537	141.04
345		156.11	155.216	150.849	138.673
346		153.546	155.98	145.245	138.566
347		152.406	151.268	147.928	134.542
348		152.351	149.682	148.325	134.122
349		155.009	152.78	151.612	140.323
350		151.362	153.109	144.926	138.081
351		155.722	151.703	149.745	136.992
352		156.679	154.147	149.599	137.14
353		154.937	153.007	148.602	137.911
354		153.22	152.691	143.281	133.396
355		157.49	153.695	150.21	137.532
356		155.226	152.696	148.655	136.255
357		155.509	152.307	150.104	137.098
358		151.802	151.528	146.214	138.158
359		151.558	152.521	146.579	139.466
360		147.138	147.533	143.01	135.689
361		140.428	139.902	142.574	138.029
362		134.749	134.265	138.2	133.809
363		133.013	134.538	134.844	132.387
364		129.8	131.202	131.242	127.582
365		126.687	128.633	126.612	121.62
366		121.938	124.454	121.596	119.73
367		121.042	124.386	119.206	117.152
368		118.672	121.187	116.374	115.977
369		113.042	115.749	111.021	110.287
370		118.597	120.689	115.962	115.014
371		112.071	115.848	111.202	109.529
372		110.95	115.459	104.745	102.554
373		106.095	108.266	99.3725	97.7101
374		105.654	107.268	97.9978	97.2271
375		101.698	104.795	93.1096	92.8107
376		94.8341	93.9975	88.0366	86.8246
377		100.384	99.2822	90.2181	88.1282
378		95.6583	96.3038	86.5266	83.8252
379		93.8466	97.2763	88.338	85.0894
380		101.688	101.7	90.661	87.6587
381		97.5761	94.1826	87.5924	82.4809
382		94.9055	91.5012	88.8485	83.1026
383		100.551	100.215	93.0128	89.0127
384		99.1982	97.0967	91.9363	86.253
385		97.0818	96.4638	91.3933	84.8772
386		108.38	101.77	106.45	96.9215
387		104.829	100.63	96.7326	87.7107
388		108.585	103.115	103.392	92.5328
389		113.616	110.145	105.533	94.9147
390		108.977	103.295	106.626	93.929
391		112.504	105.572	108.482	98.6269
392		114.671	108.569	110.634	100.543
393		107.307	101.847	107.708	101.256
394		112.165	106.058	108.832	99.7255
395		111.074	110.457	105.504	100.545
396		106.103	104.308	100.392	95.3046
397		108.035	104.8	103.752	97.0008
398		107.643	108.785	98.307	96.5378
399		97.741	94.2144	95.5824	93.4139
