# Supplementary material for: Exploring the potential of the sit-to-stand test for self-assessment of physical condition in advanced knee osteoarthritis patients using computer vision
Source: Front Public Health. 2024 Feb 7;12:1348236. doi: 10.3389/fpubh.2024.1348236 (PMC10880867; doi:10.3389/fpubh.2024.1348236)
Supplement: Supplementary file 2 [file Data_Sheet_1.ZIP › Supplementary Materials/Time series data/114_angel_order.xls]

## Sheet: Sheet1
Unnamed: 0		R_HIP_ANGEL	R_KNEE_ANGEL	L_HIP_ANGEL	L_KNEE_ANGEL
0		121.129	100.932	104.188	78.9101
1		118.523	100.145	102.59	78.8875
2		117.34	99.7284	101.67	78.6631
3		115.994	99.2465	100.372	78.3714
4		114.425	98.8767	98.8298	78.0156
5		110.88	98.1156	94.9049	77.0162
6		108.549	97.7292	92.3675	76.329
7		106.204	97.6332	89.8858	75.9225
8		103.394	97.3225	87.1934	75.8417
9		100.191	97.1865	84.4088	75.808
10		93.4688	97.4903	78.8703	76.8294
11		90.0139	97.8626	76.1585	77.4047
12		86.5256	98.2679	73.7303	78.514
13		83.2475	98.5353	71.2547	79.5348
14		80.6893	99.0265	69.6392	80.3286
15		76.9077	100.457	67.7412	83.0394
16		76.144	101.156	67.7406	84.0318
17		75.6966	103.623	68.4128	87.5009
18		76.0361	105.345	69.2656	89.5184
19		78.1507	109.69	71.9	94.5494
20		80.0879	112.564	73.9147	97.6543
21		82.1897	115.754	76.1331	101
22		84.998	119.108	79.1703	104.554
23		88.7516	122.47	82.5963	107.71
24		98.8169	130.986	92.5621	116.178
25		105.17	135.452	99.1047	120.854
26		111.868	139.561	105.929	125.253
27		119.244	143.602	113.637	130.186
28		127.034	147.643	121.807	134.8
29		140.231	154.535	135.842	143.645
30		146.462	157.652	142.121	147.003
31		150.675	159.417	146.936	149.716
32		154.662	160.966	151.448	152.054
33		162.535	161.523	160.347	154.512
34		164.367	161.122	162.055	154.147
35		165.457	160.433	163.111	153.359
36		166.517	159.719	164.131	152.765
37		167.257	159.134	164.382	151.921
38		167.579	158.011	164.171	150.439
39		167.133	157.427	163.809	149.995
40		166.659	156.979	163.345	149.706
41		166.03	156.848	163.028	149.652
42		165.272	156.649	162.421	149.812
43		163.652	156.804	161.651	150.683
44		162.657	156.937	160.792	150.771
45		161.583	157.078	160.33	151.219
46		160.666	157.143	159.863	151.685
47		159.624	157.302	159.354	152.102
48		157.24	157.658	158.556	153.03
49		154.25	157.732	157.429	153.529
50		152.441	157.599	156.641	153.877
51		150.04	157.39	155.587	154.04
52		143.339	156.559	151.442	154.358
53		139.156	155.862	148.272	154.123
54		134.962	155.222	144.78	153.811
55		129.969	154.07	140.115	152.704
56		124.871	152.847	134.971	151.311
57		114.903	150.386	124.152	147.714
58		110.42	148.983	118.84	145.289
59		106.265	147.432	113.925	142.724
60		102.168	145.725	108.779	139.81
61		98.7637	144.351	104.633	137.078
62		92.0882	140.99	96.123	130.936
63		89.0691	139.266	92.2215	127.569
64		86.0083	137.145	87.9073	123.357
65		80.7715	132.879	81.3873	116.854
66		75.7519	128.049	75.2718	110.318
67		73.3516	125.74	72.7791	107.499
68		71.457	123.835	70.2713	104.824
69		69.3631	121.67	68.1301	102.538
70		67.8188	119.953	66.3876	100.517
71		64.4885	116.223	62.8733	96.6032
72		63.0624	114.383	61.4633	94.5549
73		61.7971	112.345	59.9216	92.0561
74		60.8339	110.085	58.8032	89.9401
75		60.1338	108.334	58.2515	88.1288
76		59.7813	105.193	57.3333	84.5206
77		60.0013	103.899	57.3673	83.17
78		60.4793	102.927	57.5144	82.2927
79		61.3087	101.866	57.8225	81.2416
80		62.6687	101.213	59.0199	80.7065
81		68.7662	99.7894	63.4891	79.3592
82		71.2732	99.6583	65.6302	79.2699
83		73.5232	99.3047	67.562	79.1697
84		76.1766	99.2941	69.6968	79.1249
85		81.0051	99.3073	73.356	79.0478
86		83.8207	99.4617	75.6987	79.2006
87		85.7996	99.2053	77.3612	79.1198
88		87.8212	99.1702	78.9423	79.0242
89		89.9074	99.2292	80.9174	79.1116
90		93.2832	99.2878	83.636	78.8525
91		95.0653	99.1622	85.1543	78.7642
92		96.3142	98.919	86.1131	78.7146
93		97.4939	98.6898	87.1074	78.6316
94		98.759	98.6216	88.2776	78.6149
95		100.01	98.0877	89.1589	78.389
96		99.9902	97.7103	89.2842	78.2446
97		99.105	97.7521	88.5106	78.2147
98		98.4118	97.4366	88.0234	78.1427
99		95.9736	97.3379	85.8703	78.1215
100		94.4053	97.3997	84.4925	77.9124
101		92.3569	97.1527	82.6532	77.8612
102		90.1026	96.7535	80.6982	77.5499
103		87.6214	96.6741	78.4842	77.2294
104		81.3525	96.6557	73.3427	77.3704
105		78.2896	96.9509	70.9448	77.4705
106		74.835	97.2209	68.2411	77.901
107		72.0505	97.7598	66.2546	78.7736
108		69.6922	98.3316	64.9899	79.6469
109		67.0349	99.9252	63.557	81.803
110		66.6757	101.367	63.7569	83.5011
111		66.4969	102.8	63.8588	85.3871
112		67.0266	104.594	64.3907	87.4871
113		69.986	110.159	67.6635	94.4601
114		72.0893	112.746	69.9313	97.5674
115		74.5043	115.075	72.402	100.651
116		77.6038	118.224	75.6214	104.104
117		80.0855	120.898	78.6394	107.275
118		88.5983	126.822	88.2261	115.374
119		94.2418	130.605	94.8627	120.233
120		100.146	134.311	101.821	125.084
121		107.303	138.195	110.353	131.072
122		114.98	142.295	119.375	137.072
123		129.351	149.055	135.791	146.951
124		136.528	152.106	143.595	151.24
125		142.961	154.812	149.84	154.15
126		148.135	156.253	154.666	156.201
127		152.914	157.545	158.355	157.332
128		159.189	158.93	161.619	157.321
129		161.544	158.175	162.173	156.303
130		162.18	157.781	161.97	155.439
131		162.042	156.817	161.647	155.126
132		160.923	156.34	160.786	154.898
133		160.061	156.19	160.143	154.817
134		158.894	156.214	159.438	155.102
135		157.336	156.219	158.514	155.031
136		155.442	155.807	157.583	154.814
137		149.358	154.377	153.623	153.602
138		145.903	153.345	151.304	153.299
139		141.281	152.577	147.638	152.145
140		136.119	151.565	142.972	151.042
141		130.616	150.35	138.098	149.717
142		118.77	147.45	125.962	145.45
143		112.739	146.061	119.593	142.346
144		107.408	143.901	113.639	139.493
145		96.0432	138.916	100.753	131.922
146		86.7478	132.748	89.4664	123.361
147		82.8314	129.587	84.5207	118.552
148		79.7201	127.002	80.1832	114.541
149		76.4837	124.669	76.124	110.602
150		73.91	122.385	72.9259	107.24
151		69.3051	117.926	67.0011	100.857
152		67.7115	116.207	65.0906	98.4911
153		66.2968	114.659	63.0799	95.8839
154		64.7492	112.85	61.5115	93.5981
155		63.5467	111.088	60.121	91.3785
156		61.4909	108.141	57.8974	88.2544
157		60.588	106.672	56.9918	86.5014
158		60.0617	105.321	56.5639	85.5974
159		59.9148	104.414	56.1508	84.0649
160		59.5222	103.289	56.1562	83.2395
161		59.8355	100.518	56.3516	79.9745
162		60.0923	99.5357	56.9767	79.2947
163		60.9726	99.0589	57.8681	78.9018
164		61.554	97.7734	58.9659	78.7966
165		64.7346	96.792	61.7467	77.7171
166		66.4505	96.0741	63.5309	77.3841
167		67.6176	95.4835	65.2879	77.5027
168		69.561	95.5845	67.0486	77.7286
169		71.3308	95.1919	68.7094	77.5948
170		74.8756	95.4341	72.0546	78.2808
171		76.4671	95.2575	73.73	78.5644
172		77.9878	95.3683	75.3301	79.0638
173		79.021	95.4549	76.1298	79.2005
174		79.8518	95.1346	76.981	79.3632
175		79.599	95.1127	76.7891	79.3019
176		79.222	95.2466	76.3378	79.202
177		76.5634	95.2182	74.1358	79.1545
178		74.9204	95.4199	72.8143	79.5946
179		70.9708	95.991	68.9779	79.0893
180		68.9177	96.4419	67.048	79.3055
181		67.2931	96.7009	65.2156	78.9277
182		65.9002	97.2261	63.7699	78.9625
183		64.8981	97.8867	62.4205	79.3418
184		63.5811	99.0012	60.8893	80.3993
185		63.6917	99.8788	61.1006	81.7225
186		63.8178	100.654	61.215	82.748
187		64.5257	101.723	62.2707	84.5108
188		65.8289	103.404	64.2076	87.0793
189		69.9642	107.169	69.2997	92.3116
190		72.6351	109.34	72.4799	95.2253
191		76.6567	112.077	76.6769	98.4963
192		81.2055	114.948	81.7339	102.184
193		99.0244	125.322	102.298	117.463
194		106.523	130.077	111.228	124.542
195		114.113	134.335	119.646	130.204
196		122.326	139.008	128.429	136.409
197		130.671	143.4	136.842	142.286
198		150.409	154.415	154.076	152.673
199		155.233	156.771	157.143	154.144
200		158.292	158.522	158.777	155.378
201		160.831	159.959	159.588	156.058
202		162.743	161.477	159.531	155.874
203		163.157	161.93	159.382	155.97
204		162.766	161.936	158.803	155.468
205		161.864	161.551	158.217	155.132
206		160.29	161.094	157.602	154.704
207		156.469	160.007	156.179	154.567
208		150.636	158.362	153.039	153.455
209		146.763	157.032	150.27	152.348
210		142.77	155.377	147.424	151.139
211		134.06	151.909	139.8	147.362
212		128.366	149.2	134.806	144.648
213		122.104	146.026	128.752	141.191
214		115.845	142.586	122.485	137.715
215		109.326	139.496	115.733	133.959
216		95.6595	132.157	100.417	124.175
217		89.7381	128.804	93.4599	119.479
218		83.81	124.954	86.8963	114.808
219		80.0408	122.361	81.9515	110.921
220		76.5436	120.053	77.6133	107.971
221		70.4595	115.189	70.242	101.436
222		68.1649	113.169	67.3145	98.8366
223		65.9418	111.186	64.4851	95.6296
224		63.2197	108.232	60.5038	90.8336
225		61.3221	105.178	57.6129	86.3249
226		60.4034	103.762	56.0884	84.4026
227		59.9499	102.257	55.506	82.7716
228		59.5132	100.92	54.7	81.4334
229		59.3704	99.815	54.0951	80.0616
230		59.474	97.5553	53.6813	77.9477
231		60.0601	96.8378	54.1455	77.2934
232		60.621	95.8131	54.6511	76.5138
233		61.9883	95.1749	56.0457	76.3213
234		62.8767	94.5415	56.9526	75.6314
235		66.1726	93.7806	60.413	75.5316
236		68.0789	93.6678	62.4051	75.9651
237		70.2658	93.8281	64.5821	76.1189
238		72.1781	93.8131	66.7807	76.4375
239		74.0309	93.6963	68.5686	76.4422
240		77.5267	93.6048	72.4616	77.0573
241		77.8497	93.8953	73.1301	77.3578
242		77.7399	93.8313	73.2247	77.403
243		77.7572	94.0259	73.1029	77.3779
244		76.0268	93.7226	71.6701	77.1178
245		74.989	93.741	70.7887	76.944
246		73.6603	94.1094	69.7432	77.0378
247		72.0873	94.2557	68.347	77.0596
248		70.3592	94.599	66.6001	76.9344
249		67.1058	95.455	63.7684	77.2127
250		65.9033	96.0909	62.7164	77.6974
251		65.1014	96.7248	62.0109	78.3378
252		64.5441	97.3046	61.5	78.805
253		64.1947	98.1603	61.3556	79.8062
254		65.0266	100.632	62.651	83.1123
255		65.8039	102.322	63.7706	85.391
256		68.3285	106.407	67.0465	90.7213
257		70.6009	109.194	69.4172	93.8088
258		75.9556	114.644	75.7318	100.988
259		79.2662	117.441	79.6883	104.564
260		82.7766	120.379	84.0088	108.592
261		88.0832	124.201	89.9232	113.822
262		93.1457	127.569	95.9135	118.554
263		105.988	136.374	110.773	130.724
264		113.129	140.459	118.666	136.38
265		119.752	144.421	126.125	141.82
266		127.276	148.503	133.166	145.773
267		133.972	151.61	139.732	149.551
268		145.624	157.23	149.688	154.782
269		150.214	159.164	153.005	156.271
270		153.253	160.248	154.823	157.244
271		156.196	161.441	156.442	157.857
272		161.278	162.496	158.901	158.467
273		162.232	162.292	159.287	158.566
274		162.578	162.082	159.593	158.267
275		163.2	162.148	159.702	157.905
276		162.635	161.95	159.509	157.615
277		161.253	161.414	159.062	156.249
278		159.777	161.015	158.15	155.707
279		157.478	160.508	157.136	155.177
280		154.328	159.26	155.151	153.68
281		150.131	157.504	152.247	152.207
282		139.739	153.632	143.029	147.217
283		133.409	150.877	137.121	144.109
284		126.539	147.454	130.558	140.768
285		119.685	144.035	123.894	137.114
286		112.872	140.53	117.238	133.558
287		101.579	134.327	105.046	126.045
288		90.4219	127.192	93.6072	118.347
289		86.4918	124.202	89.0066	114.637
290		83.6526	121.769	85.1453	110.983
291		77.8292	116.878	77.9246	104.671
292		75.7317	114.898	75.1269	101.531
293		73.7229	112.947	72.4096	98.5156
294		71.961	111.085	69.846	95.9317
295		70.4645	109.245	67.5722	93.0686
296		68.0011	105.882	63.8831	88.4658
297		67.2328	104.443	62.5566	86.732
298		66.0137	102.839	60.7693	84.8363
299		65.5703	101.568	59.7566	83.2279
300		64.9142	100.059	58.6875	81.5037
301		64.0524	97.526	56.8975	78.8196
302		64.1643	96.641	56.6096	77.7295
303		64.2369	95.7339	56.689	76.8186
304		65.5539	94.2353	57.8589	75.3628
305		68.4187	93.1724	60.807	74.614
306		69.8875	92.6811	62.5884	74.265
307		72.026	92.657	64.9015	74.489
308		74.1199	92.8245	67.0732	74.0224
309		75.8482	92.868	69.0468	74.1486
310		80.6394	93.3919	73.9984	74.9197
311		82.4018	93.5326	75.8783	75.1047
312		84.0049	93.663	77.5147	75.3429
313		85.087	93.6684	78.6771	75.4186
314		85.8658	93.8025	79.4311	75.5546
315		85.9157	93.8722	79.6316	75.9607
316		85.3104	94.1252	78.8104	75.7926
317		83.9027	93.9712	77.6985	76.1248
318		82.4329	94.248	76.1513	76.3609
319		80.4954	94.582	74.3905	76.779
320		73.4842	95.5474	67.4221	77.1961
321		71.2129	96.0077	65.3159	77.3384
322		68.7883	96.5075	62.8437	77.5138
323		67.0085	97.4016	60.9496	77.6001
324		64.1978	98.7727	58.0945	78.5208
325		64.0733	100.049	58.0995	79.7849
326		64.2333	101.403	58.4697	81.371
327		64.7705	102.979	59.2188	83.4686
328		66.1974	104.976	60.9377	86.1103
329		69.8892	109.695	65.5583	92.0467
330		72.171	112.273	68.1798	95.1353
331		74.8112	115.273	71.3607	98.8989
332		78.1655	118.672	75.2935	103.048
333		82.0895	122.436	80.1911	107.742
334		92.6189	130.856	92.444	118.67
335		99.2015	135.283	100.142	124.43
336		112.729	143.291	116.162	136.392
337		120.412	147.356	124.639	141.896
338		133.897	153.735	138.375	149.401
339		139.336	156.4	143.59	152.237
340		144.341	158.741	147.687	154.055
341		148.413	160.401	150.967	155.059
342		151.568	162.346	153.276	156.093
343		155.455	164.14	155.491	156.023
344		155.913	164.675	155.916	156.154
345		156.494	165.011	156.25	156.122
346		156.674	164.966	156.404	155.585
347		156.194	164.888	156.096	155.046
348		154.791	164.837	155.343	154.643
349		153.418	164.757	154.423	154.343
350		152.091	164.407	153.786	154.126
351		149.899	164.044	152.149	153.663
352		141.804	162.266	146.211	152.35
353		137.857	161.107	142.897	151.33
354		134.173	160.302	139.343	149.915
355		130.849	159.442	135.521	148.47
356		125.769	157.338	130.612	146.341
357		116.708	153.22	121.094	141.252
358		111.349	150.063	114.932	137.24
359		105.28	146.277	108.191	132.897
360		100.862	143.613	102.832	129.427
361		96.1147	140.529	96.8138	124.921
362		88.4271	135.714	87.2605	118.371
363		84.9771	133.436	82.5577	114.512
364		81.6975	131.059	78.1743	111.163
365		78.5291	128.799	74.3289	108.54
366		75.4521	126.732	70.2239	105.412
367		70.6816	122.776	63.6253	99.772
368		67.3823	119.537	58.6961	94.975
369		66.2341	117.802	57.1375	92.766
370		65.3818	116.56	55.8216	91.1868
371		63.4816	112.429	52.8902	86.4781
372		63.0115	110.796	52.2108	85.0922
373		62.7095	109.222	51.1572	83.1982
374		62.1594	107.184	50.0061	80.9374
375		62.6433	105.64	50.1479	79.6833
376		63.1538	102.324	49.7507	76.4027
377		64.1112	101.335	50.7591	76.0368
378		65.1086	99.9174	51.5993	75.081
379		66.07	98.4905	52.5294	73.8098
380		68.1267	98.2456	54.7592	74.2718
381		72.7055	96.7946	58.9942	72.9586
382		75.8271	96.6298	61.9371	72.7573
383		78.765	95.918	64.9342	72.5462
384		85.1996	95.5696	71.1672	71.9252
385		91.1271	94.9189	76.7921	70.5475
386		94.1454	95.2355	79.6856	71.0003
387		96.8497	95.2177	82.3678	70.9159
388		99.0523	95.4388	84.4406	70.7945
389		101.121	95.8756	86.7618	71.6642
390		104.693	96.7608	90.1766	72.9217
391		106.177	96.9878	91.481	73.5968
392		107.536	97.2049	92.7462	74.1574
393		108.904	97.3832	93.8892	74.5595
394		110.238	97.3642	94.9845	74.9338
395		112.658	97.6898	97.097	75.5363
396		113.631	97.3359	97.7301	75.2564
397		114.433	97.3514	98.6888	75.6021
398		115.321	97.5304	99.4133	75.8851
399		115.882	97.488	100.196	76.6234
