# Supplementary material for: Exploring the potential of the sit-to-stand test for self-assessment of physical condition in advanced knee osteoarthritis patients using computer vision
Source: Front Public Health. 2024 Feb 7;12:1348236. doi: 10.3389/fpubh.2024.1348236 (PMC10880867; doi:10.3389/fpubh.2024.1348236)
Supplement: Supplementary file 2 [file Data_Sheet_1.ZIP › Supplementary Materials/Time series data/12_angel_order.xls]

## Sheet: Sheet1
Unnamed: 0		R_HIP_ANGEL	R_KNEE_ANGEL	L_HIP_ANGEL	L_KNEE_ANGEL
0		109.28	110.467	105.202	103.997
1		108.24	114.525	103.152	105.268
2		107.262	116.71	102.857	109.156
3		108.506	122.464	104.017	115.205
4		111.125	127.045	106.998	120.404
5		112.15	130.589	108.811	124.011
6		117.267	135.266	114.803	129.964
7		128.773	145.161	127.97	141.21
8		132.965	147.662	132.685	144.293
9		139.451	152.112	139.654	148.89
10		152.624	157.6	152.827	154.407
11		156.936	160.149	156.769	156.44
12		158.475	159.638	159.656	158.452
13		162.565	162.913	163.09	160.139
14		159.455	158.492	160.511	157.796
15		160.406	159.337	161.618	158.558
16		160.628	159.873	161.743	159.537
17		158.836	158.87	160.455	158.545
18		156.704	155.671	157.943	156.151
19		153.567	153.213	154.978	154.96
20		149.865	151.901	151.318	151.922
21		145.151	149.178	147.486	151.376
22		135.877	142.603	137.706	145.395
23		129.395	134.572	131.809	139.141
24		125.144	131.75	128.42	137.835
25		118.256	127.303	120.081	130.382
26		111.267	122.574	112.289	124.168
27		108.038	119.178	109.112	122.422
28		104.46	115.522	103.457	116.253
29		99.2377	111.337	98.9446	113.475
30		96.3059	108.542	95.5066	110.583
31		97.4033	108.399	96.8587	112.71
32		95.2729	105.592	94.2857	110.704
33		94.3805	103.678	91.2883	107.357
34		95.5457	101.433	93.9834	104.48
35		98.3509	102.549	97.925	105.659
36		103.448	103.811	95.9985	98.2961
37		106.557	100.022	106.415	102.574
38		106.7	97.1207	105.865	99.2984
39		108.486	95.527	107.342	98.3512
40		114.302	93.3372	113.734	99.1316
41		115.269	94.2541	113.892	98.3702
42		119.305	95.8015	116.545	101.375
43		121.496	96.4418	117.756	100.68
44		126.591	99.0518	124.142	105.157
45		126.752	96.4712	126.155	100.386
46		128.861	98.5346	128.576	99.4912
47		128.794	102.268	124.936	100.063
48		126.528	99.6471	123.468	99.5116
49		121.342	98.4754	120.116	101.038
50		120.141	103.76	118.905	103.735
51		116.072	101.628	115.939	101.694
52		111.378	101.262	111.138	101.983
53		107.958	102.153	106.439	101.823
54		101.932	106.059	101.399	107.508
55		101.834	109.188	100.855	109.499
56		102.676	113.572	103.16	115.373
57		107.073	126.442	109.095	128.895
58		110.882	130.369	114.132	134.512
59		117.1	136.398	120.001	139.686
60		124.302	141.135	126.189	141.799
61		134.502	147.602	136.414	148.913
62		137.384	148.672	139.141	151.325
63		143.356	151.316	144.928	152.999
64		148.477	154.187	150.354	155.534
65		148.841	154.01	148.206	151.463
66		149.203	150.716	147.543	149.182
67		151.927	154.127	153.851	157.907
68		155.705	157.567	158.76	161.572
69		159.069	160.092	162.944	164.478
70		159.133	162.642	161.12	163.198
71		157.138	160.192	155.987	156.292
72		153.084	156.328	153.824	156.17
73		154.218	159.678	155.817	158.789
74		152.722	158.05	155.631	158.776
75		152.021	158.24	155.41	159.228
76		145.774	153.566	149.185	154.99
77		142.56	150.708	145.409	152.825
78		137.639	146.553	140.554	148.837
79		136.414	146.416	138.082	146.848
80		129.88	140.38	132.557	143.164
81		122.696	135.153	124.85	136.175
82		119.689	133.974	117.737	131.812
83		113.821	125.383	115.191	131.05
84		112.29	125.163	113.682	131.996
85		108.93	123.089	109.169	128.684
86		105.285	120.261	103.442	124.178
87		103.507	119.919	100.183	123.157
88		101.157	118.567	97.8297	121.413
89		98.6302	115.456	95.118	117.108
90		93.8969	111.119	89.9813	112.166
91		92.1833	108.455	91.7601	111.925
92		91.9767	106.903	92.3576	110.174
93		94.0464	103.825	95.4272	106.18
94		98.0339	104.482	92.2242	98.3089
95		98.763	98.6977	100.808	100.496
96		102.309	99.2883	103.861	100.87
97		105.198	99.4341	106.626	101.415
98		107.064	96.9884	106.728	99.6266
99		109.473	97.3828	110.723	104.231
100		111.17	94.4983	111.738	99.9622
101		114.02	95.7255	115.142	99.3214
102		117.165	98.0008	115.024	97.1924
103		116.925	94.8911	117.042	98.1952
104		118.619	95.1448	117.589	97.6746
105		120.722	97.783	116.494	94.8126
106		120.042	97.0865	115.656	93.9178
107		119.796	95.7851	116.027	94.0976
108		119.058	94.9088	114.795	91.9778
109		119.385	95.1962	115.511	91.7992
110		119.964	95.1258	116.06	91.947
111		120.262	94.6559	116.653	92.0761
112		123.749	94.3713	121.928	92.8141
113		122.979	92.7236	122.208	94.2684
114		123.126	92.2647	120.335	91.2516
115		121.46	91.0938	120.169	93.2409
116		123.365	90.517	120.849	96.5317
117		123.013	90.4184	120.717	95.6947
118		123.77	90.5523	121.432	95.1281
119		127.025	94.5943	120.547	94.1646
120		126.933	94.0058	120.984	93.0357
121		125.635	91.4004	121.023	91.3509
122		125.36	93.0225	123.795	95.7434
123		125.141	91.7184	123.416	94.235
124		125.307	93.3587	120.33	92.2292
125		124.708	92.933	121.211	94.2045
126		123.277	91.7922	120.005	95.411
127		122.712	90.8751	122.256	96.8138
128		124.765	91.0221	124.191	93.8684
129		126.6	93.0939	126.231	94.6214
130		126.22	92.5565	125.599	96.7498
131		125.756	94.3707	125.982	99.9056
132		125.24	93.9099	125.885	100.077
133		125.597	96.1941	126.105	102.321
134		125.421	95.9369	126.344	101.403
135		125.505	94.8565	127.724	102.224
136		129.551	100.355	128.587	101.38
137		130.036	105.228	127.051	102.449
138		128.102	110.163	124.218	104.643
139		126.255	109.084	123.656	106.895
140		119.077	106.109	121.475	109.638
141		114.716	112.567	113.674	108.597
142		112.117	115.185	111.492	110.951
143		107.871	116.261	107.014	114.368
144		104.801	116.715	105.679	117.548
145		111.42	127.629	112.032	126.407
146		116.302	131.58	116.962	130.091
147		121.676	137.276	119.994	131.398
148		125.787	140.902	125.132	135.904
149		136.698	146.886	137.167	144.579
150		140.979	149.726	144.636	152.93
151		145.541	151.93	148.635	153.59
152		148.799	148.87	144.583	143.001
153		147.811	144.598	146.254	146.51
154		148.485	147.005	143.477	144.188
155		149.845	147.86	144.148	143.221
156		149.747	147.305	144.018	144.023
157		150.496	148.223	147.332	149.14
158		149.807	147.604	144.129	144.489
159		149.843	148.002	147.671	150.228
160		151.508	149.905	144.672	145.018
161		151.517	149.813	144.8	145.013
162		151.065	151.501	143.291	144.782
163		151.604	151.864	144.035	144.451
164		158.78	160.503	158.919	158.146
165		158.991	162.032	159.549	159.364
166		154.33	159.798	155.946	158.687
167		149.905	158.641	148.921	153.84
168		148.909	156.888	150.174	155.934
169		143.993	152.124	143.885	150.72
170		133.757	141.489	133.194	142.515
171		130.719	137.45	130.714	142.715
172		121.941	129.116	123.208	137.491
173		119.337	128.126	120.79	133.336
174		113.395	127.871	105.958	121.446
175		109.218	122.091	103.278	115.781
176		109.049	117.919	103.42	112.552
177		110.188	117.067	104.89	110.514
178		110.83	113.548	106.227	109.217
179		112.422	112.95	107.627	107.871
180		115.082	111.507	110.669	106.978
181		119.095	108.447	115.226	106.679
182		120.814	108.711	116.575	104.987
183		122.538	110.169	118.584	106.801
184		121.65	106.18	117.505	102.079
185		123.955	105.596	119.329	100.24
186		121.87	98.5801	124.238	101.447
187		124.594	100.537	126.303	103.886
188		124.24	96.9209	124.07	101.812
189		124.897	96.5802	124.746	101.825
190		125.627	98.6979	125.221	103.07
191		127.871	99.6742	126.28	100.751
192		130.366	103.011	124.48	99.6767
193		130.08	102.246	126.077	98.932
194		129.627	100.636	125.817	98.1647
195		128.605	101.311	125.047	100.176
196		125.042	100.272	120.366	99.5111
197		123.591	99.1833	121.248	102.98
198		125.379	100.394	124	104.421
199		123.988	98.1895	124.066	100.411
200		122.63	102.379	116.879	95.4373
201		125.328	110.686	119.421	101.922
202		120.658	107.012	114.668	99.7329
203		111.275	107.14	109.431	102.637
204		105.719	107.888	103.898	103.926
205		102.949	110.014	101.436	106.065
206		101.794	111.434	100.003	108.89
207		103.13	116.907	102.433	116.497
208		103.59	118.603	102.027	116.057
209		107.922	124.835	106.379	122.538
210		111.017	127.114	108.814	124.11
211		113.581	134.602	113.794	135.236
212		122.249	140.97	117.648	134.813
213		127.13	143.697	123.251	136.081
214		134.61	148.027	136.398	149.822
215		139.309	151.952	139.112	149.445
216		143.275	154.433	142.673	151.427
217		148.65	156.206	146.512	151.283
218		154.8	161.905	152.908	156.161
219		156.172	162.12	151.831	153.13
220		153.861	154.852	148.118	148.079
221		155.461	157.297	149.437	149.335
222		156.315	159.049	150.553	153.263
223		159.913	161.138	156.847	159.459
224		165.589	163.815	163.937	162.553
225		169.569	171.961	166.952	165.191
226		168.009	170.432	166.277	167.104
227		167.737	170.816	165.856	162.915
228		168.827	170.641	165.843	161.131
229		170.519	174.71	170.395	166.73
230		170.157	174.746	170.14	166.294
231		169.551	174.816	170.161	167.738
232		172.596	176.423	172.358	164.957
233		172.617	175.99	173.139	166.937
234		168.913	171.5	164.676	161.302
235		165.333	167.746	165.879	162.332
236		166.354	166.095	162.783	159.218
237		163.951	165.586	161.256	159.968
238		164.408	165.059	159.869	158.087
239		162.908	162.792	161.728	158.585
240		161.266	163.297	156.209	156.722
241		160.931	163.72	154.825	157.184
242		160.784	163.678	154.386	158.083
243		161.001	162.389	153.791	156.349
244		158.831	160.968	152.862	156.584
245		158.654	161.191	151.938	155.291
246		154.645	158.722	148.16	152.062
247		155.549	158.58	148.327	151.408
248		153.007	156.831	145.423	149.819
249		153.333	155.622	146.557	147.741
250		151.704	161.375	147.255	151.77
251		151.999	159.049	150.471	155.595
252		151.771	153.619	149.349	153.746
253		149.172	150.196	146.434	151.953
254		146.482	151.762	141.4	145.513
255		144.512	150.763	144.135	150.855
256		140.818	152.372	136.467	143.653
257		139.994	151.511	135.552	142.321
258		126.57	142.569	119.897	132.406
259		124.415	140.487	117.221	130.652
260		122.067	138.957	113.7	128.022
261		121.044	135.57	114.913	129.779
262		119.307	131.989	113.872	128.344
263		119.111	130.145	113.972	126.836
264		118.27	127.952	113.137	125.175
265		114.66	124.752	110.023	121.456
266		112.294	121.39	106.672	116.667
267		112.368	118.54	106.787	114.608
268		116.894	119.199	111.635	115.586
269		117.29	114.421	112.567	109.923
270		121.402	112.945	116.26	107.667
271		122.655	111.945	118.523	107.879
272		131.357	108.973	130.758	110.927
273		133.036	110.067	132.719	110.438
274		136.774	111.911	130.258	105.058
275		136.996	109.728	130.027	102.604
276		137.404	108.078	128.922	99.3362
277		136.714	103.925	129.926	95.6915
278		140.03	106.27	136.616	102.669
279		141.528	108.71	135.626	102.698
280		139.389	104.399	136.141	103.145
281		138.706	107.284	136.343	109.082
282		143.675	105.057	138.802	100.324
283		142.754	105.382	138.503	100.646
284		141.945	104.241	137.83	99.879
285		140.819	102.306	136.331	98.0617
286		142.384	103.709	134.525	97.0249
287		138.993	100.914	135.231	98.964
288		138.053	102.87	135.951	102.663
289		138.524	103.368	134.024	101.103
290		137.423	100.802	134.878	102.467
291		138.112	99.9612	134.95	99.769
292		136.728	100.922	134.026	100.08
293		136.72	97.2315	128.611	92.835
294		134.294	96.9454	131.634	97.5742
295		134.688	96.2806	126.635	91.3244
296		133.072	97.0276	131.025	97.1055
297		132.469	97.0481	131.163	97.8164
298		132.249	95.7364	131.881	96.1761
299		131.287	95.1649	130.902	96.0595
300		131.714	95.2616	131.125	96.3968
301		130.957	94.7011	126.463	90.966
302		130.683	95.1265	125.899	90.7123
303		130.786	94.9535	125.416	90.4062
304		128.825	94.2659	128.191	94.9839
305		129.995	93.6898	123.998	89.6412
306		130.799	93.386	124.702	89.9516
307		129.305	91.9979	128.332	94.2936
308		129.506	91.7477	128.516	94.1851
309		129.716	92.5866	128.697	94.5855
310		131.312	92.4323	125.443	90.0362
311		130.735	91.8981	124.728	89.2053
312		130.555	92.0254	123.685	88.64
313		130.32	92.0769	123.176	87.9834
314		129.248	90.6398	122.825	87.7661
315		127.053	90.5257	123.993	90.6588
316		126.901	90.2531	124.795	91.4757
317		126.366	90.2973	124.231	90.9375
318		126.399	89.9001	123.921	90.5475
319		126.493	90.1574	123.65	90.4314
320		126.24	90.0537	123.53	90.2072
321		126.192	90.3921	123.32	90.4813
322		125.907	89.1088	123.143	89.6657
323		126.116	90.1431	122.956	90.2837
324		126.433	90.296	122.703	90.1647
325		127.001	90.045	123.208	89.7731
326		127.222	91.6064	122.915	91.5267
327		129.862	95.3551	126.58	96.36
328		131.239	96.7616	128.619	98.4535
329		131.719	96.3291	128.567	98.3432
330		133.101	98.8638	131.428	101.696
331		133.984	99.8576	132.313	102.381
332		134.515	101.37	133.322	103.747
333		134.667	100.954	133.093	102.091
334		133.931	102.293	132.919	104.996
335		130.668	101.515	130.664	105.043
336		128.045	101.712	127.603	103.725
337		125.35	102.017	124.598	102.741
338		115.756	101.415	116.215	102.084
339		110.129	101.674	111.324	104.542
340		107.7	105.276	110.465	109.867
341		112.262	121.961	117.517	130.663
342		116.305	127.337	122.589	136.677
343		122.923	135.742	128.368	144.099
344		133.826	144.017	139.215	153.709
345		142.165	149.412	146.744	157.175
346		145.638	151.005	149.018	156.915
347		148.786	151.703	151.51	156.684
348		150.439	146.566	151.322	152.793
349		150.066	146.157	150.879	153.168
350		150.133	145.518	151.509	153.76
351		151.946	145.556	152.614	152.016
352		166.201	158.036	167.201	162.505
353		170.721	161.934	172.73	165.423
354		172.315	165.901	172.111	166.052
355		173.29	166.063	171.924	162.665
356		173.054	165.983	172.548	166.125
357		173.434	166.407	173.462	164.838
358		173.691	166.104	173.142	164.807
359		171.855	165.26	172.541	164.949
360		171.14	165.594	172.682	164.653
361		169.471	164.665	172.447	164.458
362		166.278	161.756	168.02	162.669
363		156.989	155.003	156.768	158.602
364		149.248	152.053	149.698	157.289
365		149.953	153.057	150.693	157.27
366		148.404	153.312	151.016	160.513
367		143.316	152.633	139.473	148.937
368		141.522	145.311	143.651	152.723
369		138.763	149.64	136.926	147.407
370		132.754	149.039	131.027	144.887
371		128.572	145.369	126.019	140.417
372		125.917	143.059	122.355	136.667
373		122.536	139.444	118.275	132.323
374		114.615	131.175	109.679	123.903
375		112.694	127.84	106.608	121.442
376		109.227	121.994	106.597	121.838
377		109.229	118.958	106.94	122.266
378		110.131	117.703	107.708	121.67
379		107.878	114.758	106.866	120.381
380		106.445	113.494	105.403	119.08
381		105.537	110.295	102.655	112.441
382		107.113	108.732	104.759	111.836
383		110.615	109.158	107.43	110.622
384		113.108	110.339	112.109	114.414
385		117.336	111.641	111.081	107.518
386		118.401	111.87	111.873	106.515
387		119.419	111.342	112.372	105.701
388		124.946	107.709	116.492	100.939
389		128.211	109.538	118.869	102.217
390		129.635	106.496	121.092	100.779
391		129.758	104.29	123.249	99.8829
392		131.295	102.607	126.631	104.505
393		132.199	101.081	128.032	104.033
394		133.407	101.118	127.924	100.781
395		133.229	100.943	127.282	98.9761
396		131.365	100.439	125.171	97.1442
397		131.052	100.883	124.086	97.687
398		130.617	99.3377	124.727	96.4248
399		131.347	100.149	124.204	96.2469
