# Supplementary material for: Exploring the potential of the sit-to-stand test for self-assessment of physical condition in advanced knee osteoarthritis patients using computer vision
Source: Front Public Health. 2024 Feb 7;12:1348236. doi: 10.3389/fpubh.2024.1348236 (PMC10880867; doi:10.3389/fpubh.2024.1348236)
Supplement: Supplementary file 2 [file Data_Sheet_1.ZIP › Supplementary Materials/Time series data/13_angel_order.xls]

## Sheet: Sheet1
Unnamed: 0		R_HIP_ANGEL	R_KNEE_ANGEL	L_HIP_ANGEL	L_KNEE_ANGEL
0		119.431	102.511	113.582	93.9985
1		119.168	101.928	113.492	93.6973
2		115.876	99.3932	110.007	91.2794
3		114.546	99.0893	108.58	90.6547
4		114.369	100.734	108.61	92.3847
5		110.99	99.0449	104.675	90.4376
6		109.09	100.752	102.623	91.9909
7		107.711	102.554	101.658	93.9334
8		103.539	105.718	97.9031	98.1625
9		104.085	108.3	99.2671	102.205
10		100.868	107.255	95.151	99.8217
11		103.435	112.208	99.2649	105.238
12		104.392	114.589	101.246	109.921
13		105.272	116.443	101.256	110.227
14		108.012	120.005	104.049	113.894
15		111.763	124.385	107.802	118.078
16		119.003	131.254	113.813	123.381
17		121.784	134.095	116.927	126.593
18		125.874	137.621	121.18	130.228
19		132.406	141.53	127.071	133.132
20		135.945	142.54	130.994	136.001
21		141.379	145.886	136.702	140.604
22		146.423	148.662	141.977	144.65
23		150.001	150.146	145.997	148.665
24		155.43	153.358	148.806	150.168
25		158.838	154.585	150.749	149.896
26		160.397	154.789	152.3	151.38
27		162.261	154.234	154.551	152.225
28		163.64	154.694	155.754	153.144
29		164.902	155.754	157.822	155.617
30		166.158	155.84	159.045	155.902
31		166.233	155.268	159.752	156.067
32		166.766	155.295	160.355	155.078
33		166.589	156.062	159.928	156.129
34		166.808	156.055	159.958	156.587
35		166.562	156.222	159.747	156.675
36		167.049	156.289	159.825	156.319
37		167.157	156.02	159.96	156.325
38		167	155.343	160.088	155.933
39		166.476	155.566	159.971	155.5
40		167.02	155.658	160.228	155.414
41		166.857	156.05	160.11	156.62
42		165.326	154.686	159.457	156.307
43		165.21	155.632	158.658	155.217
44		161.915	153.6	156.469	153.864
45		160.554	153.269	155.068	152.48
46		157.731	151.915	153.284	151.263
47		152.078	150.988	149.237	150.836
48		148.212	149.618	145.401	149.104
49		144.11	148.004	142.33	148.622
50		140.842	146.013	140.077	148.539
51		136.876	145.225	135.179	146.246
52		134.829	146.655	136.162	151.499
53		132.443	144.6	129.431	141.727
54		129.161	143.118	126.327	140.403
55		122.609	142.489	123.022	143.206
56		119.394	141.143	118.892	140.629
57		116.432	141.216	115.354	139.796
58		114.258	139.176	113.673	139.55
59		113.015	137.207	113.675	140.637
60		110.781	135.736	111.385	141.107
61		106.653	134.251	105.572	136.955
62		104.193	132.555	103.966	136.042
63		97.2261	126.349	96.8546	129.172
64		94.6883	124.006	93.8446	124.966
65		92.6333	120.507	93.4818	123.09
66		88.6777	117.253	89.77	119.241
67		86.8203	112.357	89.068	114.628
68		85.2864	109.503	87.1209	111.885
69		84.29	106.136	85.1673	106.263
70		86.41	104.406	86.4033	103.513
71		93.3284	101.546	90.7058	100.596
72		97.8588	100.272	94.9238	100.91
73		99.4411	97.2785	96.5769	100.049
74		106.612	98.9102	103.552	102.923
75		109.076	97.9941	105.436	100.287
76		113.844	99.0213	111.391	102.684
77		116.247	97.9426	113.155	100.876
78		121.378	100.036	117.235	98.5417
79		122.27	98.5316	119.477	103.084
80		122.847	98.9399	120.225	102.461
81		124.403	100.535	122.456	105.229
82		124.805	101.112	122.711	106.317
83		124.195	99.8779	122.403	107.367
84		124.041	99.796	121.316	106.021
85		123.5	99.9037	120.979	105.917
86		121.602	100.569	120.21	107.521
87		119.567	101.492	118.843	108.279
88		116.606	100.432	116.271	107.164
89		113.951	99.4712	113.154	105.592
90		111.479	97.17	110.705	103.023
91		111.14	97.0957	110.361	103.06
92		108.394	96.2397	107.554	100.761
93		106.496	94.5932	105.352	99.4746
94		103.862	95.4894	102.172	96.6198
95		101.28	96.0204	99.4401	95.1973
96		95.6881	94.5498	94.4717	95.8339
97		94.4851	96.3294	94.0926	96.8831
98		89.1957	96.8222	88.6263	97.1894
99		88.26	98.2417	88.6081	100.44
100		85.7949	99.716	86.6816	101.632
101		82.825	100.215	84.3241	100.889
102		83.9352	103.971	85.9034	104.633
103		86.2877	106.725	89.6479	108.392
104		87.173	109.319	90.244	111.93
105		92.0978	113.233	96.335	117.517
106		96.529	117.966	100.386	120.522
107		100.869	121.734	103.839	125.067
108		105.613	126.659	107.304	129.028
109		111.801	131.165	112.873	134.4
110		122.962	140.177	122.997	145.823
111		128.488	143.898	130.977	153.959
112		134.123	146.969	136.662	158.337
113		138.829	148.949	141.781	162.667
114		144.395	151.435	146.707	164.799
115		147.871	151.689	150.338	166.288
116		149.075	150.249	150.429	162.791
117		152.929	151.463	153.588	164.913
118		158.718	151.444	155.797	160.888
119		161.351	152.706	157.939	162.395
120		160.476	150.034	160.065	165.387
121		160.533	148.936	160.494	164.275
122		161.531	148.901	160.903	162.951
123		160.561	148.686	158.399	160.598
124		156.301	145.486	151.267	153.228
125		156.238	143.538	154.756	157.512
126		156.455	144.285	153.668	156.083
127		155.044	143.578	152.728	156.457
128		153.692	142.587	151.584	155.129
129		153.105	146.07	148.733	149.454
130		156.15	147.557	156.788	160.683
131		154.808	148.252	156.415	161.864
132		152.964	149.431	155.39	162.194
133		143.129	145.797	143.121	148.299
134		138.335	143.077	138.736	145.221
135		136.918	145.449	139.891	151.277
136		132.347	142.071	135.17	146.692
137		128.386	140.675	130.36	142.628
138		121.9	135.934	120.111	131.587
139		118.821	134.341	116.109	129.197
140		114.956	131.526	111.873	124.29
141		107.031	126.268	103.661	118.122
142		104.203	124.649	100.7	115.236
143		100.68	122.089	100.875	117.081
144		98.117	118.205	95.6835	110.929
145		94.1402	117.024	93.5475	110.71
146		92.2503	112.796	91.7211	107.489
147		91.5851	109.417	91.4655	106.857
148		88.014	107.512	87.0599	102.466
149		90.9459	102.701	89.6796	99.1938
150		92.3314	99.4465	89.8879	96.1719
151		96.8321	98.0074	94.4261	96.3268
152		100.343	95.7034	97.7987	95.5697
153		103.154	94.5945	99.8883	93.7201
154		109.242	96.3397	106.738	96.4771
155		110.757	95.8187	108.841	96.1163
156		114.729	94.238	112.522	96.6118
157		121.947	96.5639	120.848	101.527
158		124.699	98.0494	122.725	102.044
159		125.351	98.451	123.793	103.031
160		127.358	98.8387	125.303	102.742
161		128.134	98.1421	126.368	105.024
162		128.501	98.1344	125.44	103.71
163		128.308	98.1396	125.852	105.627
164		127.814	98.2622	124.638	103.766
165		127.454	99.4818	124.044	103.201
166		127.163	98.6438	122.934	104.118
167		125.516	97.6718	121.861	103.513
168		124.979	98.6249	122.064	102.163
169		124.084	97.5035	119.633	98.9233
170		121.711	98.3728	118.092	95.192
171		117.419	93.5016	113.666	92.9545
172		112.556	95.5318	109.723	93.7461
173		107.92	93.8921	104.291	92.1197
174		104.217	95.7718	100.263	89.0571
175		99.1513	94.9053	95.9256	89.4231
176		94.5639	95.951	91.9198	90.8726
177		94.1144	98.672	92.7294	95.3646
178		93.5943	100.994	92.3088	98.2788
179		89.5271	101.242	87.2826	95.8034
180		91.0123	104.598	91.2587	101.726
181		92.4574	106.324	92.7701	104.514
182		93.7293	109.223	93.5006	107.221
183		93.6212	112.144	96.6059	114.522
184		95.5403	116.367	98.2224	118.452
185		101.455	121.477	103.773	124.364
186		106.705	125.613	109.676	130.701
187		111.365	131.138	114.35	135.512
188		123.422	138.909	125.608	143.406
189		129.402	142.763	131.029	146.566
190		132.934	144.34	133.968	149.557
191		137.737	146.366	138.436	153.521
192		142.728	149.298	143.035	157.432
193		148.206	151.386	148.365	162.101
194		152.542	154.629	151.349	163.841
195		154.169	153.555	152.77	164.461
196		157.698	154.591	153.182	159.868
197		161.274	155.342	156.294	159.414
198		161.629	153.935	156.78	158.694
199		164.008	154.356	160.93	161.079
200		166.069	155.001	163.136	162.685
201		166.458	154.387	164.374	162.588
202		166.795	154.132	164.485	161.998
203		167.878	153.923	165.219	161.048
204		167.009	151.633	166.636	161.275
205		168.285	153.214	167.943	162.318
206		167.315	153.014	167.417	162.529
207		168.076	154.486	167.729	162.364
208		166.005	151.821	163.149	155.614
209		167.571	152.802	166.249	160.827
210		167.392	153.639	165.599	160.971
211		164.534	152.39	161.676	157.884
212		158.301	151.056	155.213	153.562
213		152.491	145.891	153.338	152.684
214		149.322	146.279	152.19	153.797
215		145.951	146.213	150.41	153.288
216		137.647	142.142	139.045	143.017
217		133.49	140.231	133.693	139.347
218		128.495	138.295	132.005	140.736
219		119.539	133.597	117.953	129.319
220		112.135	128.399	113.716	127.054
221		107.318	124.732	107.546	122.125
222		102.167	120.308	103.258	118.778
223		97.3632	116.265	98.4423	115
224		98.1754	116.734	96.1606	111.867
225		91.3276	111.986	92.3589	109.757
226		89.3078	107.277	90.1867	106.203
227		88.4083	105.115	87.8708	102.837
228		88.6676	101.923	88.6349	101.297
229		90.7171	100.994	91.4918	101.063
230		94.7916	99.265	95.584	100.82
231		96.0661	95.5038	96.0908	97.6011
232		98.0325	92.8529	96.9401	95.1751
233		101.52	93.568	100.127	95.3634
234		104.136	94.017	103.523	95.3921
235		109.507	95.9131	106.87	95.3293
236		112.546	99.1357	110.809	96.8937
237		115.869	98.3611	114.84	97.6606
238		118.93	99.0223	117.394	97.9504
239		119.324	98.8822	117.117	98.5597
240		120.031	99.0777	117.088	98.8808
241		120.153	99.029	116.023	95.0174
242		119.035	99.9101	117.169	100.236
243		117.11	102.816	114.922	99.563
244		113.393	101.059	111.014	98.7102
245		109.693	97.9386	107.921	94.2081
246		105.764	95.4874	104.703	91.5093
247		103.666	93.5778	102.409	91.1149
248		104.579	96.4245	104.072	93.7575
249		101.879	95.7731	100.85	91.6169
250		99.4495	96.8614	96.5756	89.2939
251		94.1221	97.446	89.8341	90.1376
252		88.2739	95.0486	87.2131	93.6228
253		87.6668	96.6568	87.727	97.3894
254		85.6818	98.6506	86.6785	98.6534
255		85.6863	100.128	87.1014	101.218
256		83.4847	102.077	82.554	98.7204
257		82.9702	103.621	82.5998	99.7971
258		85.8205	104.507	88.0579	108.705
259		87.5091	108.346	89.2847	110.936
260		93.6087	112.08	95.7784	115.73
261		98.2009	117.44	100.371	120.897
262		108.649	127.024	111.706	131.774
263		116.258	132.76	115.709	132.034
264		118.301	134.606	120.152	138.729
265		124.528	136.999	122.858	137.133
266		135.92	145.816	135.799	154.786
267		141.477	148.079	141.789	159.921
268		147.655	150.633	146.666	161.854
269		151.234	151.179	150.571	163.257
270		155.023	151.103	153.991	163.708
271		158.093	152.218	156.43	163.442
272		159.111	151.81	158.13	163.75
273		159.118	150.033	158.73	163.28
274		159.899	148.075	160.794	162.684
275		160.425	147.975	161.311	162.647
276		162.893	149.466	164.035	164.315
277		163.877	150.186	166.397	166.679
278		164.383	151.234	166.494	166.153
279		163.428	150.129	165.392	164.362
280		164.147	150.794	166.132	165.153
281		161.603	148.551	163.991	163.721
282		160.305	149.45	158.81	157.564
283		157.006	147.81	154.13	153.358
284		154.414	146.125	153.329	153.393
285		150.567	145.641	151.491	154.363
286		148.222	145.926	150.174	154.358
287		145.054	145.389	148.319	153.776
288		142.926	145.542	147.679	153.666
289		137.857	142.479	140.437	144.882
290		126.531	137.692	126.921	136.119
291		123.06	137.55	126.12	139.209
292		120.08	134.797	123.387	136.386
293		117.699	133.083	117.796	129.476
294		110.572	128.942	109.083	123.825
295		108.673	126.883	107.355	122.182
296		104.017	124.17	101.973	117.492
297		101.313	121.691	99.5542	115.76
298		93.8766	114.638	92.0601	108.041
299		88.9597	110.78	88.1974	105.104
300		86.7457	107.767	88.8723	104.882
301		86.5017	104.445	85.555	98.6408
302		86.1664	104.675	85.8642	100.706
303		86.3304	102.448	85.8365	98.8765
304		85.0067	99.1565	84.3168	94.7942
305		90.1795	97.2046	89.1407	95.9549
306		94.3669	94.1859	91.9948	91.3401
307		97.6279	91.8725	94.1887	91.3168
308		107.461	95.2584	104.519	94.6005
309		111.492	96.2422	108.438	96.0737
310		115.601	96.2057	112.915	97.2838
311		117.778	97.4268	114.621	97.4476
312		119.898	97.9628	118.204	100.91
313		123.222	99.9455	120.999	101.781
314		123.232	100.879	119.708	100.197
315		126.329	103.062	123.932	104.124
316		126.674	101.823	123.999	104.014
317		126.693	102.935	123.617	106.265
318		124.851	102.953	122.608	104.137
319		123.473	100.644	119.562	99.5099
320		122.473	100.273	119.722	101.812
321		120.807	100.279	117.614	99.0494
322		117.94	100.994	115.509	99.1193
323		113.764	98.2123	111.422	95.1915
324		113.839	99.066	110.298	95.2317
325		108.047	97.1989	104.248	93.0597
326		104.841	97.1467	101.669	94.0802
327		104.488	101.636	102.245	99.191
328		99.9682	102.587	94.6261	92.5906
329		90.402	98.778	88.7889	96.3105
330		83.8553	97.2274	83.0749	94.5134
331		86.9895	99.9007	86.2643	96.6318
332		87.9815	102.052	88.3841	98.9113
333		88.014	103.602	88.504	100.945
334		92.7841	107.419	88.2834	99.6348
335		86.4867	106.588	87.5909	103.448
336		96.38	112.881	93.2707	106.213
337		102.742	119.551	100.95	114.052
338		102.803	121.829	100.772	116.819
339		108.659	127.256	109.784	127.76
340		116.144	133.086	116.09	132.087
341		119.953	136.664	119.102	137.248
342		127.368	140.978	125.838	141.667
343		130.508	145.356	128.099	146.881
344		134.544	146.019	133.794	152.932
345		141.242	146.127	137.117	150.341
346		145.647	146.136	142.837	153.621
347		150.522	147.109	146.954	154.553
348		157.8	152.129	153.952	158.475
349		161.047	152.556	157.233	159.512
350		163.419	153	159.669	159.885
351		164.691	153.634	161.614	160.432
352		166.175	153.54	163.328	160.603
353		167.286	154.172	164.512	160.229
354		168	153.978	165.996	162.858
355		167.634	154.321	165.71	162.028
356		167.253	154.25	165.889	163.242
357		165.028	153.001	161.294	156.627
358		165.016	153.625	163.018	160.694
359		161.899	151.67	159.649	158.56
360		154.448	148.827	153.664	153.431
361		148.306	145.38	149.554	151.788
362		146.078	145.694	144.998	146.39
363		144.058	146.374	147.231	152.057
364		141.315	146.371	144.922	152.028
365		137.297	145.228	139.574	147.626
366		132.643	143.249	135.644	145.506
367		127.835	140.369	127.744	136.847
368		120.342	137.651	118.17	130.029
369		114.884	136.16	115.914	132.301
370		114.167	133.934	111.204	124.522
371		112.003	132.417	109.332	123.353
372		105.013	128.59	102.166	118.821
373		100.436	123.909	101.088	117.818
374		99.0517	122.537	99.8509	116.482
375		97.9134	120.492	94.9324	109.911
376		89.9665	113.419	91.1257	105.939
377		88.8124	111.409	90.6882	105.205
378		88.0278	109.039	90.5967	104.096
379		86.9141	105.632	86.4173	99.0367
380		84.7411	103.205	82.914	95.9813
381		87.1399	103.352	88.021	98.5027
382		89.4398	102.526	88.5345	97.7121
383		97.1757	102.384	97.6694	100.225
384		104.393	101.08	103.582	98.3149
385		108.609	99.6655	108.158	99.4382
386		112.366	102.262	112.383	101.44
387		115.899	103.756	115.099	102.569
388		119.511	104.845	118.966	104.818
389		121.911	106.758	121.631	106.758
390		120.717	106.187	120.114	106.177
391		121.081	105.997	120.365	106.044
392		123.089	111.639	123.268	111.467
393		123.946	112.312	124.56	113.712
394		124.8	112.522	125.829	115.053
395		123.075	111.972	123.914	114.809
396		122.98	111.591	124.142	114.612
397		123.938	113.247	126.287	116.566
398		125.959	116.927	121.665	110.257
399		128.375	119.035	124.571	111.915
