# Supplementary material for: Exploring the potential of the sit-to-stand test for self-assessment of physical condition in advanced knee osteoarthritis patients using computer vision
Source: Front Public Health. 2024 Feb 7;12:1348236. doi: 10.3389/fpubh.2024.1348236 (PMC10880867; doi:10.3389/fpubh.2024.1348236)
Supplement: Supplementary file 2 [file Data_Sheet_1.ZIP › Supplementary Materials/Time series data/14_angel_order.xls]

## Sheet: Sheet1
Unnamed: 0		R_HIP_ANGEL	R_KNEE_ANGEL	L_HIP_ANGEL	L_KNEE_ANGEL
0		116.504	90.8784	110.442	94.0759
1		116.105	89.6545	109.115	92.2343
2		114.996	89.0701	108.217	92.1645
3		115.348	89.4523	108.583	92.5584
4		115.582	88.2489	108.578	91.3298
5		114.449	86.8669	107.979	91.05
6		114.7	86.3443	108.052	90.6122
7		113.929	85.8631	107.492	90.6585
8		112.196	86.9338	105.444	91.4223
9		111.181	88.1048	102.874	89.8383
10		110.824	88.9398	101.968	90.3207
11		110.155	91.4187	102.032	94.6286
12		109.56	91.5962	101.335	94.1468
13		108.653	90.8225	100.285	93.5804
14		107.944	92.9102	97.8464	94.4113
15		107.141	93.4401	96.6322	94.6406
16		106.003	94.1294	96.0263	95.4243
17		105.464	95.4513	94.3466	93.7264
18		105.667	95.3498	94.0559	92.4732
19		103.619	94.05	91.9829	91.1755
20		102.432	92.9032	90.2653	89.1688
21		103.845	98.1644	91.7687	93.3429
22		102.573	99.3252	91.0554	94.8175
23		102.763	100.694	91.6456	97.0339
24		100.578	103.637	90.4348	99.5444
25		99.4018	103.984	89.5167	100.887
26		96.8863	103.553	86.7026	98.0567
27		97.3742	104.245	87.4034	99.0128
28		98.9403	111.347	91.8979	110.706
29		100.427	113.214	95.0439	114.919
30		102.743	117.822	99.6837	123.993
31		104.095	120.616	101.605	126.116
32		106.456	123.871	104.197	129.984
33		106.855	124.563	104.821	131.425
34		108.121	126.756	105.617	132.779
35		114.621	135.83	110.819	138.612
36		120.846	143.063	116.029	142.995
37		127.828	146.295	124.473	148.606
38		129.195	145.614	126.634	150.039
39		131.955	147.515	129.998	152.187
40		134.038	147.006	132.727	152.926
41		142.463	151.826	140.814	155.129
42		144.307	152.511	142.252	155.258
43		146.27	153.026	143.866	155.427
44		151.01	155.168	147.708	156.289
45		151.827	154.884	148.984	156.325
46		152.704	154.48	149.703	155.522
47		152.799	154.896	150.025	155.715
48		149.833	152.612	147.929	155.46
49		150.151	153.95	148.497	156.213
50		146.574	152.968	146.079	156.872
51		143.439	152.625	143.424	156.231
52		139.906	151.745	140.439	156.354
53		139.184	152.125	139.435	157.032
54		136.437	151.174	136.399	156.101
55		135.182	151.907	132.212	152.306
56		131.64	151.308	128.295	151.529
57		131.635	150.512	128.327	152
58		128.191	149.318	125.239	150.894
59		127.417	148.28	125.479	151.418
60		125.001	147.424	122.388	149.446
61		122.729	145.169	120.07	147.708
62		118.523	140.341	115.521	143.891
63		119.248	140.426	114.924	141.391
64		112.114	132.155	107.315	132.849
65		110.276	130.006	106.183	132.212
66		107.04	125.404	102.656	126.908
67		104.055	120.327	103.087	126.797
68		99.684	112.345	92.7818	109.026
69		96.9113	107.575	91.392	103.822
70		98.6675	108.592	90.1926	102.257
71		101.129	107.664	92.9619	102.827
72		99.6209	104.415	89.5261	97.3023
73		100.368	102.143	89.5414	94.7241
74		101.186	101.366	89.3257	92.9798
75		104.281	103.433	91.7045	93.6836
76		106.577	102.196	93.3013	94.1898
77		106.903	103.756	95.1205	96.131
78		109.279	107.27	97.9527	99.7836
79		111.265	109.301	97.6234	99.6943
80		110.178	107.615	98.7434	101.905
81		111.466	110.987	98.931	103.755
82		110.903	110.816	99.6982	105.498
83		111.271	112.428	100.331	107.957
84		110.052	110.222	98.5974	105.803
85		109.741	110.211	98.8132	105.601
86		109.258	110.34	98.4632	105.934
87		107.63	109.372	97.1939	104.576
88		106.784	108.279	97.3801	105.186
89		101.394	102.12	92.4011	96.948
90		99.3074	99.2517	90.4888	94.9212
91		95.9188	94.8291	86.7108	89.5164
92		95.0885	97.0037	85.0415	90.9051
93		94.6895	97.1014	85.0365	91.0508
94		95.4389	99.788	86.3662	94.8817
95		90.3191	100.188	81.2765	94.3001
96		95.1195	106.175	86.03	101.222
97		90.4983	104.624	81.2111	97.9112
98		97.1373	112.928	90.3451	110.993
99		97.2147	115.277	88.6095	111.601
100		97.4126	116.31	90.6182	114.255
101		101.803	122.285	96.0873	122.271
102		109.306	133.582	106.289	137.385
103		113.924	136.006	112.885	144.078
104		115.103	138.765	114.175	146.202
105		124.114	146.614	124.133	153.272
106		126.24	146.882	127.209	155.951
107		132.219	150.465	134.22	159.242
108		134.75	151.639	136.338	160.345
109		146.185	158.966	146.018	160.143
110		148.535	158.823	147.395	158.819
111		153.387	160.702	150.18	156.926
112		155.096	160.733	150.751	154.58
113		157.905	160.489	153.246	156.217
114		156.754	158.825	154.484	156.963
115		159.124	159.724	156.636	158.565
116		160.399	159.624	156.506	158.362
117		158.251	157.996	155.915	159.187
118		159.419	160.61	155.525	158.187
119		154.463	155.24	151.375	155.842
120		151.322	153.587	147.34	152.998
121		145.523	151.038	137.32	146.851
122		147.133	153.567	146.352	156.978
123		147.145	153.343	144.911	155.072
124		146.987	154.954	144.402	156.051
125		146.161	154.346	145.237	157.566
126		144.786	153.309	145.448	157.784
127		147.154	154.883	147.172	159.196
128		147.256	156.516	147.341	159.532
129		146.828	159.045	147.134	158.962
130		146.725	159.437	147.193	159.341
131		145.204	159.221	145.154	157.466
132		141.494	157.681	140.792	155.125
133		139.514	157.118	138.363	154.634
134		138.618	158.223	137.377	154.523
135		138.077	158.205	136.881	155.169
136		129.626	151.768	126.393	146.435
137		127.534	150.21	125.146	146.486
138		126.31	149.364	123.648	145.412
139		122.756	145.429	120.751	142.677
140		121.551	142.906	120.296	142.936
141		120.595	142.915	118.586	141.043
142		116.614	137.487	114.494	136.396
143		109.808	130.803	106.725	128.641
144		104.234	126.922	100.393	123.241
145		105.745	125.509	100.8	121.252
146		101.92	117.028	93.7293	108.175
147		99.0764	114.039	90.2984	102.986
148		98.0364	106.251	89.0826	97.0649
149		98.6183	98.5547	89.088	91.5787
150		99.7393	97.0182	89.4698	91.052
151		101.322	95.4528	90.906	89.3499
152		103.404	93.0172	92.833	86.3471
153		103.135	89.9617	94.8997	85.8789
154		103.75	89.716	95.8312	85.5771
155		106.802	91.2474	98.4757	87.2715
156		109.334	89.8405	101.861	86.421
157		109.894	88.6142	102.351	84.9607
158		110.828	88.3197	103.447	86.2118
159		111.132	86.6736	103.888	85.8942
160		111.128	86.8999	103.131	85.2918
161		110.894	88.0672	104.073	87.0784
162		111.202	91.0456	104.599	87.7579
163		109.712	88.9838	103.498	86.8271
164		107.662	85.881	100.416	84.2824
165		107.506	86.5415	100.312	83.4795
166		107.609	87.8735	98.9204	82.9955
167		108.951	88.7485	101.364	84.4737
168		106.957	87.7049	100.011	83.1381
169		108.05	88.8316	101.408	84.8973
170		106.938	88.9204	96.8935	80.9572
171		106.777	90.5395	98.3541	83.112
172		107.181	89.3694	97.6273	82.3674
173		104.512	89.7743	94.7729	78.2951
174		102.598	89.2071	94.0736	80.8331
175		105.21	91.7987	96.971	83.9496
176		97.1602	89.9404	90.2467	85.4507
177		94.204	90.7465	87.0207	85.2199
178		92.6393	93.4029	81.1857	82.6276
179		92.2496	96.2197	85.933	87.3083
180		91.3958	96.6615	81.7118	84.8617
181		94.2617	101.951	82.7936	88.4933
182		97.0117	105.51	85.9702	92.0046
183		100.948	113.024	88.4173	97.099
184		99.8197	113.273	86.3889	97.0814
185		98.73	114.21	91.4271	105.456
186		103.834	121.818	94.2721	112.352
187		105.365	125.208	94.9333	114.794
188		107.507	128.476	98.4124	121.239
189		109.928	130.35	100.19	121.955
190		123	143.734	119.121	145.273
191		126.36	146.771	123.839	149.481
192		132.327	149.684	130.855	154.005
193		137.601	151.963	136.727	155.797
194		142.467	153.458	143.017	157.466
195		144.866	153.614	145.942	158.582
196		146.184	154.227	147.244	159.001
197		149.654	154.069	143.106	148.395
198		152.343	153.93	151.414	155.836
199		154.628	154.474	152.006	154.209
200		157.988	154.18	155.696	152.905
201		158.995	153.744	157.627	153.998
202		160.388	155.01	159.649	158.057
203		164.211	158.035	163.555	160.117
204		160.568	155.385	158.575	155.706
205		158.911	154.518	156.356	155.353
206		153.203	152.968	151.346	155.909
207		150.381	151.079	149.828	157.9
208		154.221	155.101	152.027	156.566
209		151.891	155.383	150.439	157.216
210		152.437	158.432	150.607	157.718
211		150.824	158.677	150.109	158.592
212		145.463	156.918	145.677	158.322
213		140.424	155.224	141.571	157.795
214		137.927	155.013	139.706	158.351
215		138.204	155.817	140.057	158.992
216		136.32	155.512	134.519	152.602
217		131.698	155.425	133.22	157.339
218		128.96	153.894	130.618	156.664
219		126.013	150.051	128.404	155.389
220		119.891	146.989	120.562	151.911
221		119.528	145.894	119.607	150.968
222		117.667	145.245	118.173	150.671
223		117.931	144.055	116.506	146.596
224		110.702	134.862	107.681	134.45
225		107.76	131.539	104.693	132.418
226		109.36	131.815	104.94	130.819
227		106.436	126.137	101.534	124.467
228		104.385	122.368	98.1122	119.108
229		101.389	115.119	97.147	115.843
230		99.1413	111.542	94.3063	109.307
231		100.517	102.785	92.6119	97.1472
232		104.489	97.3373	96.2325	91.4437
233		102.799	94.425	93.734	85.3792
234		105.885	96.8891	94.9019	88.32
235		103.719	93.0653	94.5008	82.8856
236		104.58	93.9992	94.2044	84.2898
237		109.375	99.4407	100.292	92.161
238		111.883	101.403	102.494	95.7593
239		113.606	104.383	105.911	101.1
240		111.643	102.71	102.348	98.9718
241		110.806	99.5532	102.405	96.3452
242		110.616	99.7122	102.717	97.5687
243		110.426	99.9381	101.898	96.7267
244		110.173	98.9075	101.753	97.2055
245		110.514	100.122	104.242	100.519
246		110.022	98.9973	102.156	96.4945
247		109.512	98.0301	103.079	97.5369
248		109.171	96.9203	100.874	93.6571
249		108.502	95.95	100.164	92.6621
250		107.947	94.0637	99.2991	91.9442
251		109.095	97.456	102.098	96.0429
252		107.91	97.9764	98.0837	92.3294
253		108.232	96.0338	101.261	94.2111
254		104.367	90.4014	96.4681	86.7085
255		103.853	89.7623	95.691	83.9269
256		102.815	88.6717	94.1609	82.749
257		105.177	92.5489	97.0223	88.4209
258		102.281	93.4611	93.818	88.5731
259		100.83	101.909	89.3794	92.6716
260		92.8306	99.7809	82.6864	90.783
261		91.2836	97.0981	83.8877	90.6314
262		93.5927	102.015	87.8037	96.3119
263		92.6447	102.158	86.6116	97.4945
264		102.456	118.5	99.1897	115.29
265		103.312	119.628	100.191	118.809
266		106.783	123.211	105.583	124.668
267		112.721	131.938	108.011	128.16
268		115.907	136.164	111.889	133.988
269		118.35	137.742	113.602	136.061
270		120.536	140.945	115.696	138.714
271		137.72	155.21	138.475	159.548
272		140.978	156.464	141.722	159.934
273		145.268	157.211	146.463	161.473
274		150.254	158.581	151.228	163.629
275		155.507	159.788	154.879	163.022
276		157.475	160.475	156.09	163.08
277		158.88	160.734	156.666	162.738
278		163.584	161.954	160.299	160.943
279		167.41	163.693	162.325	161.089
280		166.059	161.752	159.832	156.196
281		169.462	162.994	165.117	162.003
282		169.791	162.895	165.186	161.656
283		169.994	162.852	164.895	161.553
284		170.586	164.168	165.068	161.554
285		166.314	161.337	158.678	156.305
286		167.54	163.799	161.89	161.533
287		165.714	162.799	160.716	161.196
288		159.823	161.925	156.114	159.319
289		155.135	159.048	151.763	157.346
290		152.492	158.695	150.405	157.937
291		141.947	156.563	140.474	155.711
292		138.848	156.373	137.046	154.678
293		133.731	154.29	132.59	153.819
294		127.97	154.553	128.631	155.618
295		122.776	153.239	122.45	152.758
296		120.838	151.532	120.981	152.406
297		118.476	149.328	118.404	151.419
298		110.457	139.7	106.796	137.899
299		107.514	134.685	102.138	129.788
300		105.236	131.673	99.18	124.937
301		99.3278	121.349	92.8606	114.091
302		99.1418	120.038	92.7788	113.518
303		97.362	117.211	90.7946	111.688
304		94.9796	110.042	88.2379	105.25
305		94.2639	98.471	86.8153	94.0686
306		95.6052	96.6087	88.3419	91.6931
307		95.0428	93.7469	87.5583	89.0061
308		98.0206	89.8312	88.8372	85.5705
309		99.8343	89.7278	90.4396	84.5406
310		102.712	89.0106	93.1673	84.072
311		103.633	89.5985	94.2873	85.1054
312		107.177	87.3169	98.4851	84.232
313		105.836	84.8705	96.3899	82.542
314		108.807	84.9134	101.087	84.0728
315		109.628	85.6721	100.869	83.8136
316		108.989	85.1646	100.942	83.2305
317		109.08	85.4668	102.807	84.2904
318		106.838	87.6574	101.171	86.6702
319		106.374	87.3897	101.65	87.5438
320		106.021	87.334	100.409	86.9707
321		104.669	83.5301	98.5381	84.4476
322		103.955	81.699	98.0608	82.5881
323		105.327	83.4539	99.8926	84.6789
324		104.058	83.819	98.3324	85.0906
325		101.382	86.6803	95.9854	87.2062
326		99.8577	86.0861	93.3979	85.7329
327		100.339	87.0916	93.2661	86.8849
328		97.6651	86.6962	89.3737	85.3457
329		95.2391	84.8388	87.2734	84.4153
330		95.6691	86.9628	86.9534	85.0973
331		92.6144	84.6288	83.8707	81.304
332		89.5794	84.3801	80.6262	82.8453
333		90.7303	88.5045	82.899	87.6224
334		89.2215	90.0127	81.9124	86.9371
335		87.8778	93.8592	81.5419	92.6018
336		89.3164	96.7134	81.8557	92.2495
337		89.4703	100.068	82.8097	95.1702
338		91.0528	102.047	83.7663	95.8462
339		97.3053	114.698	93.1827	113.444
340		101.62	120.783	98.965	122.981
341		103.62	122.634	101.933	127.424
342		111.122	131.194	111.742	139.149
343		114.909	135.37	116.412	144.856
344		123.117	141.684	125.521	152.08
345		135.783	151.408	138.269	158.707
346		138.809	152.826	141.473	160.039
347		142.61	155.447	144.593	161.235
348		150.162	157.49	151.303	161.988
349		152.339	157.732	153.144	161.868
350		157.061	158.478	156.756	161.65
351		158.693	159.494	157.925	160.647
352		161.599	160.796	158.71	159.632
353		162.484	161.722	159.285	160.23
354		163.042	161.843	159.81	159.859
355		163.433	162.79	160.888	161.039
356		163.213	163.041	160.018	161.232
357		162.19	162.207	159.644	161.303
358		160.76	160.867	158.538	160.814
359		156.016	159.793	154.817	160.216
360		153.125	159.75	151.765	160.045
361		151.043	159.441	149.822	159.233
362		145.821	159.18	143.973	157.041
363		144.662	159.781	142.181	155.569
364		142.185	159.861	139.736	154.901
365		138.33	157.72	134.725	151.538
366		129.509	154.08	125.598	148.648
367		125.968	151.296	121.724	145.752
368		125.88	153.204	123.706	151.07
369		120.091	149.182	118.405	148.183
370		117.668	146.725	117.112	147.974
371		114.866	144.54	113.388	143.805
372		106.556	133.062	102.519	128.901
373		104.622	129.183	102.469	125.845
374		100.375	122.749	97.8817	119.822
375		97.2965	118.257	91.6655	111.211
376		95.1616	111.965	89.4739	105.492
377		93.6132	108.427	87.8071	102.389
378		93.4789	105.637	87.9326	99.7787
379		94.6047	97.3653	86.1938	92.04
380		97.1705	94.3515	89.0054	91.0552
381		97.4447	91.7004	88.8373	88.2279
382		100.581	87.8506	90.0689	83.301
383		101.087	85.8605	90.1266	81.8342
384		103.28	86.7958	94.653	83.9951
385		103.313	85.3409	93.897	82.7643
386		105.243	85.8569	94.9221	83.3194
387		105.44	86.9568	94.9739	82.3023
388		105.986	87.2581	95.7727	82.5249
389		106.825	88.3049	98.0469	86.1394
390		107.659	88.4733	100.009	87.8602
391		107.706	90.0931	99.4027	88.1806
392		108.106	88.4184	100.469	88.1694
393		108.113	87.717	101.003	90.4873
394		105.521	87.1544	97.4363	88.1995
395		105.753	86.5762	98.0997	89.2721
396		106.083	88.2583	98.4713	89.7605
397		105.921	85.5722	98.3866	88.6678
398		105.843	87.4228	98.3851	89.3967
399		106.36	86.6198	99.2603	89.9737
