# Supplementary material for: Exploring the potential of the sit-to-stand test for self-assessment of physical condition in advanced knee osteoarthritis patients using computer vision
Source: Front Public Health. 2024 Feb 7;12:1348236. doi: 10.3389/fpubh.2024.1348236 (PMC10880867; doi:10.3389/fpubh.2024.1348236)
Supplement: Supplementary file 2 [file Data_Sheet_1.ZIP › Supplementary Materials/Time series data/15_angel_order.xls]

## Sheet: Sheet1
Unnamed: 0		R_HIP_ANGEL	R_KNEE_ANGEL	L_HIP_ANGEL	L_KNEE_ANGEL
0		120.62	88.019	118.122	90.8084
1		120.88	88.1209	118.494	90.6116
2		120.605	88.5681	117.988	90.5289
3		119.971	88.7425	117.252	90.2614
4		118.634	89.0107	115.788	89.0436
5		116.779	89.045	113.957	87.6277
6		114.431	89.3822	111.669	86.7047
7		111.676	89.0582	108.855	85.4879
8		109.428	89.451	106.254	84.994
9		106.463	89.6864	103.148	84.6377
10		103.281	90.6951	99.7256	84.3715
11		100.363	92.4374	96.3334	84.3132
12		97.1479	94.359	92.6965	85.0063
13		94.8775	97.2019	90.3189	86.4652
14		93.5996	99.9876	88.8789	88.642
15		93.057	103.892	88.3005	92.4282
16		92.8394	108.025	88.1339	96.6614
17		93.318	112.553	89.0036	101.713
18		94.0747	117.32	90.0174	106.415
19		95.0685	121.493	91.6681	111.309
20		96.6746	125.648	93.6842	115.865
21		101.728	134.512	98.5871	124.323
22		105.254	138.965	102.032	129.025
23		109.334	143.093	106.094	133.512
24		113.368	146.692	110.585	138.207
25		118.357	150.351	115.744	142.713
26		123.991	153.515	121.966	147.396
27		130.412	156.694	128.761	151.554
28		137.627	159.612	136.403	155.292
29		145.225	162.168	144.101	158.17
30		152.136	164.488	151.404	160.799
31		157.602	165.71	157.402	162.743
32		161.837	166.605	162.146	163.671
33		165.348	167.331	166.225	164.658
34		168.786	167.901	169.7	165.035
35		171.98	167.999	172.572	164.208
36		174.657	167.83	175.095	163.986
37		177.068	167.302	177.363	164.161
38		179.067	166.54	178.565	164.593
39		178.859	166.525	177.672	164.923
40		176.594	165.052	175.743	164.678
41		176.006	164.102	175.252	164.246
42		175.632	163.994	175.1	164.183
43		175.347	164.234	175.123	164.262
44		175.79	163.973	175.643	163.769
45		176.458	163.52	176.208	163.475
46		177.313	163.154	176.827	163.329
47		177.987	162.925	177.616	162.683
48		178.365	163.049	178.19	161.765
49		178.311	162.613	178.018	161.007
50		175.909	161.806	175.498	160.045
51		173.08	161.192	172.727	159.07
52		170.072	161.031	169.68	157.857
53		167.251	160.992	166.95	157.069
54		164.911	161.031	164.258	156.292
55		162.126	159.806	160.96	154.667
56		159.214	158.643	157.189	152.364
57		156.055	157.366	153.311	149.784
58		152.051	155.958	148.454	147.028
59		142.178	151.499	138.459	143.094
60		137.735	150.019	134.519	143.07
61		133.407	148.841	129.948	141.696
62		129.473	147.146	126.056	140.426
63		126.447	145.892	122.557	138.289
64		123.052	144.143	118.812	135.652
65		119.592	141.631	114.841	132.395
66		116.547	139.582	111.889	130.642
67		113.153	137.006	108.438	127.164
68		110.071	134.191	105.305	123.998
69		106.976	130.65	102.272	120.068
70		104.002	127.339	99.4771	116.52
71		101.443	122.937	96.7065	111.649
72		99.7527	118.447	94.6132	106.252
73		98.2172	113.432	92.8544	100.175
74		97.6655	107.647	92.0208	93.9664
75		97.0998	102.117	91.5753	88.3789
76		97.872	97.6928	93.1233	85.4647
77		98.8459	94.1331	94.9832	83.4502
78		103.228	91.3556	100.802	82.5161
79		105.284	90.724	102.941	81.5317
80		107.67	90.6023	105.227	81.0056
81		110.057	91.0184	107.342	80.8574
82		112.282	91.1073	109.539	81.0749
83		114.263	92.5735	111.489	81.9568
84		115.453	93.0324	112.147	81.6971
85		116.249	94.0441	112.902	81.8296
86		115.77	94.2041	111.687	81.5906
87		114.049	93.6582	110.023	80.7331
88		111.931	93.3019	108.06	80.9719
89		109.567	93.1851	106.126	81.8273
90		106.442	93.4364	102.822	82.2934
91		103.589	94.1176	100.094	83.8578
92		101.45	95.6711	97.2719	85.2336
93		99.1475	97.3839	94.2905	86.302
94		97.1773	99.1703	92.1471	87.5913
95		96.4506	102.313	91.1312	89.8115
96		96.2353	106.009	90.7592	93.022
97		97.0243	113.513	92.2802	103.813
98		97.3775	117.163	93.271	108.606
99		98.1987	121.091	94.6581	113.334
100		99.3761	124.57	96.107	117.313
101		100.459	128.004	97.1265	120.568
102		102.796	131.768	99.2087	123.873
103		104.839	135.113	100.92	126.81
104		107.429	138.534	103.945	131.232
105		110.621	142.2	107.595	135.445
106		114.294	145.647	111.959	140.401
107		118.669	149.614	115.529	143.448
108		124.102	152.835	121.305	148.017
109		129.681	155.948	126.551	150.404
110		136.69	158.904	134.338	155.023
111		144.222	162.226	141.877	157.826
112		151.844	165.558	149.598	160.396
113		157.929	168.15	156.348	163.117
114		162.084	169.414	161.256	165.243
115		165.675	170.478	165.372	166.154
116		171.123	170.239	171.525	165.951
117		173.94	169.761	174.571	166.144
118		175.742	169.057	177.005	165.629
119		177.094	167.974	177.903	165.848
120		176.972	166.954	177.599	164.643
121		176.879	166.239	177.239	163.589
122		176.355	165.76	177.021	162.417
123		176.274	165.587	177.105	162.387
124		175.713	165.535	176.453	162.87
125		176.038	165.046	176.553	163.349
126		176.289	164.791	176.514	163.643
127		176.88	164.841	176.56	164.374
128		177.132	164.533	176.773	164.156
129		177.088	164.374	176.928	163.32
130		176.221	163.814	176.301	162.883
131		174.049	163.393	174.285	161.414
132		171.342	162.828	171.239	159.635
133		168.868	162.433	168.207	157.693
134		166.203	161.8	165.108	155.99
135		162.704	161.55	160.54	154.416
136		160.82	160.487	158.287	153.389
137		158.99	159.92	155.45	150.453
138		156.194	157.866	152.003	146.918
139		152.929	156.211	148.316	144.868
140		149.149	154.32	144.54	142.729
141		145.548	152.851	140.869	141.152
142		141.658	151.608	136.911	140.564
143		137.899	150.159	133.399	140.664
144		134.009	148.523	129.53	139.616
145		129.49	146.022	125.711	138.482
146		125.037	143.374	121.136	135.166
147		119.784	139.186	116.276	131.358
148		114.868	135.345	111.293	127.452
149		110.146	131.63	106.35	122.176
150		105.808	127.916	101.578	116.889
151		101.903	124.204	97.7852	112.707
152		99.4399	120.468	95.1087	108.668
153		97.0915	116.012	92.5434	103.982
154		95.8654	106.097	89.808	92.1749
155		96.1719	101.085	90.0394	87.4949
156		97.5325	97.5195	91.9234	85.6555
157		99.0141	94.5488	94.3934	82.9964
158		100.283	92.9404	95.469	81.5462
159		102.709	91.4628	98.486	80.0617
160		105.005	90.4015	100.914	78.8606
161		107.191	90.1433	103.539	79.17
162		110.169	90.7016	106.571	79.8126
163		113.312	91.3941	109.44	79.9547
164		115.716	92.2864	111.326	80.022
165		118.441	93.1515	113.355	80.2386
166		120.47	93.7116	115.158	80.5834
167		122.49	94.472	116.52	80.6923
168		124.212	95.0928	117.926	81.3745
169		125.545	95.4501	118.909	81.3103
170		125.824	95.6722	119.042	81.1609
171		125.175	95.2735	118.511	80.5412
172		124.268	95.0294	118.023	80.3757
173		120.457	93.7093	115.322	80.2058
174		118.311	92.9817	113.536	79.989
175		116.192	92.6337	111.497	79.5834
176		113.939	92.4724	109.405	79.4717
177		111.824	92.4402	106.896	78.9534
178		109.681	92.2538	104.479	78.4449
179		107.32	92.6493	101.7	78.0433
180		104.988	93.0276	98.9355	77.9601
181		102.951	93.594	96.5995	78.8642
182		100.548	94.0939	94.1812	79.4059
183		98.1803	95.3461	91.9496	80.7015
184		96.1253	96.3352	89.8129	81.4313
185		93.8825	97.0868	87.5191	82.0242
186		92.8168	98.216	86.3246	83.226
187		92.5797	101.206	85.935	85.5562
188		93.2726	105.547	86.8831	89.6968
189		94.7216	110.234	88.8284	95.3352
190		96.3827	115.093	91.7208	102.19
191		98.6845	120.351	95.3522	109.454
192		107.007	131.867	105.334	124.635
193		112.084	138.004	110.133	130.08
194		118.559	143.763	116.102	136.174
195		125.589	149.007	122.963	142.271
196		132.651	153.748	129.775	147.891
197		140.486	158.292	137.453	152.114
198		154.244	165.41	152.211	160.273
199		159.053	167.674	157.337	162.327
200		162.18	169.086	161.494	164.606
201		164.478	169.554	164.294	165.18
202		166.625	169.997	166.56	164.938
203		168.557	170.11	168.693	164.817
204		170.51	169.772	170.633	163.584
205		172.231	169.269	172.783	163.49
206		173.319	168.088	174.465	163.458
207		174.296	167.685	175.568	163.625
208		175.146	167.077	176.462	164.162
209		175.643	166.356	177.11	164.047
210		176.455	165.872	177.43	164.264
211		176.271	165.711	176.804	163.806
212		175.781	166.316	176.275	163.692
213		174.56	165.897	175.14	163.343
214		173.075	165.921	173.62	163.169
215		171.31	165.606	171.994	162.305
216		170.016	166.112	170.683	161.921
217		168.77	166.548	169.235	161.365
218		166.989	166.198	167.24	160.29
219		164.477	164.822	163.69	157.957
220		162.036	163.581	160.611	156.002
221		158.972	161.623	156.285	153.048
222		155.544	159.269	152.356	150.928
223		151.601	156.719	148.504	149.085
224		147.659	154.539	144.834	147.446
225		144.119	153.091	141.856	146.972
226		140.111	151.351	138.341	145.802
227		136.036	148.968	134.364	143.237
228		132.294	146.324	130.611	140.71
229		124.141	141.06	121.835	133.367
230		119.514	137.281	117.212	128.907
231		114.747	133.173	112.586	124.674
232		110.364	129.506	108.262	120.985
233		106.118	125.905	104.048	116.789
234		102.578	121.526	101.005	113.431
235		99.9584	117.906	98.0584	109.412
236		97.9522	113.174	95.3266	102.863
237		96.315	107.898	93.0013	96.2257
238		96.0492	103.546	92.007	90.7779
239		96.881	99.2515	92.6156	86.1596
240		98.5442	96.3027	94.9924	84.3557
241		100.747	93.4614	97.4514	82.3935
242		103.112	92.4165	99.8832	80.1531
243		106.163	91.7722	103.175	79.6874
244		109.521	91.5854	106.799	79.0961
245		112.519	91.8738	109.963	79.647
246		115.034	92.6805	112.447	80.0853
247		116.428	93.104	113.663	80.043
248		116.895	93.2185	113.987	79.5911
249		117.03	93.2007	114.619	79.0044
250		116.211	92.9392	113.231	78.2034
251		114.431	92.0888	110.939	77.2334
252		112.279	91.6426	108.406	76.8316
253		110.287	91.607	106.463	77.0449
254		107.807	92.19	103.873	78.744
255		104.477	93.2858	100.608	79.7567
256		101.964	94.4815	98.0935	81.6222
257		99.3016	95.7749	95.7637	83.5232
258		97.0094	97.9612	93.8467	86.5122
259		96.6181	101.449	93.6189	90.4576
260		96.3493	104.986	93.3829	95.1789
261		96.6759	109.749	93.9453	100.863
262		98.315	115.231	96.1051	107.411
263		100.146	120.879	98.4042	113.432
264		103.38	127.035	101.52	119.033
265		108.18	133.684	106.731	126.301
266		113.89	139.816	112.433	132.483
267		128.18	152.001	126.181	146.06
268		135.63	157.386	133.398	151.389
269		143.444	162.024	141.206	156.199
270		150.022	165.86	147.676	159.059
271		156.363	169.689	154.668	162.611
272		160.718	171.51	159.872	164.955
273		164.253	172.328	164.173	166.334
274		167.306	172.819	167.937	167.001
275		169.878	173.078	170.432	165.917
276		172.454	172.611	173.078	165.424
277		174.401	172.47	175.56	165.728
278		175.17	171.797	177.174	166.007
279		175.542	171.087	177.979	166.034
280		175.76	170.503	178.226	165.804
281		175.72	169.665	178.362	165.857
282		175.685	168.583	178.389	165.348
283		176.029	168.144	178.805	165.887
284		175.798	168.158	178.446	165.322
285		176.033	168.308	177.984	164.749
286		173.864	167.317	174.716	164.125
287		171.79	166.768	171.938	163.74
288		170.192	166.973	169.856	163.026
289		168.616	166.917	167.837	163.078
290		166.021	165.407	164.955	161.382
291		163.844	163.973	162.091	159.305
292		161.002	162.614	158.489	157.481
293		156.634	160.422	153.375	154.067
294		153.715	158.488	150.539	152.427
295		149.3	156.484	146.428	150.71
296		144.334	154.651	141.978	149.145
297		139.541	152.196	137.967	148.336
298		134.866	149.77	134.249	146.726
299		129.631	146.441	129.165	142.366
300		125.148	143.87	125.655	141.706
301		120.591	141.552	120.891	138.446
302		116.031	138.608	116.101	135.462
303		111.44	134.95	111.544	131.407
304		107.706	131.926	107.431	128.309
305		100.934	124.001	100.006	118.656
306		98.7717	119.83	97.2955	112.947
307		97.6556	115.098	95.1728	106.517
308		97.0682	109.188	93.3116	98.7211
309		96.9099	103.569	92.2117	90.714
310		98.6219	98.6089	93.4036	85.2508
311		101.176	95.3433	95.682	82.3663
312		104.313	93.5873	99.0176	80.1863
313		107.27	92.3358	102.232	79.2149
314		109.651	91.8358	104.984	78.626
315		111.899	92.016	107.676	78.4176
316		114.357	93.591	110.781	79.6022
317		116.253	94.1058	112.597	79.7787
318		117.131	95.028	113.572	80.4954
319		117.096	94.6166	113.009	80.1419
320		114.957	94.0932	110.628	80.4322
321		112.056	94.04	108.184	81.1587
322		107.216	93.388	103.459	82.1181
323		103.33	93.8047	99.6825	83.0993
324		98.0885	96.1604	94.2035	86.937
325		96.4265	98.2908	92.4705	89.073
326		95.7809	101.972	91.7747	93.0059
327		95.5667	106.249	92.1499	98.9347
328		96.5486	111.388	94.3002	106.428
329		97.9886	116.212	97.6076	113.876
330		99.2455	120.839	99.3648	118.713
331		101.604	125.585	102.555	123.578
332		105.854	130.639	107.113	128.727
333		111.674	135.682	113.167	133.584
334		118.078	140.929	119.631	139.274
335		125.294	146.339	126.308	144.498
336		133.109	151.677	133.161	148.194
337		141.014	156.423	140.938	153.767
338		149.464	161.449	149.606	160.039
339		156.276	165.229	156.855	164.067
340		161.762	167.339	162.746	166.725
341		165.677	168.793	167.121	168.26
342		168.205	168.295	169.835	166.817
343		173.561	167.803	174.878	165.768
344		175.78	167.075	176.207	164.419
345		177.355	166.757	176.935	164.811
346		178.377	166.459	176.466	166.454
347		178.459	165.026	175.934	166.087
348		178.222	164.174	175.642	166.299
349		177.674	163.142	175.437	164.885
350		177.783	162.087	175.646	163.861
351		177.579	161.389	175.263	163.909
352		177.378	160.713	174.515	164.206
353		176.788	160.493	173.863	164.053
354		176.956	160.367	173.984	164.705
355		177.821	159.935	173.845	165.68
356		178.397	160.69	175.398	165.043
357		178.79	161.235	177.141	164.95
358		177.668	161.819	177.849	164.843
359		175.274	161.217	176.584	163.438
360		171.701	160.669	173.224	161.868
361		167.606	160.053	168.545	159.956
362		160.902	156.472	160.715	151.993
363		157.152	154.78	156.702	149.406
364		153.611	152.909	152.623	146.439
365		150.251	151.138	149.247	144.415
366		146.929	150.318	145.861	144.301
367		143.643	148.807	143.053	144.236
368		139.318	146.285	138.585	141.711
369		134.519	143.428	134.269	139.767
370		129.041	139.809	129.201	136.905
371		123.258	135.346	123.24	132.263
372		118.093	130.917	117.698	127.153
373		112.46	125.962	111.791	121.699
374		108.076	120.748	107.267	116.28
375		104.855	116.24	103.921	112.098
376		101.733	111.648	99.822	105.203
377		99.9339	107.364	97.2707	99.7388
378		98.4176	101.868	94.3893	92.8387
379		97.9684	96.8743	93.7402	87.7244
380		99.5601	94.0135	94.9646	85.0604
381		103.704	89.0759	97.4967	79.2726
382		105.064	86.3907	98.5578	77.3664
383		107.684	84.1609	99.4285	75.0596
384		110.399	83.3784	101.078	74.7528
385		112.332	82.4234	102.942	74.7962
386		114.644	82.5984	104.784	75.3417
387		115.814	82.751	104.891	73.9714
388		117.192	83.0841	107.062	75.7353
389		118.379	83.7837	107.946	75.8357
390		119.988	84.1741	109.07	75.1644
391		121.261	84.6155	110.044	75.8115
392		122.108	84.656	109.666	75.6499
393		123.472	85.5061	111.217	77.0826
394		124.737	85.4057	111.544	76.8591
395		126.092	85.2506	112.613	77.0024
396		127.358	85.3024	113.809	77.4679
397		128.048	84.9749	114.516	77.7164
398		128.553	84.5719	115.288	77.6824
399		128.478	84.0013	115.176	77.6271
