# Supplementary material for: Exploring the potential of the sit-to-stand test for self-assessment of physical condition in advanced knee osteoarthritis patients using computer vision
Source: Front Public Health. 2024 Feb 7;12:1348236. doi: 10.3389/fpubh.2024.1348236 (PMC10880867; doi:10.3389/fpubh.2024.1348236)
Supplement: Supplementary file 2 [file Data_Sheet_1.ZIP › Supplementary Materials/Time series data/16_angel_order.xls]

## Sheet: Sheet1
Unnamed: 0		R_HIP_ANGEL	R_KNEE_ANGEL	L_HIP_ANGEL	L_KNEE_ANGEL
0		165.752	149.989	150.455	132.15
1		166.079	146.889	150.467	131.556
2		162.899	148.18	145.837	129.672
3		161.413	147.262	145.061	129.443
4		163.242	147.785	148.259	132.724
5		158.191	147.093	141.309	130.923
6		153.653	145.447	138.339	129.134
7		152.273	146.393	136.651	128.871
8		148.183	149.213	132.976	129.932
9		143.711	148.967	130.001	131.076
10		142.924	149.454	128.161	133.086
11		140.046	148.41	126.069	132.043
12		139.902	149.261	126.084	131.936
13		142.526	151.815	128.553	134.979
14		143.29	154.364	128.579	133.76
15		145.602	155.335	131.504	135.177
16		147.682	154.016	133.614	135.44
17		149.762	156.828	136.534	136.837
18		152.461	158.517	139.518	138.138
19		153.648	157.835	139.689	136.233
20		156.712	158.92	142.726	137.906
21		160.426	159.206	146.402	138.828
22		160.322	159.753	146.977	139.193
23		163.877	161.534	151.04	141.69
24		165.663	157.257	153.346	143.031
25		165.091	162.058	152.303	139.495
26		169.937	162.05	156.781	140.105
27		170.056	157.272	157.981	141.582
28		169.12	160.493	157.86	138.76
29		171.596	157.619	160.087	141.978
30		171.953	158.617	161.395	142.643
31		169.94	157.89	158.777	138.735
32		171.348	157.59	159.965	141.962
33		168.293	159.338	158.624	140.945
34		166.898	155.922	157.589	140.919
35		167.838	160.672	158.877	143.761
36		163.608	159.046	155.335	141.77
37		163.416	155.832	154.2	141.585
38		161.481	156.599	151.845	140.584
39		158.138	155.682	148.322	138.53
40		154.49	152.752	144.878	138.927
41		154.166	155.18	143.348	139.524
42		148.576	152.523	138.375	138.249
43		146.872	153.742	136.228	138.081
44		142.62	156.952	132.052	138.517
45		139.013	155.431	128.043	137.556
46		136.021	154.558	124.278	134.651
47		134.71	154.734	123.004	134.442
48		133.16	155.1	122.491	134.564
49		131.157	154.417	121.071	135.656
50		130.317	152.733	120.449	134.81
51		130.372	151.745	120.203	132.659
52		129.542	150.762	117.923	131.874
53		129.849	150.799	117.884	131.374
54		129.715	149.691	117.713	130.224
55		131.197	150.533	118.056	131.391
56		133.285	150.147	119.314	130.061
57		132.977	148.049	118.988	127.973
58		135.366	149.903	120.99	129.973
59		139.61	151.183	123.399	128.934
60		140.426	147.367	124.187	127.084
61		143.957	147.815	125.932	127.001
62		145.63	146.428	127.897	128.268
63		147.821	149.02	129.699	128.237
64		150.287	148.961	131.153	128.397
65		150.362	145.69	131.563	128.39
66		151.13	148.745	132.899	130.983
67		151.735	146.278	131.512	128.299
68		151.178	149.488	130.919	130.274
69		152.058	151.215	131.921	130.583
70		149.464	146.979	130.715	129.224
71		149.025	152.334	130.735	131.616
72		146.27	149.753	129.502	130.877
73		144.893	149.058	129.139	130.391
74		142.349	148.13	127.002	129.777
75		139.016	147.565	125.402	130.078
76		139.131	150.774	124.232	129.654
77		137.317	151.198	123.383	131.133
78		134.705	147.838	121.765	130.912
79		134.916	148.614	123.178	134.399
80		133.717	149.115	122.845	135.478
81		135.714	150.577	125.242	136.525
82		139.514	153.071	129.654	137.618
83		139.962	153.596	131.003	138.663
84		142.565	155.322	133.949	138.079
85		144.969	155.229	137.184	138.375
86		147.547	157.312	139.598	140.332
87		151.85	157.816	143.546	140.587
88		153.496	157.95	144.997	141.691
89		154.152	157.712	144.652	141.603
90		158.066	157.35	148.218	141.107
91		159.763	159.133	148.99	139.148
92		158.872	156.587	148.307	140.055
93		161.09	156.951	149.997	140.165
94		164.221	159.138	151.35	137.759
95		161.359	158.105	149.276	135.408
96		164.35	158.216	150.472	133.544
97		164.895	155.249	152.017	136.822
98		163.391	159.657	152.049	137.229
99		165.229	159.996	154.589	138.253
100		167.289	154.71	155.965	137.854
101		166.041	157.51	155.168	138.696
102		165.198	156.469	154.081	138.027
103		166.336	155.595	154.848	137.437
104		164.635	155.348	154.702	137.005
105		162.902	155.661	153.867	139.747
106		161.18	155.854	151.808	139.603
107		159.327	157.838	149.973	140.521
108		158.685	157.074	150.346	141.022
109		156.688	156.742	147.91	142.084
110		151.782	155.664	143.678	141.34
111		150.408	156.352	143.035	142.94
112		147.643	156.512	139.603	141.267
113		143.668	154.681	135.361	140.399
114		139.711	155.811	131.069	141.166
115		136.379	154.584	127.761	139
116		133.957	154.756	126.143	138.503
117		134.075	156.267	125.201	139.218
118		129.536	153.512	121.496	138.335
119		128.918	149.939	126.272	145.683
120		127.574	152.276	119.552	138.551
121		126.784	149.608	120.94	139.338
122		127.179	150.068	119.911	137.913
123		127.104	146.05	123.301	145.461
124		126.428	143.967	123.557	144.425
125		124.781	141.45	121.427	142.562
126		126.757	145.051	116.748	134.551
127		125.507	141.409	117.912	134.832
128		125.526	139.544	119.765	138.868
129		130.437	142.612	122.966	139.32
130		129.463	138.368	122.668	134.281
131		133.773	145.215	121.49	131.927
132		136.826	141.451	126.331	137.86
133		137.883	141.317	127.653	135.633
134		140.439	141.556	130.394	138.1
135		145.867	144.451	135.064	140.082
136		148.143	143.398	135.738	138.006
137		149.946	145.221	138.066	141.215
138		152.369	144.554	139.207	142.437
139		152.387	148.485	138.694	141.29
140		152.384	143.173	139.795	143.341
141		154.544	148.662	140.65	144.976
142		154.961	148.401	142.042	145.388
143		148.32	155.224	127.549	134.215
144		147.632	153.236	127.223	134.073
145		151.957	146.348	138.267	145.677
146		144.991	156.757	126.255	136.241
147		149.769	148.585	138.413	147.347
148		147.094	147.113	136.064	143.989
149		139.196	152.22	122.852	134.366
150		140.265	144.165	133.01	146.492
151		134.484	152.476	122.105	137.055
152		133.83	145.758	127.582	148.288
153		133.606	144.968	128.185	149.06
154		133.255	144.77	128.725	148.49
155		132.676	146.926	129.287	149.918
156		134.523	154.458	124.232	140.358
157		135.532	155.249	125.882	141.6
158		138.41	151.425	134.912	150.832
159		142.514	154.454	139.446	151.327
160		146.15	156.608	143.207	151.096
161		147.114	156.514	144.448	151.012
162		148.303	161.822	140.467	145.548
163		154.326	159.96	150.558	152.145
164		157.675	160.822	151.956	150.52
165		158.983	159.367	152.249	151.399
166		158.33	159.658	152.721	150.034
167		161.767	161.588	155.528	147.499
168		162.344	158.882	155.698	149.733
169		163.022	158.095	155.443	147.577
170		166.455	158.636	157.032	145.081
171		165.598	156.643	157.359	147.984
172		167.982	155.267	161.547	145.105
173		171.219	156.065	163.375	146.149
174		169.287	159.824	162.808	148.574
175		171.495	157.369	165.408	145.942
176		170.668	160.599	161.131	141.697
177		166.201	162.12	156.996	141.262
178		167.188	159.114	158.568	142.875
179		167.008	160.512	157.735	144.503
180		163.114	160.209	153.293	142.303
181		160.957	160.241	151.188	143.751
182		160.587	161.441	150.578	144.978
183		156.565	159.373	146.441	143.276
184		152.078	159.012	142.458	144.097
185		151.021	160.398	141.517	143.861
186		148.729	161.931	139.303	143.785
187		142.349	160.684	132.612	143.227
188		139.723	160.029	130.162	142.643
189		136.584	160.773	126.487	142.415
190		132.013	160.156	123.442	142.063
191		131.863	159.623	123.243	142.886
192		129.998	155.708	121.742	142.389
193		126.09	155.473	118.772	140.85
194		127.599	156.784	119.284	139.103
195		127.028	153.897	119.28	139.936
196		125.203	151.625	116.332	138.645
197		125.2	152.318	116.273	138.852
198		125.114	151.092	119.055	144.762
199		125.103	147.873	119.6	142.07
200		126.371	145.438	121.291	142.079
201		126.846	146.273	121.299	143.395
202		128.527	144.425	122.884	141.716
203		128.561	141.664	122.896	138.936
204		134.186	145.71	126.027	139.245
205		133.172	141.274	125.136	135.479
206		135.26	140.994	127.35	137.245
207		139.454	141.68	129.124	136.681
208		140.401	140.409	129.642	132.882
209		146.121	144.493	134.158	135.959
210		147.745	143.37	133.982	131.74
211		151.054	142.691	137.713	133.578
212		151.786	150.754	129.992	124.097
213		154.922	147.338	131.593	122.071
214		153.396	150.444	131.177	124.094
215		151.947	147.066	132.187	126.607
216		154.361	149.818	131.931	124.995
217		150.901	149.76	129.854	127.534
218		154.127	143.55	141.405	140.683
219		152.17	152.067	130.619	128.764
220		146.721	153.188	127.736	129.753
221		146.262	152.532	127.278	131.036
222		145.378	152.525	127.131	132.404
223		140.096	148.444	131.305	142.42
224		137.563	149.913	129.428	145.795
225		133.113	152.215	121.733	135.973
226		133.383	153.617	121.058	136.31
227		135.517	151.128	129.324	146.495
228		132.967	151.497	128.706	145.883
229		134.562	150.744	128.963	145.369
230		136.568	151.974	130.468	146.228
231		138.779	154.346	133.909	148.145
232		142.926	156.097	138.622	149.681
233		145.071	157.309	138.587	148.93
234		147.655	158.156	141.629	148.789
235		152.663	160.415	146.069	146.735
236		153.094	160.612	147.68	149.493
237		155.122	160.851	149.65	150.429
238		157.962	155.9	152.456	149.482
239		158.822	158.758	152.351	149.307
240		159.575	159.107	153.337	147.461
241		162.197	156.485	156.987	148.716
242		161.779	156.225	154.196	147.103
243		160.52	155.837	153.224	146.182
244		160.107	151.133	152.25	141.989
245		162.089	151.842	154.706	144.282
246		160.867	149.416	153.245	143.119
247		162.4	154.228	149.658	135.183
248		163.844	151.629	156.17	142.746
249		163.215	153.665	151.667	134.824
250		162.671	156.36	151.298	137.997
251		163.44	153.887	156.484	143.456
252		163.39	156.432	153.685	142.082
253		160.723	156.896	152.202	142.568
254		161.66	157.394	152.509	143.475
255		158.421	157.23	149.89	143.857
256		155.91	155.433	146.602	142.762
257		152.869	157.009	142.015	140.994
258		149.811	159.076	138.561	139.872
259		146.319	156.022	136.323	140.887
260		142.828	154.454	132.259	139.956
261		138.966	155.409	128.551	138.757
262		136.963	154.707	127.456	138.352
263		135.673	155.212	125.831	138.092
264		132.329	154.596	121.373	136.108
265		132.701	152.631	122.166	134.909
266		132.383	154.403	121.444	135.006
267		130.82	153.862	120.492	136.636
268		130.562	152.369	120.664	136.123
269		131.048	150.126	121.325	135.47
270		130.534	147.693	122.131	135.854
271		134.287	147.488	124.018	133.323
272		134.604	146.352	124.449	130.959
273		131.944	141.741	126.449	135.13
274		139.232	142.272	131.509	133.152
275		142.251	143.954	133.266	133.044
276		144.154	140.498	135.769	131.339
277		147.276	139.142	137.657	128.668
278		157.595	144.759	146.417	133.096
279		159.764	145.537	149.89	132.636
280		162.809	141.981	151.128	129.152
281		167.505	143.947	154.744	128.341
282		170.125	146.826	156.269	125.876
283		170.11	142.839	153.68	119.372
284		171.478	149.218	145.286	112.337
285		174.284	153.296	146.689	111.097
286		170.332	143.348	152.987	117.123
287		170.764	147.529	146.946	111.496
288		170.541	149.701	145.636	109.587
289		169.519	146.471	147.495	111.566
290		169.778	145.547	149.055	113.369
291		171.512	146.577	149.26	112.133
292		170.967	146.618	150.803	112.944
293		172.484	146.996	152.082	112.172
294		172.742	142.87	163.616	124.448
295		173.563	147.775	156.309	118.957
296		173.299	142.452	162.892	125.59
297		172.377	140.271	162.468	122.865
298		172.667	144.111	153.841	114.314
299		174.658	146.136	154.039	115.336
300		173.509	140.804	162.282	122.184
301		173.772	141.216	163.062	123.371
302		174.889	142.345	163.22	122.412
303		175.333	142.384	164.307	123.989
304		176.343	144.035	165.469	127.398
305		176.773	141.412	163.518	124.354
306		176.101	143.646	163.666	125.851
307		176.15	147.739	153.713	116.029
308		175.212	143.217	163.247	125.855
309		174.07	144.487	162.647	126.441
310		172.753	143.973	163.024	127.142
311		172.032	141.758	162.802	125.503
312		170.502	142.468	163.06	127.885
313		167.638	139.911	161.294	127.035
314		165.506	141.426	159.806	128.503
315		160.888	138.627	157.023	127.367
316		158.095	139.632	154.838	128.19
317		151.617	138.717	148.495	127.241
318		145.341	135.565	142.783	125.425
319		142.578	139.454	139.226	128.655
320		139.199	141.67	133.578	127.352
321		135.505	143.927	133.143	135.469
322		133.662	144.192	125.332	127.701
323		131.302	143.298	127.596	134.635
324		131.341	144.07	127.02	136.549
325		133.719	145.596	124.243	128.621
326		134.17	145.356	130.462	135.297
327		137.52	148.483	127.446	128.564
328		137.354	146.529	127.838	128.868
329		142.525	149.34	134.02	131.679
330		147.732	151.48	139.902	134.714
331		151.301	150.198	148.408	141.558
332		154.921	151.074	149.651	138.644
333		158.878	154.066	155.187	144.758
334		160.432	154.599	156.273	144.046
335		161.357	155.089	156.948	144.33
336		162.563	155.943	159.082	147.704
337		163.689	156.254	158.911	147.177
338		163.763	159.648	156.438	144.721
339		164.585	157.949	158.216	146.654
340		165.962	157.269	159.14	145.726
341		161.942	157.035	154.093	142.579
342		160.576	154.795	152.174	140.449
343		154.236	152.213	145.651	136.868
344		153.444	151.797	145.36	138.551
345		151.812	152.244	142.601	139.264
346		147.589	150.878	140.754	144.988
347		144.469	147.368	138.527	144.281
348		141.557	145.747	135.316	142.915
349		137.361	146.367	131.773	144.064
350		134.838	145.486	128.683	142.48
351		134.4	146.271	127.44	141.695
352		133.826	147.099	127.495	142
353		132.188	147.716	118.629	130.75
354		130.816	148.199	116.517	129.539
355		131.594	145.285	123.842	139.823
356		131.232	145.524	124.039	139.048
357		131.508	144.918	120.958	131.139
358		130.483	145.571	116.705	123.713
359		128.827	140.465	122.011	133.783
360		130.2	142.739	113.959	117.808
361		132.478	142.366	115.179	115.181
362		133.316	140.57	114.451	112.701
363		136.279	139.896	118.185	114.202
364		137.639	139.472	116.441	108.728
365		140.127	138.069	117.655	108.349
366		145.752	141.064	123.02	110.526
367		151.285	140.134	129.875	113.229
368		152.408	141.19	128.367	111.186
369		156.978	139.27	133.833	113.828
370		159.119	140.951	135.165	112.503
371		160.052	137.811	137.017	111.678
372		162.273	134.665	149.801	123.903
373		163.614	132.731	152.787	121.47
374		161.85	127.759	151.402	118.371
375		166.692	136.848	146.462	111.269
376		169.743	139.78	147.39	110.694
377		168.511	133.809	153.54	114.355
378		170.42	133.954	154.411	115.411
379		172.63	140.007	150.863	107.847
380		172.617	137.75	155.897	113.552
381		173.475	137.091	156.48	115.553
382		175.565	139.13	159.254	116.026
383		173.497	138.671	160.742	118.552
384		175.568	138.579	160.755	117.824
385		176.383	139.198	164.868	119.803
386		176.971	141.392	165.247	122.959
387		175.264	139.856	164.736	122.36
388		175.263	138.912	156.435	111.142
389		175.005	141.634	154.055	111.889
390		174.431	140.009	155.209	113.456
391		174.801	136.069	161.316	116.244
392		172.91	134.742	153.75	108.852
393		172.474	134.056	160.579	117.362
394		171.556	133.323	158.896	114.862
395		169.176	130.137	154.539	110.394
396		169.461	133.291	149.405	105.495
397		169.242	133.348	147.908	103.217
398		165.244	127.147	151.043	109.172
399		168.228	132.054	146.54	102.593
