# Supplementary material for: Exploring the potential of the sit-to-stand test for self-assessment of physical condition in advanced knee osteoarthritis patients using computer vision
Source: Front Public Health. 2024 Feb 7;12:1348236. doi: 10.3389/fpubh.2024.1348236 (PMC10880867; doi:10.3389/fpubh.2024.1348236)
Supplement: Supplementary file 2 [file Data_Sheet_1.ZIP › Supplementary Materials/Time series data/17_angel_order.xls]

## Sheet: Sheet1
Unnamed: 0		R_HIP_ANGEL	R_KNEE_ANGEL	L_HIP_ANGEL	L_KNEE_ANGEL
0		101.152	102.273	99.9472	87.6236
1		100.788	101.187	99.4605	85.6328
2		100.148	101.721	98.393	84.8777
3		99.7071	101.047	97.6194	84.1565
4		99.3334	100.094	96.8025	84.5179
5		95.8294	101.508	93.1314	85.1333
6		95.0389	105.965	92.4063	85.3336
7		91.1543	108.891	88.758	88.8026
8		89.6358	112.669	88.344	93.49
9		89.1657	115.325	88.2146	97.2394
10		90.7438	119.57	90.5297	101.154
11		93.0308	123.878	93.2094	105.317
12		96.5122	128.246	96.5492	110.363
13		100.078	132.51	101.012	117.309
14		104.927	136.938	105.873	122.745
15		108.994	139.026	110.27	127.3
16		113.526	141.388	115.464	131.58
17		117.247	142.144	119.204	132.567
18		120.785	142.14	121.933	131.521
19		124.41	141.74	123.954	128.938
20		127.494	141.135	125.88	125.873
21		131.541	141.121	128.476	123.721
22		135.798	141.964	131.835	123.077
23		141.623	142.697	137.153	124.318
24		143.392	143.326	139.678	126.002
25		142.837	143.49	139.847	127.322
26		141.234	142.687	138.863	128.433
27		137.84	141.823	136.235	129.023
28		134.446	141.141	132.84	128.596
29		132.11	142.178	129.514	127.922
30		129.349	142.363	126.751	128.205
31		127.074	142.937	124.718	129.553
32		124.605	142.354	123.415	131.61
33		122.725	142.458	121.506	132.438
34		119.682	141.323	118.948	132.227
35		115.728	140.711	115.521	131.23
36		111.198	139.361	111.241	129.17
37		107.249	138.027	107.715	127.506
38		103.792	136.753	104.219	125.688
39		100.65	136.094	101.413	125.41
40		97.6813	135.384	99.0012	124.643
41		92.4999	134.017	94.809	124.791
42		90.6815	133.926	93.5531	125.185
43		88.8791	133.498	92.0653	125.034
44		87.1349	131.715	90.2147	123.213
45		86.0887	130.541	89.0498	122.213
46		84.5509	129.651	87.1685	120.521
47		83.0463	128.311	85.4739	119.406
48		81.8635	127.015	84.1041	117.581
49		80.3762	126.034	83.3391	117.75
50		80.0664	125.638	82.9565	117.112
51		79.0274	124.431	82.3694	116.595
52		78.2465	123.078	81.9955	115.517
53		78.1305	121.825	81.8797	114.112
54		77.9456	119.971	80.9267	111.306
55		77.7988	117.825	79.7249	106.675
56		78.4885	116.032	79.5467	101.967
57		78.7899	114.057	78.3322	97.011
58		79.5424	112.101	78.5806	93.954
59		81.7379	108.657	81.0858	90.2325
60		83.7281	108.62	85.0086	91.6569
61		84.2478	106.354	84.919	88.7196
62		85.6558	105.122	85.9083	87.2886
63		86.762	104.67	85.8723	85.6918
64		88.5167	104.341	87.3092	83.7041
65		89.5168	103.976	87.7635	82.7249
66		89.3885	102.172	88.1033	82.4161
67		88.485	102.421	87.6672	83.3875
68		87.1097	101.845	86.3244	85.9668
69		86.3366	102.841	85.4684	86.8387
70		85.6327	104.442	85.2138	90.2436
71		85.375	106.012	85.0015	94.0097
72		85.5758	106.898	85.9482	96.8601
73		85.0391	108.327	85.3129	98.4783
74		84.8073	110.293	84.8661	99.3958
75		84.3665	110.785	84.1525	99.9883
76		85.4255	112.404	85.4301	101.429
77		88.0168	118.929	89.0193	108.829
78		93.4982	124.617	95.295	117.654
79		98.9767	130.483	101.694	125.504
80		103.536	136.086	104.963	129.888
81		110.057	140.319	110.879	133.263
82		115.356	142.774	115.833	135.323
83		120.92	144.494	121.54	136.953
84		125.267	145.051	125.011	136.876
85		130.069	146.12	129.022	136.905
86		134.319	146.683	132.268	136.188
87		138.602	146.645	135.299	135.083
88		143.835	146.698	141.012	137.074
89		147.393	147.047	144.232	137.731
90		150.728	147.169	147.647	138.033
91		153.788	147.476	150.645	138.199
92		155.266	147.006	152.504	137.437
93		155.332	147.059	153.797	138.215
94		154.918	146.667	155.074	140.27
95		153.136	145.085	154.742	144.104
96		156.038	147.189	157.447	149.07
97		155.997	147.972	156.323	149.58
98		152.917	147.493	152.64	149.267
99		151.157	148.021	150.501	149.545
100		146.276	146.723	146.169	149.012
101		140.892	145.376	141.158	147.144
102		136.276	144.488	136.615	146.095
103		131.506	143.59	131.221	143.506
104		126.814	142.419	126.282	141.952
105		123.889	142.094	123.156	141.807
106		120.086	141.504	119.339	140.933
107		116.021	140.527	115.53	139.585
108		112.327	139.599	112.29	138.928
109		110.123	138.967	110.609	138.794
110		106.731	138.234	107.368	137.692
111		103.301	137.204	105.023	137.247
112		101.126	135.823	103.82	137.159
113		96.3864	131.587	99.6076	135.079
114		93.2754	129.173	96.5461	132.333
115		91.786	127.17	95.1155	130.397
116		89.6531	125.729	93.2981	128.184
117		88.6799	124.374	92.0826	127.338
118		85.2771	122.165	86.6889	121.393
119		84.7417	122.537	88.4676	124.43
120		83.5108	121.265	86.8408	122.613
121		81.1278	118.812	82.0454	116.752
122		80.0754	118.416	80.6587	115.223
123		81.3646	118.162	83.7698	116.556
124		80.6833	117.372	83.5514	115.893
125		78.5795	116.329	80.354	113.151
126		78.7558	114.364	81.3384	112.682
127		78.6741	114.044	81.6151	112.188
128		79.1217	113.444	81.7883	110.414
129		79.5527	111.535	80.9888	105.356
130		79.9907	109.23	80.221	100.947
131		82.1151	106.462	81.5425	96.1698
132		82.9018	104.315	82.1447	93.2911
133		85.3315	104.386	85.313	93.6992
134		86.6336	102.649	86.1372	89.2939
135		88.2423	101.871	87.2985	87.1861
136		90.1145	101.367	89.0789	86.9539
137		92.9214	101.226	92.1332	87.8729
138		94.324	99.8035	93.4387	88.3763
139		95.7908	99.143	94.3999	87.8516
140		95.8221	97.1377	93.8658	85.9087
141		95.8765	95.9584	93.7108	85.4887
142		96.3325	95.7939	94.2671	85.344
143		96.6252	94.9221	94.1741	83.3483
144		96.3162	94.003	93.963	82.19
145		97.0544	93.7536	94.5318	81.362
146		97.8507	93.4364	94.6888	79.5018
147		99.5569	94.0439	96.2307	80.783
148		99.1673	93.4036	95.82	79.3998
149		99.8893	94.2454	97.0311	79.8518
150		99.8244	94.2337	96.6896	79.3118
151		100.032	94.607	97.1405	80.1802
152		99.7602	94.9342	97.0984	81.385
153		99.1055	95.037	96.9826	82.5398
154		97.9589	94.4188	95.4695	82.2113
155		98.0309	95.3511	94.2914	81.896
156		95.5646	94.1871	92.6832	82.6999
157		94.4265	94.6135	91.6875	82.8301
158		93.7239	95.9153	90.1871	84.4079
159		91.0564	96.0418	87.7364	85.7303
160		88.8851	97.4309	86.8236	89.4476
161		87.2184	99.734	86.2451	92.7766
162		86.0477	103.185	85.1594	95.5242
163		87.4815	107.41	87.1406	99.2907
164		89.6354	112.39	89.9341	105.596
165		92.1469	118.049	92.8576	111.011
166		96.4649	123.816	98.9864	120.099
167		106.373	135.432	109.196	133.06
168		111.781	139.767	113.52	136.177
169		115.868	142.248	117.869	139.659
170		120.684	144.073	122.551	141.373
171		125.25	145.047	126.995	142.98
172		130.62	146.802	131.91	144.579
173		135.091	147.3	136.067	144.663
174		139.982	147.835	140.406	144.231
175		143.943	148.074	143.884	144.529
176		147.531	148.098	147.233	144.872
177		149.704	148.003	149.592	145.679
178		150.73	148.164	150.345	146.514
179		150.739	147.687	150.472	146.81
180		150.441	147.837	149.804	147.009
181		148.543	148.238	147.805	146.464
182		145.679	147.916	144.884	145.744
183		142.194	147.276	142.125	145.637
184		138.572	146.944	139.702	145.88
185		133.364	146.792	135.414	147.514
186		129.95	148.004	132.786	148.573
187		127.145	149.08	129.975	149.084
188		124.035	148.81	126.913	148.9
189		120.343	148.885	123.967	149.414
190		117.369	147.996	120.906	147.849
191		113.354	145.625	117.141	144.846
192		109.43	143.612	114.141	142.866
193		108.144	142.667	112.707	141.36
194		105.077	140.979	109.864	139.236
195		102.289	140.806	107.146	137.604
196		100.653	139.822	105.483	136.05
197		98.3288	137.898	102.974	133.811
198		92.6167	133.976	96.912	127.757
199		88.4689	130.632	90.4823	120.371
200		86.4403	128.951	89.1037	119.263
201		86.2094	127.735	91.3797	120.85
202		82.7426	125.762	88.2386	118.694
203		81.3709	122.969	87.1138	116.648
204		80.8612	121.497	86.6783	116.43
205		80.9748	121.227	86.1378	115.692
206		81.4649	119.723	85.247	111.755
207		81.9037	116.958	83.3951	104.968
208		83.5975	115.476	82.8304	99.5648
209		85.2486	113.15	83.572	95.5038
210		86.3302	111.132	83.7309	92.4884
211		86.7028	108.71	84.2291	90.0771
212		88.2879	106.984	85.201	86.9981
213		89.5879	102.68	83.9965	82.6339
214		89.6749	101.041	84.3815	81.5536
215		90.2984	101.617	84.7135	82.1521
216		91.4201	100.506	85.872	80.7327
217		89.997	99.0935	84.4031	78.6918
218		91.7896	101.294	86.9829	82.2755
219		93.4831	101.567	88.671	84.0011
220		95.5821	98.1423	91.0291	83.0309
221		94.8034	97.0889	90.5018	83.9728
222		97.0277	96.0594	91.343	82.5989
223		96.9106	100.88	92.1901	85.1976
224		96.7947	103.257	92.8201	90.4847
225		96	102.704	91.4753	88.9759
226		96.0119	103.629	91.2691	90.1571
227		95.5364	103.9	91.3562	90.4422
228		94.6078	102.153	88.2312	86.9749
229		95.3276	104.214	89.6468	89.6245
230		95.7488	104.475	90.0561	89.7251
231		95.1931	103.204	88.4341	87.9018
232		95.9093	104.477	90.3837	88.3933
233		94.4779	104.643	88.7159	88.8412
234		92.3809	102.715	85.8209	84.8452
235		94.1722	105.756	89.0447	89.049
236		94.4665	107.982	90.3472	92.2821
237		93.4042	110.359	88.9291	94.6151
238		96.9598	119.708	94.6075	107.398
239		100.741	125.567	99.27	115.909
240		104.481	132.146	103.615	123.451
241		110.587	137.371	109.86	128.958
242		115.402	142.002	114.03	133.154
243		120.689	146.006	118.962	136.44
244		125.46	148.424	123.191	138.67
245		129.418	150.276	127.318	140.774
246		134.415	152.048	131.32	140.921
247		137.101	151.788	134.471	141.787
248		141.118	152.811	138.832	144.227
249		143.924	153.398	142.029	145.82
250		146.381	153.091	144.643	146.477
251		148.209	152.558	146.318	146.902
252		148.395	151.69	146.434	146.361
253		148.456	150.622	146.348	146.661
254		146.22	150.781	142.809	144.007
255		145.615	150.742	142.834	144.183
256		142.659	150.586	140.259	144.042
257		140.237	150.283	137.678	143.924
258		138.937	150.895	136.301	143.431
259		138.052	151.241	135.327	142.858
260		137.468	151.091	134.434	142.624
261		137.171	150.862	134.058	142.044
262		136.771	151.138	134.046	143.243
263		136.652	151.69	133.916	143.372
264		136.334	152.247	134.165	144.772
265		134.605	151.92	133.257	145.432
266		134.082	151.739	133.225	145.896
267		133.432	152.568	132.835	146.914
268		132.619	152.764	132.529	147.27
269		131.895	153.157	131.631	147.459
270		130.878	153.232	130.54	147.09
271		128.305	152.671	127.661	146.537
272		125.1	150.997	122.042	141.548
273		123.105	150.402	119.462	139.066
274		118.314	149.279	115.126	137.328
275		116.999	149.271	113.592	137.151
276		114.44	147.325	111.861	136.026
277		111.281	145.898	109.132	135.041
278		109.563	143.951	107.228	133.083
279		107.817	144.271	108.37	136.209
280		104.406	141.09	102.759	130.047
281		101.943	139.725	100.595	128.66
282		99.0025	137.15	97.8145	125.688
283		95.1197	134.44	94.0186	122.656
284		92.1493	132.465	91.2852	120.449
285		90.2784	130.851	89.1943	118.095
286		88.2058	128.298	87.6377	116.387
287		86.7556	126.088	86.975	114.897
288		84.9601	125.374	84.6705	114.358
289		84.468	122.082	85.6398	112.638
290		83.8304	120.818	84.6096	109.686
291		84.7508	118.969	83.1353	103.98
292		84.8793	112.895	81.943	93.4868
293		87.4043	110.907	85.5558	93.2263
294		89.1133	109.132	86.1263	90.7839
295		90.2716	107.678	85.7792	87.7321
296		90.2566	106.048	85.5104	84.9965
297		93.6882	103.57	88.3348	83.551
298		95.2708	102.86	90.2799	83.0725
299		97.2243	102.39	90.8235	79.359
300		99.006	101.523	93.7309	81.4303
301		100.476	102.688	94.5895	81.073
302		100.952	102.204	95.9551	82.2999
303		100.556	102.718	95.9511	83.8435
304		99.9827	102.358	95.4428	84.6684
305		99.3202	103.34	95.4085	86.1376
306		98.7536	101.98	94.4133	85.1564
307		98.3152	102.41	93.3475	84.4203
308		98.2436	103.274	92.2891	83.3187
309		96.5768	103.479	91.1069	83.3003
310		93.0846	104.973	88.2835	88.0401
311		91.723	107.186	88.1477	91.2351
312		91.0093	109.989	87.6165	95.6964
313		93.9599	115.248	91.4518	102.044
314		96.3898	117.9	94.1896	106.436
315		100.033	123.178	99.1385	113.409
316		107.007	129.607	107.708	123.696
317		111.373	134.455	112.179	128.49
318		114.169	138.747	114.678	132.387
319		117.435	141.119	117.82	134.012
320		121.259	142.616	120.684	134.598
321		125.472	145.574	125.261	138.607
322		130.064	146.96	129.741	140.544
323		134.229	147.322	134.96	142.887
324		138.102	148.552	138.682	144.758
325		143.028	149.645	144.116	145.63
326		146.566	150.227	147.624	147.23
327		149.85	151.151	150.11	146.322
328		154.708	149.832	156.357	147.302
329		155.197	148.479	157.47	147.952
330		156.365	149.174	159.494	148.358
331		156.361	148.561	160.177	149.445
332		156.063	148.323	160.819	150.805
333		156.132	147.843	162.237	152.166
334		155.032	147.148	162.346	152.103
335		154.17	146.945	162.332	152.822
336		154.3	146.711	163.384	152.381
337		154.158	147.409	163.707	153.116
338		155.643	148.724	165.381	154.099
339		156.109	148.474	165.843	154.568
340		153.213	145.317	160.987	150.894
341		152.638	144.677	160.108	150.303
342		151.993	145.602	159.068	150.846
343		149.438	143.616	154.317	148.7
344		153.886	147.213	158.218	149.934
345		152.468	146.868	157.855	151.02
346		148.92	146.637	154.503	150.668
347		143.801	145.249	146.604	145.777
348		134.857	143.662	138.485	145.235
349		128.048	143.173	131.373	144.636
350		123.648	143.512	126.695	144.472
351		117.494	141.3	120.7	142.738
352		112.683	140.586	116.185	141.732
353		108.412	137.16	111.085	135.2
354		105.126	136.514	108.903	137.066
355		102.883	135.064	104.341	131.618
356		98.6886	134.086	102.302	133.11
357		95.5856	131.108	100.103	131.673
358		93.3622	129.205	97.7733	130.127
359		91.3742	127.86	96.008	128.007
360		89.1772	124.602	92.7741	122.983
361		87.9391	122.349	91.2887	120.676
362		86.6034	120.817	90.3318	118.774
363		85.3487	119.534	88.918	116.625
364		81.0434	118.654	84.3742	112.598
365		79.5611	116.513	82.2788	109.628
366		77.7166	113.333	80.76	107.319
367		76.9562	112.43	81.7782	108.923
368		76.0539	109.765	80.3851	106.126
369		76.9923	110.591	84.1667	112.679
370		77.2745	108.343	83.0214	108.944
371		79.3557	110.285	86.6697	114.158
372		81.3324	109.193	86.3922	108.73
373		83.8146	108.093	86.6241	103.803
374		85.1987	105.343	86.7559	100.14
375		86.9235	103.358	87.95	98.3246
376		89.5023	103.253	89.8353	95.624
377		91.33	100.889	91.4885	93.6197
378		93.4084	99.8846	91.7975	86.8686
379		95.9021	97.5091	92.8319	83.3468
380		97.004	97.8628	93.1642	80.8858
381		98.5648	98.2159	95.6605	82.8761
382		101.656	98.2803	96.9717	80.999
383		102.231	98.0117	99.0717	83.7197
384		103.144	97.7978	98.7352	81.7516
385		103.353	97.279	98.6391	79.7988
386		104.202	97.0133	99.9587	80.0978
387		104.316	96.5428	98.8657	77.3115
388		105.178	97.2867	99.7083	76.313
389		105.339	96.4481	99.1102	75.1456
390		106.005	96.795	99.1263	73.4849
391		106.625	97.1813	99.8001	72.8136
392		106.745	97.2048	99.9511	72.6876
393		105.921	96.5956	98.6664	70.7237
394		106.392	97.2301	99.4571	71.538
395		106.14	96.5858	98.4859	69.9269
396		106.897	96.705	98.3495	70.1419
397		106.942	97.7183	99.1574	71.1792
398		108.186	98.4543	99.9225	72.2986
399		107.995	98.8391	99.6519	72.1996
