# Supplementary material for: Exploring the potential of the sit-to-stand test for self-assessment of physical condition in advanced knee osteoarthritis patients using computer vision
Source: Front Public Health. 2024 Feb 7;12:1348236. doi: 10.3389/fpubh.2024.1348236 (PMC10880867; doi:10.3389/fpubh.2024.1348236)
Supplement: Supplementary file 2 [file Data_Sheet_1.ZIP › Supplementary Materials/Time series data/18_angel_order.xls]

## Sheet: Sheet1
Unnamed: 0		R_HIP_ANGEL	R_KNEE_ANGEL	L_HIP_ANGEL	L_KNEE_ANGEL
0		125.211	115.981	124.58	105.022
1		125.125	115.862	124.116	105.235
2		125.19	115.345	123.858	103.819
3		125.11	114.782	123.292	101.386
4		124.577	114.717	122.947	100.72
5		123.579	114.407	121.473	100.628
6		122.267	115.031	119.097	99.5285
7		121.051	115.63	117.788	98.8207
8		119.071	116.977	115.327	98.5162
9		115.853	117.652	111.924	99.2356
10		112.944	118.152	109.242	100.478
11		109.747	119.227	106.646	103.047
12		105.756	119.977	103.389	106.367
13		99.7963	123.226	98.4203	109.484
14		97.3743	125.137	96.8798	111.38
15		96.2203	127.014	95.6465	112.024
16		95.4194	129.448	97.2339	120.394
17		96.1262	130.266	99.2192	124.468
18		98.1254	132.373	102.115	127.844
19		104.764	135.9	108.762	131.481
20		109.254	137.621	112.951	132.965
21		113.272	138.812	116.67	133.829
22		118.651	140.558	121.97	135.966
23		123.15	142.215	125.868	136.578
24		127.216	143.152	130.101	138.713
25		131.264	143.327	133.551	138.645
26		138.1	144.895	140.264	140.027
27		141.566	147.163	143.372	142.053
28		144.357	148.711	145.935	142.775
29		146.871	149.11	149.202	144.953
30		148.637	149.378	150.98	145.412
31		150.681	150.17	153.389	147.055
32		152.303	150.768	154.818	147.472
33		155.512	152.769	158.422	150.256
34		155.894	152.87	158.308	150.499
35		155.72	152.627	157.711	150.055
36		155.798	153.058	158.037	151.188
37		154.931	153.207	157.381	151.749
38		153.082	152.606	155.335	151.267
39		150.206	152.522	151.949	150.527
40		140.919	150.293	141.277	147.622
41		134.937	148.073	136.341	148.469
42		129.69	147.499	131.061	148.874
43		123.607	145.718	125.214	145.234
44		118.714	145.372	121.135	144.681
45		114.126	144.751	116.731	143.458
46		110.773	144.007	114.592	144.855
47		104.261	142.927	109.672	145.033
48		97.7472	140.361	103.676	140.211
49		94.8247	139.263	100.621	137.068
50		92.8396	138.302	99.0389	135.586
51		90.6352	139.447	100.327	141.598
52		88.3771	138.735	97.4606	139.993
53		84.6465	137.699	93.3421	138.128
54		82.9947	138.05	91.3785	138.355
55		83.3249	137.067	92.3854	138.865
56		82.4945	136.944	91.8787	139.903
57		81.9145	136.039	89.2992	136.065
58		83.0099	135.419	89.4166	133.223
59		84.1696	133.901	90.2266	131.749
60		88.3933	129.896	91.8604	124.015
61		92.7824	128.265	95.0576	121.02
62		95.9749	126.529	97.7232	121.168
63		99.7735	124.524	99.7821	117.888
64		103.785	123.902	103.151	117.912
65		107.565	123.714	105.356	116.523
66		110.092	122.425	106.903	113.524
67		114.481	120.09	108.816	108.961
68		116.648	119.123	109.86	106.148
69		118.431	118.893	111.207	106.798
70		119.105	118.612	111.375	105.397
71		119.061	117.519	111.597	104.05
72		120.126	117.049	112.918	104.726
73		120.807	116.996	113.476	104.052
74		122.081	117.257	114.666	103.032
75		120.46	115.465	114.169	103.435
76		121.386	115.708	113.982	101.578
77		122.488	115.868	115.608	102.807
78		122.374	115.692	115.008	101.621
79		122.73	115.688	115.335	101.161
80		126.084	117.789	120.269	107.179
81		127.415	117.992	121.557	107.203
82		127.645	118.054	121.619	107.109
83		127.637	117.775	121.513	105.748
84		128.95	119.182	122.486	106.176
85		127.942	119.072	121.348	104.613
86		126.75	118.369	120.211	103.498
87		126.988	118.727	121.001	107.261
88		125.059	117.333	119.706	108.038
89		125.43	118.46	120.322	109.611
90		124.544	118.427	118.675	108.342
91		122.576	118.278	115.743	105.583
92		120.952	120.058	114.103	107.373
93		117.408	120.563	111.554	110.569
94		107.013	121.478	105.642	118.318
95		103.581	123.746	104.097	121.039
96		98.2913	124.228	99.8776	119.359
97		95.4944	127.077	98.9377	120.41
98		93.0448	127.843	97.0432	119.007
99		91.4678	129.082	96.9301	125.171
100		92.2076	132.101	99.6943	134.728
101		97.4632	138.314	105.339	142.959
102		103.15	141.514	110.07	145.587
103		108.47	143.019	114.466	146.4
104		113.558	144.728	118.855	147.413
105		121.329	147.484	124.765	148.032
106		126.888	148.988	130.255	149.467
107		132.861	151.599	135.281	149.117
108		142.648	153.311	144.476	147.598
109		145.897	153.747	147.716	147.526
110		148.511	154.399	149.383	144.933
111		151.136	154.048	151.839	143.58
112		156.207	155.157	156.467	145.099
113		157.995	154.686	159.05	146.697
114		162.074	155.448	162.989	148.624
115		163.088	154.954	164.493	149.467
116		163.65	154.576	165.384	149.671
117		164.606	154.909	165.781	149.327
118		165.76	155.808	166.796	150.041
119		165.756	156.274	167.115	149.934
120		166.423	156.208	167.767	150.076
121		165.341	154.904	167.979	150.578
122		164.77	154.843	167.299	150.391
123		163.262	155.12	165.598	150.099
124		160.954	155.558	163.018	149.742
125		157.526	155.294	159.813	150.17
126		153.047	154.361	155.715	149.886
127		147.637	153.536	150.414	150.632
128		134.62	151.338	136.506	148.592
129		128.281	150.852	130.23	148.535
130		121.96	149.949	124.533	149.037
131		117.406	149.522	119.886	147.835
132		112.452	148.879	116.016	147.96
133		108.812	148.893	114.303	150.901
134		105.162	148.199	111.438	150.078
135		99.2117	148.278	106.85	150.646
136		96.2469	148.112	104.053	149.772
137		93.6517	147.518	101.376	148.667
138		91.0684	146.825	99.0354	148.886
139		88.6824	146.184	95.7684	148.802
140		86.4312	144.556	94.2508	147.486
141		84.9241	143.92	92.0068	146.547
142		84.3405	142.25	90.9359	145.201
143		84.5467	140.653	90.9709	142.32
144		90.0273	137.664	91.7794	123.433
145		91.859	134.106	93.3504	123.652
146		94.5064	132.461	94.7126	125.421
147		99.5618	129.651	99.3129	123.572
148		107.115	126.833	104.687	122.104
149		108.587	124.727	105.551	118.875
150		111.712	123.565	107.146	116.987
151		114.999	122.664	109.158	116.219
152		116.719	121.683	110.967	115.978
153		118.44	121.344	112.809	116.412
154		119.575	120.351	113.928	114.164
155		123.051	121.141	116.885	108.827
156		124.114	120.013	119.498	107.641
157		126.044	121.112	119.842	105.553
158		127.034	121.41	120.545	104.411
159		128.316	121.541	121.438	103.651
160		128.353	121.208	122.311	106.057
161		128.498	121.349	123.375	109.844
162		129.574	121.486	125.518	114.42
163		129.332	121.659	125.128	115.213
164		129.171	121.827	124.854	114.866
165		127.523	121.59	121.796	111.913
166		126.49	122.248	120.56	111.224
167		124.169	122.133	117.892	110.179
168		120.826	122.783	114.994	111.737
169		111.458	124.84	109.257	121.115
170		105.851	127.053	106.115	124.914
171		102.235	131.824	104.684	129.587
172		100.008	135.748	103.129	129.553
173		99.9663	140.711	103.43	132.425
174		101.832	144.731	106.026	135.723
175		105.43	147.517	110.208	140.627
176		120.654	151.551	123.218	148.027
177		126.957	153.177	129.153	151.419
178		132.939	153.995	135	154.42
179		138.152	154.565	140.073	156.731
180		143.815	154.874	145.481	158.881
181		147.561	154.733	150.011	158.394
182		156.71	158.345	156.915	148.713
183		157.683	157.199	159.442	149.048
184		160.737	158.515	162.057	150.577
185		161.044	158.486	163.22	152.094
186		162.615	158.85	164.415	153.569
187		164.002	159.134	165.444	153.922
188		164.48	159.183	165.907	154.916
189		166.165	159.691	166.897	155.602
190		166.042	159.867	167.242	157.273
191		167.222	160.3	166.786	157.701
192		167.763	160.852	167.891	158.662
193		167.99	159.528	168.919	160.145
194		167.748	158.93	169.364	159.935
195		168.867	159.406	168.276	158.117
196		168.785	158.655	167.176	154.909
197		167.802	158.986	167.324	154.796
198		165.962	158.738	164.744	152.07
199		162.839	157.29	162.047	151.374
200		157.208	154.918	157.432	150.809
201		153.404	155.569	153.855	151.5
202		146.971	154.027	148.958	152.969
203		133.62	151.93	138.821	155.679
204		127.019	149.812	133.095	153.971
205		121.609	148.562	127.879	152.479
206		116.811	148.359	122.479	150.457
207		112.352	147.91	118.993	150.441
208		105.963	147.907	113.998	149.828
209		99.7452	147.653	108.994	151.139
210		96.999	147.748	106.342	150.49
211		94.4192	147.359	103.51	149.701
212		92.3866	147.715	102.535	152.336
213		90.4228	147.067	100.749	152.693
214		88.9864	146.446	99.1766	152.649
215		87.8639	145.669	98.8531	154.011
216		85.5462	143.782	94.9602	153.531
217		85.1302	142.767	94.0747	151.622
218		85.8351	141.803	94.0219	148.619
219		87.6483	140.375	93.8812	144.199
220		89.4359	139.151	95.1832	142.056
221		90.8238	136.057	95.5211	138.035
222		94.96	133.266	98.9037	132.661
223		102.858	130.098	103.137	126.884
224		106.682	128.655	106.223	125.507
225		110.713	127.865	108.964	124.131
226		113.615	126.208	110.237	121.38
227		116.984	125.732	112.045	119.521
228		119.836	125.116	114.723	120.114
229		121.492	124.541	116.687	119.399
230		124.746	124.189	120.576	118.115
231		126.119	123.7	122.079	117.44
232		127.769	124.46	123.933	118.366
233		127.725	123.954	124.208	118.191
234		128.036	123.671	124.6	117.249
235		128.913	124.108	125.393	116.477
236		128.664	122.865	124.83	113.725
237		128.338	122.232	123.76	110.216
238		127.405	121.989	122.852	110.517
239		125.28	121.761	120.64	111.114
240		120.897	122.574	117.043	116.55
241		118.049	123.663	114.04	117.706
242		114.619	125.178	111.016	118.622
243		106.483	129.303	105.575	124.433
244		103.048	131.752	104.403	128.008
245		99.8432	134.395	101.913	128.648
246		98.9827	137.279	102.936	131.038
247		99.3737	139.526	105.287	137.752
248		101.492	141.367	108.35	144.277
249		104.079	143.193	109.824	143.926
250		113.284	146.916	117.565	148.335
251		118.067	148.988	122	150.837
252		124.458	151.291	127.586	153.481
253		129.104	151.192	133.261	155.111
254		133.779	153.152	136.827	154.136
255		138.347	154.951	140.47	154.873
256		142.305	155.74	144.199	156.929
257		148.449	155.433	149.58	155.286
258		152.623	156.953	151.748	148.286
259		154.355	156.945	154.175	147.197
260		156.798	156.915	156.337	146.283
261		158.216	156.516	159.252	149.404
262		160.309	156.988	161.922	151.832
263		162.94	157.307	163.333	153.299
264		162.093	154.747	164.749	155.093
265		162.233	153.836	165.271	155.861
266		163.626	154.346	166.495	156.724
267		164.858	155.131	166.728	156.493
268		164.927	153.99	167.024	156.509
269		166.119	154.35	167.778	155.721
270		164.768	153.436	167.732	156.141
271		163.691	153.917	166.08	155.119
272		162.224	155.175	163.631	153.835
273		161.111	155.678	162.509	154.137
274		158.43	154.884	159.996	153.197
275		154.906	154.174	156.208	151.573
276		149.671	153.402	151.451	151.65
277		136.5	151.335	139.917	153.194
278		129.686	150.227	133.486	153.798
279		123.781	149.712	128.629	153.918
280		118.454	148.894	123.147	151.884
281		114.592	148.242	120.836	153.138
282		110.676	147.928	117.216	151.748
283		107.052	147.735	114.146	152.722
284		101.231	148.018	109.53	152.833
285		98.6807	148.447	106.686	152.981
286		96.4897	148.316	104.438	152.359
287		94.1871	147.697	102.031	152.168
288		91.9432	147.363	99.6604	151.977
289		90.4707	147.017	98.4303	152.106
290		88.9654	146.621	96.5888	152.28
291		86.469	144.075	93.4861	150.771
292		85.7967	142.748	92.2948	148.171
293		85.5455	142.435	91.4717	147.585
294		85.8358	141.627	92.1987	147.881
295		85.5879	139.317	91.8385	146.422
296		86.6526	138.708	92.8106	144.859
297		88.192	136.815	94.3853	141.178
298		92.3635	131.439	95.653	132.759
299		96.6606	131.627	99.99	132.486
300		100.394	128.864	103.001	132.664
301		105.118	127.89	107.07	131.928
302		109.418	126.703	110.645	131.176
303		112.218	124.86	112.537	128.839
304		116.515	120.973	114.43	122.293
305		116.806	120.194	114.918	121.985
306		118.501	119.641	116.689	121.546
307		120.059	119.178	118.873	121.848
308		121.572	119.747	120.542	121.241
309		122.711	119.054	121.947	120.892
310		123.501	119.378	122.533	119.636
311		123.5	118.895	122.345	118.248
312		123.013	119.19	121.767	117.754
313		122	119.451	120.684	118.598
314		120.72	120.258	118.984	119.872
315		118.823	120.542	117.153	120.321
316		116.584	122.049	115.009	121.259
317		113.283	123.219	112.406	122.644
318		105.726	128.332	108.146	129.976
319		102.65	132.09	106.746	133.063
320		100.88	135.23	105.178	132.674
321		100.222	138.384	105.341	132.157
322		101.213	140.352	106.902	133.957
323		103.967	142.069	109.962	137.485
324		107.637	144.42	113.893	142.745
325		118.22	148.382	123.501	148.928
326		124.244	150.496	128.023	149.821
327		130.426	152.294	133.64	151.401
328		135.454	153.477	138.309	150.767
329		140.527	153.977	143.262	150.456
330		145.031	155.458	146.538	149.268
331		147.211	154.68	149.39	149.48
332		151.755	155.131	152.08	145.8
333		153.904	155.178	154.208	148.407
334		156.404	155.717	156.452	150.047
335		158.683	156.154	158.62	148.811
336		161.946	155.997	162.879	152.207
337		162.712	155.899	164.08	153.814
338		164.887	155.956	166.781	155.675
339		165.24	156.322	167.51	157.187
340		166.34	157.431	168.211	157.618
341		166.629	157.074	168.436	157.106
342		166.619	157.213	167.956	156.194
343		165.892	156.507	167.489	155.051
344		166.249	156.975	166.615	153.662
345		165.855	157.254	166.371	153.467
346		164.873	156.451	165.563	153.48
347		163.31	155.867	165.002	154.506
348		162.238	155.881	163.731	153.446
349		161.116	156.007	162.129	153.198
350		158.083	156.599	158.725	153.402
351		154.43	156.511	155.269	153.335
352		144.982	155.07	147.373	156.182
353		138.683	153.784	141.488	156.736
354		132.384	152.917	135.877	156.537
355		127.163	151.976	130.694	154.976
356		122.45	150.632	125.571	151.961
357		117.752	149.614	122.036	152.271
358		115.509	150.017	119.651	152.68
359		108.776	148.118	115.022	152.097
360		105.541	148.468	111.588	150.742
361		103.236	147.844	109.138	150.315
362		100.024	147.005	105.736	148.777
363		98.1517	147.33	103.111	148.168
364		96.0099	146.494	100.982	147.524
365		93.9244	146.104	99.3486	147.513
366		90.7431	144.872	96.227	145.687
367		89.2936	144.435	94.6819	144.992
368		88.7731	143.544	92.9565	144.816
369		87.6105	142.085	92.8056	146.822
370		86.1289	141.708	91.9	148.942
371		86.2865	140.391	92.3699	151.74
372		85.9974	139.038	91.2544	151.246
373		87.3008	137.64	91.9126	149.255
374		88.723	136.883	93.5072	146.722
375		90.7933	135.356	95.4443	146.1
376		93.012	133.174	96.9298	143.43
377		95.8919	131.77	99.258	142.147
378		99.3528	130.79	102.132	139.452
379		104.1	126.922	104.891	136.475
380		106.071	123.89	105.769	133.013
381		108.482	121.327	107.194	129.13
382		110.368	118.499	107.823	123.993
383		111.509	115.577	108.386	120.66
384		113.194	114.251	109.621	119.384
385		113.114	112.403	110.045	120.269
386		113.954	111.602	111.728	120.506
387		113.838	110.778	112.116	121.599
388		114.947	110.166	113.848	123.173
389		114.169	109.815	113.392	123.063
390		114.206	109.52	113.767	122.706
391		114.544	109.162	113.1	122.017
392		113.527	109.444	112.109	122.883
393		113.926	109.036	111.513	124.449
394		114.657	109.154	112.744	125.227
395		115.531	110.287	112.914	123.544
396		117.208	109.315	115.221	123.043
397		118.275	109.821	116.781	122.286
398		118.956	110.374	117.502	121.524
399		119.4	111.006	117.962	121.24
