# Supplementary material for: Exploring the potential of the sit-to-stand test for self-assessment of physical condition in advanced knee osteoarthritis patients using computer vision
Source: Front Public Health. 2024 Feb 7;12:1348236. doi: 10.3389/fpubh.2024.1348236 (PMC10880867; doi:10.3389/fpubh.2024.1348236)
Supplement: Supplementary file 2 [file Data_Sheet_1.ZIP › Supplementary Materials/Time series data/19_angel_order.xls]

## Sheet: Sheet1
Unnamed: 0		R_HIP_ANGEL	R_KNEE_ANGEL	L_HIP_ANGEL	L_KNEE_ANGEL
0		120.146	88.9682	117.469	92.1235
1		120.572	89.0273	117.839	92.1431
2		120.523	89.1612	117.924	92.2629
3		120.789	89.4112	118.347	92.4562
4		120.025	88.699	117.784	92.3297
5		120.499	89.5689	118.066	93.2968
6		120.107	89.4165	117.662	93.0365
7		119.352	88.2961	117.183	91.8308
8		118.593	88.4651	115.756	90.6125
9		117.72	88.604	115.157	91.5473
10		114.139	87.2767	112.116	90.5463
11		112.143	87.5767	110.394	90.6617
12		108.178	86.3646	106.107	88.2937
13		104.301	86.6034	103.196	90.0938
14		99.9844	86.8105	99.7111	91.259
15		95.2236	86.8871	96.1829	91.8481
16		91.5506	87.5069	93.1714	93.1698
17		87.5577	89.0349	90.2892	96.4984
18		84.2946	90.3853	88.6958	98.6328
19		83.6627	92.0839	88.1129	101.493
20		83.2375	94.4711	87.4703	103.872
21		82.9626	97.4347	87.8015	106.36
22		84.6243	100.132	88.8005	107.872
23		87.011	103.361	90.037	110.2
24		89.9987	109.641	93.7105	116.427
25		90.9102	110.882	95.8275	119.409
26		97.407	116.211	100.925	122.611
27		98.1095	117.619	103.174	126.001
28		103.65	121.171	108.261	127.827
29		111.015	125.745	114.589	131.212
30		115.688	128.471	119.424	134.584
31		123.666	133.464	126.536	138.588
32		132.803	141.671	133.488	141.399
33		139.535	144.023	138.352	141.282
34		146.315	144.975	144.169	141.652
35		153.206	149.878	149.321	143.027
36		160.507	152.693	154.967	143.897
37		166.161	154.519	159.919	145.776
38		174.106	158.307	166.392	148.552
39		175.585	158.974	168.109	149.702
40		177.173	159.427	170.006	150.048
41		177.016	158.571	170.233	150.413
42		177.707	159.054	171.774	151.119
43		178.781	158.814	173.63	152.118
44		178.415	159.256	174.418	151.676
45		179.929	158.622	174.444	151.758
46		179.661	159.315	173.673	151.75
47		179.027	157.712	171.896	148.355
48		176.594	156.51	170.576	148.597
49		176.444	156.475	170.113	148.846
50		173.706	154.664	167.951	148.988
51		174.485	153.768	168.713	147.361
52		179.4	157.373	174.54	149.808
53		178.166	159.425	176.368	151.309
54		176.763	160.682	177.426	152.271
55		175.933	161.016	178.345	152.685
56		176.784	160.04	177.392	152.714
57		175.924	160.903	177.924	152.538
58		175.615	161.079	178.038	152.291
59		175.626	160.992	178.239	152.743
60		176.141	160.317	177.771	151.793
61		177.111	160.614	175.781	151.013
62		178.661	159.669	173.716	151.004
63		176.862	159.818	171.164	150.11
64		174.791	159.267	169.048	150.433
65		171.976	157.934	166.516	149.429
66		163.953	152.616	157.906	143.645
67		160.021	150.104	153.758	141.442
68		153.705	146.346	149.85	140.605
69		147.392	142.287	143.907	137.236
70		134.26	133.538	134.239	134.445
71		130.282	132.105	131.127	133.702
72		121.717	128.274	125.223	132.704
73		112.052	122.711	117.555	130.308
74		108.368	120.48	112.36	126.205
75		102.871	116.604	107.418	124.527
76		104.958	117.625	110.613	125.774
77		102.466	112.757	106.889	121.461
78		97.7167	108.399	103.592	116.297
79		102.018	109.189	105.671	115.668
80		102.616	106.073	105.256	110.735
81		106.922	105.766	107.963	109.883
82		112.874	109.224	115.072	114.397
83		116.388	108.08	117.586	112.59
84		118.66	107.335	117.912	109.194
85		122.181	109.621	122.665	112.147
86		122.078	110.475	123.671	113.377
87		123.225	113.417	121.513	111.994
88		121.813	109.627	121.275	110.975
89		119.868	108.267	120.331	109.709
90		118.649	108.388	119.472	111.716
91		118.879	111.006	118.682	112.798
92		115.44	111.011	116.616	114.535
93		112.217	108.452	115.181	112.858
94		106.58	108.838	112.143	116.251
95		98.9483	104.37	105.799	113
96		97.7087	104.753	103.959	114.349
97		89.3491	100.52	97.6255	112.452
98		89.7113	104.917	97.1642	116.263
99		88.6827	104.878	95.3052	116.235
100		83.4118	104.965	90.1772	116.445
101		84.0171	107.998	90.79	119.715
102		84.273	110.202	89.4075	121.886
103		84.8982	110.411	89.295	122.572
104		85.5973	114.66	88.1681	123.162
105		90.2175	117.332	92.3534	127.786
106		97.0219	124.217	93.2962	126.508
107		97.6153	126.708	94.6279	129.932
108		93.792	123.799	98.0931	136.475
109		97.6514	127.662	101.513	137.997
110		103.829	130.952	107.423	141.126
111		110.397	133.044	114.275	142.658
112		117.999	137.066	121.471	146.025
113		129.005	143.472	130.763	148.991
114		139.501	146.951	139.644	149.681
115		148.139	151.011	147.064	150.959
116		154.447	155.058	151.368	151.854
117		162.116	157.054	159.726	154.665
118		168.647	159.303	164.953	154.476
119		171.983	159.297	167.859	154.714
120		176.695	160.607	172.552	155.854
121		178.922	161.021	173.894	155.201
122		174.464	163.009	177.675	156.721
123		173.831	164.126	176.91	157.592
124		177.18	162.497	172.591	153.969
125		177.706	162.794	172.377	156.101
126		175.102	164.272	174.624	156.089
127		172.376	163.494	175.357	156.531
128		176.564	163.115	175.477	156.379
129		173.613	161.898	177.447	153.105
130		177.283	160.801	172.361	151.538
131		172.544	160.795	166.165	151.243
132		170.734	160.995	164.934	151.505
133		166.835	157.319	162.66	152.063
134		162.359	158.39	158.629	151.248
135		150.538	149.678	151.105	150.033
136		146.315	149.598	147.172	149.671
137		141.092	146.004	140.131	145.01
138		135.122	143.225	136.043	144.375
139		125.585	136.975	129.864	142.659
140		120.667	133.116	125.465	139.814
141		112.796	128.891	119.248	136.946
142		109.836	127.771	116.022	135.859
143		105.511	125.867	111.91	134.578
144		104.176	125.024	108.777	130.743
145		94.3596	119.666	101.919	128.914
146		91.6381	116.359	98.8086	125.114
147		88.3977	111.796	96.3003	122.154
148		88.0619	111.104	96.2257	119.84
149		89.9786	106.173	96.4196	115.872
150		92.9468	103.732	99.8465	113.634
151		104.127	107.939	105.951	111.694
152		105.476	107.037	109.758	114.548
153		105.748	102.6	110.199	109.309
154		111.183	105.458	113.257	110.275
155		114.362	106.097	116.483	110.822
156		115.104	105.711	117.2	107.541
157		118.177	109.057	117.656	106.363
158		119.903	109.957	119.625	108.627
159		119.919	108.892	120.676	106.709
160		123.526	112.928	123.807	111.071
161		122.421	113.908	123.962	113.654
162		119.817	111.57	121.622	111.166
163		117.53	113.369	121.018	117.366
164		113.968	110.68	116.984	113.5
165		107.03	106.066	112.213	110.517
166		105.083	109.384	109.046	112.32
167		98.5923	105.749	105.654	113.597
168		95.3798	106.168	103.545	116.54
169		94.0975	106.755	99.886	115.347
170		84.9763	102.283	93.3614	115.132
171		84.6724	104.539	92.4918	118.298
172		83.8818	105.969	92.9521	121.211
173		81.1012	107.186	89.9935	122.422
174		87.764	114.685	90.2229	119.679
175		87.1121	115.509	94.3734	128.74
176		86.3319	117.021	93.1276	129.024
177		97.0539	125.226	104.422	139.12
178		99.0955	127.641	105.729	140.413
179		104.299	131.828	110.776	143.863
180		107.495	133.173	114.315	145.895
181		111.136	136.087	116.525	145.259
182		119.05	139.806	122.817	147.031
183		126.891	143.126	130.383	149.813
184		135.647	147.48	136.322	149.817
185		141.177	150.248	140.527	149.542
186		149.919	152.492	149.381	151.643
187		157.751	158.022	155.269	152.574
188		161.493	158.802	155.705	151.025
189		167.819	161.956	164.967	155.88
190		173.016	162.431	169.703	155.903
191		177.499	163.483	170.4	154.601
192		174.426	165.638	178.437	155.475
193		175.903	165.02	178.313	156.568
194		178.07	164.854	176.174	158.846
195		175.023	164.878	179.054	158.106
196		177.603	163.317	175.105	157.901
197		170.718	165.995	174.1	160.163
198		167.965	166.857	172.051	159.199
199		168.4	166.583	171.845	159.384
200		171.565	166.527	175.294	159.521
201		168.473	166.343	172.412	158.679
202		169.4	165.935	173.794	158.025
203		174.206	165.426	178.426	157.767
204		173.256	163.852	178.852	154.711
205		177.757	160.715	173.611	153.114
206		172.043	158.962	166.703	151.142
207		167.159	155.617	162.963	150.501
208		163.624	155.638	158.544	149.475
209		151.26	150.861	149.762	149.622
210		141	146.377	140.441	145.884
211		141.032	147.698	139.792	145.751
212		136.709	145.074	136.304	144.938
213		128.216	142.116	128.815	143.467
214		124.975	140.663	125.693	142.163
215		120.315	138.791	121.175	138.943
216		115.125	135.327	117.245	137.774
217		110.891	132.376	113.239	138.398
218		106.471	130.38	109.174	137.159
219		100.258	126.234	103.379	133.822
220		99.4363	123.903	102.014	130.445
221		97.4659	120.558	101.181	129.49
222		97.4132	120.485	101.614	130.225
223		95.4485	117.9	100.477	127.386
224		99.5322	117.318	104.599	126.351
225		106.554	122.096	107.436	127.654
226		102.802	116.579	107.35	126.139
227		107.778	118.438	112.066	125.616
228		116.695	121.993	116.859	125.253
229		115.272	119.358	114.837	121.819
230		114.586	119.894	116.868	124.339
231		121.862	123.354	122.868	127.97
232		119.843	122.145	121.638	128.093
233		119.228	121.473	122.168	128.324
234		121.279	120.026	122.237	124.657
235		118.892	117.34	121.189	123.418
236		117.533	116.004	121.078	123.061
237		115.445	113.693	119.487	120.667
238		115.938	116.516	120.035	123.266
239		114.64	121.109	112.242	120.034
240		110.414	120.656	106.959	119.199
241		105.886	112.607	110.245	120.697
242		104.208	114.249	107.238	123.357
243		94.7902	109.172	100.098	122.566
244		95.0694	111.812	99.5463	125.642
245		92.9746	112.496	96.7924	126.913
246		92.2892	114.428	95.8303	128.723
247		93.4381	121.122	96.8219	136.228
248		90.6424	120.202	93.1444	133.603
249		93.3109	124.683	95.7418	137.765
250		95.7265	127.943	98.3813	142.408
251		94.1929	128.414	97.431	142.954
252		94.7845	131.026	97.7576	142.693
253		95.9382	132.945	98.3536	143.418
254		94.7841	131.309	97.5452	142.558
255		97.2592	133.806	99.843	144.606
256		101.358	136.818	103.576	146.753
257		102.191	136.218	103.984	145.566
258		108.619	140.532	110.164	148.792
259		114.556	145.481	113.328	147.191
260		117.314	147.78	117.889	150.595
261		128.45	153.078	126.526	152.537
262		130.804	151.39	129.384	152.651
263		137.05	152.995	135.357	154.171
264		138.507	157.144	131.888	149.954
265		152.145	159.234	144.603	149.463
266		158.185	159.132	153.338	154.243
267		163.352	159.796	157.633	152.532
268		166.579	159.764	161.128	153.311
269		170.852	162.355	162.349	151.419
270		175.503	161.954	168.761	152.471
271		177.586	161.202	170.046	150.259
272		178.133	163.335	171	154.548
273		177.669	163.021	174.047	152.009
274		178.694	164.585	172.133	152.978
275		178.219	164.969	173.044	154.281
276		178.362	165.887	172.355	153.187
277		177.777	164.437	168.696	152.904
278		178.343	164.421	172.163	152.125
279		176.792	164.367	171.385	151.928
280		173.174	163.533	166.041	150.007
281		168.857	163.288	161.548	151.417
282		167.059	163.916	160.793	153.294
283		161.131	161.874	154.519	151.619
284		158.046	159.502	152.517	152.811
285		150.938	157.63	146.449	150.221
286		144.592	155.806	139.328	146.2
287		138.647	151.723	135.583	147.742
288		126.841	146.762	125.171	146.149
289		124.32	145.989	123.076	145.669
290		117.381	143.089	115.793	142.959
291		107.297	138.215	108.63	141.14
292		103.116	134.02	105.092	139.929
293		97.9096	130.907	100.073	137.831
294		96.9429	130.37	98.466	136.071
295		92.5299	125.655	96.0983	133.844
296		92.0854	124.163	95.8978	133.595
297		94.8986	123.307	96.6023	131.733
298		90.7884	119.343	95.367	130.21
299		89.7067	116.204	92.4823	123.284
300		98.4186	118.642	100.399	126.371
301		97.1594	114.609	100.732	124.252
302		101.004	113.03	104.467	117.973
303		103.548	114.031	105.932	117.793
304		106.99	118.048	110.1	120.094
305		103.817	115.029	106.486	115.695
306		107.39	117.827	110.336	119.683
307		100.788	112.593	104.799	113.358
308		99.7229	112.491	103.699	115.111
309		100.692	114.98	104.689	117.68
310		98.151	113.597	102.647	117.644
311		93.7718	111.446	99.5326	118.67
312		93.2176	112.112	98.3987	121.021
313		92.4622	114.05	97.6547	124.649
314		90.2305	113.928	95.7504	125.906
315		90.3013	116.731	93.5154	126.497
316		91.7996	120.994	96.2771	133.076
317		97.8098	129.275	100.489	136.968
318		99.7073	130.957	103.069	139.037
319		99.9051	132.455	104.854	142.642
320		106.025	139.455	106.704	140.696
321		109.216	137.583	115.815	150.911
322		117.37	144.1	118.759	147.258
323		116.291	144.096	120.505	152.751
324		123.056	146.785	126.708	154.709
325		132.991	151.197	132.338	152.607
326		139.256	155.562	138.122	154.721
327		145.815	155.351	146.94	157.657
328		153.885	158.466	153.994	158.805
329		160.937	161.705	158.816	158.155
330		173.924	165.619	168.015	155.924
331		177.433	165.464	171.667	156.435
332		178.302	166.413	174.486	154.309
333		176.001	166.566	176.247	154.78
334		174.632	166.372	177.83	154.704
335		172.439	166.603	177.878	154.689
336		172.761	166.995	177.835	154.217
337		170.569	167.358	176.855	156.315
338		170.669	166.342	175.971	155.998
339		168.599	167.977	175.023	156.563
340		167.512	166.738	173.674	156.348
341		167.685	167.604	173.761	156.071
342		172.42	164.7	177.065	154.936
343		172.359	163.557	177.538	155.034
344		166.515	166.175	172.484	155.225
345		167.086	165.524	172.17	156.14
346		168.489	165.64	173.586	155.461
347		173.489	162.97	177.042	154.818
348		170.594	163.855	176.463	154.721
349		169.481	164.318	175.352	154.052
350		171.386	163.555	177.352	154.265
351		171.747	162.929	178.023	153.478
352		169.987	164.424	175.606	153.913
353		171.471	164.266	176.423	153.688
354		172.444	164.174	178.262	153.708
355		170.174	165.291	177.021	153.894
356		169.773	165.692	176.381	154.258
357		170.864	165.919	177.195	155.088
358		169.65	166.329	176.84	153.611
359		171.02	165.761	176.219	154.661
360		170.419	165.4	175.221	154.996
361		172.113	164.56	176.545	154.814
362		173.373	164.045	177.159	154.963
363		173.79	164.074	177.703	154.95
364		175.28	164.33	178.538	155.087
365		178.112	163.13	178.262	155.566
366		179.771	163.927	176.242	155.542
367		176.741	162.74	174.16	155.781
368		172.308	162.119	168.095	154.052
369		165.779	160.645	163.241	153.364
370		158.007	154.782	157.231	150.598
371		149.897	150.465	150.125	147.443
372		125.769	142.327	131.088	143.448
373		117.959	136.889	125.04	143.102
374		117.773	138.368	122.735	140.816
375		110.946	133.459	116.407	137.726
376		106.984	129.266	112.248	135.171
377		106.572	127.31	112.053	132.764
378		100.362	121.718	104.76	127.066
379		99.3819	119.559	102.113	124.125
380		99.0903	116.897	102.126	120.397
381		98.4854	114.634	102.731	119.847
382		109.352	119.511	103.443	114.335
383		107.601	111.591	108.623	114.683
384		111.904	109.237	110.785	109.976
385		114.906	106.852	113.606	107.814
386		118.315	105.913	116.563	106.383
387		118.628	106.387	116.854	106.706
388		119.923	106.34	117.557	105.888
389		119.868	106.193	117.445	106.657
390		120.496	108.086	117.733	108.347
391		121.53	106.596	119.551	107.871
392		121.8	106.319	119.796	107.377
393		122.351	107.243	120.224	107.51
394		122.927	106.314	120.808	106.734
395		123.01	106.756	120.685	106.753
396		123.197	106.545	121.233	107.185
397		124.273	106.944	121.864	106.795
398		124.902	107.099	122.968	107.418
399		125.084	107.444	122.538	107.705
