# Supplementary material for: Exploring the potential of the sit-to-stand test for self-assessment of physical condition in advanced knee osteoarthritis patients using computer vision
Source: Front Public Health. 2024 Feb 7;12:1348236. doi: 10.3389/fpubh.2024.1348236 (PMC10880867; doi:10.3389/fpubh.2024.1348236)
Supplement: Supplementary file 2 [file Data_Sheet_1.ZIP › Supplementary Materials/Time series data/20_angel_order.xls]

## Sheet: Sheet1
Unnamed: 0		R_HIP_ANGEL	R_KNEE_ANGEL	L_HIP_ANGEL	L_KNEE_ANGEL
0		141.571	122.218	139.411	114.871
1		140.507	122.557	138.021	115.503
2		138.61	121.631	137.197	115.287
3		132.894	122.529	132.257	116.791
4		127.095	120.388	127.793	117.358
5		120.501	119.254	121.945	118.5
6		114.289	118.001	117.868	122.038
7		112.299	119.989	115.117	124.436
8		109.898	122.925	112.747	127.009
9		110.392	129.536	112.288	132.547
10		112.312	132.435	113.726	134.149
11		115.946	135.798	116.818	136.67
12		118.604	137.745	120.193	139.823
13		123.202	141.777	123.798	141.61
14		127.903	144.132	127.656	143.996
15		140.366	148.249	142.205	149.526
16		148.343	152.242	147.634	148.189
17		157.979	155.32	155.426	148.379
18		161.977	158.365	159.839	151.098
19		165.726	159.887	163.737	152.043
20		171.588	160.837	168.966	154.074
21		173.798	161.326	171.537	154.048
22		175.09	162.252	175.879	156.704
23		176.074	163.902	177.296	158.457
24		176.024	164.517	177.619	158.476
25		175.555	163.645	178.055	158.116
26		176.886	165.222	177.893	158.624
27		177.125	165.516	177.216	158.268
28		175.066	164.213	176.225	158.342
29		175.981	164.749	176.098	157.901
30		176.622	166.401	176.68	158.444
31		175.399	164.988	175.754	157.552
32		176.97	166.618	174.111	155.92
33		177.376	166.837	174.163	155.837
34		174.588	163.84	171.947	153.687
35		168.802	160.232	165.836	148.427
36		166.513	159.93	163.746	149.637
37		166.795	158.368	164.905	149.967
38		169.255	161.541	167.137	150.639
39		167.965	161.176	166.562	151.459
40		166.737	162.463	164.135	149.738
41		165.922	159.101	164.176	148.368
42		166.557	160.81	164.181	148.524
43		162.341	157.874	159.168	144.995
44		162.049	157.17	159.476	146.748
45		159.618	159.838	155.295	143.722
46		156.098	158.638	151.146	141.368
47		152.414	154.546	148.342	139.602
48		149.399	153.496	146.082	138.447
49		139.007	146.961	136.143	132.035
50		136.972	146.382	133.839	133.866
51		134.676	147.907	131.554	132.387
52		129.872	144.819	128.398	132.865
53		125.059	144.392	124.941	133.268
54		121.758	142.571	124.073	133.646
55		111.297	137.597	117.926	133.969
56		111.963	137.773	118.309	134.693
57		106.956	133.657	114.658	133.676
58		112.958	136.916	120.795	138.78
59		109.35	133.503	118.006	135.935
60		107.544	132.015	116.513	136.347
61		103.821	127.914	114.847	136.48
62		110.587	131.792	112.953	131.521
63		102.676	124.14	113.702	134.538
64		100.485	121.123	112.283	130.87
65		114.146	130.85	117.44	133.395
66		108.503	122.808	119.236	129.414
67		116.458	126.464	125.2	131.051
68		120.299	128.496	126.99	128.83
69		130.932	140.487	127.903	130.932
70		130.085	135.804	139.348	138.61
71		127.443	129.986	133.61	127.905
72		132.361	132.983	136.987	130.59
73		134.791	133.237	139.285	130.231
74		135.693	134.199	140.442	133.391
75		136.251	136.984	141.462	135.437
76		136.196	136.377	141.221	136.13
77		135.319	136.448	139.982	136.064
78		134.961	135.712	140.279	135.773
79		135.844	136.64	139.694	135.915
80		141.563	145.602	136.423	131.434
81		135.601	135.195	139.594	135.699
82		139.023	139.942	143.27	141.28
83		134.357	135.441	138.648	135.937
84		140.864	146.37	133.764	130.565
85		138.561	144.191	131.487	128.48
86		139.203	144.603	132.12	129.352
87		136.475	144.934	127.119	127.192
88		136.715	145.824	127.225	129.451
89		127.222	144.073	115.623	128.294
90		125.381	145.157	113.799	128.163
91		123.971	146.901	111.955	130.316
92		122.073	145.692	117.396	140.458
93		121.455	146.707	116.565	141
94		122.299	148.044	117.3	142.379
95		130.594	155.69	118.028	138.396
96		131.301	155.158	124.1	145.639
97		140.437	160.571	128.765	143.988
98		144.162	160.886	137.288	149.875
99		149.56	161.202	143.766	151.901
100		154.883	163.061	149.026	153.242
101		163.763	166.025	157.986	153.028
102		166.597	167.481	161.475	154.024
103		168.711	167.513	163.743	153.727
104		168.434	167.634	162.508	152.444
105		168.616	166.078	163.74	151.528
106		168.728	166.773	164.601	152.704
107		163.038	161.881	160.501	151.21
108		159.709	160.354	157.14	150.682
109		156.698	157.65	154.125	149.208
110		157.978	157.962	155.328	149.533
111		155.837	155.986	153.698	148.73
112		153.643	156.01	150.677	147.575
113		156.774	156.227	153.928	145.724
114		163.382	159.5	157.253	143.656
115		160.873	156.932	159.305	144.779
116		165.439	158.585	163.189	145.931
117		171.215	161.391	162.736	142.594
118		177.541	165.438	171.385	147.961
119		176.626	167.746	169.56	149.513
120		177.677	166.591	172.038	153.163
121		176.875	169.422	170.397	153.824
122		176.929	167.586	171.7	153.197
123		174.537	168.689	167.717	152.803
124		173.108	167.637	165.5	147.94
125		171.342	164.829	163.275	145.651
126		169.576	164.955	162.117	146.041
127		168.475	164.226	159.713	142.318
128		165.504	160.375	157.418	143.012
129		165.01	163.062	155.734	142.2
130		159.52	161.02	149.727	141.651
131		158.329	160.053	148.578	140.198
132		153.728	159.103	142.587	137.927
133		149.435	156.985	138.95	136.837
134		146.065	156.946	134.565	135.903
135		142.102	153.436	132.263	133.637
136		135.107	149.625	127.439	131.404
137		130.893	145.435	125.192	131.31
138		126.434	141.372	122.471	129.023
139		118.74	136.47	116.284	126.72
140		111.055	131.845	114.21	133.221
141		107.339	130.222	108.526	125.495
142		109.427	131.377	108.619	127.427
143		100.058	122.768	107.446	128.867
144		99.9076	122.256	106.997	128.259
145		99.2708	120.423	106.968	127.784
146		97.7444	118.219	106.589	126.622
147		99.7869	117.032	110.062	126.649
148		109.173	129.583	108.475	123.254
149		99.7115	114.938	111.61	124.676
150		106.913	119.617	115.692	125.779
151		114.375	124.88	120.8	129.337
152		110.67	121.671	118.625	126.522
153		123.655	132.16	128.626	134.934
154		126.119	131.61	131.014	133.402
155		128.224	135.026	132.52	135.541
156		138.633	141.574	132.772	128.167
157		139.542	141.775	132.242	125.714
158		141.388	144.274	132.301	127.408
159		139.179	139.342	132.221	123.229
160		139.516	142.63	130.639	126.003
161		136.827	138.524	129.427	122.743
162		135.997	140.471	127.68	123.373
163		135.923	137.785	127.896	120.309
164		133.129	141.467	123.068	124.716
165		129.357	138.123	118.212	121.465
166		121.289	134.644	113.18	122.815
167		116.453	137.85	106.529	125.628
168		116.475	138.106	105.242	125.243
169		109.513	132.81	106.336	133.905
170		108.993	140.471	106	138.056
171		111.003	143.008	107.932	141.378
172		115.46	146.85	111.181	144.216
173		117.69	149.312	113.088	146.288
174		121.383	148.893	118.329	146.821
175		126.486	154.117	116.114	140.203
176		137.313	158.419	126.171	142.112
177		143.576	160.405	138.602	152.884
178		151.325	162.962	141.296	146.999
179		156.464	162.725	147.263	148.342
180		160.172	162.049	155.831	154.083
181		162.245	161.758	158.874	155.586
182		165.954	165.268	162.646	156.825
183		167.556	166.052	164.433	157.555
184		168.54	165.702	164.959	157.977
185		171.643	166.507	168.431	155.95
186		171.904	167.993	167.138	155.75
187		173.422	169.354	166.819	153.919
188		170.27	165.44	164.553	154.097
189		170.377	166.334	165.428	154.46
190		169.212	165.121	162.833	153.061
191		171.66	164.825	168.621	156.785
192		173.131	166.306	170.483	157.797
193		175.067	167.025	172.074	158.355
194		174.642	167.281	171.221	157.523
195		174.959	166.616	171.219	156.005
196		174.156	165.818	170.79	155.86
197		173.294	167.228	169.21	155.154
198		168.916	164.458	164.752	151.591
199		167.787	163.103	161.358	147.515
200		164.815	160.339	161.41	149.168
201		165.792	163.324	159.98	147.012
202		164.55	163.423	157.896	146.095
203		162.417	162.674	155.641	145.902
204		157.426	161.61	150.641	143.929
205		154.589	158.5	148.106	142.767
206		151.053	156.1	144.414	141.36
207		144.315	152.143	141.212	141.674
208		137.276	148.723	132.996	137.117
209		131.41	147.15	127.52	135.683
210		127.196	146.968	124.266	135.13
211		124.53	145.044	120.919	134.233
212		118.264	142.899	118.356	134.961
213		120.346	146.548	112.47	128.529
214		122.233	145.867	117.47	131.498
215		114.476	140.386	112.705	130.174
216		108.928	134.236	110.213	130.975
217		104.701	133	110.576	137.09
218		100.72	131.873	106.912	135.697
219		96.3504	128.703	103.643	133.528
220		99.5917	129.044	102.408	127.64
221		92.1488	123.515	99.377	127.755
222		91.7047	121.172	99.0172	126.139
223		90.8586	117.687	98.6452	124.772
224		90.0452	113.947	98.4676	121.924
225		92.5674	112.937	102.973	121.815
226		92.4357	109.811	102.14	117.778
227		101.098	113.344	113.391	123.309
228		100.943	112.013	111.797	117.503
229		105.581	115.099	115.212	118.382
230		109.62	116.16	119.354	121.211
231		114.445	119.673	120.989	121.834
232		123.865	125.198	127.279	124.726
233		127.937	124.704	130.334	124.407
234		136.337	132.74	134.094	121.378
235		131.049	121.773	133.002	119.805
236		132.487	125.251	135.908	122.391
237		134.129	126.736	135.866	122.318
238		139.353	133.626	130.965	115.705
239		140.595	132.95	132.467	115.338
240		131.772	122.43	130.99	115.921
241		138.335	131.472	130.507	113.676
242		129.767	120.103	130.149	115.635
243		131.681	121.915	131.506	115.685
244		129.172	121.427	130.339	117.406
245		134.851	129.237	127.746	113.451
246		134.739	132.059	127.713	116.164
247		132.434	129.411	134.466	129.475
248		125.704	127.075	127.154	125.449
249		124.169	127.709	117.931	116.048
250		118.872	128.797	119.224	127.807
251		120.526	132.391	119.818	131.666
252		117.504	133.772	116.48	132.441
253		118.122	136.392	116.653	136.106
254		118.822	138.573	116.832	136.881
255		121.16	140.51	119.188	139.181
256		134.422	151.07	131.662	145.392
257		138.265	151.237	136.384	147.538
258		145.632	156.374	143.954	149.775
259		151.62	158.162	150.042	152.218
260		156.607	157.281	155.369	152.33
261		162.148	161.523	160.239	154.245
262		165.024	163.084	164.115	155.383
263		165.49	165.865	161.687	151.792
264		164.628	163.417	160.617	150.628
265		168.231	165.793	163.485	152.126
266		165.387	163.262	160.845	150.056
267		165.071	159.837	162.502	150.817
268		162.844	158.622	159.3	149.189
269		156.062	154.102	155.374	148.624
270		156.519	154.559	155.611	148.602
271		158.008	155.785	152.17	144.046
272		154.805	153.538	153.41	147.126
273		159.847	156.219	158.405	147.656
274		160.216	156.362	158.319	146.788
275		163.668	160.388	161.149	152.004
276		164.403	159.945	162.638	148.345
277		164.509	158.863	161.831	146.73
278		163.73	157.828	161.411	147.985
279		162.585	159.064	159.588	145.822
280		165.273	157.957	160.186	141.636
281		163.305	160.799	156.377	138.894
282		163.032	159.027	155.957	139.668
283		162.03	157.171	156.528	142.312
284		157.689	158.184	152.325	143.2
285		153.011	155.037	151.145	143.7
286		148.976	153.395	146.827	140.427
287		143.508	149.672	141.384	138.155
288		139.853	145.231	138.387	136.572
289		135.856	143.608	133.531	133.237
290		127.867	140.686	124.592	129.137
291		124.315	138.747	121.488	127.548
292		127.561	140.47	119.88	124.528
293		118.932	134.317	117.558	126.064
294		116.936	134.08	115.39	124.301
295		114.391	132.169	114.127	123.822
296		114.211	131.64	108.89	117.846
297		113.502	130.481	109.787	118.638
298		110.703	129.467	106.604	117.82
299		104.711	126.565	108.937	125.353
300		101.38	124.23	106.669	125.834
301		100.598	123.989	105.15	125.807
302		96.478	121.422	100.932	125.497
303		94.8784	118.825	99.6101	122.385
304		94.6799	116.522	101.3	121.495
305		91.9779	111.64	98.7944	115.958
306		94.4002	113.741	101.511	117.609
307		96.7064	111.495	104.529	115.219
308		105.054	117.291	110.771	117.31
309		111.719	118.92	117.16	119.529
310		115.821	121.247	120.627	120.263
311		120.526	122.714	123.927	121.944
312		120.731	119.723	125.406	121.098
313		141.559	136.737	134.58	121.008
314		134.481	125.888	135.583	121.789
315		136.019	125.818	136.544	120.462
316		144.737	135.326	135.94	117.934
317		140.299	129.413	139.877	123.551
318		147.708	138.923	137.414	121.364
319		146.737	139.077	135.91	120.47
320		147.259	137.712	137.071	119.529
321		148.336	138.414	138.191	120.971
322		147.968	137.599	138.437	121.29
323		146.909	137.336	136.483	119.086
324		145.902	135.932	135.97	117.904
325		138.285	127.216	136.166	121.312
326		139.79	133.715	130.333	116.662
327		137.29	135.32	129.438	121.129
328		129.777	130.585	122.446	117.31
329		127.592	134.28	120.721	123.505
330		122.718	134.889	114.414	124.568
331		114.627	132.502	107.088	124.399
332		113.093	135.118	112.35	135.795
333		111.963	138.056	111.713	139.721
334		113.431	141.004	112.582	141.892
335		115.11	143.729	114.118	144.155
336		120.381	146.049	120.087	146.271
337		124.953	147.182	125.449	146.787
338		133.931	150.305	133.866	146.467
339		139.591	152.065	135.58	142.895
340		146.852	157.189	141.925	145.53
341		151.379	157.9	147.795	146.806
342		154.284	157.78	154.258	151.895
343		157.562	161.904	156.864	154.888
344		156.29	159.553	155.5	154.002
345		158.416	160.093	157.888	154.501
346		158.837	160.985	157.716	152.274
347		160.534	158.761	159.688	152.316
348		165.76	161.408	164.12	152.951
349		170.201	163.448	167.712	154.915
350		171.844	164.164	170.907	156.219
351		173.999	166.261	172.559	158.43
352		173.929	167.576	172.681	159.928
353		173.505	168.757	173.712	160.559
354		173.701	168.334	173.017	159.804
355		173.658	168.543	172.177	157.813
356		172.892	167.501	168.041	153.822
357		172.068	166.668	169.496	155.433
358		170.937	165.699	167.841	151.323
359		168.591	161.648	164.728	146.974
360		167.897	163.082	164.741	149.351
361		166.178	163.366	164.123	150.732
362		165.994	165.204	161.888	148.918
363		165.007	164.567	161.463	148.448
364		161.482	163.641	156.531	144.25
365		153.291	158.193	151.994	143.775
366		149.666	156.134	148.578	141.309
367		140.862	151.536	139.743	136.902
368		130.017	144.527	132.884	133.317
369		123.579	139.511	126.992	130.269
370		119.329	137.303	122.638	128.823
371		112.437	134.888	115.901	125.167
372		108.206	131.67	113.327	122.569
373		106.573	131.981	112.361	123.432
374		106.787	131.627	112.313	124.568
375		105.792	130.037	111.224	121.944
376		99.6734	121.613	102.281	110.131
377		93.2261	120.154	102.899	114.382
378		92.0147	119.242	102.379	116.329
379		91.1602	117.452	100.559	115.811
380		90.1926	116.681	94.2223	110.598
381		86.0071	112.207	96.3018	113.948
382		83.9574	107.509	94.8425	112.705
383		85.4721	107.36	96.6348	111.908
384		92.5209	109.423	102.695	113.346
385		92.4461	107.287	103	110.723
386		98.9986	111.204	108.405	113.17
387		107.862	113.55	113.116	113.835
388		120.938	123.05	121.054	111.629
389		125.456	118.989	126.013	113.527
390		123.658	117.824	122.149	108.587
391		124.715	117.326	124.886	109.998
392		134.548	129.493	123.478	108.562
393		126.97	118.336	124.786	107.952
394		130.43	123.506	128.275	113.487
395		130.752	122.521	129.581	115.977
396		137.1	128.506	129.506	110.744
397		141.458	132.017	128.001	109.812
398		139.402	131.771	125.652	107.908
399		132.795	117.637	128.354	107.854
