# Supplementary material for: Exploring the potential of the sit-to-stand test for self-assessment of physical condition in advanced knee osteoarthritis patients using computer vision
Source: Front Public Health. 2024 Feb 7;12:1348236. doi: 10.3389/fpubh.2024.1348236 (PMC10880867; doi:10.3389/fpubh.2024.1348236)
Supplement: Supplementary file 2 [file Data_Sheet_1.ZIP › Supplementary Materials/Time series data/21_angel_order.xls]

## Sheet: Sheet1
Unnamed: 0		R_HIP_ANGEL	R_KNEE_ANGEL	L_HIP_ANGEL	L_KNEE_ANGEL
0		120.321	104.818	115.414	89.439
1		119.801	104.398	114.809	88.1724
2		120.265	105.601	115.033	89.0491
3		121.277	105.67	116.616	90.7364
4		121.174	105.769	116.228	90.1696
5		120.707	105.516	115.808	89.5336
6		120.819	105.575	116.127	90.1334
7		120.656	105.398	116.048	90.2124
8		120.838	105.805	116.473	91.7139
9		120.833	105.388	116.193	91.0773
10		118.413	105.374	114.183	90.1469
11		119.209	105.082	114.767	91.5186
12		118.852	104.628	114.393	91.1523
13		116.06	103.858	112.462	89.2398
14		117.962	105.52	114.024	92.6949
15		117.501	106.331	113.662	94.2079
16		115.049	107.243	112.486	95.5918
17		116.208	107.393	113.031	95.7276
18		115.319	107.545	112.276	96.9223
19		110.915	107.657	110.079	100.041
20		111.093	106.693	110.041	100.041
21		109.601	106.006	107.726	98.7594
22		105.361	104.959	105.204	99.4122
23		105.574	106.757	104.666	100.658
24		103.779	106.905	103.827	101.521
25		100.825	105.265	101.137	101.311
26		101.539	107.478	100.739	102.302
27		103.843	110.891	102.837	104.114
28		99.5197	109.771	99.4263	103.604
29		99.4174	110.665	98.513	104.335
30		103.613	114.405	102.773	108.588
31		100.863	112.644	100.589	107.486
32		100.571	115.23	99.9128	109.922
33		105.426	117.785	104.997	115.376
34		108.438	122.521	108.572	121.226
35		112.729	125.227	112.446	124.927
36		117.876	129.325	118.482	129.754
37		119.828	132.617	120.27	131.555
38		125.165	136.258	125.566	136.275
39		129.145	136.893	129.818	138.827
40		131.191	140.107	131.664	140.734
41		133.576	143.395	133.166	142.373
42		135.31	143.025	135.449	143.077
43		137.872	145.884	137.746	144.689
44		144.099	149.913	143.897	147.786
45		142.837	147.279	143.808	147.203
46		150.138	149.353	150.84	147.97
47		151.058	150.651	151.351	147.77
48		146.925	147.525	148.876	146.276
49		150.486	148.49	151.937	147.389
50		152.739	149.502	153.366	147.377
51		153.033	150.115	153.352	145.822
52		156.568	151.91	156.383	149.116
53		156.882	151.433	156.591	148.572
54		157.844	152.952	158.389	149.288
55		158.516	150.601	158.783	149.047
56		159.707	152.497	159.651	150.083
57		160.253	152.314	161.79	151.758
58		161.964	154.39	162.811	152.054
59		161.514	154.762	162.75	152.273
60		161.079	152.778	163.206	151.942
61		164.313	156.51	165.64	154.476
62		165.636	158.256	166.756	156.217
63		165.09	157.416	166.512	155.099
64		164.826	157.424	166.049	154.105
65		163.677	158.045	164.499	154.4
66		164.425	158.363	165.426	155.101
67		164.182	158.546	165.138	154.648
68		163.208	158.684	163.238	154.298
69		160.704	157.244	161.768	154.06
70		161.331	156.815	161.254	153.574
71		158.67	156.203	158.201	153.058
72		157.484	155.642	156.847	152.299
73		154.481	152.423	154.074	150.854
74		152.656	152.458	152.258	150.124
75		149.665	149.919	149.51	147.688
76		144.621	145.033	143.757	141.828
77		144.23	144.958	143.693	142.324
78		141.626	143.074	140.913	139.375
79		139.8	141.692	137.982	137.133
80		136.327	139.388	134.859	135.663
81		132.27	138.828	130.374	135.816
82		130.389	136.455	128.287	133.575
83		127.289	133.561	125.478	131.154
84		122.248	129.15	120.027	127.606
85		125.637	131.744	122.361	129.123
86		121.373	128.782	118.473	124.746
87		118.831	126.196	116.916	124.269
88		120.122	128.42	116.61	124.126
89		118.981	127.348	115.385	122.459
90		118.934	127.593	116.746	124.247
91		119.875	127.929	117.297	124.546
92		118.648	125.364	116.093	121.575
93		117.971	122.854	114.741	120.435
94		116.534	120.402	113.497	118.042
95		114.167	116.749	111.535	115.536
96		115.01	118.321	112.644	117.615
97		114.888	118.121	112.629	116.38
98		115.339	118.139	112.564	116.495
99		114.819	118.528	112.234	116.836
100		114.191	117.515	111.487	114.49
101		116.244	119.192	113.446	116.426
102		116.984	119.412	113.95	115.89
103		116.471	118.43	112.967	115.323
104		114.63	117.518	111.795	113.719
105		119.751	125.848	116.302	123.564
106		119.245	123.25	116.285	121.965
107		118.182	122.528	116.021	122.702
108		121.171	127.352	118.55	126.782
109		122.446	126.761	120.27	128.446
110		122.012	125.037	120.334	127.71
111		122.071	127.603	119.438	128.016
112		123.52	129.151	120.507	129.42
113		125.163	131.097	121.908	130.377
114		125.309	132.367	122.347	132.591
115		126.528	133.37	123.257	133.573
116		131.322	137.713	128.245	136.342
117		133.621	140.632	131.556	139.357
118		141.717	144.109	139.922	142.937
119		146.538	146.029	144.161	144.491
120		149.988	149.868	147.421	145.974
121		153.993	151.389	152.467	148.015
122		157.041	153.587	155.183	150.051
123		157.874	153.895	158.077	153.897
124		160.843	155.83	162.102	153.935
125		163.757	156.63	164.716	155.887
126		161.929	157.106	158.057	151.36
127		164.667	158.993	160.346	150.06
128		162.818	158.735	158.418	150.36
129		164.615	160.205	159.841	150.306
130		163.914	158.417	163.773	154.371
131		164.076	158.31	157.28	148.591
132		162.181	158.247	157.143	146.152
133		162.758	157.167	161.137	150.977
134		161.288	155.232	159.356	151.035
135		160.15	155.582	156.704	147.239
136		159.964	154.521	154.983	146.334
137		157.521	153.206	156.951	151.234
138		158.418	155.395	157.255	150.726
139		154.261	152.233	151.367	146.524
140		153.77	151.754	151.165	146.507
141		149.901	150.738	145.191	141.296
142		148.697	148.713	145.082	142.424
143		143.473	143.921	142.88	142.413
144		137.503	140.736	137.193	138.279
145		141.095	142.893	136.644	136.01
146		140.804	142.427	136.003	135.861
147		129.658	133.651	126.449	129.402
148		133.673	134.827	129.333	131.603
149		128.035	131.476	127.679	132.198
150		126.858	130.144	126.976	131.325
151		122.192	124.633	123.429	127.681
152		124.675	125.397	124.973	127.699
153		119.875	120.267	121.326	122.915
154		122.984	121.813	124.799	124.277
155		129.741	129.693	122.134	120.436
156		124.516	123.388	121.367	117.729
157		128.437	124.882	121.385	116.106
158		123.355	119.058	123.79	119.056
159		127.245	125.381	120.5	115.218
160		126.141	120.888	118.565	111.285
161		121.149	116.337	121.572	115.413
162		126.728	122.45	119.509	112.616
163		126.943	122.673	119.539	112.023
164		126.174	122.934	119.943	113.762
165		127.132	122.945	120.744	114.981
166		125.193	122.899	119.032	114.825
167		123.722	120.422	115.98	110.769
168		120.942	117.879	118.789	115.464
169		118.591	117.521	116.166	114.309
170		119.261	117.378	116.946	116.251
171		120.473	119.665	118.073	119.019
172		122.238	123.494	119.725	122.627
173		117.131	119.699	115.187	118.772
174		121.95	125.076	118.896	124.736
175		122.955	129.261	120.373	127.917
176		125.528	132.187	123.358	132.022
177		124.764	131.722	122.552	132.186
178		128.102	134.767	125.386	134.549
179		133.408	142.074	126.044	133.173
180		131.705	138.746	129.661	138.671
181		136.718	142.326	134.157	141.444
182		137.858	145.261	131.396	136.802
183		141.85	146.035	140.735	146.053
184		147.352	150.38	145.456	148.015
185		149.139	153.485	148.161	151.732
186		151.226	153.774	149.209	151.506
187		159.229	157.795	158.187	155.46
188		160.156	157.264	160.672	156.27
189		163.222	160.675	162.491	156.597
190		166.256	159.203	162.784	152.832
191		166.393	158.882	164.304	154.517
192		168.843	160.858	165.355	153.817
193		169.901	158.503	167.492	153.924
194		170.662	158.787	168.533	155.452
195		170.79	159.971	166.2	153.341
196		173.79	160.723	172.088	155.572
197		173.544	159.938	170.589	154.565
198		172.86	159.563	168.725	152.859
199		169.606	158.693	163.661	151.578
200		168.435	158.716	161.86	149.919
201		166.955	158.132	161.901	151.042
202		165.811	157.402	160.379	150.386
203		163.251	157.073	157.697	151.248
204		163.407	158.546	157.946	150.719
205		162.127	155.967	159.605	151.699
206		159.865	155.768	156.449	148.636
207		157.235	153.427	154.028	147.973
208		155.339	152.228	152.482	147.52
209		151.465	151.029	147.035	142.597
210		149.7	149.349	146.108	143.311
211		136.624	140.354	134.074	135.84
212		134.065	137.366	132.598	136.212
213		128.98	133.593	127.549	134.089
214		127.895	133.681	126.646	132.884
215		124.693	129.532	123.193	130.016
216		123.13	129.346	117.774	126.652
217		120.73	126.272	119.714	126.674
218		119.733	125.077	119.791	126.901
219		119.944	127.916	115.46	124.052
220		119.216	125.128	114.398	121.292
221		117.914	122.578	114.176	120.26
222		122.418	128.349	117.132	122.85
223		115.368	117.645	115.619	117.974
224		117.264	117.269	118.67	117.489
225		118.911	118.965	120.059	119.498
226		119.963	119.895	119.148	118.577
227		119.874	119.084	116.496	111.715
228		122.527	122.09	115.791	111.581
229		125.677	125.268	116.768	113.692
230		122.751	122.379	114.879	110.204
231		122.541	121.231	114.325	109.677
232		125.142	124.189	114.929	111.557
233		117.55	113.726	116.864	112.198
234		118.768	117.437	117.775	116.581
235		119.937	119.604	118.361	117.09
236		118.844	119.329	118.118	119.294
237		115.312	119.277	115.787	120.524
238		116.894	119.371	116.79	121.395
239		116.524	120.104	116.001	121.616
240		117.541	125.16	112.63	119.167
241		119.477	125.196	113.552	118.824
242		120.545	129.504	113.357	120.358
243		117.893	129.671	111.124	121.051
244		121.006	130.138	117.653	128.804
245		121.115	132.058	113.014	123.552
246		122.727	133.933	120.081	133.836
247		125.227	137.909	122.55	136.128
248		126.534	139.315	123.154	138.14
249		130.514	142.427	120.377	132.161
250		130.083	141.964	128.193	142.265
251		132.384	143.78	130.17	143.871
252		137.983	149.103	135.374	147.28
253		140.638	151.087	132.295	142.611
254		140.277	151.245	131.774	142.225
255		142.729	151.534	137.707	146.19
256		147.662	154.867	144.867	152.389
257		146.53	152.368	141.997	149.094
258		150.059	154.942	145.401	149.578
259		151.648	154.52	146.715	148.828
260		152.72	154.297	147.432	147.901
261		153.796	156.36	146.039	146.153
262		157.171	154.338	147.165	145.503
263		156.098	153.292	146.443	144.922
264		159.99	154.277	154.324	147.952
265		164.607	156.822	159.471	152.348
266		165.95	156.06	157.549	148.305
267		167.058	157.708	161.757	150.765
268		167.08	159.259	163.98	153.528
269		168.34	159.792	165.4	155.036
270		170.206	160.37	166.878	152.503
271		170.723	160.728	166.109	153.289
272		170.004	160.435	166.451	153.489
273		169.745	160.84	166.193	154.036
274		168.841	160.325	164.923	153.85
275		166.844	159.798	162.517	151.657
276		165.189	158.66	160.525	151.135
277		162.65	157.577	157.877	150.772
278		161.843	157.627	156.817	150.752
279		157.675	155.264	154.592	150.089
280		154.685	153.301	150.891	148.167
281		152.648	153.971	149.764	148.472
282		143.355	147.204	139.077	141.454
283		139.1	142.35	134.616	138.78
284		131.298	137.635	129.392	138.765
285		129.821	137.59	127.039	136.898
286		127.599	134.772	126.054	136.854
287		123.736	132.08	121.583	133.499
288		121.832	131.257	120.905	133.7
289		120.495	130.509	119.387	132.12
290		116.122	125.587	115.135	128.99
291		117.004	124.633	117.349	130.18
292		119.632	125.916	116.452	126.031
293		114.567	121.913	112.865	123.52
294		124.22	130.795	115.438	122.914
295		118.31	122.957	116.883	126.049
296		120.011	126.212	110.933	117.307
297		120.542	124.083	119.258	126.428
298		119.843	122.317	117.88	124.08
299		123.397	127.044	115.198	118.222
300		125.468	126.866	116.53	117.586
301		122.969	123.387	121.677	123.676
302		119.224	117.432	117.243	117.96
303		121.055	119.025	119.677	119.067
304		124.244	122.638	118.817	116.091
305		121.82	118.717	120.64	117.783
306		121.634	118.339	120.256	117.529
307		121.479	117.255	120.279	117.77
308		122.074	118.816	117.999	114.431
309		122.179	118.168	118.142	113.206
310		118.336	113.475	116.703	112.809
311		117.057	114.516	115.978	113.708
312		115.924	114.279	114.869	112.088
313		114.049	112.959	113.724	112.477
314		114.019	114.612	113.137	112.887
315		112.481	114.212	110.602	111.481
316		112.853	114.779	110.339	112.886
317		118.834	122.819	114.195	116.859
318		112.325	117.984	111.973	119.275
319		119.66	127.942	112.303	120.53
320		118.519	125.608	117.485	127.28
321		117.2	128.642	109.706	122.038
322		120.523	130.975	112.14	124.038
323		117.023	127.728	115.361	130.579
324		116.866	128.386	114.333	129.486
325		118.763	130.816	115.267	130.888
326		123.222	135.625	114.889	128.426
327		121.961	134.942	119.071	135.042
328		119.975	132.909	117.851	134.228
329		125.724	138.769	123.091	137.999
330		127.56	139.864	125.029	138.929
331		127.263	139.701	125.338	139.557
332		128.49	139.734	126.647	139.934
333		132.537	141.278	131.157	141.419
334		134.807	143.654	132.848	142.177
335		137.677	144.546	136.121	143.997
336		143.297	142.971	138.51	138.78
337		146.646	146.296	145.423	146.549
338		150.765	149.22	149.995	148.04
339		154.336	150.979	150.431	146.582
340		155.259	153.034	154.835	152.61
341		162.431	156.601	159.692	153.67
342		163.489	159.033	163.429	158.962
343		165.903	159.329	163.827	155.889
344		165.312	159.005	163.19	156.167
345		167.813	160.794	165.06	157.267
346		167.099	159.901	165.119	157.134
347		166.785	159.887	164.6	157.119
348		165.426	159.489	163.6	156.646
349		165.424	160.886	166.555	160.907
350		164.063	158.162	163.365	157.13
351		164.357	158.89	163.058	157.958
352		159.616	157.095	159.754	157.919
353		158.308	156.659	158.579	157.886
354		157.749	156.131	156.746	155.13
355		156.281	154.794	153.185	151.311
356		153.978	153.163	150.865	149.938
357		149.955	152.085	149.185	150.406
358		148.244	148.245	145.226	145.379
359		144.771	147.51	144.923	148.307
360		137.122	142.021	139.578	145.996
361		133.19	138.175	135.473	142.41
362		130.786	136.947	132.587	140.21
363		127.711	133.335	126.586	133.139
364		123.489	132.14	125.905	136.063
365		120.161	130.467	123.536	134.544
366		119.836	127.801	123.863	133.939
367		119.113	127.01	120.733	130.195
368		122.284	130.116	116.626	124.314
369		121.528	129.36	116.603	123.521
370		115.843	123.137	118.596	126.986
371		118.634	126.601	114.766	120.125
372		117.515	125.444	111.936	117.883
373		115.566	121.782	109.875	114.706
374		114.491	121.452	109.768	114.251
375		113.379	119.645	109.142	112.587
376		109.641	111.029	108.669	108.537
377		111.23	112.115	107.17	106.088
378		111.012	110.488	107.345	104.434
379		107.894	105.812	108.143	103.362
380		109.22	105.501	109.002	102.416
381		109.859	105.185	109.441	100.697
382		111.979	105.264	111.324	100.806
383		114.496	104.773	113.088	100.28
384		115.54	104.574	114.075	99.028
385		116.465	104.547	114.748	98.504
386		119.421	105.164	116.469	98.3047
387		120.35	105.465	117.619	98.5263
388		123.613	107.035	121.051	101.296
389		124.066	105.752	120.664	99.129
390		125.571	105.933	121.676	99.6139
391		129.634	112.147	118.935	97.9564
392		126.944	105.266	122.819	97.1713
393		125.864	105.139	122.759	98.6858
394		129.407	108.06	120.616	95.5823
395		128.032	105.355	122.199	95.6655
396		130.229	109.065	122.1	96.7007
397		128.516	106.984	123.853	98.5539
398		127.37	106.187	122.311	97.1762
399		129.191	108.187	117.031	91.0647
