# Supplementary material for: Exploring the potential of the sit-to-stand test for self-assessment of physical condition in advanced knee osteoarthritis patients using computer vision
Source: Front Public Health. 2024 Feb 7;12:1348236. doi: 10.3389/fpubh.2024.1348236 (PMC10880867; doi:10.3389/fpubh.2024.1348236)
Supplement: Supplementary file 2 [file Data_Sheet_1.ZIP › Supplementary Materials/Time series data/22_angel_order.xls]

## Sheet: Sheet1
Unnamed: 0		R_HIP_ANGEL	R_KNEE_ANGEL	L_HIP_ANGEL	L_KNEE_ANGEL
0		105.451	104.8	87.4764	84.1087
1		105.606	106.03	87.9812	86.0758
2		104.389	105.673	85.8405	83.542
3		103.445	110.832	84.1981	88.2918
4		102.785	112.144	83.1495	89.5077
5		105.602	117.594	85.8333	93.8547
6		105.225	119.523	85.3805	96.1777
7		114.148	133.035	97.07	112.23
8		111.276	131.262	92.8612	109.626
9		119.159	139.01	104.394	119.764
10		128.637	146.263	113.289	124.444
11		130.485	147.879	115.895	126.823
12		134.237	150.241	121.194	130.511
13		145.707	155.349	132.856	133.785
14		151.407	157.529	139.082	135.987
15		153.603	157.116	140.896	135.435
16		158.715	158.569	146.719	138
17		160.828	159.566	149.111	139.339
18		162.335	159.457	150.933	140.013
19		164.539	159.94	152.685	140.072
20		166.101	161.736	154.042	141.149
21		167.214	160.665	154.616	140.772
22		167.646	160.465	154.296	139.852
23		168.556	159.986	153.801	137.173
24		167.379	159.536	152.081	137.216
25		169.282	160.037	153.592	137.308
26		166.982	159.927	151.694	137.372
27		166.325	159.297	150.836	136.183
28		167.283	159.164	151.458	135.837
29		165.797	160.024	150.9	136.57
30		161.955	159.392	148.355	137.232
31		161.973	161.34	147.821	137.224
32		160.25	159.805	145.82	135.467
33		158.738	160.456	143.889	135.672
34		153.958	158.439	138.742	133.667
35		149.409	157.618	135.031	134.806
36		148.149	157.476	132.914	134.137
37		142.343	154.696	126.771	131.131
38		140.364	154.276	124.896	130.863
39		138.136	152.792	122.573	129.021
40		126.157	144.024	112.09	123.362
41		124.06	141.99	109.636	120.906
42		121.655	139.558	107.915	118.833
43		115.418	132.971	101.688	114.262
44		114.517	131.213	100.585	113.313
45		111.55	129.031	96.3962	108.294
46		112.133	130.417	97.1597	109.308
47		104.509	119.448	88.2796	98.3172
48		106.427	120.734	90.6788	100.508
49		104.646	115.825	89.3339	96.5506
50		103.241	111.995	89.0435	92.2901
51		102.909	108.037	89.9452	89.8501
52		104.151	106.249	91.7766	88.7932
53		107.405	108.339	94.2582	89.8435
54		110.414	105.515	97.7716	88.4274
55		112.899	104.313	100.669	88.881
56		114.576	106.424	102.04	90.2936
57		114.599	105.727	102.728	90.742
58		117.401	110.016	105.365	94.4443
59		116.318	108.321	104.243	91.8575
60		117.605	109.664	105.63	93.9468
61		110.83	104.313	102.187	94.6756
62		111.393	108.792	103.076	98.4829
63		109.538	106.054	100.556	96.8713
64		105.328	105.449	95.9526	94.6799
65		102.531	103.436	92.2948	91.1951
66		102.992	107.449	92.6405	96.5586
67		100.387	107.191	90.2334	94.7049
68		97.4165	110.085	85.6527	96.839
69		99.9599	113.591	88.2505	103.625
70		101.594	118.48	90.6139	110.355
71		106.082	124.616	95.2674	114.92
72		105.491	125.176	95.9522	118.163
73		108.207	127.111	97.4741	120.121
74		116.485	136.342	106.663	128.845
75		123.141	140.171	114.998	132.886
76		123.292	141.852	114.512	134.689
77		135.335	149.763	127.475	141.123
78		137.198	148.764	129.942	141.122
79		140.574	151.571	133.513	142.895
80		145.187	153.156	137.846	144.011
81		152.715	156.585	145.202	145.648
82		154.02	154.996	147.978	146.8
83		155.17	155.202	147.384	144.692
84		155.272	152.049	146.609	141.76
85		155.005	151.962	146.182	141.143
86		154.468	153.114	144.861	140.453
87		154.761	152.554	144.859	139.663
88		149.657	147.015	139.706	138.611
89		146.851	142.909	136.495	137.372
90		146.091	143.129	136.244	137.176
91		144.48	141.71	135.039	135.823
92		143.173	140.62	133.874	135.719
93		143.616	140.408	133.829	135.702
94		143.073	141.039	133.431	136.147
95		141.765	139.377	132.038	134.246
96		143.053	143.895	128.849	128.707
97		142.324	139.208	132.874	133.475
98		145.242	141.74	135.194	134.089
99		145.345	141.348	135.116	133.72
100		149.653	145.961	138.384	134.233
101		151.503	149.874	142.255	139.089
102		151.797	150.529	141.76	138.807
103		150.034	153.978	137.662	134.834
104		149.481	153.602	138.183	137.749
105		148.764	154.718	137.602	137.868
106		144.573	153.389	132.752	135.883
107		142.031	152.972	131.436	136.258
108		129.422	145.104	118.284	129.093
109		127.924	144.15	115.962	127.576
110		121.656	138.025	109.976	122.313
111		118.62	135.38	104.715	115.482
112		111.035	128.741	96.6205	109.44
113		110.203	125.829	98.2631	110.804
114		108.285	124.257	93.8286	104.694
115		104.29	117.459	89.9213	97.3273
116		99.2719	108.635	88.1336	93.9902
117		103.467	112.292	90.784	95.1006
118		106.609	108.908	96.4349	92.4941
119		107.432	107.929	97.0399	91.4574
120		107.124	104.772	98.274	90.3185
121		111.463	106.346	101.669	91.8606
122		115.947	106.08	106.622	91.5912
123		118.035	107.649	107.224	92.3733
124		117.5	106.387	106.339	90.7642
125		118.056	106.669	107.912	93.5452
126		116.134	104.166	110.354	97.2901
127		117.189	106.222	107.842	93.7344
128		115.984	104.799	106.719	91.952
129		113.528	103.28	106.918	96.7608
130		111.037	104.857	102.868	93.1334
131		107.639	102.867	100.586	92.8952
132		106.309	105.026	97.192	93.3994
133		105.411	104.047	97.0387	92.8725
134		104.615	104.931	96.0919	93.5459
135		101.514	109.612	92.4456	99.0665
136		101.139	112.31	91.3508	101.62
137		98.7831	112.781	85.4568	95.6466
138		101.881	120.834	91.8878	109.283
139		98.429	118.924	85.1566	103.051
140		99.6675	119.533	88.3578	108.904
141		100.355	124.238	88.7814	113.063
142		107.676	132.885	97.9295	123.906
143		109.739	135.254	100.652	127.622
144		108.475	135.183	97.7322	125.975
145		112.667	139.405	103.271	129.81
146		116.949	141.765	108.535	132.882
147		119.765	143.453	108.175	125.936
148		123.191	145.652	114.932	135.094
149		128.844	152.777	116.22	132.069
150		130.134	154.627	118.008	134.491
151		132.522	155.909	120.761	136.368
152		135.226	156.461	124.428	138.75
153		138.256	158.544	126.777	140.257
154		139.729	158.021	128.6	140.056
155		142.424	158.066	130.82	139.983
156		146.147	160.482	134.343	141.493
157		148.758	159.013	136.211	140.841
158		147.685	157.908	134.238	139.156
159		151.106	158.556	138.564	141.033
160		154.766	159.95	141.388	141.239
161		155.445	158.993	142.012	141.379
162		153.75	156.301	139.191	138.055
163		150.334	149.731	137.989	138.473
164		148.347	148.32	136.179	136.031
165		145.34	143.079	135.978	137.857
166		146.024	143.635	137.047	138.56
167		145.686	144.547	136.879	139.763
168		147.43	144.544	137.393	139.047
169		152.757	148.553	144.096	143.538
170		154.523	152.235	145.172	144.787
171		157.53	153.149	147.481	145.587
172		159.439	154.564	148.747	145.425
173		159.378	156.3	148.529	144.655
174		160.495	158.104	149.692	145.222
175		159.928	157.604	149.404	145.772
176		154.842	155.913	144.66	143.038
177		152.992	157.005	142.79	142.465
178		150.98	155.878	141.678	143.384
179		145.533	152.408	135.079	138.943
180		144.697	153.368	134.401	139.334
181		145.337	155.381	136.065	142.633
182		140.631	153.991	130.84	140.375
183		130.408	149.772	122.05	136.68
184		127.316	148.911	115.542	130.365
185		125.19	147.903	113.47	129.283
186		119.316	143.54	109.383	127.792
187		117.043	140.737	106.385	123.658
188		116.525	140.46	103.309	119.107
189		114.08	137.521	101.321	117.192
190		108.361	129.118	96.3235	109.869
191		105.642	125.264	93.868	106.319
192		102.699	119.596	92.0801	102.506
193		102.763	116.742	92.8015	101.201
194		100.081	111.552	92.5785	99.6176
195		100.931	110.354	93.1072	97.5454
196		107.876	107.09	98.3196	91.9163
197		109.359	105.534	100.73	92.565
198		112.368	106.606	103.266	93.5763
199		115.508	105.693	106.488	92.2046
200		115.638	105.092	106.974	91.8419
201		117.088	106.336	107.945	93.5498
202		117.818	106.689	109.114	94.6943
203		115.637	105.771	104.856	90.6604
204		116.536	107.05	105.7	91.1683
205		115.914	106.156	105.974	93.1372
206		111.157	105.646	102.504	94.3299
207		110.537	108.616	101.248	95.8406
208		105.203	106.498	93.4039	90.2395
209		104.009	108.807	92.3046	92.1863
210		101.581	112.738	90.9348	101.25
211		100.682	113.9	89.9422	102.739
212		99.4229	117.008	88.3546	105.603
213		98.431	119.282	87.4592	106.546
214		100.313	123.66	90.2972	111.769
215		101.535	125.38	91.6232	114.728
216		102.113	127.776	93.092	117.744
217		106.178	134.848	97.5313	124.458
218		110.259	139.312	100.27	127.411
219		112.964	142.354	99.7983	121.365
220		117.299	146.162	106.841	133.568
221		120.055	148.518	105.812	126.104
222		123.292	150.004	114.369	137.716
223		129.232	154.985	116.385	132.975
224		130.978	155.811	118.352	134.512
225		131.99	156.2	118.99	134.264
226		135.067	156.635	122.215	136.385
227		136.803	158.205	123.999	137.322
228		140.506	159.368	128.199	139.364
229		141.07	159.626	128.007	138.321
230		148.089	161.87	134.663	140.128
231		150.296	161.766	137.809	142.106
232		151.457	161.595	138.206	141.285
233		158.196	160.361	148.716	149.579
234		159.535	161.974	149.897	149.669
235		159.962	162.032	150.047	148.704
236		158.791	160.252	148.093	147.391
237		156.143	157.774	142.375	140.488
238		154.529	154.94	140.771	139.296
239		153.886	152.268	138.962	136.38
240		152.581	150.297	143.04	143.389
241		153.457	150.611	144.435	145.064
242		155.31	151.883	146.663	145.643
243		159.576	155.442	151.255	148.626
244		164.077	158.953	155.533	150.039
245		165.93	161.914	158.029	154.088
246		166.445	162.294	159.038	155.012
247		167.547	165.682	161.022	156.159
248		167.895	165.217	161.635	156.462
249		166.82	163.3	158.919	152.724
250		167.589	165.513	160.447	155.144
251		166.761	165.415	160.864	155.168
252		166.695	164.498	160.144	154.196
253		165.914	164.432	159.701	155.097
254		166.155	164.124	158.559	153.952
255		165.882	163.959	158.401	153.756
256		165.662	164.036	158.815	153.905
257		163.126	162.249	154.88	149.46
258		164.024	161.978	158.056	153.485
259		163.249	161.944	157.101	152.894
260		160.989	161.98	152.454	148.235
261		161.251	162.132	155.278	152.543
262		160.454	161.989	154.288	151.745
263		159.19	162.332	152.772	151.52
264		152.713	162.403	143.502	146.733
265		151.736	163.472	144.598	150.037
266		148.862	161.603	141.767	148.652
267		142.687	159.905	135.095	146.954
268		139.918	159.2	131.571	144.508
269		133.035	155.659	124.054	139.905
270		130.378	154.012	122.263	139.496
271		123.133	151.511	115.669	135.83
272		122.13	151.05	114.637	134.847
273		118.312	148.037	111.638	133.502
274		115.723	146.517	109.666	132.187
275		113.659	144.819	107.909	130.777
276		112.764	143.073	107.139	129.398
277		110.626	141.218	103.768	126.059
278		109.28	140.315	102.462	126.043
279		109.797	138.972	102.796	124.483
280		103.453	130.866	95.3293	116.704
281		104.184	133.185	96.7524	120.277
282		102.864	131.501	95.3011	119.153
283		102.26	128.987	94.5063	117.433
284		100.796	122.205	92.4674	112.7
285		101.011	121.494	92.3188	111.39
286		99.1211	117.544	91.182	109.154
287		98.6152	112.279	90.4491	103.063
288		99.9536	109.511	91.5267	101.098
289		98.3007	104.962	89.9758	94.6871
290		101.305	105.751	92.9783	97.3812
291		104.138	100.505	95.1843	92.7261
292		104.558	98.1298	93.9726	89.9305
293		108.952	101.975	96.8521	89.3552
294		107.753	96.156	95.8364	86.3521
295		111.66	97.9972	100.355	88.3902
296		112.797	97.6699	100.246	87.719
297		113.219	97.806	101.699	88.5569
298		113.65	97.6782	101.486	88.4313
299		114.07	100.729	101.554	87.3475
300		115.391	103.426	100.171	86.6562
301		115.299	102.784	99.1037	85.655
302		115.34	103.31	99.2094	86.5762
303		115.059	101.952	99.4286	86.1363
304		114.537	103.172	99.0459	86.4474
305		111.721	96.5403	98.354	86.4301
306		110.123	94.689	97.6319	86.0565
307		111.247	96.7798	98.4662	87.4508
308		108.726	95.4632	96.3858	87.1003
309		108.187	95.5032	96.0974	87.0604
310		106.74	96.8359	95.8217	88.9717
311		104.481	98.5213	94.4337	90.927
312		102.972	96.9759	92.1832	88.3316
313		101.057	95.2924	90.4845	85.7285
314		100.425	96.4627	89.5643	87.8705
315		97.6719	95.7472	86.3591	84.8523
316		98.532	98.1853	87.3079	86.8157
317		98.2644	98.9871	87.1015	86.9693
318		90.7675	97.9774	79.438	87.9141
319		89.2903	98.5417	77.9492	87.8736
320		89.152	100.508	77.7013	88.598
321		88.5337	103.41	76.083	90.8279
322		86.5985	104.093	74.0153	90.6553
323		88.2332	106.839	75.8544	95.1615
324		87.7473	109.572	75.3229	99.296
325		89.0716	114.823	78.0404	107.471
326		91.8613	117.627	81.0755	111.389
327		92.0972	118.482	81.6663	112.865
328		95.649	121.82	86.3248	118.204
329		97.3999	124.113	88.3801	120.306
330		103.316	129.279	92.8228	118.729
331		105.932	132.236	94.874	119.389
332		117.408	140.306	107.254	132.026
333		118.592	140.986	107.784	131.831
334		123.921	144.862	114.107	134.521
335		128.499	144.8	118.542	135.655
336		132.533	148.657	123.958	138.407
337		137.865	150.749	128.952	140.976
338		139.495	150.287	131.224	141.21
339		151.808	154.195	144.194	146.557
340		157.412	155.161	149.621	149.643
341		159.208	155.688	150.2	148.51
342		158.173	155.191	148.9	147.198
343		157.92	154.083	149.029	145.831
344		155.546	151.671	145.961	142.109
345		148.195	141.531	140.185	137.988
346		148.262	141.134	140.633	138.215
347		147.922	140.476	140.383	137.722
348		151.958	142.993	143.889	138.9
349		154.367	144.976	146.311	140.884
350		156.994	148.14	147.739	143.008
351		158.233	148.871	148.681	143.221
352		160.281	151.892	152.302	144.949
353		159.16	152.093	150.382	143.487
354		160.549	154.259	153.326	146.219
355		159.129	152.253	151.37	145.145
356		159.971	153.502	153.074	147.157
357		160.544	154.158	154.937	147.628
358		161.352	156.002	155.877	148.582
359		160.279	156.383	154.897	148.473
360		159.317	157.607	153.911	148.123
361		158.297	156.628	152.239	146.919
362		153.593	154.487	145.151	140.754
363		152.012	154.27	143.69	139.895
364		152.876	155.219	147.253	144.684
365		148.471	154.663	142.616	143.521
366		139.285	150.038	130.551	134.627
367		138.123	149.921	131.77	138.878
368		134.233	147.518	125.271	131.997
369		125.239	142.57	119.821	131.712
370		120.481	137.93	111.845	122.547
371		118.43	136.417	109.622	120.128
372		109.57	126.881	100.22	110.679
373		107.374	123.804	98.1117	108.258
374		103.367	117.992	93.6754	102.499
375		98.0898	110.151	88.9537	95.4557
376		94.0667	101.655	86.5133	91.4103
377		95.2212	102.033	85.2899	87.1878
378		96.1944	99.4984	86.8956	86.4656
379		99.5776	94.8033	87.3444	79.3352
380		103.156	95.3879	89.4876	78.1551
381		102.43	92.264	89.5089	77.1303
382		109.025	94.7084	95.1461	77.6061
383		110.141	94.8755	95.9948	77.2527
384		112.127	95.2769	96.4659	76.0434
385		114.568	96.0587	98.4164	76.1936
386		119.076	97.9276	103.318	78.6279
387		119.898	98.5167	102.686	78.1369
388		120.831	99.2196	103.421	78.5778
389		122.561	100.137	105.207	79.6708
390		122.257	99.666	105.602	80.8996
391		122.805	99.8318	106.019	81.5505
392		122.302	99.6526	106.133	81.9607
393		122.909	100.83	106.512	83.3892
394		123.42	101.029	109.43	87.4087
395		122.347	99.2853	107.18	85.3041
396		121.695	99.2339	107.27	85.8749
397		120.264	98.2669	103.339	81.464
398		119.929	97.3752	104.437	82.276
399		120.848	97.6707	107.343	87.2641
