# Supplementary material for: Exploring the potential of the sit-to-stand test for self-assessment of physical condition in advanced knee osteoarthritis patients using computer vision
Source: Front Public Health. 2024 Feb 7;12:1348236. doi: 10.3389/fpubh.2024.1348236 (PMC10880867; doi:10.3389/fpubh.2024.1348236)
Supplement: Supplementary file 2 [file Data_Sheet_1.ZIP › Supplementary Materials/Time series data/23_angel_order.xls]

## Sheet: Sheet1
Unnamed: 0		R_HIP_ANGEL	R_KNEE_ANGEL	L_HIP_ANGEL	L_KNEE_ANGEL
0		115.501	96.543	114.385	97.844
1		114.387	97.6289	114.497	101.289
2		116.939	103.085	118.53	109.441
3		114.009	100.484	115.375	106.084
4		114.448	100.679	115.617	105.987
5		113.32	98.9783	113.432	102.423
6		112.36	98.9889	111.533	101.212
7		110.4	98.3828	109.329	100.28
8		111.278	99.8933	110.209	102.283
9		105.498	102.003	104.892	103.314
10		104.995	104.181	104.597	106.905
11		100.677	105.749	101.493	110.605
12		96.0393	107.721	98.9372	115.237
13		91.2495	109.625	94.6869	117.828
14		91.6765	110.406	95.5454	119.089
15		89.9995	112.161	93.9955	119.71
16		92.5511	117.695	96.1098	124.67
17		97.2527	121.028	100.934	128.294
18		100.524	123.606	103.909	130.432
19		109.458	129.84	113.643	137.893
20		111.33	131.347	115.946	139.114
21		118.571	136.189	122.944	142.839
22		123.691	140.118	127.858	144.991
23		147.464	155.236	151.31	154.272
24		149.781	155.273	154.688	154.9
25		155.763	155.955	161.139	156.258
26		159.295	159.257	163.861	157.101
27		162.077	159.914	167.709	159.484
28		161.787	158.93	167.552	158.858
29		161.534	158.351	167.772	158.166
30		158.685	155.27	166.078	158.497
31		157.94	154.979	164.112	156.826
32		152.88	150.665	160.943	154.652
33		148.066	147.985	155.108	153.628
34		145.794	146.016	152.438	151.045
35		145.306	145.736	151.44	151.034
36		140.141	143.4	146.246	148.926
37		140.926	144.414	145.904	149.007
38		140.801	143.858	145.773	148.418
39		144.413	147.875	148.548	150.947
40		145.592	149.203	150.484	153.155
41		146.395	149.891	151.088	154.359
42		147.255	153.863	151	153.628
43		147.102	156.974	149.84	152.49
44		146.978	158.088	149.006	152.539
45		147.186	159.895	149.741	153.879
46		142.814	159.483	144.764	153.128
47		141.429	159.677	143.375	153.157
48		138.085	159.049	140.287	152.468
49		135.153	158.345	137.867	152.052
50		128.087	156.044	130.777	150.298
51		124.581	154.155	127.26	148.271
52		121.961	153.545	124.475	148.172
53		119.34	153.046	121.244	147.528
54		118.358	152.034	120.356	147.904
55		116.482	151.404	118.323	146.819
56		110.382	148.056	112.952	145.824
57		107.734	144.802	110.587	143.524
58		106.756	144.301	109.671	143.156
59		101.492	137.639	104.733	137.761
60		99.9514	135.331	103.289	137.12
61		99.432	133.106	102.531	133.842
62		96.3527	129.097	99.8986	131.344
63		94.2694	124.075	92.7371	118.409
64		92.8161	120.962	93.4704	118.946
65		93.7064	120.655	92.5961	114.771
66		94.7935	114.893	93.4933	108.347
67		95.9199	113.439	94.8577	107.584
68		99.1414	112.768	98.0333	104.982
69		97.8684	108.348	97.3957	101.703
70		105.605	107.647	105.246	99.8937
71		108.281	109.476	107.679	101.969
72		113.5	112.226	108.491	97.6346
73		112.496	108.288	111.127	101.564
74		114.217	108.873	111.104	102.297
75		119.641	115.688	113.814	103.227
76		117.461	110.702	114.721	104.657
77		119.842	110.023	117.461	104.719
78		119.781	110.723	117.866	105.807
79		119.699	110.686	116.955	103.828
80		119.566	112.021	117.116	105.519
81		118.989	111.643	115.558	102.757
82		116.765	111.767	113.235	103.251
83		108.779	109.635	106.287	104.863
84		107.773	111.734	105.557	107.793
85		109.566	119.634	102.713	106.888
86		97.7679	112.638	97.0267	113.239
87		96.3244	114.252	96.7556	117.236
88		95.155	117.556	98.5746	122.422
89		95.9796	119.929	100.11	125.289
90		99.2748	127.683	97.3863	120.886
91		95.6852	124.932	100.521	132.732
92		103.825	132.744	103.155	127.15
93		107.283	136.594	105.891	129.671
94		112.208	141.605	110.706	133.483
95		114.42	143.443	113.142	135.843
96		117.494	145.288	116.014	136.941
97		130.222	153.601	128.09	144.12
98		138.286	158.393	135.383	146.363
99		139.637	158.877	137.792	148.8
100		148.384	162.13	146.665	152.075
101		151.28	162.599	150.862	153.81
102		152.168	162.092	151.11	153.195
103		158.114	164.071	158.22	155.703
104		170.419	164.253	177.891	165.203
105		171.494	164.65	177.15	165.075
106		172.818	164.548	176.094	164.909
107		172.219	163.237	176.68	165.539
108		171.985	162.828	177.521	164.971
109		169.473	160.678	170.852	157.187
110		169.099	158.317	176.154	164.944
111		170.914	162.091	178.079	165.861
112		168.481	158.368	174.929	164.597
113		169.565	158.064	177.243	163.716
114		172.186	161.063	178.941	164.447
115		170.981	160.315	179.467	165.358
116		169.485	160.248	171.629	158.569
117		173.155	165.538	178.226	165.782
118		170.311	164.432	175.735	164.485
119		168.759	164.856	173.959	164.698
120		165.142	165.892	167.86	163.088
121		161.175	164.051	164.742	163.436
122		161.259	166.557	164.22	164.103
123		157.632	166.78	159.884	162.92
124		149.352	165.2	151.8	161.477
125		147.788	165.923	149.118	160.084
126		143.452	162.824	146.005	159.135
127		132.959	159.878	136.103	156.985
128		130.087	158.933	133.049	156.092
129		124.694	156.123	128.134	154.135
130		123.058	156.107	126.881	155.049
131		114.575	152.02	118.12	149.92
132		113.337	149.867	114.961	145.57
133		109.142	147.399	113.245	148.383
134		107.08	147.332	110.189	147.217
135		106.011	144.508	106.835	142.833
136		103.35	142.674	105.412	142.206
137		100.752	138.783	103.185	138.441
138		94.907	134.239	98.7055	136.197
139		95.9342	134.889	97.1125	130.954
140		91.5898	128.758	97.7888	135.506
141		90.84	125.327	96.8688	133.066
142		89.8611	124.303	95.3132	130.098
143		90.3925	120.108	94.5893	123.741
144		96.0339	112.936	98.2378	112.975
145		98.6996	111.917	100.062	111.491
146		99.7558	109.208	100.691	108.503
147		106.363	108.207	105.123	103.931
148		109.688	108.079	106.975	101.144
149		114.258	109.568	111.749	101.724
150		116.83	109.662	113.728	100.47
151		123.801	111.35	119.907	100.651
152		124.413	112.406	119.982	100.831
153		126.264	111.921	122.494	101.942
154		126.806	112.527	121.984	100.948
155		127.197	111.926	123.9	102.873
156		127.531	113.397	123.648	103.253
157		127.788	111.905	124.451	103.259
158		125.837	112.467	124.615	106.868
159		123.7	110.99	121.361	103.863
160		120.822	110.833	120.135	106.301
161		120.415	110.815	116.468	103.051
162		118.155	111.193	115.098	104.922
163		115.569	112.214	112.882	107.523
164		109.785	116.196	106.795	110.119
165		107.458	117.189	102.868	109.2
166		102.067	113.263	103.744	118.736
167		93.6417	116.744	97.6675	125.64
168		93.7066	118.153	98.5037	128.402
169		92.5369	122.06	98.2284	132.147
170		93.4718	124.209	98.384	132.553
171		99.957	132.307	99.0319	127.654
172		100.265	133.436	105.363	140.661
173		107.28	137.262	107.652	134.339
174		113.346	141.738	113.645	138.81
175		122.404	151.061	126.112	155.985
176		124.334	152.408	128.032	157.137
177		131.426	157.07	134.93	158.756
178		146.113	162.005	150.346	163.418
179		150.857	161.922	156.107	163.581
180		154.764	162.682	159.304	164.639
181		159.755	161.056	166.121	163.414
182		160.393	159.824	167.42	164.259
183		160.693	161.013	166.961	163.737
184		162.95	160.798	169.701	164.308
185		154.408	156.369	159.79	159.421
186		153.687	156.318	158.467	160.916
187		153.376	153.418	154.02	153.797
188		154.868	154.184	160.379	161.908
189		159.558	157.049	163.56	162.515
190		160.337	156.653	165.932	163.408
191		158.928	157.747	161.396	157.909
192		165.009	161.909	170.328	165.876
193		160.274	160.726	165.382	163.212
194		157.682	161.437	160.001	159.218
195		157.702	161.856	162.208	163.305
196		156.7	163.255	161.416	164.051
197		153.028	163.27	153.893	157.821
198		147.151	165.977	148.892	160.501
199		143.824	164.207	147.114	160.516
200		136.833	162.481	140.294	158.171
201		134.565	162.268	138.171	158.129
202		133.727	162.753	136.807	157.359
203		128.885	160.358	133.015	156.993
204		124.05	159.849	127.001	154.061
205		122.369	159.331	126.051	154.949
206		120.779	158.509	123.71	154.241
207		116.683	157.011	120.012	153.588
208		115.353	157.612	117.43	152.602
209		113.899	154.868	116.975	152.465
210		111.434	154.64	114.423	151.602
211		105.355	148.361	108.5	148.114
212		103.721	145.673	106.918	145.815
213		98.5979	142.828	101.94	143.592
214		96.8797	138.4	100.543	140.242
215		94.7954	138.358	98.1846	140.004
216		94.266	136.256	97.9306	139.071
217		91.8352	130.53	96.3885	134.884
218		92.609	129.92	93.543	127.81
219		89.4048	126.544	93.9016	130.371
220		89.1017	121.761	91.8701	122.405
221		87.7742	118.907	92.0532	122
222		90.8496	117.463	95.5597	120.976
223		90.7543	113.126	95.4239	116.013
224		98.7273	110.914	102.892	111.106
225		100.696	110.095	103.209	108.937
226		106.576	113.398	104.588	103.552
227		108.452	109.184	109.379	104.455
228		110.194	109.721	109.444	103.719
229		111.852	109.359	112.113	104.424
230		113.957	111.267	113.588	105.397
231		115.943	111.332	117.721	111.574
232		114.509	110.58	115.933	106.596
233		115.44	111.634	116.464	112.098
234		112.676	111.393	114.234	109.88
235		110.38	109.783	109.036	103.474
236		114.068	116.442	110.898	106.018
237		112.623	113.736	111.894	110.761
238		100.698	114.16	103.305	118.679
239		95.7981	112.741	98.297	117.099
240		92.5553	117.576	96.1174	125.329
241		92.8687	119.896	96.3859	127.796
242		92.3835	121.792	96.255	129.838
243		93.4348	124.187	97.1546	132.419
244		106.076	137.049	103.27	130.428
245		106.325	137.09	104.837	132.416
246		109.728	138.097	110.583	138.956
247		120.37	147.309	120.229	143.498
248		122.197	148.068	122.052	145.047
249		131.717	154.658	130.331	149.048
250		134.097	156.465	132.327	148.709
251		146.727	162.366	144.215	152.881
252		152.239	164.709	155.188	162.059
253		157.165	165.893	160.465	162.444
254		151.374	161.664	149.279	152.629
255		157.224	161.611	161.945	161.809
256		156.764	161.657	160.603	161.998
257		158.643	162.931	162.585	162.928
258		158.158	160.167	162.312	162.673
259		157.684	160.416	161.837	160.77
260		157.038	160.048	162.063	163.015
261		155.278	161.084	155.432	156.198
262		149.249	156.252	149.3	153.57
263		149.423	156.232	153.31	159.4
264		145.014	153.287	148.522	158.34
265		150.097	158.719	154.214	161.605
266		149.56	159.68	153.633	161.698
267		149.37	161.946	152.752	162.165
268		150.472	163.906	153.9	163.131
269		146.455	163.388	150.128	162.039
270		144.07	163.02	147.608	162.369
271		133.296	159.891	137.144	159.189
272		130.602	159.244	134.478	158.63
273		127.74	159.485	131.486	157.605
274		121.519	158.364	121.026	149.876
275		119.04	157.422	115.994	145.597
276		117.897	156.051	120.668	156.118
277		117.707	154.857	121.213	155.273
278		112.79	153.243	115.718	153.324
279		110.523	151.447	113.954	153.345
280		110.859	152.317	114.083	152.676
281		108.511	150.128	111.976	150.994
282		106.647	149.369	110.428	151.419
283		106.823	148.734	110.122	150.367
284		102.39	146.733	105.448	148.04
285		98.6295	141.33	103.049	144.933
286		99.0393	140.313	103.257	143.924
287		97.4284	139.06	100.832	141.785
288		92.7848	136.72	93.0286	134.416
289		93.7323	134.375	96.8774	137.218
290		91.7284	132.822	94.43	134.842
291		94.0507	130.151	97.0435	133.159
292		89.4191	121.354	93.5993	125.921
293		92.3694	121.258	90.0274	114.601
294		93.8717	118.306	91.591	111.631
295		95.5891	112.784	97.9964	114.214
296		98.281	112.761	100.813	113.669
297		100.281	111.146	102.635	112.003
298		108.093	108.977	109.432	106.867
299		114.054	110.514	115.86	109.988
300		119.203	114.38	116.787	106.476
301		118.804	111.494	117.922	105.15
302		122.219	114.976	119.161	107.872
303		121.057	113.985	121.892	110.064
304		120.509	113.099	123.229	113.426
305		115.882	111.209	115.855	110.745
306		114.807	109.835	116.616	111.212
307		113.451	111.115	114.991	112.65
308		111.395	113.416	114.621	117.61
309		110.18	113.704	113.308	118.596
310		104.959	111.956	107.936	117.953
311		103.897	113.31	107.483	119.504
312		94.9625	114.429	97.7048	121.199
313		97.1769	118.547	101.802	128.934
314		95.686	120.485	99.5264	129.583
315		95.5938	126.537	93.9333	122.849
316		93.6406	124.854	98.4968	135.216
317		95.1476	128.116	93.4971	124.342
318		93.9855	127.715	98.5706	136.267
319		110.263	142.13	108.341	137.219
320		115.466	145.499	120.836	152.28
321		124.497	151.236	123.436	145.111
322		126.19	152.74	124.326	145.482
323		130.55	154.836	129.977	148.94
324		136.557	158.491	135.291	149.235
325		150.401	163.143	149.985	154.744
326		150.817	162.562	150.008	154.14
327		152.672	161.821	152.342	155.152
328		160.821	163.637	167.02	164.094
329		163.137	165.023	168.322	163.994
330		163.377	162.143	169.473	162.4
331		165.576	164.039	170.885	163.496
332		164.352	161.098	170.601	164.5
333		164.156	161.384	169.728	164.564
334		160.44	159.038	167.474	165.224
335		161.673	161.234	168.285	166.291
336		160.618	159.645	167.108	165.012
337		161.228	160.391	168.223	164.865
338		158.762	158.967	164.62	164.495
339		158.221	160.658	163.196	161.719
340		152.826	158.283	158.888	162.288
341		154.403	159.254	160.631	163.274
342		153.949	163.032	159.202	163.269
343		152.535	162.579	157.396	162.988
344		150.65	162.626	155.693	162.177
345		150.353	163.937	155.403	163.21
346		143.099	162.49	147.722	161.272
347		139.53	161.47	143.701	159.496
348		133.526	159.498	138.29	158.028
349		133.571	159.276	138.182	157.005
350		128.784	156.664	134.183	156.236
351		126.806	155.373	132.264	154.782
352		121.909	154.909	127.186	153.988
353		118.355	152.73	124.712	154.69
354		117.229	151.715	122.509	152.607
355		115.664	149.668	121.067	150.778
356		108.534	147.939	113.904	152.297
357		110.171	148.194	115.283	150.841
358		107.658	148.203	112.392	151.866
359		106.225	150.227	107.899	146.374
360		106.344	150.858	109.15	149.797
361		106.274	151.53	108.732	149.17
362		106.784	152.204	109.731	150.059
363		104.529	150.602	108.086	148.384
364		105.034	150.455	108.486	148.19
365		102.807	147.604	101.297	136.548
366		98.6814	145.676	97.9174	135.434
367		99.5157	147.177	104.113	147.238
368		99.2986	145.748	103.518	145.534
369		97.2537	141.41	97.0444	134.578
370		95.5017	140.539	95.9871	135.221
371		92.3947	138.171	96.6101	139.407
372		92.1698	137.712	96.9723	140.126
373		88.4052	129.242	92.0477	129.346
374		87.3289	126.389	93.1415	130.382
375		87.8055	123.569	90.5555	122.854
376		87.8365	118.749	92.6292	121.55
377		88.1261	116.302	92.4542	118.857
378		87.3684	113.275	91.4563	115.567
379		94.4495	110.282	94.4842	106.304
380		98.0465	109.532	96.8366	103.516
381		102.659	109.669	101.969	103.751
382		107.564	109.455	104.779	99.9441
383		108.995	109.128	105.307	98.4381
384		110.085	108.929	105.45	97.1954
385		113.325	110.404	108.687	98.3898
386		115.962	110.371	110.445	98.1384
387		116.733	110.986	110.471	97.8591
388		117.18	110.823	110.173	97.1078
389		117.56	111.701	112.394	99.8532
390		117.446	112.439	111.605	99.1514
391		121.443	119.371	111.935	97.5176
392		121.187	118.341	111.402	96.49
393		118.334	113.017	112.984	100.131
394		122.757	120.591	112.871	97.7397
395		123.305	120.998	114.245	98.4279
396		122.225	118.74	112.792	96.1222
397		121.104	117.612	111.234	94.5665
398		117.019	110.398	111.272	96.8722
399		121.528	118.784	112.535	96.087
