# Supplementary material for: Exploring the potential of the sit-to-stand test for self-assessment of physical condition in advanced knee osteoarthritis patients using computer vision
Source: Front Public Health. 2024 Feb 7;12:1348236. doi: 10.3389/fpubh.2024.1348236 (PMC10880867; doi:10.3389/fpubh.2024.1348236)
Supplement: Supplementary file 2 [file Data_Sheet_1.ZIP › Supplementary Materials/Time series data/24_angel_order.xls]

## Sheet: Sheet1
Unnamed: 0		R_HIP_ANGEL	R_KNEE_ANGEL	L_HIP_ANGEL	L_KNEE_ANGEL
0		127.634	123.42	127.203	120.517
1		126.93	121.405	125.854	117.44
2		126.325	121.967	125.537	120.032
3		124.003	121.219	123.474	116.93
4		123.155	120.953	121.532	117.593
5		122.688	120.726	122.654	120.245
6		124.14	123.227	122.456	119.304
7		124.259	123.288	123.895	122.193
8		122.878	122.311	122.034	118.223
9		119.883	122.998	118.192	116.209
10		123.707	124.164	122.595	121.193
11		119.243	125.752	118.476	121.074
12		123.973	127.705	124.295	127.317
13		125.447	127.234	123.808	123.959
14		126.287	128.641	125.169	123.795
15		128.122	134.312	125.609	125.661
16		132.842	135.814	131.377	129.662
17		129.769	135.86	128.89	127.484
18		138.025	140.7	136.814	133.78
19		139.596	141.11	137.03	132.075
20		134.43	138.953	132.471	129.9
21		147.253	147.578	143.321	135.967
22		144.172	147.449	140.764	134.238
23		149.708	149.55	147.242	141.319
24		151.555	151.892	149.024	142.734
25		152.429	152.079	151.316	147.256
26		153.477	153.377	151.426	146.304
27		155.041	152.595	155.31	150.666
28		156.787	154.155	155.933	149.018
29		159.103	153.699	158.94	150.488
30		158.389	154.57	157.323	149.165
31		158.825	153.23	158.829	149.669
32		158.707	152.853	157.844	146.77
33		159.747	153.395	159.256	147.094
34		160.987	153.043	161.21	148.744
35		161.722	151.817	161.224	144.396
36		164.554	153.544	163.459	147.793
37		164.536	152.618	163.283	146.111
38		164.684	153.084	163.871	147.076
39		164.611	151.354	164.136	147.861
40		165.046	152.112	164.493	147.992
41		164.286	152.283	163.685	146.872
42		162.929	152.6	163.735	147.489
43		161.68	154.448	160.89	147.814
44		162.269	154.681	162.195	149.088
45		161.024	152.191	162.092	149.313
46		159.753	152.081	160.528	148.298
47		158.527	151.946	160.151	148.377
48		156.114	152.281	155.882	144.227
49		155.333	147.426	157.053	143.261
50		152.37	147.555	153.594	143.962
51		149.147	145.332	149.78	142.323
52		145.944	143.305	146.973	142.258
53		141.171	139.484	142.763	138.852
54		140.854	139.596	141.328	138.313
55		137.371	140.357	137.171	135.937
56		135.188	140.942	134.775	137.535
57		135.319	139.944	134.725	137.055
58		127.474	138.553	127.622	135.75
59		132.1	138.851	132.3	138.604
60		127.143	136.269	125.932	134.24
61		123.51	135.476	123.54	133.949
62		122.91	134.865	121.106	128.462
63		126.056	137.322	125.031	133.191
64		128.579	137.227	127.747	134.418
65		122.237	134.908	120.692	129.232
66		124.441	134.922	123.082	129.423
67		127.72	135.264	126.261	130.736
68		129.378	135.067	127.722	129.948
69		125.393	130.604	125.734	127.569
70		126.412	130.768	126.366	127.538
71		125.202	129.751	124.534	124.789
72		126.172	128.646	124.642	122.979
73		128.042	128.979	127.034	125.225
74		130.105	130.271	128.084	124.118
75		131.605	132.662	128.603	125.294
76		133.377	133.804	130.057	126.518
77		131.97	131.785	129.427	125.832
78		133.628	132.899	131.065	127.674
79		131.655	129.818	129.113	123.862
80		132.874	129.952	129.334	121.962
81		132.719	131.028	130.028	123.974
82		132.486	129.9	129.877	124.212
83		130.425	129.218	127.712	122.095
84		130.182	129.008	128.518	123.681
85		129.954	128.953	126.679	121.391
86		128.18	127.275	125.628	121.255
87		130.715	130.429	128.645	124.572
88		129.234	129.459	126.111	123.131
89		128.477	127.097	127.864	124.006
90		129.105	130.137	127.601	124.676
91		127.379	130.311	126.067	125.534
92		124.937	127.868	123.899	123.241
93		126.446	129.644	126.185	126.921
94		123.887	128.971	122.698	122.754
95		127.117	131.374	126.693	127.729
96		125.784	132.904	124.725	127.309
97		123.715	131.548	122.811	126.225
98		122.999	132.835	122.875	128.344
99		121.251	130.915	120.523	127.196
100		127.078	133.059	127.873	132.402
101		122.297	132.141	122.837	128.822
102		130.482	135.73	131.492	133.771
103		126.743	137.472	127.206	134.417
104		138.429	141.046	140.098	138.784
105		139.608	142.457	138.501	138.477
106		145.128	144.904	144.698	141.478
107		147.32	147.556	145.785	141.797
108		151.934	149.278	155.408	144.282
109		153.535	150.939	152.89	145.647
110		157.057	151.685	155.771	146.301
111		157.302	151.399	156.395	146.973
112		158.059	152.391	155.301	146.483
113		161.771	152.651	166.04	150.624
114		160.25	150.637	165.918	151.003
115		158.889	151.098	165.103	151.201
116		158.344	150.779	164.948	149.45
117		159.112	150.629	165.304	151.301
118		158.208	150.293	163.725	151.888
119		157.579	148.963	162.333	150.644
120		158.521	148.782	159.724	150.435
121		155.779	149.892	161.338	151.908
122		155.496	149.536	160.341	151.262
123		157.592	150.861	157.914	149.629
124		161.108	153.886	160.291	151.777
125		160.276	154.863	157.946	150.95
126		157.806	153.193	156.128	151.913
127		157.066	152.972	156.425	153.722
128		153.654	153.538	155.15	151.905
129		153.396	151.736	154.807	150.493
130		153.485	153.439	154.482	149.666
131		153.671	153.763	151.882	148.129
132		150.71	152.063	151.558	147.445
133		151.651	153.786	152.332	148.738
134		151.12	153.734	152.611	148.423
135		148.784	148.966	147.214	149.029
136		146.776	149.315	144.992	148.189
137		145.561	146.969	143.733	146.426
138		145.627	146.903	145.234	148.604
139		141.827	145.452	141.187	143.555
140		139.938	143.398	141.321	144.859
141		138.128	142.323	139.32	139.785
142		138.705	142.218	140.93	142.771
143		132.381	137.895	133.515	139.593
144		130.736	136.051	132.792	139.466
145		129.107	136.956	130.179	136.005
146		126.316	133.746	127.596	133.882
147		124.429	135.048	125.775	133.761
148		123.485	133.241	123.148	132.609
149		123.607	135.464	127.727	134.265
150		118.853	130.493	117.749	127.146
151		117.95	129.298	119.811	128.45
152		113.713	127.28	115.424	125.385
153		109.811	124.573	113.46	122.048
154		110.694	119.074	112.755	117.868
155		117.299	123.197	117.422	121.226
156		116.75	120.329	117.576	117.267
157		119.562	121.288	119.709	118.066
158		115.234	117.144	115.918	113.558
159		121.065	120.284	121.43	117.099
160		118.566	114.551	118.924	110.635
161		123.006	117.029	122.211	112.337
162		120.838	115.327	119.613	107.344
163		122.384	116.714	120.55	108.743
164		124.268	115.633	121.398	107.158
165		123.985	115.521	121.13	107.248
166		125.002	116.727	122.405	109.888
167		126.096	116.77	123.53	108.811
168		129.221	119.102	125.439	110.212
169		129.53	119.211	125.512	109.816
170		130.027	118.962	126.35	110.819
171		126.105	116.014	121.276	105.154
172		130.292	119.001	126.793	111.933
173		128.596	116.73	125.616	108.687
174		128.765	117.154	125.668	109.974
175		127.459	117.63	124.477	110.178
176		126.807	117.873	123.647	110.213
177		126.567	118.037	124.225	111.767
178		125.534	118.33	123.639	113.113
179		122.798	117.9	122.227	113.483
180		120.003	115.114	120.328	110.854
181		121.854	119.771	122.202	116.726
182		115.97	116.985	118.348	113.848
183		120.312	120.728	122.221	118.158
184		122.268	123.94	123.727	121.232
185		121.801	124.193	123.423	121.817
186		122.157	126.269	122.578	123.353
187		122.761	125.673	123.246	124.465
188		126.126	129.389	128.073	128.112
189		122.364	132.026	126.975	129.307
190		129.098	134.261	129.862	133.148
191		120.68	131.498	120.361	129.464
192		125.629	133.077	125.25	132.441
193		125.527	132.887	126.241	133.172
194		129.518	135.362	130.743	134.277
195		126.169	136.198	126.888	133.371
196		132.182	137.918	131.907	134.004
197		133.06	139.335	132.681	135.791
198		134.918	139.66	135.197	135.715
199		139.933	143.959	144.327	141.533
200		141.626	147.047	143.845	139.606
201		141.909	143.752	148.862	143.634
202		140.481	143.781	147.558	142.51
203		141.012	144.516	147.744	143.459
204		146.124	148.535	148.114	143.128
205		144.281	148.418	148.238	143.696
206		143.344	144.647	146.956	141.533
207		141.234	141.569	150.714	144.999
208		138.846	139.543	149.975	144.866
209		140.74	141.003	151.086	144.758
210		141.038	141.714	151.689	145.583
211		140.208	141.642	152.119	147.213
212		143.29	143.701	153.268	149.654
213		143.374	145.229	152.932	149.069
214		145.275	145.399	153.144	146.871
215		145.136	145.114	154.192	149.479
216		146.644	146.171	155.666	150.556
217		148.159	146.429	156.375	151.065
218		151.332	150.954	155.461	152.788
219		151.256	149.482	152.977	151.577
220		152.19	151.571	155.173	155.056
221		152.191	149.624	157.402	155.027
222		149.862	148.157	156.644	153.384
223		152.733	152.397	155.135	155.294
224		151.332	150.818	156.898	156.177
225		153.165	151.533	154.319	155.848
226		151.935	148.194	153.251	156.217
227		152.155	151.918	151.097	153.104
228		152.049	152.151	151.009	154.149
229		150.749	151.351	149.684	151.9
230		150.329	151.877	150.166	152.162
231		146.626	150.254	145.285	148.869
232		145.404	149.764	145.056	146.913
233		142.087	149.773	140.163	142.12
234		138.232	147.129	138.205	143.655
235		132.452	143.954	129.775	136.215
236		135.713	146.575	133.647	140.064
237		127.371	139.008	127.526	134.963
238		129.794	139.199	130.257	136.809
239		124.81	137.668	128.937	136.278
240		123.028	134.383	123.539	132.336
241		114.489	127.106	115.842	125.431
242		113.362	127.332	118.085	128.232
243		117.369	129.001	122.482	131.408
244		110.491	122.821	113.303	124.252
245		109.395	120.826	111.077	118.723
246		114.641	123.766	114.838	121.046
247		118.436	125.847	118.975	123.559
248		116.259	124.962	119.585	121.858
249		118.455	124.768	117.334	119.605
250		115.852	123.682	113.423	116.405
251		121.868	127.18	120.007	119.926
252		118.56	123.99	121.072	116.858
253		120.397	124.119	122.904	119.018
254		121.222	124.334	124.005	119.759
255		121.061	123.959	122.12	116.289
256		122.531	124.857	124.739	118.939
257		121.536	123.798	123.909	118.795
258		124.896	126.403	126.848	121.934
259		125.185	126.673	127.832	123.678
260		125.723	128.661	126.494	123.682
261		126.394	129.729	126.867	124.133
262		127.144	131.644	127.957	126.631
263		126.355	132.691	125.86	125.988
264		126.918	133.264	126.857	128.29
265		125.975	133.863	125.051	124.918
266		124.749	129.979	126.016	124.858
267		124.972	134.261	124.809	127.756
268		123.791	132.82	124.486	125.801
269		126.262	135.229	127.43	130.345
270		122.827	134.057	124.211	126.869
271		124.111	133.879	125.268	129.721
272		128.2	133.845	129.831	132.101
273		130.566	135.243	132.969	135.204
274		133.25	137.715	133.595	132.913
275		138.763	142.296	138.72	138.406
276		138.002	142.774	137.111	135.082
277		140.811	143.409	141.418	140.06
278		142.309	146.79	139.732	138.975
279		146.605	149.437	144.081	143.17
280		147.42	149.759	145.942	145.842
281		147.762	152.431	145.342	145.212
282		152.5	154.901	151.612	151.737
283		152.076	154.724	151.354	150.516
284		153.844	155.933	152.441	151.201
285		154.905	156.429	153.137	151.613
286		154.59	155.831	153.168	152.321
287		152.73	154.744	150.273	149.823
288		152.843	155.472	149.529	147.71
289		151.225	154.147	148.33	145.393
290		150.962	153.372	148.32	146.916
291		150.988	154.215	154.149	147.859
292		149.95	153.043	146.962	144.837
293		150.294	151.576	148.671	146.689
294		149.366	151.524	146.984	146.374
295		150.019	151.413	148.332	146.471
296		151.779	152.732	148.632	149.596
297		151.375	149.838	152.602	153.278
298		151.164	149.078	152.105	152.358
299		152.287	149.849	154.646	155.218
300		149.336	146.339	151.296	152.58
301		150.357	149.831	151.881	152.32
302		148.829	149.312	150.113	152.751
303		149.85	150.587	152.514	153.682
304		147.24	151.174	148.569	150.854
305		146.983	150.582	148.91	151.635
306		147.504	151.567	149.674	150.97
307		141.436	148.482	142.467	144.536
308		142.605	148.825	148.246	145.831
309		138.526	145.832	144.523	144.542
310		138.339	144.898	146.539	147.101
311		130.801	139.368	139.092	140.72
312		130.026	138.214	136.953	138.111
313		128.935	138.005	136.638	140.317
314		127.13	136.455	135.618	140.884
315		126.669	136.998	135.069	140.454
316		125.154	133.581	132.061	135.794
317		124.675	133.79	132.101	137.358
318		123.628	131.964	130.7	137.164
319		123.125	129.379	129.196	133.497
320		126	131.934	123.912	128.544
321		125.341	133.519	124.103	130.618
322		128.137	133.98	126.437	132
323		125.54	133.075	121.858	129.039
324		123.916	128.793	123.323	123.093
325		127.454	131.095	129.773	128.759
326		122.243	125.592	122.791	120.865
327		124.355	126.481	124.364	123.669
328		127.042	128.183	126.667	126.659
329		124.56	126.261	121.28	122.895
330		124.935	125.169	123.387	121.379
331		121.783	126.036	118.978	117.021
332		124.028	126.93	126.254	122.45
333		123.451	126.476	123.702	120.717
334		119.923	125.644	121.4	119.264
335		123.073	127.732	120.902	119.329
336		122.285	126.963	120.595	122.736
337		118.115	125.467	116.55	118.607
338		121.988	128.457	119.363	122.256
339		122.176	127.636	120.431	123.923
340		118.977	127.268	118.218	122.576
341		126.012	131.496	124.448	127.63
342		118.785	128.719	117.432	121.728
343		120.997	129.584	119.857	125.289
344		126.058	133.806	123.008	122.747
345		128.885	135.533	125.439	123.901
346		134.286	137.171	131.576	128.677
347		135.098	138.914	132.023	127.225
348		141.81	144.474	139	131.589
349		144.404	145.416	141.814	134.964
350		146.918	146.616	142.506	136.35
351		146.145	146.54	142.185	134.861
352		147.692	146.339	144.466	137.948
353		145.3	146.483	142.143	135.143
354		145.946	146.463	142.824	137.576
355		146.717	148.134	144.103	139.998
356		147.643	148.972	145.464	141.484
357		147.691	149.341	146.063	141.395
358		146.393	146.413	143.927	138.052
359		144.367	146.277	143.025	138.099
360		143.451	145.584	144.568	136.226
361		142.882	144.842	141.945	139.807
362		141.401	143.752	140.099	139.429
363		140.887	143.13	139.704	138.867
364		141.469	143.77	138.413	136.448
365		141.509	144.044	138.369	137.154
366		140.238	142.679	137.599	136.891
367		140.471	143.918	138.014	135.016
368		142.615	144.549	141.773	136.458
369		140.141	141.924	139.763	133.422
370		140.207	144.84	140.42	140.125
371		135.663	139.182	143.911	140.531
372		135.76	139.952	144.87	142.14
373		138.387	143.483	145.893	144.574
374		136.909	145.06	146.903	148.095
375		135.657	143.065	145.372	146.994
376		132.671	144.437	142.609	146.637
377		129.332	136.751	132.392	137.688
378		126.38	138.833	127.575	136.626
379		124.703	136.741	126.181	135.419
380		121.022	132.619	122.981	133.413
381		118.066	131.385	118.127	128.894
382		115.563	128.879	116.565	127.637
383		114.624	128.076	115.71	127.667
384		112.022	124.83	112.536	123.861
385		108.378	121.996	110.095	121.773
386		107.12	119.958	106.614	117.646
387		106.658	118.247	116.444	124.574
388		111.664	120.397	120.634	127.71
389		112.388	121.039	121.609	128.767
390		108.552	117.735	117.107	123.067
391		114.056	119.24	121.947	125.216
392		113.683	118.346	121.349	122.46
393		116.289	116.75	122.545	121.157
394		116.413	115.181	117.385	114.816
395		116.325	119.412	111.867	112.248
396		117.979	119.915	112.76	114.239
397		117.515	116.317	118.4	116.824
398		118.467	119.243	116.484	114.478
399		119.081	119.085	115.886	112.86
