# Supplementary material for: Exploring the potential of the sit-to-stand test for self-assessment of physical condition in advanced knee osteoarthritis patients using computer vision
Source: Front Public Health. 2024 Feb 7;12:1348236. doi: 10.3389/fpubh.2024.1348236 (PMC10880867; doi:10.3389/fpubh.2024.1348236)
Supplement: Supplementary file 2 [file Data_Sheet_1.ZIP › Supplementary Materials/Time series data/25_angel_order.xls]

## Sheet: Sheet1
Unnamed: 0		R_HIP_ANGEL	R_KNEE_ANGEL	L_HIP_ANGEL	L_KNEE_ANGEL
0		132.315	119.262	117.778	103.01
1		134.037	120.094	118.984	103.487
2		132.419	118.8	118.135	101.954
3		132.179	119.165	117.162	99.3454
4		132.106	118.787	116.996	99.2221
5		132.139	118.317	117.095	98.7375
6		131.745	118.317	115.885	98.2304
7		130.336	117.653	114.456	96.9274
8		129.796	117.734	114.465	96.0619
9		127.823	117.987	112.011	96.3353
10		127.079	117.466	110.293	95.4929
11		125.792	116.487	111.078	96.5752
12		123.582	115.561	107.711	94.3378
13		119.593	114.669	103.675	94.6569
14		118.237	113.985	102.909	94.3776
15		115.949	113.419	100.017	92.7883
16		112.813	112.724	97.2406	92.4108
17		115.256	116.944	98.9588	97.3165
18		109.17	113.952	93.6393	93.615
19		108.727	115.735	92.1267	94.7368
20		108.852	117.861	92.2137	97.8132
21		112.652	122.865	96.4182	102.139
22		108.687	126.239	92.7442	104.762
23		108.153	126.12	91.2538	103.762
24		109.372	128.409	92.9021	105.726
25		111.96	131.208	95.9329	108.57
26		114.487	134.181	98.3072	112.337
27		115.292	134.23	99.6108	113.434
28		118.957	137.315	102.981	115.381
29		118.604	135.078	103.06	114.324
30		125.155	138.471	109.419	117.947
31		129.187	140.444	113.681	119.476
32		130.027	141.506	115.535	121.505
33		137.796	145.552	123.768	125.694
34		138.756	143.959	124.228	124.545
35		139.55	143.349	125.353	124.66
36		141.57	143.503	127.302	126.11
37		144.325	145.994	130.208	128.512
38		145.76	147.657	129.421	127.032
39		146.428	146.757	130.249	126.059
40		144.054	143.225	128.027	124.996
41		142.853	140.803	125.464	122.665
42		145.091	143.319	129.025	125.595
43		143.099	140.066	127.169	123.908
44		143.3	140.214	128.571	126.596
45		143.432	139.925	129.21	127.497
46		142.695	138.859	128.595	126.425
47		142.754	140.891	128.936	128.213
48		144.422	140.347	129.821	128.652
49		142.579	138.573	128.075	127.237
50		144.379	139.622	129.934	126.717
51		145.699	143.058	130.237	127.64
52		144.957	141.285	129.448	126.667
53		146.242	143.284	130.962	127.251
54		145.159	141.624	130.078	126.818
55		147.72	146.341	131.788	129.443
56		143.835	143.02	128.017	129.734
57		142.011	142.876	126.235	128.84
58		142.391	143.961	127.035	128.735
59		142.224	145.496	126.464	128.563
60		141.545	145.33	124.747	126.828
61		138.695	142.479	122.447	126.872
62		134.81	138.221	118.402	123.08
63		137.136	139.977	121.079	123.887
64		132.142	136.889	115.763	122.939
65		126.81	135.802	109.865	120.741
66		125.979	134.177	110.393	119.735
67		124.87	134.219	108.427	119.495
68		123.506	129.395	109.005	125.016
69		119.411	125.907	105.131	120.434
70		123.136	128.487	110.065	122.713
71		123.651	128.463	110.222	122.67
72		123.64	130.75	108.218	117.333
73		123.367	128.834	108.347	114.492
74		125.117	130.098	109.284	113.749
75		125.306	123.388	110.827	115.551
76		127.394	128.65	112.178	114.653
77		127.769	126.319	113.151	117.506
78		127.633	124.332	112.85	116.521
79		127.567	124.237	113.055	115.696
80		130.853	129.18	116.396	114.645
81		131.824	127.065	118.948	119.544
82		134.62	131.016	119.232	116.366
83		133.748	130.238	120.343	119.069
84		134.399	131.194	120.221	117.596
85		133.648	129.965	119.305	117.951
86		132.095	124.68	121.708	120.632
87		133.11	125.622	123.67	121.005
88		134.847	127.345	124.904	122.724
89		132.32	126.283	122.824	120.504
90		131.569	124.477	120.457	117.777
91		128.986	122.18	117.691	114.387
92		127.572	122.049	117.297	116.113
93		123.86	121.36	112.474	113.269
94		120.717	121.806	106.865	107.9
95		123.234	124.355	110.042	113.846
96		119.54	117.773	108.194	110.966
97		126.113	128.704	113.844	119.141
98		124.29	125.383	112.331	118.024
99		125.634	124.636	116.669	124.342
100		126.639	126.001	118.646	128.683
101		128.636	135.272	116.257	125.352
102		128.58	135.819	115.932	124.945
103		129.159	135.488	116.645	125.273
104		130.675	141.402	117.107	126.442
105		132.771	142.48	118.316	126.176
106		135.432	146.679	119.615	127.242
107		134.622	147.96	118.9	128.444
108		134.957	148.748	118.841	128.455
109		139.882	148.671	124.845	131.136
110		142.776	149.608	127.842	132.293
111		146.814	152.393	132.847	136.054
112		147.621	153.073	134.162	137.02
113		149.667	153.537	137.897	138.698
114		153.896	155.438	143.551	142.02
115		155.018	156.43	144.262	141.676
116		157.546	156.775	145.282	140.89
117		158.404	157.907	145.45	140.052
118		161.258	154.895	150.194	141.329
119		160.674	157.388	148.355	141.322
120		162.725	157.797	151.489	142.626
121		160.335	150.445	150.677	141.587
122		158.693	148.537	151.386	142.252
123		158.932	153.579	147.389	139.579
124		160.096	152.922	149.013	139.44
125		158.748	152.187	146.967	138.572
126		157.711	153.207	146.509	137.516
127		151.582	151.785	141.452	137.303
128		147.883	152.239	136.673	136.568
129		146.183	151.19	134.595	134.28
130		145.506	149.71	134.413	135.807
131		143.135	147.821	132.902	135.044
132		140.22	152.177	128.365	134.169
133		138.109	148.377	127.481	133.572
134		135.019	149.251	121.922	129.501
135		133.145	149.245	118.411	126.495
136		126.766	144.236	111.823	123.848
137		124.491	142.454	108.234	121.202
138		126.563	144.009	110.531	123.063
139		125	140.623	109.674	120.984
140		123.319	139.417	107.296	118.335
141		122.645	137.784	106.261	117.623
142		121.199	134.686	104.77	116.2
143		120.118	130.298	108.118	120.529
144		120.614	133.211	103.545	113.829
145		119.671	129.2	102.246	109.801
146		123.373	129.333	105.223	108.167
147		122.517	127.738	105.359	108.573
148		125.347	126.889	107.837	106.907
149		123.762	120.446	106.576	101.274
150		123.84	120.619	106.417	99.279
151		125.071	120.35	107.329	98.485
152		122.873	115.552	106.47	95.8805
153		124.552	114.808	107.187	95.1991
154		127.714	118.598	109.765	98.1146
155		124.421	112.411	111.298	101.417
156		127.778	117.604	110.207	95.7183
157		125.294	111.004	110.362	100.253
158		127.228	112.419	113.456	103.199
159		127.465	112.379	114.216	103.476
160		128.895	117.396	114.954	102.2
161		127.852	116.183	114.26	101.76
162		126.118	114.985	113.166	101.457
163		123.444	111.769	109.689	98.2818
164		122.029	110.588	107.222	96.0131
165		121.779	111.519	107.754	97.2529
166		121.392	111.126	108.06	98.0937
167		119.954	111.573	106.247	97.0118
168		121.618	113.473	107.68	99.5064
169		121.453	116.517	108.602	103.595
170		120.548	115.278	107.652	103.321
171		115.199	112.829	104.1	107.534
172		113.892	112.38	102.816	107.552
173		116.361	118.237	102.843	109.428
174		115.824	118.907	101.059	107.713
175		121.688	126.679	107.75	113.328
176		121.589	125.779	108.759	113.997
177		122.818	126.235	109.143	114.556
178		125.255	125.496	115.788	125.694
179		123.889	122.607	114.096	125.824
180		130.489	130.303	122.3	130.095
181		134.1	133.227	124.4	129.431
182		135.342	134.76	125.638	131.226
183		138.594	137.281	128.806	133.108
184		139.383	136.247	131.126	133.765
185		142.911	146.761	125.462	124.939
186		145.658	147.945	129.944	129.304
187		146.891	147.163	133.354	128.609
188		147.694	142.413	138.756	137.113
189		153.112	155.18	136.11	130.802
190		152.008	153.815	135.327	131.509
191		151.841	148.762	136.954	130.81
192		151.369	142.551	139.277	134.529
193		149.742	143.946	138.836	136.354
194		150.115	142.374	139.571	134.011
195		149.101	144.31	138.849	135.205
196		144.917	141.908	135.294	135.911
197		144.111	142.651	130.311	128.497
198		140.5	141.13	131.82	135.147
199		138.536	141.581	128.868	133.274
200		137.54	142.438	128.376	135.226
201		136.077	142.795	126.986	135.164
202		132.287	144.347	118.315	126
203		131.849	144.165	117.688	125.495
204		130.718	143.283	116.072	124.008
205		127.452	140.368	110.611	120.528
206		121.632	135.965	103.577	115.594
207		121.21	134.604	103.137	114.264
208		120.191	133.762	101.693	112.957
209		114.068	127.493	95.9581	107.504
210		113.462	126.911	95.2571	105.99
211		112.102	126.334	95.3312	106.079
212		111.037	123.824	93.0969	103.547
213		110.719	121.206	93.282	101.213
214		111.937	120.876	95.5466	102.125
215		113.424	120.091	95.5286	100.399
216		117.146	115.881	99.4713	104.917
217		120.079	116.306	105.502	106.804
218		121.181	120.163	104.848	102.681
219		121.352	120.011	104.359	100.721
220		128.639	123.158	111.24	103.121
221		128.859	123.899	111.241	104.503
222		130.203	120.428	112.748	101.285
223		131.822	122.702	114.733	103.574
224		135.095	122.948	118.448	104.078
225		134.863	120.797	117.883	101.024
226		135.881	123.08	117.16	102.365
227		135.972	122.423	120.586	105.449
228		137.718	121.243	123.92	108.263
229		138.731	122.073	125.35	109.955
230		139.115	122.139	124.995	109.868
231		136.968	116.896	126.654	112.122
232		136.896	121.258	121.149	104.408
233		136.233	123.029	119.195	104.668
234		135.963	121.661	119.946	103.358
235		132.668	117.937	120.046	109.125
236		127.997	115.53	118.863	110.26
237		123.891	113.057	115.399	110.17
238		122.497	117.652	110.815	106.403
239		122.681	120.451	109.991	107.117
240		121.248	118.803	108.389	106.725
241		119.518	120.402	107.999	108.386
242		121.648	125.455	109.169	112.838
243		120.816	125.752	108.518	113.539
244		121.28	126.98	109.856	117.191
245		120.118	127.018	107.486	116.618
246		123.584	130.162	111.158	118.02
247		125.493	132.805	113.528	120.839
248		129.07	136.439	116.573	123.159
249		133.604	142.263	120.939	126.949
250		135.85	143.463	121.016	126.855
251		140.899	145.095	126.802	129.708
252		144.525	141.032	135.348	137.497
253		146.388	146.264	133.398	132.381
254		147.926	146.547	134.991	133.494
255		155.523	146.255	143.426	135.857
256		159.577	148.2	147.523	137.141
257		161.702	151.31	150.154	139.858
258		167.041	148.073	162.266	147.937
259		172.439	155.756	161.839	146
260		173.787	155.116	164.853	146.981
261		174.615	155.184	165.583	146.973
262		173.537	155.28	162.969	146.195
263		173.354	155.908	161.255	145.353
264		171.336	153.777	159.178	144.183
265		166.549	147.621	157.194	142.57
266		158.379	140.803	151.607	143.86
267		156.863	139.863	149.814	143.503
268		151.631	139.327	144.264	141.787
269		149.143	139.5	142.744	140.86
270		147.951	141.097	141.573	142.165
271		148.343	143.771	141.29	142.96
272		146.182	141.441	139.948	143.496
273		143.671	143.006	137.515	142.488
274		141.839	144.318	135.213	141.616
275		140.771	143.191	133.18	139.403
276		135.098	139.659	126.041	133.825
277		133.129	137.911	123.666	132.367
278		130.691	138.779	116.06	123.887
279		126.807	135.763	111.357	119.855
280		124.379	133.044	108.302	117.409
281		121.568	129.955	107.047	117.122
282		122.309	131.507	107.837	116.435
283		118.724	128.856	104.053	113.691
284		118.035	127.841	103.355	111.167
285		117.361	126.314	103.335	108.883
286		116.901	123.717	102.92	107.556
287		116.776	122.679	101.377	106.878
288		114.198	116.443	104.541	111.307
289		118.688	121.734	103.898	106.314
290		119.19	120.669	105.178	104.815
291		126.057	125.916	112.085	109.398
292		126.331	124.883	113.018	109.162
293		129.488	125.052	116.146	110.296
294		132.206	124.033	117.536	108.267
295		131.499	121.191	118.109	106.722
296		135.04	126.779	119.527	109.551
297		136.344	126.436	121.444	110.527
298		135.977	125.68	121.061	110.7
299		137.908	127.533	122.418	112.586
300		136.111	127.089	121.394	111.005
301		136.96	127.028	122.97	113.444
302		136.833	127.089	121.492	113.038
303		130.821	119.739	122.532	118.537
304		126.59	116.575	121.604	117.052
305		127.208	118.708	121.586	118.944
306		124.026	117.307	114.078	109.579
307		124.606	119.135	115.799	113.65
308		125.218	121.493	117.525	123.267
309		123.05	119.945	115.418	121.4
310		123.348	121.578	116.166	122.251
311		121.464	121.824	112.983	122.349
312		123.252	125.361	114.601	127.298
313		126.541	128.926	119.253	133.637
314		126.914	130.602	121.014	134.615
315		128.907	132.938	124.767	136.871
316		132.584	139.264	121.852	130.51
317		132.899	141.704	120.6	129.668
318		138.007	145.373	125.921	132.425
319		142.072	148.403	130.376	136.044
320		148.841	152.766	135.725	138.691
321		148.558	145.692	141.286	144.269
322		152.084	145.891	145.103	145.17
323		152.28	145.657	145.472	144.811
324		153.49	148.235	147.031	146.012
325		154.148	145.922	146.919	144.662
326		154.785	144.588	147.239	142.752
327		155.476	144.25	148.039	143.422
328		157.173	151.326	141.759	136.389
329		156.622	150.832	141.995	137.62
330		157.595	149.692	143.436	138.951
331		157.161	149.068	143.7	139.122
332		160.192	147.215	146.548	139.164
333		159.28	148.186	148.155	142.589
334		161.495	148.581	149.141	140.618
335		159.551	148.119	147.638	141.365
336		160.201	147.762	149.306	141.739
337		161.267	146.066	157.26	150.155
338		165.036	148.422	157.533	147.158
339		166.767	150.191	162.283	149.507
340		165.648	150.546	162.687	150.426
341		165.375	149.477	159.384	148.495
342		165.193	150.756	161.69	147.84
343		167.711	150.868	163.272	149.308
344		167.184	152.737	162.264	149.733
345		167.935	151.802	164.684	147.483
346		167.846	152.328	164.813	149.822
347		168.393	153.102	164.957	151.184
348		168.08	153.009	165.313	150.516
349		167.699	153.812	163.099	150.27
350		166.559	154.642	160.977	149.665
351		167.229	153.948	160.985	148.888
352		166.436	151.156	159.564	147.063
353		164.28	150.515	157.72	147.562
354		161.655	148.361	153.087	143.517
355		161.579	149.284	149.834	136.84
356		159.915	147.965	148.226	137.519
357		157.994	149.593	145.952	138.677
358		156.707	146.272	147.952	141.259
359		156.19	149.235	142.838	134.266
360		154.317	146.984	141.111	133.393
361		154.602	147.892	141.66	134.14
362		153.286	147.41	141.618	134.437
363		154.177	151.533	141.417	135.36
364		149.917	152.048	138.507	138.472
365		148.172	149.995	137.072	138.774
366		149.464	153.196	137.532	138.45
367		145.492	152.408	134.306	137.854
368		142.427	150.847	131.681	139.006
369		140.736	146.987	132.941	141.297
370		139.079	147.187	131.73	141.242
371		137.149	148.901	124.714	133.933
372		135.872	147.245	122.654	131.89
373		131.377	142.618	121.418	134.515
374		127.337	141.421	114.175	126.032
375		125.193	136.353	116.106	130.934
376		125.319	137.97	112.934	125.65
377		122.057	134.602	112.077	125.448
378		121.537	132.381	110.328	122.132
379		121.309	131.994	109.835	121.639
380		119.031	129.078	110.309	124.039
381		118.875	127.878	110.526	123.363
382		119.027	122.942	112.591	119.983
383		120.772	123.943	114.613	120.788
384		121.268	120.609	111.627	111.615
385		126.267	120.569	119.798	117.132
386		125.904	118.017	116.568	110.177
387		128.296	121.625	115.172	106.376
388		128.785	121.358	115.69	106.174
389		130.549	122.682	117.709	105.931
390		134.803	127.62	119.563	107.133
391		137.28	128.637	123.987	110.269
392		138.975	130.594	126.199	112.677
393		138.958	129.589	126.655	112.03
394		138.892	128.887	126.806	111.524
395		140.271	128.596	128.474	112.065
396		140.532	131.142	127.972	114.684
397		141.177	129.525	129.86	114.597
398		141.803	131.883	130.046	116.529
399		142.342	131.458	130.47	116.018
