# Supplementary material for: Exploring the potential of the sit-to-stand test for self-assessment of physical condition in advanced knee osteoarthritis patients using computer vision
Source: Front Public Health. 2024 Feb 7;12:1348236. doi: 10.3389/fpubh.2024.1348236 (PMC10880867; doi:10.3389/fpubh.2024.1348236)
Supplement: Supplementary file 2 [file Data_Sheet_1.ZIP › Supplementary Materials/Time series data/27_angel_order.xls]

## Sheet: Sheet1
Unnamed: 0		R_HIP_ANGEL	R_KNEE_ANGEL	L_HIP_ANGEL	L_KNEE_ANGEL
0		124.867	100.371	113.067	83.5666
1		124.135	99.8472	112.834	83.7651
2		125.059	100.829	113.688	83.956
3		125.101	100.745	113.849	84.3725
4		126.061	101.55	114.686	86.1536
5		124.178	99.9562	112.92	84.3471
6		124.526	100.124	112.824	83.3806
7		125.718	102.096	114.794	86.6349
8		125.683	101.986	114.832	86.5481
9		123.424	100.892	112.44	85.6642
10		122.708	100.6	111.844	85.7316
11		121.923	99.3789	111.173	85.5315
12		118.561	100.036	107.995	85.0065
13		117.383	99.3653	107.138	85.4035
14		113.725	98.0837	103.321	84.5969
15		112.933	99.2426	102.727	85.6662
16		109.113	101.497	99.2318	88.3949
17		107.518	101.05	97.6765	89.5659
18		108.161	103.642	99.2724	92.3552
19		106.951	108.344	99.8877	97.8302
20		109.832	112.261	104.405	103.407
21		111.246	115.141	106.54	107.105
22		114.506	117.869	110.19	109.888
23		115.462	119.502	111.336	111.114
24		122.631	126.873	119.528	119.159
25		126.31	129.969	123.677	123.03
26		129.204	132.73	126.704	125.564
27		140.819	142.373	137.971	133.21
28		145.388	147.153	143.18	137.21
29		150.337	149.595	147.645	139.631
30		152.062	151.68	148.313	140.552
31		154.196	152.513	150.974	142.277
32		155.824	153.207	152.007	141.326
33		155.907	152.134	152.775	142.033
34		155.746	151.704	152.464	141.358
35		153.361	146.038	150.146	137.822
36		152.49	144.005	148.169	136.731
37		150.208	141.25	145.586	133.481
38		149.337	140.733	144.543	132.871
39		148.445	139.008	143.826	131.969
40		147.792	137.603	142.946	130.082
41		148.837	139.825	144.181	132.395
42		149.753	140.134	144.46	131.901
43		152.495	144.518	149.512	136.695
44		153.598	146.395	150.991	138.845
45		155.537	152.42	152.008	138.982
46		155.288	152.312	151.169	138.244
47		154.322	152.272	150.244	137.849
48		151.255	151.404	148.097	138.059
49		150.65	152.33	147.498	138.111
50		143.746	146.826	140.361	131.994
51		141.884	145.073	137.766	130.329
52		135.751	139.769	129.472	122.76
53		131.402	134.511	125.24	119.993
54		128.307	131.876	121.23	116.506
55		122.938	125.021	115.088	110.697
56		121.629	124.057	112.981	109.09
57		120.614	123.763	111.094	107.042
58		113.919	114.201	103.772	96.8489
59		114.083	113.289	104.423	96.9431
60		112.272	108.463	102.141	91.3382
61		112.528	106.029	101.934	88.6098
62		113.288	104.765	102.115	87.0005
63		115.831	103.976	104.368	85.459
64		117.029	103.471	105.292	84.8595
65		116.669	103.258	105.742	84.845
66		120.214	101.514	108.597	82.99
67		122.642	103.11	110.406	83.5929
68		123.563	102.92	111.42	84.0238
69		124.944	103.079	112.066	84.1855
70		125.331	102.863	112.95	83.6408
71		125.767	102.16	112.019	82.7301
72		126.755	103.363	113.31	83.978
73		125.878	101.568	112.122	82.1467
74		125.804	101.657	112.328	81.8979
75		126.596	101.179	113.347	81.2439
76		126.304	101.163	112.939	81.3749
77		125.958	102.008	112.678	82.8248
78		125.839	102.204	112.74	82.5634
79		127.058	105.902	113.035	86.3786
80		121.63	101.076	109.507	81.8293
81		121.922	104.736	107.295	81.6707
82		119.538	103.223	107.247	84.8004
83		115.482	103.68	106.001	86.8527
84		111.994	100.769	102.593	83.7185
85		111.209	101.161	101.474	83.7559
86		115.676	109.612	100.997	85.8203
87		109.013	104.338	100.457	86.3409
88		109.848	106.916	101.888	89.6113
89		109.879	109.242	101.844	93.8698
90		111.259	112.517	102.476	95.5382
91		114.197	116.225	106.383	100.687
92		116.946	119.874	108.633	103.405
93		120.622	122.659	110.573	105.097
94		125.589	128.838	117.464	114.221
95		127.855	131.93	119.403	116.601
96		129.573	132.881	121.577	118.251
97		141.136	142.409	133.612	125.857
98		143.934	146.155	135.456	126.6
99		153.649	155.358	148.222	139.859
100		155.616	157.93	151.074	143.08
101		157.738	159.552	153.606	145.662
102		162.124	163.654	157.084	148.625
103		163.267	163.992	159.465	150.972
104		164.787	164.671	161.634	152.641
105		167.212	164.5	160.155	147.612
106		168.527	163.754	162.844	151.348
107		169.303	164.012	165.203	151.57
108		169.646	161.865	165.451	149.291
109		170.515	161.515	166.542	149.928
110		168.808	160.971	164.766	149.047
111		169.068	161.508	165.393	149.965
112		164.544	157.242	155.252	141.738
113		165.456	159.487	156.211	140.222
114		163.642	156.442	154.305	140.835
115		163.402	156.449	155.818	141.468
116		165.27	159.656	157.694	143.509
117		163.593	158.131	156.388	142.361
118		163.865	159.661	157.171	143.146
119		162.402	158.691	154.556	142.251
120		161.123	158.951	154.371	143.508
121		161.404	161.19	155.047	144.169
122		158.485	159.407	151.417	141.923
123		157.637	159.586	150.913	141.822
124		158.083	160.676	150.961	142.222
125		155.491	159.403	152.186	145.005
126		152.993	157.302	149.825	144.626
127		149.889	155.559	145.462	141.837
128		141.644	149.075	136.32	136.05
129		140.196	147.746	135.355	135.972
130		133.614	143.195	127.198	129.327
131		133.173	142.307	123.553	123.567
132		129.975	139.939	119.99	120.944
133		127.364	137.022	117.951	119.291
134		125.231	135.769	115.707	117.486
135		123.024	133.892	112.818	114.751
136		119.209	129.245	106.412	107.549
137		117.029	126.507	104.504	105.299
138		114.354	121.664	102.771	102.131
139		116.601	122.245	102.517	100.58
140		114.663	119.258	102.443	99.8282
141		113.311	114.473	100.834	96.7591
142		109.664	110.203	98.5725	91.854
143		110.438	110.301	98.6861	92.0039
144		115.522	104.948	103.867	88.2315
145		116.215	103.96	105.025	86.1642
146		119.961	104.719	106.416	86.3026
147		119.267	104.284	105.932	84.3415
148		123.297	106.41	109.977	87.4624
149		124.358	106.602	110.787	87.2595
150		125.489	107.323	112.51	87.6713
151		131.119	112.255	113.759	87.8744
152		128.406	107.759	113.519	86.8467
153		128.872	108.385	114.263	86.2861
154		129.705	109.219	114.996	86.1651
155		130.161	109.901	115.38	86.8467
156		129.975	109.473	115.708	87.5529
157		129.781	109.063	115.29	87.7365
158		128.695	107.941	114.405	87.56
159		126.793	108.267	113.832	89.3555
160		128.296	109.695	112.633	88.1294
161		124.868	108.081	109.88	86.9136
162		124.188	107.862	109.152	86.3767
163		122.157	107.772	107.402	86.8159
164		117.827	106.035	104.829	88.5537
165		116.734	106.782	103.816	87.6677
166		116.821	108.319	104.323	91.6725
167		110.054	106.457	98.5188	90.9566
168		111.978	110.774	101.203	95.0219
169		109.63	111.618	100.12	98.2801
170		112.503	115.696	103.364	101.633
171		111.701	115.887	103.201	101.513
172		115.502	122.361	106.045	106.895
173		115.852	123.126	106.905	108.659
174		118.224	124.897	109.192	111.176
175		127.355	134.443	119.601	120.717
176		135.824	140.3	127.785	124.095
177		140.716	144.115	135.359	130.938
178		143.788	146.458	139.382	134.556
179		150.829	152.61	145.764	139.184
180		152.567	153.417	146.894	141.384
181		155.137	155.845	149.924	142.7
182		160.211	158.981	157.648	149.727
183		159.873	158.853	152.285	142.922
184		164.317	160.828	160.686	151.406
185		164.25	160.502	160.554	150.282
186		165.422	160.675	160.915	150.8
187		164.1	158.51	156.374	145.158
188		165.746	160.971	157.481	145.001
189		164.149	159.71	156.144	145.272
190		164.22	158.87	155.248	142.834
191		164.109	158.19	154.792	142.51
192		162.855	156.556	154.74	142.595
193		162.569	155.377	153.463	141.097
194		164.355	156.331	160.619	148.406
195		163.38	154.922	155.943	143.112
196		165.52	156.914	158.237	144.409
197		167.346	158.43	161.46	148.14
198		169.568	160.885	168.401	155.163
199		171.01	161.719	169.4	156.109
200		169.107	160.611	164.349	150.912
201		172.483	164.026	170.938	156.656
202		172.572	164.282	170.8	156.39
203		171.186	163.632	167.575	153.321
204		170.153	163.225	167.372	153.631
205		168.136	162.343	162.829	149.354
206		165.14	162.979	161.711	151.887
207		164.493	163.091	161.886	152.38
208		160.655	160.542	155.024	146.931
209		160.791	161.784	157.967	151.732
210		159.559	162.487	156.822	151.038
211		157.756	161.033	155.106	149.074
212		155.156	159.663	152.764	148.306
213		147.48	155.507	144.049	142.605
214		144.627	152.953	141.037	140.489
215		140.819	150.482	135.412	136.327
216		137.614	147.696	131.404	133.362
217		132.029	142.228	123.401	124.39
218		127.238	137.619	117.159	119.061
219		124.74	135.664	114.085	117.142
220		123.482	135.583	114.495	119.683
221		116.487	125.893	107.303	110.714
222		115.953	123.141	104.552	104.798
223		113.004	117.685	101.431	99.7463
224		113.036	116.464	101.375	98.0205
225		109.173	112.291	99.0928	94.7133
226		110.223	110.321	99.7468	92.0685
227		109.038	108.087	98.9516	90.4964
228		110.754	107.737	100.651	89.7532
229		112.353	104.901	101.858	86.4273
230		113.524	104.688	102.452	85.7631
231		117.013	106.217	106.444	88.1591
232		118.147	105.554	106.415	87.1963
233		118.394	105.577	106.023	87.8799
234		118.262	103.876	106.395	85.5171
235		119.183	103.4	105.213	82.882
236		119.123	104.337	106.54	85.9927
237		119.764	104.494	107.799	86.3485
238		119.802	103.871	107.166	85.2541
239		120.415	104.102	107.66	87.1308
240		119.215	101.51	106.942	84.4813
241		120.701	102.781	106.603	84.8071
242		120.178	103.702	108.294	87.1748
243		120.395	104.397	107.34	85.5044
244		118.693	103.255	106.055	87.0511
245		116.178	101.126	103.969	84.1159
246		115.198	102.786	103.752	87.0875
247		114.477	103.316	102.732	86.3849
248		112.896	101.853	101.835	86.84
249		109.454	102.328	99.1146	87.3978
250		110.08	104.741	101.287	91.1954
251		109.49	104.277	100.531	90.2533
252		109.246	109.308	99.8751	95.8384
253		109.935	111.523	100.666	98.1063
254		110.775	115.834	102.961	103.118
255		114.375	118.781	105.173	105.851
256		114.85	119.894	107.224	108.543
257		120.027	125.796	112.689	113.756
258		123.439	129.171	114.114	115.518
259		124.057	131.383	114.503	116.198
260		134.163	141.01	128.149	127.56
261		140.358	145.056	135.081	133.569
262		143.723	148.056	134.989	131.181
263		148.384	151.157	140.121	134.496
264		155.323	157.421	151.714	145.174
265		159.118	159.076	156.44	148.323
266		161.628	162.543	159.882	151.355
267		162.562	162.843	161.156	151.377
268		163.226	160.57	157.518	146.525
269		165.596	162.946	159.868	148.004
270		166.718	161.556	160.715	147.861
271		167.518	161.795	161.8	148.577
272		170.272	162.738	165.443	150.822
273		171.46	162.46	166.49	150.817
274		170.063	159.908	165.467	149.721
275		175.925	166.984	175.432	159.754
276		176.185	166.789	175.349	159.973
277		176.215	167.31	175.836	159.594
278		175.789	166.455	174.285	158.045
279		174.818	166.286	174.786	158.833
280		175.914	167.15	173.589	157.832
281		175.529	166.912	173.915	158.75
282		174.688	166.662	174.106	158.512
283		173.052	163.805	168.705	154.251
284		170.416	161.402	164.763	150.981
285		173.425	165.727	172.287	157.679
286		173.97	166.863	172.308	157.293
287		172.858	165.856	171.197	156.348
288		171.07	165.164	167.975	154.172
289		170.958	165.481	168.014	154.502
290		169.494	164.507	165.933	153.394
291		164.637	161.488	161.158	150.128
292		163.443	161.463	159.13	147.528
293		158.611	156.686	155.079	145.344
294		156.837	156.499	153.355	144.695
295		156.892	157.702	153.233	145.04
296		151.581	154.322	147.013	140.964
297		149.696	153.046	145.007	139.227
298		146.39	151.763	141.583	136.973
299		134.303	141.214	125.629	124.2
300		130.92	139.293	121.717	121.678
301		123.881	133.85	113.394	115.948
302		123.295	132.802	112.38	115.313
303		121.798	130.015	110.601	112.179
304		115.988	122.718	103.591	103.862
305		111.972	118.949	99.9632	100.427
306		108.716	111.35	97.682	94.8235
307		111.9	112.307	100.435	95.6788
308		109.215	105.3	97.9921	89.3456
309		113.051	106.111	99.7158	89.5414
310		111.342	102.208	99.5719	86.3092
311		115.4	102.85	102.694	85.8364
312		116.643	104.055	105.066	86.8932
313		116.91	103.784	105.426	86.8288
314		122.469	104.548	108.561	85.6095
315		121.364	102.069	108.638	83.5186
316		124.71	106.473	111.272	87.2419
317		127.395	107.772	111.788	85.8205
318		126.186	106.766	112.512	86.4841
319		128.778	108.831	115.975	90.254
320		126.244	106.138	112.743	86.063
321		128.994	108.453	112.041	85.5422
322		126.615	106.284	113.908	88.469
323		126.523	106.113	114.334	88.7437
324		127.21	106.667	113.294	88.5634
325		126.301	104.816	110.864	84.1239
326		125.44	105.64	111.024	87.1745
327		122.448	103.844	108.941	85.0689
328		120.536	102.723	107.351	84.9371
329		119.822	103.849	107.088	86.8706
330		114.76	103.306	102.852	86.8301
331		113.64	104.001	102.351	88.4811
332		110.966	104.22	100.922	91.5586
333		110.003	105.337	99.7571	90.4421
334		111.012	107.789	101.16	93.4954
335		112.364	111.41	104.938	100.467
336		112.295	114.78	104.837	103.045
337		121.034	124.063	114.404	112.976
338		123.146	125.836	116.084	114.094
339		130.966	131.449	121.897	117.654
340		132.671	134.186	123.92	119.024
341		137.928	138.411	132.182	128.128
342		143.964	144.464	138.687	131.763
343		147.908	148.468	144.119	137.729
344		147.255	147.337	139.635	132.557
345		155.861	155.485	151.608	143.722
346		156.033	155.002	151.531	142.493
347		156.662	155.48	153.049	144.701
348		156.053	152.771	152.157	143.569
349		156.474	153.586	152.141	143.286
350		153.129	147.192	148.411	138
351		151.496	145.009	147.624	137.655
352		150.302	143.189	146.444	137.837
353		149.373	140.513	144.935	135.207
354		149.926	141.246	144.586	133.401
355		150.815	142.948	146.373	136.6
356		150.686	142.45	146.303	135.385
357		152.866	145.41	149.254	137.989
358		152.715	148.633	149.528	140.161
359		154.032	149.881	151.682	142.601
360		153.027	149.122	151.29	143.052
361		152.055	149.677	149.341	140.955
362		153.83	152.462	150.169	141.172
363		149.429	149.066	146.851	140.737
364		149.168	148.599	146.425	139.769
365		148.589	148.825	145.045	138.637
366		143.193	143.965	139.754	135.601
367		140.607	142.806	137.192	134.165
368		129.409	135.889	121.421	120.718
369		128.095	133.36	118.059	117.88
370		124.15	130.623	113.929	114.504
371		124.811	131.212	117.034	119.355
372		120.664	126.234	112.488	114.492
373		116.853	121.125	108.213	109.89
374		116.41	120.492	106.066	107.006
375		113.485	117.55	104.965	106.805
376		111.777	110.903	96.9489	91.9272
377		112.554	108.805	101.159	94.0713
378		112.787	106.856	100.514	90.3057
379		113.269	104.867	100.169	86.6922
380		113.641	104.164	100.089	84.7806
381		115.234	102.752	100.852	82.8439
382		116.262	102.276	101.667	81.4742
383		117.322	101.703	102.208	80.3306
384		119.143	99.9412	104.525	79.8692
385		119.256	98.3434	102.743	74.593
386		123.028	101.621	104.445	76.7545
387		122.987	101.715	104.656	76.4613
388		122.639	100.82	106.024	76.7513
389		123.602	100.374	105.928	75.7476
390		124.995	101.685	105.689	76.0439
391		124.896	101.664	105.815	76.4164
392		123.102	100.107	106.501	77.6546
393		123.402	100.303	106.189	76.4988
394		123.329	100.243	106.406	75.7995
395		122.622	99.6577	105.852	75.2295
396		122.825	99.75	105.679	74.8927
397		121.935	99.5528	105.63	75.0348
398		122.228	99.2813	105.348	75.0626
399		121.699	100.431	105.561	76.9085
