# Supplementary material for: Exploring the potential of the sit-to-stand test for self-assessment of physical condition in advanced knee osteoarthritis patients using computer vision
Source: Front Public Health. 2024 Feb 7;12:1348236. doi: 10.3389/fpubh.2024.1348236 (PMC10880867; doi:10.3389/fpubh.2024.1348236)
Supplement: Supplementary file 2 [file Data_Sheet_1.ZIP › Supplementary Materials/Time series data/28_angel_order.xls]

## Sheet: Sheet1
Unnamed: 0		R_HIP_ANGEL	R_KNEE_ANGEL	L_HIP_ANGEL	L_KNEE_ANGEL
0		124.386	116.751	107.532	95.2146
1		124.497	117.687	107.324	95.6831
2		125.634	119.377	108.209	100.639
3		122.651	118.748	105.806	96.0325
4		123.513	118.624	106.847	97.6415
5		120.741	119.227	105.21	99.0545
6		120.981	121.059	104.289	99.0532
7		119.684	120.742	103.871	100.247
8		119.963	121.342	104.467	100.943
9		121.367	123.298	106.151	103.279
10		122.057	125.822	108.628	109.291
11		125.994	131.679	113.242	114.211
12		126.846	132.098	114.035	115.741
13		128.581	133.929	116.292	117.651
14		132.605	140.671	119.976	120.876
15		134.825	143.218	121.835	123.018
16		133.715	143.13	120.337	121.152
17		135.153	144.401	122.585	123.663
18		138.981	146.326	126.81	126.677
19		139.622	147.655	127.21	126.805
20		143.045	149.301	130.465	126.719
21		146.865	152.527	135.409	130.037
22		147.585	154.024	134.261	129.084
23		148.622	153.17	136.552	129.74
24		153.365	155.683	141.884	130.926
25		153.476	154.904	144.348	134.594
26		153.58	153.219	143.204	131.263
27		153.03	153.972	143.118	132.536
28		154.136	154.363	145.78	134.923
29		154.704	155.671	145.037	133.779
30		154.484	155.642	145.379	134.737
31		155.339	156.592	146.263	136.204
32		156.223	157.768	144.885	132.958
33		151.019	151.119	140.184	129.591
34		150.205	151.127	139.521	130.346
35		150.527	154.856	139.371	133.195
36		146.642	150.988	136.476	131.185
37		146.539	151.614	135.004	131.108
38		138.591	148.721	125.901	128.68
39		135.301	145.466	123.498	129.783
40		135.753	145.896	123.007	131.561
41		132.456	146.171	119.671	127.82
42		127.675	142.637	114.294	125.22
43		129.393	145.417	115.882	126.21
44		128.363	144.224	114.467	125.226
45		124.476	139.053	110.089	122.13
46		125.785	139.995	112.246	124.993
47		121.296	135.082	108.36	121.894
48		120.79	134.512	108.489	121.685
49		118.918	132.283	105.656	119.49
50		117.92	130.186	104.963	117.5
51		118.923	131.313	106.474	118.703
52		118.525	128.831	105.279	116.818
53		118.654	128.537	105.591	116.082
54		120.567	128.009	106.675	115.414
55		121.277	128.479	108.001	116.678
56		121.172	127.358	106.983	114.181
57		121.867	127.553	108.35	115.447
58		122.049	128.452	108.753	115.85
59		120.709	126.315	107.06	114.078
60		121.876	126.568	107.881	114.127
61		120.74	124.92	107.072	113.431
62		121.915	126.926	107.776	114.077
63		122.203	127.945	108.779	114.804
64		121.46	127.955	107.785	114.294
65		121.761	128.052	108.544	115.326
66		118.783	125.663	105.158	113.697
67		119.964	127.52	107.59	115.376
68		118.641	126.51	106.395	116.386
69		118.452	127.779	106.635	117.988
70		120.052	130.259	108.758	119.913
71		121.3	130.997	109.261	120.03
72		122.865	131.921	111.022	119.977
73		124.114	134.171	110.514	120.434
74		124.882	135.899	111.345	123.38
75		127.404	137.533	114.281	124.921
76		126.757	138.536	113.327	123.34
77		129.396	141.088	115.896	125.061
78		132.377	142.618	118.454	125.52
79		132.722	142.819	119.171	125.649
80		139.977	145.936	125.396	129.819
81		142.711	145.819	128.698	128.419
82		145.036	148.029	131.009	130.034
83		145.906	147.76	131.887	131.65
84		148.83	149.513	134.712	131.363
85		148.865	148.969	134.741	132.552
86		146.659	146.39	133.65	128.717
87		149.564	148.517	134.962	132.477
88		147.688	146.573	133.269	132.541
89		146.396	145.384	133.631	132.016
90		144.759	144.881	132.696	133.709
91		145.548	145.604	133.3	131.919
92		146.277	146.575	133.81	131.39
93		145.116	145.982	133.174	133.975
94		145.679	147.089	133.694	135.422
95		144.74	145.881	134.274	134.627
96		146.741	145.285	137.008	137.913
97		143.897	143.306	136.767	139.042
98		146.93	147.076	138.241	138.476
99		147.174	149.444	135.893	136.101
100		147.593	149.208	137.586	137.919
101		147.697	150.658	136.712	133.95
102		147.787	151.277	135.706	136.848
103		144.923	148.294	135.181	134.574
104		143.521	149.372	134.736	138.66
105		140.613	148.257	130.37	137.82
106		139.839	151.645	127.59	133.021
107		138.708	150.39	127.026	134.467
108		132.677	146.169	120.995	133.821
109		130.355	143.561	121.006	137.68
110		129.201	144.921	118.982	133.393
111		127.762	144.484	118.143	134.347
112		124.629	140.585	114.371	131.165
113		125.251	142.826	113.229	130.205
114		120.056	140.143	107.117	129.214
115		121.199	140.704	106.77	125.252
116		121.794	138.24	111.379	131.959
117		120.321	138.305	105.792	123.977
118		119.302	136.601	106.209	124.883
119		120.346	133.31	110.841	130.101
120		119.499	135.784	105.151	121.377
121		119.194	134.484	105.285	121.291
122		121.11	129.762	109.683	123.886
123		120.459	127.67	110.459	123.823
124		121.563	126.871	112.242	123.05
125		121.542	127.902	107.961	114.057
126		120.689	125.692	105.605	109.645
127		121.322	124.004	108.469	108.178
128		121.443	124.808	105.811	108.554
129		122.87	122.471	111.266	114.214
130		121.641	120.935	106.352	106.282
131		119.612	118.675	107.167	103.181
132		124.485	120.616	111.449	108.784
133		123.343	121.797	108.465	105.741
134		122.723	122.138	111.889	108.864
135		123.255	121.519	110.268	106.009
136		121.609	118.488	109.654	105.029
137		120.349	116.031	108.153	104.892
138		118.861	115.448	105.325	98.586
139		119.43	119.034	103.892	98.0612
140		118.064	117.316	102.722	96.7627
141		113.896	113.57	99.9572	94.1342
142		116.603	116.019	101.392	97.5827
143		115.265	115.465	100.384	96.9474
144		111.634	114.33	96.6969	96.6388
145		112.002	116.475	97.3904	98.4525
146		113.74	118.821	98.2512	99.6589
147		113.579	119.937	98.7118	103.719
148		112.72	120.633	99.499	106.511
149		113.077	124.006	101.314	113.217
150		112.376	124.093	101.933	115.72
151		112.302	124.838	100.794	116.194
152		113.366	126.898	102.342	117.483
153		116.834	131.655	105.404	122.143
154		116.63	132.397	106.27	122.063
155		116.792	133.32	107.115	124.329
156		119.434	134.321	109.692	126.218
157		121.226	136.375	111.218	126.464
158		124.064	138.34	114.524	131.132
159		125.915	140.065	116.127	131.235
160		130.215	143.012	121.158	132.024
161		131.87	143.616	122.326	132.747
162		134.137	145.227	124.978	133.762
163		142.098	154.142	131.6	135.485
164		145.459	156.902	134.842	137.185
165		144.105	156.281	132.905	137.424
166		145.659	158.207	135.76	138.796
167		148.869	160.3	138.52	140.106
168		151.026	161.464	140.019	140.48
169		151.576	159.812	143.929	144.384
170		149.858	159.836	138.724	140.676
171		151.128	158.546	143.454	145.631
172		150.2	154.322	143.189	147.27
173		148.582	156.998	137.233	140.358
174		150.696	157.982	140.109	139.883
175		151.086	159.245	138.336	141.877
176		151.261	158.511	137.456	139.812
177		148.446	154.904	135.765	139.329
178		148.227	155.092	134.649	138.866
179		148.214	154.248	134.999	138.662
180		147.593	154.128	134.661	137.994
181		148.328	155.603	134.506	137.594
182		148.614	154.714	135.428	137.906
183		149.916	154.683	137.856	139.502
184		150.812	157.746	137.603	139.362
185		149.657	159.381	135.43	138.947
186		148.643	159.804	133.791	137.754
187		148.092	160.467	132.98	136.262
188		146.825	160.31	132.106	136.687
189		147.836	161.904	133.836	138.872
190		145.266	160.077	130.795	138.034
191		140.388	156.782	127.156	137.593
192		138.097	155.215	124.237	136.021
193		135.943	153.755	120.754	133.627
194		133.707	151.926	119.216	133.494
195		131.22	148.426	123.303	142.014
196		126.127	146.296	113.225	133.104
197		122.096	144.472	108.047	128.664
198		122.02	145.268	109.051	132.52
199		120.4	142.537	107.674	130.82
200		118.199	139.941	107.436	133.693
201		118.48	139.31	108.61	133.923
202		115.296	140.737	103.6	128.215
203		117.613	141.739	103.163	126.616
204		114.872	137.696	101.519	125.727
205		114.048	133.5	101.034	123.018
206		113.235	131.704	99.9887	121.143
207		115.444	130.956	103.349	124.806
208		115.873	131.792	101.32	121.055
209		117.714	132.793	101.437	119.019
210		117.341	130.736	102.385	119.086
211		117.684	130.007	104.096	120.702
212		119.583	130.582	104.386	119.592
213		118.377	128.872	104.032	118.189
214		119.244	128.393	104.76	118.538
215		120.765	128.088	105.035	117.267
216		120.961	130.208	105.001	117.488
217		122.105	129.949	106.259	117.909
218		122.584	129.471	106.764	117.729
219		120.703	127.523	105.852	116.566
220		119.506	127.355	106.197	118.218
221		119.364	127.557	104.885	117.07
222		119.12	124.788	108.339	120.239
223		121.835	131.281	106.831	118.943
224		121.754	128.816	111.161	123.396
225		121.263	131.242	106.864	121.14
226		121.534	131.558	106.463	120.398
227		119.936	131.568	106.097	120.864
228		118.907	131.795	105.473	123.477
229		118.19	132.127	104.341	121.903
230		116.953	132.429	104.359	124.114
231		119.351	134.64	106.978	126.217
232		118.982	136.474	104.63	122.847
233		115.089	135.333	101.819	123.828
234		116.987	135.086	107.351	132.8
235		118.646	135.691	108.946	133.548
236		118.294	135.513	107.145	130.023
237		126.373	142.124	113.445	130.933
238		128.886	145.446	115.578	130.893
239		131.785	148.242	118.924	134.717
240		133.457	148.216	120.408	135.426
241		135.072	151.082	122.476	134.392
242		140.487	153.538	128.997	139.636
243		139.986	154.012	127.675	136.338
244		142.977	155.866	131.177	137.454
245		145.252	156.553	134.144	138.553
246		145.145	157.289	133.856	137.293
247		146.821	156.316	135.01	137.399
248		147.304	156.529	135.683	138.216
249		146.647	154.629	135.708	138.714
250		146.853	153.872	134.194	138.819
251		145.873	152.415	134.724	141.369
252		146.374	153.16	133.216	139.141
253		145.421	152.731	131.892	140.523
254		146.912	152.266	134.074	141.104
255		147.14	152.813	134.054	140.269
256		146.693	152.707	135.273	143.041
257		148.091	154.083	135.062	142.081
258		145.564	153.519	132.555	141.765
259		145.865	154.768	132.481	141.731
260		149.118	151.699	140.097	145.317
261		150.525	153.576	141.196	146.463
262		149.889	152.934	141.898	147.015
263		144.782	153.167	131.724	140.057
264		147.505	153.672	134.503	139.589
265		146.608	154.667	133.186	141.071
266		150.818	155.041	143.139	147.358
267		148.016	158.596	133.788	141.49
268		148.66	158.371	134.969	139.362
269		146.277	159.895	132.173	139.885
270		146.68	160.896	131.965	139.543
271		145.003	159.705	130.24	139.099
272		141.864	157.833	128.113	139.044
273		139.962	156.483	125.057	137.285
274		134.124	152.462	120.055	137.763
275		130.93	150.946	117.313	136.828
276		130.259	151.705	117.064	134.962
277		130.524	152.384	115.849	134.754
278		123.348	149.401	108.856	132.845
279		121.454	146.749	108.386	134.487
280		119.464	143.308	110.605	138.533
281		119.007	142.574	109.869	138.371
282		118.429	142.617	109.042	137.803
283		117.555	141.023	107.334	134.816
284		117.913	142.189	106.292	133.592
285		116.595	141.823	101.098	126.81
286		115.865	139.191	101.162	124.848
287		114.812	138.11	99.7489	124.677
288		113.875	133.468	99.5208	120.712
289		113.574	131.324	99.233	119.714
290		112.055	129.664	97.3799	116.245
291		115.501	133.087	100.502	119.947
292		113.072	129.8	98.2627	115.188
293		115.884	131.324	101.534	118.881
294		117.876	131.01	105.722	122.188
295		116.943	130.757	105.16	119.138
296		119.656	132.645	104.454	118.599
297		122.018	131.03	106.33	117.957
298		123.527	131.868	108.989	119.954
299		124.006	131.87	110.045	120.384
300		124.801	131.946	110.437	119.745
301		123.62	129.904	109.482	118.67
302		127.398	134.329	112.782	121.81
303		126.35	132.61	111.996	120.476
304		125.619	131.291	112.942	120.992
305		127.466	133.187	114.674	122.478
306		127.567	134.395	115.606	124.247
307		126.916	133.643	114.165	123.146
308		127.054	133.149	114.651	124.52
309		127.468	134.417	115.275	125.111
310		126.236	134.365	115.16	126.653
311		126.113	134.694	114.047	126.577
312		125.873	134.851	112.695	125.744
313		124.905	135.22	113.122	127.003
314		124.248	135.152	112.231	127.212
315		122.682	134.366	109.639	126.27
316		124.449	137.168	112.273	129.027
317		124.36	136.181	112.12	129.23
318		127.068	138.222	114.64	131.384
319		128.139	139.954	116.238	132.885
320		132.469	142.725	122.084	134.96
321		132.863	143.012	121.439	134.748
322		134.327	142.656	123.391	135.346
323		137.336	144.415	127.317	135.209
324		139.959	149.125	129.357	136.057
325		143.877	152.54	131.894	136.357
326		145.868	154.375	133.007	136.269
327		146.501	153.728	136.212	138.578
328		147.976	155.519	137.122	138.639
329		147.499	153.144	137.788	138.8
330		154.164	158.477	142.023	138.682
331		157.443	159.787	145.789	140.404
332		158.406	157.66	147.601	140.893
333		160.219	159.334	148.505	141.968
334		161.476	159.143	152.655	144.65
335		162.552	158.257	155.599	145.176
336		163.129	158.893	156.266	145.038
337		162.629	160.419	153.117	144.58
338		163.243	159.135	156.66	145.718
339		163.352	160.839	156.083	146.242
340		161.387	161.155	149.05	142.613
341		160.244	160.483	149.138	144.644
342		160.28	161.752	147.658	142.14
343		159.668	161.195	146.361	141.15
344		157.004	160.049	144.311	139.614
345		154.964	158.481	141.33	137.946
346		154.685	157.653	141.673	140.139
347		153.541	157.437	140.074	138.634
348		151.635	157.318	138.851	140.668
349		150.611	156.926	137.972	138.553
350		149.105	158.178	135.482	139.582
351		148.137	156.347	134.717	140.821
352		146.696	156.204	134.998	139.264
353		144.57	156.001	131.049	140.601
354		143.67	157.159	130.071	137.458
355		140.02	155.136	126.643	136.397
356		140.372	154.724	126.446	139.005
357		139.905	156.124	125.707	135.637
358		135.018	149.262	123.088	134.959
359		131.963	149.214	118.634	131.518
360		130.426	146.84	116.609	133.141
361		130.09	146.826	114.44	129.751
362		125.809	143.687	111.363	129.638
363		125.954	140.257	116.86	133.781
364		124.177	138.337	114.579	131.379
365		119.209	135.468	108.509	128.8
366		122.391	141.339	108.09	125.405
367		115.531	131.003	104.72	123.884
368		119.054	133.966	107.931	124.372
369		114.572	134.539	100.658	117.089
370		115.887	131.738	101.014	117.298
371		117.226	132.261	102.574	116.525
372		117.465	127.532	102.823	114.407
373		117.682	126.616	106.075	116.143
374		120.32	128.079	107.969	117.504
375		122.704	129.588	109.567	117.219
376		123.85	128.188	109.768	116.275
377		124.841	128.641	111.811	116.987
378		125.665	127.428	111.793	115.083
379		127.351	127.76	112.01	114.68
380		129.319	130.608	111.038	111.98
381		130.054	129.547	112.624	112.5
382		130.365	128.114	114.04	111.833
383		130.812	128.418	114.962	112.888
384		131.208	128.736	113.966	110.936
385		131.141	127.536	115.443	111.125
386		134.201	129.715	118.298	113.508
387		134.109	128.639	117.817	112.32
388		136.257	132.724	119.017	114.405
389		137.383	133.26	120.566	115.249
390		136.495	132.065	121.48	115.806
391		136.002	131.214	122.021	116.044
392		135.951	130.541	121.463	114.938
393		136.993	131.15	122.507	115.966
394		136.459	130.795	122.801	115.85
395		136.303	130.617	122.802	115.449
396		136.893	131.36	123.451	115.546
397		135.689	130.791	122.675	115.22
398		136.442	131.107	123.208	115.356
399		135.853	130.521	123.156	115.41
