# Supplementary material for: Exploring the potential of the sit-to-stand test for self-assessment of physical condition in advanced knee osteoarthritis patients using computer vision
Source: Front Public Health. 2024 Feb 7;12:1348236. doi: 10.3389/fpubh.2024.1348236 (PMC10880867; doi:10.3389/fpubh.2024.1348236)
Supplement: Supplementary file 2 [file Data_Sheet_1.ZIP › Supplementary Materials/Time series data/29_angel_order.xls]

## Sheet: Sheet1
Unnamed: 0		R_HIP_ANGEL	R_KNEE_ANGEL	L_HIP_ANGEL	L_KNEE_ANGEL
0		133.373	116.521	127.378	101.887
1		135.358	120.066	128.564	105.424
2		136.774	122.437	128.679	104.332
3		136.17	121.693	128.544	104.955
4		134.996	120.605	128.196	105.448
5		136.87	121.846	128.693	105.108
6		135.12	120.391	126.932	101.987
7		134.399	118.731	126.072	99.2632
8		132.914	115.052	125.304	95.7587
9		131.093	114.483	123.985	96.6721
10		129.364	113.27	121.512	94.4696
11		128.022	112.393	119.817	95.3603
12		126.005	111.409	118.783	96.6071
13		124.685	112.89	117.525	97.9252
14		120.797	113.776	112.96	96.489
15		116.92	113.875	107.748	94.9782
16		114.735	113.172	105.297	94.9901
17		113.353	115.061	102.896	96.4587
18		110.875	116.934	101.708	99.2565
19		113.59	122.076	103.982	103.808
20		111.087	121.339	101.265	104.455
21		111.993	122.904	103.51	106.923
22		113.805	123.814	104.522	107.798
23		116.218	130.398	105.201	111.998
24		120.22	134.239	109.975	116.812
25		121.244	135.029	113.183	121.901
26		122.42	138.021	116.228	127.347
27		124.956	140.948	118.647	130.109
28		126.077	141.718	119.841	132.81
29		128.783	144.844	122.575	133.297
30		133.045	146.878	128.028	135.301
31		136.569	148.142	131.724	136.949
32		139.794	150.848	133.771	138.556
33		142.43	151.676	136.047	139.331
34		143.985	151.262	138.275	140.047
35		144.828	150.61	139.84	141.744
36		146.61	150.848	141.05	140.184
37		146.043	148.49	140.371	140.251
38		146.735	147.192	143.414	140.971
39		148.936	148.192	145.487	141.068
40		146.508	146.962	142.318	140.295
41		147.927	146.478	142.652	138.279
42		145.934	144.824	141.864	138.179
43		147.299	146.064	141.509	138.612
44		146.71	145.219	142.173	139.162
45		147.003	144.33	140.436	136.124
46		146.639	144.763	141.669	137.246
47		146.596	144.335	142.235	137.931
48		147.644	144.189	143.511	137.962
49		148.851	145.428	146.378	140.633
50		147.041	143.614	144.388	138.184
51		147.774	144.644	144.808	136.152
52		145.479	143.55	143.253	138.728
53		144.092	143.118	140.021	133.887
54		145.187	146.463	138.883	134.431
55		143.917	144.595	138.733	136.26
56		141.915	145.316	136.459	134.395
57		139.679	146.529	136.601	137.139
58		138.076	141.893	137.611	143.54
59		132.012	143.857	127.679	133.642
60		132.665	146.244	128.656	136.3
61		129.829	143.416	124.497	134.119
62		127.269	142.097	122.019	131.616
63		128.053	141.198	121.378	129.01
64		122.948	135.271	116.041	125.257
65		119.602	132.375	113.129	122.317
66		118.444	132.572	113.056	124.812
67		116.228	123.986	110.635	120.654
68		116.725	123.582	111.705	120.789
69		114.404	121.372	108.282	115.909
70		113.458	119.113	106.353	110.984
71		109.983	115.867	102.069	104.301
72		113.53	116.67	105.5	104.323
73		112.107	112.764	102.524	96.9791
74		117.483	114.508	109.373	101.983
75		117.546	111.67	109.645	101.645
76		120.661	110.246	112.412	100.547
77		122.803	107.42	113.379	95.2747
78		128.707	113.753	121.025	105.777
79		130.77	113.165	124.038	105.807
80		131.579	112.003	124.977	104.539
81		132.731	112.075	126.655	106.553
82		134.771	112.631	130.162	108.623
83		132.834	112.944	132.752	112.795
84		132.918	112.018	129.558	107.998
85		134.336	112.096	128.885	104.737
86		135.715	116.106	132.667	113.547
87		135.49	117.354	132.489	115.832
88		140.488	122.375	134.28	113.605
89		140.555	123.137	134.689	113.786
90		135.225	116.014	133.759	116.132
91		136.008	116.07	135.206	117.665
92		137.151	116.716	134.411	114.792
93		134.319	110.754	130.237	105.967
94		140.489	119.926	131.224	106.093
95		139.572	118.162	131.194	104.886
96		136.423	115.183	128.179	102.157
97		133.267	107.878	126.11	97.5643
98		138.217	118.087	128.152	102.488
99		140.336	122.156	131.151	106.884
100		136.985	118.722	128.732	105.323
101		134.682	115.674	125.703	100.856
102		132.417	113.543	124.185	99.9522
103		130.143	111.586	123.476	99.1977
104		128.692	116.785	119.606	101.095
105		121.326	113.915	111.669	97.2943
106		116.325	111.889	106.819	94.5648
107		113.971	113.377	105.794	96.8997
108		113.098	114.631	104.508	98.535
109		107.712	113.135	100.544	97.7139
110		108.689	116.031	101.636	100.046
111		110.681	119.365	102.29	100.663
112		111.873	123.512	102.923	104.492
113		115.61	126.81	107.693	110.088
114		115.006	128.033	105.921	111.268
115		114.51	129.849	104.083	110.81
116		118.953	136.125	111	119.394
117		123.444	138.806	117.543	128.024
118		126.252	142.935	124.951	141.458
119		129.474	145.17	129.159	144.625
120		133.863	148.065	135.097	149.978
121		133.55	148.177	131.052	142.47
122		137.74	149.322	137.259	146.911
123		141.315	149.376	141.922	149.094
124		146.056	150.077	147.208	149.413
125		150.961	152.797	152.608	150.08
126		154.403	152.231	157.066	153.685
127		156.351	152.194	159.279	156.339
128		158.6	153.392	160.791	155.056
129		160.589	152.324	163.406	155.778
130		160.129	152.001	164.018	155.889
131		162.172	152.755	165.433	154.746
132		164.467	154.144	167.17	154.62
133		164.239	153.004	167.616	155.543
134		164.567	153.071	167.362	155.362
135		164.421	152.577	167.546	155.669
136		164.241	153.389	167.126	154.406
137		164.4	153.61	167.562	154.878
138		163.254	153.41	162.797	150.997
139		162.021	153.095	162.579	152.534
140		161.184	152.217	165.026	155.776
141		160.053	151.927	162.461	152.192
142		158.567	152.026	158.387	149.007
143		156.966	151.291	160.063	154.431
144		156.506	153.615	156.059	150.581
145		152.978	151.908	153.313	147.543
146		146.987	148.447	146.453	142.568
147		141.618	147.741	139.823	140.789
148		139.851	149.087	137.966	143.754
149		132.885	146.594	129.559	138.941
150		130.887	146.956	127.078	136.764
151		128.477	145.047	124.359	134.047
152		124.69	142.523	120.685	133.277
153		122.475	139.944	121.208	136.398
154		120.863	137.057	117.09	130.035
155		118.007	135.061	108.009	116.613
156		114.793	131.22	107.268	115.178
157		114.477	130.95	104.062	111.101
158		106.317	122.561	97.2527	104.05
159		104.012	118.786	95.9657	101.033
160		107.776	121.233	99.0854	104.746
161		105.408	116.958	96.7894	99.0721
162		105.102	114.293	96.347	95.9112
163		106.076	110.756	98.1395	94.2575
164		107.368	109.025	98.9466	92.0913
165		112.584	110.238	102.597	95.6305
166		116.096	109.839	106.332	96.0725
167		116.477	107.435	106.733	94.0859
168		119.571	105.886	111.155	95.6959
169		123.429	107.672	116.519	98.584
170		126.687	108.449	118.719	98.7328
171		127.843	108.265	119.804	98.7211
172		129.735	111.015	124.25	104.474
173		127.743	108.934	124.626	104.879
174		132.473	111.936	126.176	104.549
175		130.739	110.093	126.798	104.961
176		130.658	109.274	123.933	101.679
177		132.275	110.122	125.865	102.545
178		131.472	110.718	125.854	104.725
179		131.159	111.045	123.447	102.008
180		129.007	109.611	120.599	99.4655
181		125.663	105.485	118.922	96.5148
182		129.438	112.655	121.444	98.8013
183		123.042	102.768	115.939	94.6894
184		120.903	103.445	113.512	92.4489
185		116.11	104.918	109.369	94.2408
186		112.01	103.871	106.777	95.4016
187		108.695	103.781	103.15	93.8508
188		102.488	101.066	96.4391	90.8137
189		100.111	103.336	94.9967	94.7336
190		101.775	107.506	97.2699	99.5676
191		104.099	111.732	99.9406	103.589
192		106.467	115.02	101.283	105.935
193		104.471	115.525	97.9496	104.591
194		107.224	119.587	102.35	110.128
195		110.612	122.335	106.601	117.331
196		115.754	125.933	111.472	121.095
197		119.161	129.792	115.608	126.393
198		126.833	139.345	128.563	142.494
199		133.332	142.71	135.803	147.437
200		134.848	145.195	137.028	149.703
201		140.393	147.846	142.127	151.823
202		143.343	148.771	146.571	155.179
203		145.878	152.197	143.53	148.836
204		147.215	151.933	145.315	148.811
205		148.623	148.488	151.611	157.028
206		149.018	147.155	150.36	152.226
207		153.814	149.507	152.821	149.143
208		151.015	145.838	148.35	146.407
209		148.36	144.636	148.637	150.029
210		145.324	140.479	147.475	146.124
211		139.217	138.352	143.341	149.182
212		140.274	137.085	142.464	146.556
213		138.622	135.62	141.599	146.491
214		135.882	135.436	139.992	147.165
215		138.415	137.02	142.258	150.018
216		140.585	137.818	139.761	146.041
217		138.556	137.46	136.429	146.908
218		139.154	135.464	136.303	140.163
219		136.085	134.068	133.952	137.779
220		137.076	137.38	134.958	142.359
221		138.09	137.763	135.602	141.684
222		136.511	137.959	132.091	136.784
223		132.465	134.233	126.598	130.658
224		131.549	135.673	128.676	136.523
225		130.394	139.639	124.785	130.377
226		130.244	135.963	126.115	135.182
227		122.77	133.361	112.97	121.019
228		122.907	133.068	118.371	124.148
229		122.61	129.429	114.788	120.967
230		118.131	130.705	104.749	108.707
231		119.713	132.382	109.275	113.997
232		114.184	122.926	104.291	107.232
233		113.803	124.105	101.918	102.53
234		113.179	121.161	104.619	106.268
235		109.539	117.65	97.3049	98.2579
236		110.257	114.616	99.7042	98.661
237		110.484	116.074	98.281	93.4801
238		114.304	112.326	101.879	91.4976
239		115.868	107.313	106.641	94.8768
240		118.093	108.284	107.66	93.2046
241		121.881	111.221	112.751	96.9716
242		124.702	111.952	116.354	98.7491
243		129.819	115.144	119.677	100.49
244		130.919	115.496	122.27	102.86
245		131.571	112.599	120.643	96.6436
246		133.727	117.067	126.164	108.264
247		135.974	118.6	128.468	109.555
248		134.194	116.851	126.152	104.504
249		133.965	118.836	127.081	110.247
250		133.264	119.01	128.059	114.036
251		133.858	117.832	129.669	113.663
252		132.145	114.552	127.515	107.549
253		129.155	111.351	127.329	106.519
254		127.365	111.641	126.264	106.526
255		127.819	110.181	122.756	104.082
256		123.041	105.195	118.343	95.6379
257		122.346	107.382	115.711	95.9141
258		120.38	106.365	113.967	98.398
259		118.543	106.106	113.793	99.1064
260		116.266	107.447	111.079	99.6942
261		110.099	105.012	104.098	97.4934
262		109.852	109.505	102.183	96.6438
263		110.69	112.615	103.972	101.937
264		113.968	119.905	102.009	100.822
265		115.588	122.798	109.321	113.753
266		119.753	127.735	108.004	109.976
267		121.554	131.696	110.783	113.588
268		125.221	134.024	115.189	118.293
269		126.146	137.382	115.595	119.44
270		127.888	139.923	117.115	120.56
271		129.733	142.477	121.23	126.763
272		133.189	145.548	125.459	132.564
273		136.139	148.521	129.769	136.593
274		137.231	148.961	129.981	135.387
275		139.143	150.493	131.116	136.297
276		140.285	151.73	133.305	138.079
277		141.496	150.103	135.586	137.135
278		143.694	149.978	136.557	135.701
279		141.578	146.952	132.71	132.224
280		141.478	145.637	132.149	130.112
281		140.951	144.477	132.856	133.007
282		142.384	144.671	134.051	132.996
283		143.005	143.509	133.717	131.336
284		143.413	142.546	135.798	133.835
285		143.912	142.887	135.158	132.083
286		146.305	138.534	142.52	141.365
287		146.436	141.636	141.255	139.033
288		150.975	143.663	148.352	145.729
289		148.954	143.731	151.229	150.187
290		149.103	141.719	151.308	149.104
291		148.798	144.943	148.755	147.08
292		149.212	147.033	148.489	147.161
293		143.875	145.365	141.317	141.809
294		144.873	147.598	142.961	145.855
295		142.466	145.364	139.587	143.603
296		140.534	145.988	135.377	138.225
297		139.459	143.076	135.059	139.242
298		137.252	141.706	129.847	130.564
299		132.712	138.7	124.655	126.368
300		129.907	137.392	120.177	122.682
301		128.08	136.434	115.136	115.178
302		123.67	132.311	114.235	115.081
303		118.886	128.197	105.607	106.09
304		118.544	125.643	108.524	108.204
305		116.439	125.336	103.521	101.15
306		113.553	120.445	100.892	96.7684
307		114.345	120.01	101.788	95.2694
308		114.005	116.041	102.045	92.8514
309		115.609	114.886	102.889	91.4773
310		115.879	111.483	105.573	90.8185
311		121.132	112.797	112.3	98.4568
312		123.415	114.009	110.676	93.3207
313		126.392	114.272	114.968	96.9317
314		127.159	113.088	114.817	93.7358
315		131.324	117.525	121.99	103.881
316		130.478	116.819	120.886	102.785
317		132.611	116.779	123.257	104.16
318		133.536	117.137	125.063	105.718
319		134.864	120.615	125.548	108.229
320		132.948	119.12	126.443	110.993
321		132.599	120.249	124.695	112.374
322		128.817	118.1	122.182	109.426
323		123.324	113.72	118.249	102.897
324		121.021	113.586	116.925	108.492
325		117.296	111.123	115.396	106.654
326		113.847	112.21	111.026	106.738
327		111.95	116.897	114.225	114.715
328		108.917	117.685	108.749	111.751
329		105.569	113.848	102.541	106.28
330		109.506	119.468	102.555	110.48
331		108.175	118.977	104.428	114.598
332		114.134	124.809	109.537	120.387
333		115.772	128.287	104.403	110.637
334		118.522	131.423	112.268	123.165
335		121.912	135.961	115.335	126.796
336		123.036	139.533	110.001	119.912
337		125.057	141.81	113.449	123.295
338		128.23	145.496	115.957	125.573
339		131.596	147.141	119.982	131.676
340		132.298	148.889	121.822	133.716
341		135.653	150.25	127.246	137.351
342		136.019	153.012	128.875	143.568
343		138.821	154.207	133.711	148.472
344		140.24	155.251	135.112	149.701
345		143.581	156.395	137.758	148.891
346		149.225	157.421	145.588	151.642
347		149.653	155.333	145.842	150.926
348		151.553	156.61	151.127	155.923
349		151.841	154.751	151.517	153.259
350		150.635	154.506	145.403	144.825
351		149.744	152.423	144.449	144.978
352		149.917	147.809	148.268	148.27
353		150.136	146.213	148.456	150.043
354		150.97	147.888	148.68	147.467
355		148.203	143.477	148.433	147.252
356		147.273	142.943	150.546	149.558
357		151.68	144.043	154.52	147.125
358		152.411	144.593	155.355	146.933
359		152.675	146.7	154.706	148.831
360		156.146	149.411	159.293	152.404
361		157.254	148.744	159.711	151.576
362		157.275	147.783	159.244	149.351
363		157.626	148.71	161.8	154.427
364		160.166	149.165	160.656	153.575
365		155.429	147.145	156.609	151.566
366		153.884	147.483	155.114	152.98
367		148.789	146.067	150.009	152.007
368		145.855	145.127	146.862	149.755
369		141.799	141.439	144.3	148.833
370		141.417	140.625	142.995	145.493
371		139.261	142.29	141.968	148.7
372		134.647	138.86	136.634	145.018
373		132.617	135.387	129.992	131.388
374		126.093	131.979	121.781	126.34
375		123.113	129.551	118.832	123.085
376		122.38	131.236	117.036	121.936
377		113.273	123.931	108.169	113.083
378		111.206	125.823	107.831	116.236
379		111.647	123.699	103.939	108.436
380		108.086	120.373	100.218	104.879
381		102.99	116.799	96.7825	102.426
382		101.665	112.8	95.9557	99.38
383		97.8429	111.116	93.6216	99.4272
384		97.3762	107.311	92.6788	96.1371
385		98.7341	106.756	92.7037	94.9358
386		103.069	106.426	96.7509	97.8385
387		104.763	104.436	98.2462	95.7238
388		105.479	101.248	99.5043	93.1963
389		109.469	101.78	101.509	92.4152
390		110.309	99.8863	102.33	89.2531
391		114.307	101.186	106.421	92.1352
392		119.051	104.467	112.21	93.2459
393		119.371	102.073	110.238	89.0613
394		122.769	105.804	114.474	92.5176
395		122.337	101.492	112.429	88.5737
396		124.049	100.965	114.848	88.0791
397		122.944	101.14	115.865	90.9858
398		125.297	101.134	118.532	90.3231
399		129.191	101.372	116.205	82.3045
