# Supplementary material for: Exploring the potential of the sit-to-stand test for self-assessment of physical condition in advanced knee osteoarthritis patients using computer vision
Source: Front Public Health. 2024 Feb 7;12:1348236. doi: 10.3389/fpubh.2024.1348236 (PMC10880867; doi:10.3389/fpubh.2024.1348236)
Supplement: Supplementary file 2 [file Data_Sheet_1.ZIP › Supplementary Materials/Time series data/31_angel_order.xls]

## Sheet: Sheet1
Unnamed: 0		R_HIP_ANGEL	R_KNEE_ANGEL	L_HIP_ANGEL	L_KNEE_ANGEL
0		146.425	137.34	140.036	124.812
1		144.752	132.984	138.972	121.222
2		146.368	134.823	140.472	124.624
3		145.187	134.183	138.976	122.5
4		145.424	134.574	137.19	120.539
5		141.9	132.315	133.959	117.538
6		143.017	132.543	134.3	118.431
7		140.672	128.619	133.247	115.238
8		139.279	127.974	132.174	115.745
9		140.81	130.491	133.029	118.147
10		142.862	132.383	133.183	118.857
11		141.205	130.75	133.912	118.105
12		143.868	132.87	136.153	121.351
13		141.477	131.385	135.072	118.549
14		143.503	131.948	136.326	120.661
15		142.552	132.721	134.445	120.672
16		142.737	132.862	134.702	120.528
17		140.656	130.799	133.756	119.618
18		142.888	133.965	134.072	123.089
19		141.606	133.002	132.622	120.55
20		141.968	134.242	133.876	123.797
21		140.05	134.833	130.155	122.542
22		140.987	135.706	130.225	123.708
23		138.257	135.316	127.902	124.825
24		138.53	137.002	129.742	128.429
25		139.145	138.478	129.395	129.108
26		139.361	139.361	129.505	129.845
27		135.23	138.741	124.817	128.92
28		139.324	141.467	129.785	133.813
29		138.103	142.017	127.506	131.522
30		139.094	143.996	129.305	134.497
31		137.57	143.997	126.501	133.617
32		140.65	145.742	130.534	135.755
33		141.248	147.558	130.588	137.548
34		144.516	150.779	133.598	139.146
35		144.488	150.581	134.114	140.097
36		147.267	150.652	138.348	142.052
37		145.132	147.781	133.597	137.575
38		148.146	148.152	136.916	138.053
39		145.671	145.537	134.627	138.126
40		149.346	147.307	139.225	138.884
41		148.826	146.934	138.301	137.93
42		146.656	145.325	135.976	137.6
43		148.496	145.547	137.06	136.666
44		150.242	146.514	138.964	136.278
45		150.522	146.975	138.722	136.561
46		151.268	146.419	139.673	136.127
47		150.496	146.83	138.126	135.535
48		148.888	145.683	136.581	133.879
49		150.953	147.19	138.053	133.251
50		150.545	145.214	138.422	134.134
51		151.384	146.341	139.672	134.965
52		152.667	147.281	139.716	135.029
53		151.17	144.924	138.487	133.069
54		153.379	147.803	140.163	134.172
55		152.153	146.587	138.591	133.21
56		152.433	146.274	139.959	135.117
57		153.302	145.551	141.123	136.002
58		154.092	146.745	142.99	135.734
59		152.994	146.036	140.95	134.266
60		151.948	146.371	139.983	133.866
61		152.901	145.706	140.187	134.092
62		152.181	144.636	140.605	134.314
63		151.588	146.54	139.249	133.367
64		152.055	146.5	140.464	134.24
65		152.349	146.969	139.586	134.036
66		151.424	146.22	139.525	133.778
67		154.004	147.994	140.518	135.469
68		153.197	147.996	140.476	134.554
69		153.863	147.798	141.878	135.116
70		156.221	151.007	144.399	137.766
71		155.604	149.923	142.152	135.693
72		155.536	149.729	142.265	135.509
73		154.544	150.064	141.251	136.911
74		154.555	148.569	142.601	137.585
75		153.611	149.88	141.221	137.306
76		153.504	150.76	140.903	137.945
77		151.927	149.926	140.236	138.07
78		151.13	149.706	139.455	136.78
79		150.736	149.8	139.649	139.433
80		151.254	152.219	139.608	139.887
81		149.923	150.819	136.191	136.938
82		148.519	148.465	139.73	138.566
83		144.98	151.372	134.205	138.25
84		143.153	151.83	130.447	136.816
85		142.433	150.846	127.12	134.532
86		137.693	152.132	124.456	137.202
87		134.299	149.139	118.829	132.933
88		135.024	150.134	122.19	136.084
89		134.159	148.868	124.108	139.947
90		129.714	142.734	119.987	137.656
91		129.201	145.82	113.45	131.159
92		125.27	140.208	114.354	134.785
93		126.47	138.355	114.106	130.956
94		127.235	138.305	116.728	132.712
95		132.14	143.556	118.591	132.011
96		129.256	140.526	114.252	126.907
97		132.062	138.502	116.748	125.676
98		132.357	132.66	121.607	127.513
99		137.901	139.863	124.797	130.469
100		142.986	142.155	129.777	129.966
101		143.257	142.142	130.206	130.112
102		143.541	141.184	130.856	130.565
103		146.464	141.456	133.101	132.072
104		148.095	143.279	134.887	132.956
105		147.335	141.56	134.246	132.238
106		147.845	144.367	137.403	136.765
107		145.258	140.36	133.078	131.097
108		145.06	139.662	131.642	130.752
109		145.13	141.36	132.426	132.28
110		144.286	137.51	135.007	135.619
111		145.746	142.948	134.585	137.05
112		146.34	143.186	138.663	142.868
113		145.186	140.93	135.852	139.942
114		144.588	138.248	136.433	142.001
115		142.767	140.35	133.2	138.191
116		142.86	137.675	136.951	143.956
117		135.78	137.984	137.623	150.083
118		136.769	141.534	136.735	146.544
119		137.103	141.675	136.14	146.065
120		135.727	141.945	135.158	147.483
121		138.274	145.669	136.531	148.44
122		138.861	147.896	139.106	151.927
123		139.947	149.368	139.596	153.594
124		140.533	154.726	138.62	153.434
125		140.453	153.997	137.985	152.224
126		142.165	152.384	141.498	153.309
127		143.135	153.88	143.496	156.783
128		144.908	155.868	142.304	155.167
129		146.189	153.759	145.595	155.16
130		146.223	154.386	144.512	153.113
131		144.368	151.947	141.863	151.31
132		144.827	150.562	142.662	151.383
133		144.255	152.639	140.834	152.073
134		145.671	147.558	146.429	153.655
135		146.526	149.58	146.649	152.533
136		146.564	149.599	144.173	151.893
137		147.516	153.751	144.907	152.255
138		148.302	149.247	148.097	152.975
139		148.069	153.197	145.68	152.185
140		149.49	153.658	150.037	155.031
141		148.094	154.559	145.637	151.9
142		149.249	154.238	147.672	152.966
143		149.279	153.763	148.309	153.456
144		149.776	151.362	151.054	154.925
145		149.123	153.167	147.888	151.367
146		147.168	148.288	148.816	152.847
147		148.727	154.413	146.244	151.263
148		147.258	148.896	148.475	151.598
149		146.074	152.861	142.867	148.373
150		145.609	146.525	145.005	149.584
151		146.093	148.591	147.733	152.969
152		145.555	147.644	146.287	151.451
153		145.233	149.455	144.418	150.07
154		145.918	151.605	146.968	153.194
155		145.327	152.045	146.615	154.659
156		145.074	152.13	145.598	154.009
157		143.844	157.613	140.841	152.703
158		143.377	152.647	143.158	154.24
159		143.202	153.571	140.771	152.553
160		140.914	153.444	140.317	153.235
161		140.558	158.217	135.439	151.534
162		137.379	151.5	133.342	150.172
163		139.518	150.75	137.235	154.136
164		132.036	143.707	129.907	150.778
165		137.571	146.593	130.055	148.334
166		134.84	147.911	125.428	142.466
167		134.806	144.655	128.301	148.687
168		133.32	143.334	126.387	146.198
169		132.796	142.5	125.769	146.371
170		133.666	142.608	127.109	146.889
171		133.18	142.297	127.148	144.127
172		132.867	139.716	126.69	140.612
173		134.455	141.156	127.545	139.144
174		135.079	137.217	128.972	137.638
175		138.902	136.827	131.544	133.377
176		143.401	141.179	135.478	140.843
177		146.925	138.822	138.406	136.396
178		147.934	138.825	138.236	135.358
179		145.651	138.371	134.261	128.063
180		149.396	139.799	136.79	128.086
181		148.836	139.8	136.713	127.78
182		147.764	139.436	136.74	128.059
183		149.2	139.367	136.429	126.968
184		148.314	140.678	129.864	120.583
185		148.963	140.16	132.258	122.77
186		148.812	142.462	133.877	126.707
187		146.448	138.658	130.557	123.33
188		142.959	139.137	130.316	126.615
189		146.616	140.61	132.492	128.468
190		143.41	140.329	130.435	128.739
191		139.386	137.681	127.577	129.545
192		138.354	139.493	126.27	129.864
193		140.539	138.861	128.976	131.984
194		140.575	143.853	130.114	137.345
195		140.816	142.953	130.289	137.32
196		138.72	143.439	129.332	138.314
197		139.257	144.713	129.55	139.377
198		138.734	146.063	130.744	142.181
199		140.606	147.169	131.475	142.47
200		140.872	146.194	133.279	145.133
201		138.596	146.366	130.969	143.767
202		140.014	148.576	132.514	145.826
203		142.027	146.656	134.055	144.376
204		141.954	147.661	133.002	142.622
205		146.062	147.931	141.466	150.412
206		147.421	150.113	143.703	151.288
207		142.38	147.388	146.032	158.447
208		142.013	145.463	145.43	157.542
209		140.913	144.34	141.537	147.559
210		142.837	148.69	143.199	149.58
211		143.183	152.48	138.53	145.365
212		144.588	150.844	143.265	149.767
213		147.164	155.559	145.414	152.079
214		146.435	153.853	144.391	149.482
215		148.858	155.813	147.462	152.048
216		149.274	157.086	148.102	154.024
217		146.942	154.091	148.567	155.804
218		149.095	157.366	145.23	149.154
219		148.475	154.881	144.246	147.324
220		148.896	156.681	148.27	150.368
221		149.589	156.545	146.535	150.821
222		147.643	155.998	147.955	151.94
223		148.415	156.053	147.164	150.631
224		147.504	154.695	146.701	151.663
225		147.568	156.94	147.568	152.533
226		146.905	153.935	146.871	153.683
227		146.345	158.926	145.01	153.054
228		146.427	156.79	144.509	151.105
229		143.377	155.354	141.076	150.266
230		143.339	157.34	142.202	152.114
231		141.881	159.468	141.792	154.484
232		142.749	156.973	141.127	151.352
233		139.999	156.667	137.964	147.951
234		140.168	154.8	138.065	149.406
235		138.32	156.968	134.477	147.522
236		137.322	156.801	133.413	147.101
237		137.065	154.888	132.223	145.993
238		133.355	149.749	129.076	144.326
239		128.499	142.316	123.919	138.695
240		130.749	149.617	124.005	138.326
241		127.676	139.581	125.451	146.063
242		129.147	140.938	125.63	145.716
243		130.81	140.543	128.063	148.645
244		129.604	138.009	126.288	145.65
245		128.406	136.904	123.987	137.526
246		129.786	137.065	124.579	136.424
247		130.967	136.688	125.623	137.412
248		134.978	135.924	126.804	133.021
249		138.504	140.129	132.867	141.215
250		132.943	133.465	124.869	125.508
251		134.72	132.523	124.227	121.196
252		139.712	135.126	128.943	127.561
253		139.819	137.203	127.543	127.16
254		141.274	139.436	128.234	126.421
255		139.532	136.785	127.957	124.257
256		138.477	135.138	126.995	122.262
257		140.993	137.893	127.923	125.646
258		141.327	140.983	127.549	128.621
259		138.345	137.223	125.044	125.615
260		137.407	137.346	126.116	126.827
261		137.674	139.359	124.764	128.898
262		132.18	138.435	118.913	124.469
263		136.949	140.186	126.884	135.146
264		133.565	139.607	120.391	131.408
265		132.243	138.887	121.344	134.589
266		132.885	140.753	122.47	134.382
267		136.524	146.052	123.277	138.483
268		134.318	144.604	121.769	134.943
269		137	150.107	124.308	141.855
270		132.413	146.708	117.332	135.037
271		134.203	146.976	121.72	137.928
272		136.327	148.202	127.933	143.787
273		138.764	150.152	129.343	147.338
274		139.71	150.151	131.464	145.267
275		139.773	148.629	130.368	145.85
276		139.451	150.567	130.582	145.3
277		140.172	149.165	132.414	147.425
278		141.195	149.178	135.044	150.662
279		140.38	149.717	133.045	146.437
280		142.284	149.589	134.052	146.077
281		144.151	149.824	136.418	148.56
282		145.2	145.266	142.118	153.345
283		145.49	146.309	145.955	158.81
284		142.443	147.511	141.715	151.965
285		143.396	155.064	138.596	145.969
286		144.16	154.858	141.67	149.569
287		147.359	155.539	146.844	154.038
288		148.415	158.312	144.724	151.493
289		148.786	156.881	145.968	153.476
290		150.093	158.378	146.878	152.642
291		150.864	157.637	150.335	154.579
292		150.982	157.753	151.404	154.015
293		151.598	157.591	151.283	155.801
294		150.636	156.979	146.179	151.211
295		149.775	157.545	150.318	156.349
296		149.099	156.138	150.788	157.458
297		151.259	158.69	149.179	153.342
298		149.435	157.447	148.842	156.504
299		148.775	157.693	149.139	156.141
300		148.303	157.393	147.452	153.742
301		145.595	158.749	143.758	154.021
302		145.879	157.602	145.422	155.232
303		144.943	156.437	146.033	157.181
304		143.588	157.013	143.236	154.794
305		145.741	159.303	141.155	152.094
306		145.273	158.767	140.226	150.235
307		143.146	158.636	138.717	151.074
308		143.167	158.549	135.197	148.297
309		142.606	159.648	133.139	147.031
310		138.602	147.987	132.15	142.999
311		137.739	147.872	131.047	142.152
312		137.543	143.404	135.529	152.086
313		137.183	142.606	134.444	147.49
314		137.598	141.033	132.864	143.338
315		137.486	142.455	129.708	141.829
316		136.343	140.63	132.249	146.084
317		137.358	141.703	133.565	147.234
318		135.85	138.758	130.248	140.323
319		139.083	138.089	132.702	137.037
320		141.477	136.001	132.063	134.439
321		142.655	137.894	133.12	132.828
322		138.977	134.805	129.823	126.984
323		142.382	135.743	132.976	131.212
324		143.169	135.473	134.238	132.369
325		143.241	134.14	130.417	122.061
326		144.757	134.658	131.216	122.377
327		145.036	132.623	131.685	125.694
328		145.324	135.995	128.587	120.049
329		144.336	133.587	130.371	124.08
330		145.555	135.475	130.816	122.945
331		145.506	135.443	129.547	121.009
332		143.437	135.054	131.693	127.008
333		138.55	134.031	123.277	122.052
334		136.069	131.704	122.563	122.56
335		133.711	131.781	119.098	123.526
336		135.806	133.128	121.809	124.809
337		136.372	134.879	122.748	126.968
338		133.377	132.804	119.946	125.193
339		132.602	135.222	120.542	128.111
340		132.002	136.475	119.623	127.491
341		135.029	136.596	124.512	133.191
342		135.018	137.51	121.6	131.183
343		135.45	139.959	122.613	132.862
344		134.355	139.919	123.278	134.973
345		134.783	140.284	123.095	135.192
346		134.396	142.615	126.558	143.624
347		134.767	142.906	126.345	144.686
348		132.414	143.677	122.407	142.041
349		136.198	142.646	126.885	142.187
350		141.587	143.446	136.594	149.267
351		139.827	142.334	131.435	140.758
352		139.749	139.756	133.378	141.478
353		141.954	139.4	137.804	145.643
354		137.582	141.884	141.598	153.561
355		139.667	141.047	139.744	145.154
356		141.05	142.451	140.028	143.595
357		143.059	143.604	142.127	145.78
358		141.664	142.063	141.643	144.455
359		143.283	143.24	143.585	144.151
360		147.361	147.844	146.094	144.152
361		148.808	149.122	147.727	144.398
362		148.097	148.214	145.985	142.934
363		150.826	152.18	145.453	145.716
364		145.251	142.492	146.262	144.311
365		148.757	150.103	148.019	145.134
366		148.456	148.24	147.998	143.457
367		148.239	147.215	148.906	145.253
368		146.042	146.44	146.866	144.162
369		147.329	147.332	148.441	145.062
370		143.818	145.035	143.998	141.891
371		144.111	147.488	142.006	140.67
372		145.046	148.337	143.907	143.45
373		145.343	151.208	143.903	145.316
374		143.425	148.636	142.366	145.512
375		140.572	150.45	138.117	145.289
376		141.173	152.824	138.487	145.64
377		141.299	151.48	140.901	147.6
378		138.878	150.418	138.954	145.882
379		136.792	149.1	132.788	139.294
380		136.215	147.906	131.292	137.795
381		135.774	147.133	131.628	137.486
382		132.264	146.117	125.834	133.339
383		127.775	135.93	120.025	129.428
384		127.829	142.048	118.157	125.751
385		129.32	140.847	120.619	123.812
386		116.276	119.128	110.636	122.503
387		123.785	125.355	115.604	122.477
388		120.802	121.644	111.064	116.46
389		124.596	122.952	113.107	113.576
390		122.593	119.395	110.945	108.485
391		122.676	119.918	111.09	108.537
392		125.828	118.813	113.15	106.272
393		129.472	116.9	112.491	99.874
394		129.295	115.299	111.192	97.5996
395		130.126	115.473	111.907	95.9926
396		132.443	117.365	112.198	95.1568
397		134.111	117.536	112.658	93.6105
398		134.709	117.088	112.681	93.0225
399		133.579	114.997	111.754	92.2968
