# Supplementary material for: Exploring the potential of the sit-to-stand test for self-assessment of physical condition in advanced knee osteoarthritis patients using computer vision
Source: Front Public Health. 2024 Feb 7;12:1348236. doi: 10.3389/fpubh.2024.1348236 (PMC10880867; doi:10.3389/fpubh.2024.1348236)
Supplement: Supplementary file 2 [file Data_Sheet_1.ZIP › Supplementary Materials/Time series data/32_angel_order.xls]

## Sheet: Sheet1
Unnamed: 0		R_HIP_ANGEL	R_KNEE_ANGEL	L_HIP_ANGEL	L_KNEE_ANGEL
0		118.31	112.881	111.205	103.183
1		118.422	114.394	111.434	104.117
2		118.811	114.374	110.975	103.953
3		119.808	115.827	112.011	104.268
4		121.06	117.399	112.301	104.484
5		120.575	118.018	111.763	104.61
6		119.615	116.574	111.156	102.807
7		117.633	115.148	108.154	99.5261
8		116.471	114.509	106.563	98.8131
9		114.595	115.159	102.541	95.3711
10		112.654	115.709	100.997	97.4065
11		111.244	119.027	99.3132	99.2377
12		109.283	119.862	97.2748	100.151
13		103.567	126.212	93.1014	104.684
14		103.54	129.485	95.5398	113.514
15		105.066	134.718	96.8736	118.922
16		105.542	136.427	97.2913	120.807
17		106.45	139.894	97.8755	122.53
18		107.233	140.482	97.715	122.266
19		109.327	142.698	101.374	127.909
20		110.92	144.04	103.304	129.73
21		110.085	145.848	101.639	129.793
22		117.464	152.854	107.136	135.023
23		121.085	151.455	113.295	140.293
24		123.588	153.331	116.056	141.911
25		125.081	152.778	117.317	142.903
26		130.471	155.251	123.606	145.424
27		132.402	155.619	125.738	147.271
28		135.004	157.125	129.187	148.536
29		138.739	157.352	132.75	149.065
30		143.993	159.105	138.001	150.755
31		146.675	159.007	140.75	151.646
32		149.313	160.004	144.257	152.913
33		149.812	158.562	145.001	151.244
34		150.86	158.317	146.764	149.562
35		151.089	158.872	145.886	149.927
36		150.405	158.382	146.037	150.58
37		150.366	157.636	145.381	149.79
38		148.251	157.577	143.918	152.952
39		142.064	156.91	136.695	153.515
40		140.792	156.508	138.258	155.404
41		143.09	157.775	142.238	158.732
42		146.921	157.404	144.465	155.841
43		149.993	158.388	148.942	157.624
44		149.97	163.801	146.628	156.87
45		146.079	159.061	145.096	154.994
46		140.655	157.957	137.995	151.783
47		138.591	158.483	139.496	157.412
48		133.705	156.012	132.807	150.666
49		132.84	155.802	127.902	151.131
50		126.992	148.16	127.558	150.46
51		124.227	148.8	124.59	151.263
52		122.435	146.922	123.107	150.279
53		121.892	146.622	124.401	150.751
54		121.182	146.76	123.531	151.367
55		120.177	147.124	121.304	148.657
56		118.269	144.749	117.194	145.049
57		121.272	145.846	121.045	147.995
58		116.582	141.878	116.823	144.035
59		115.627	141.226	114.343	141.278
60		114.784	138.661	112.532	137.883
61		114.567	137.696	113.185	139.554
62		112.176	135.678	111.617	138.711
63		109.954	134.454	109.734	136.954
64		107.25	129.648	108.874	133.473
65		108.677	121.657	107.427	120.977
66		106.321	118.559	103.592	114.135
67		106.944	116.028	103.227	110.627
68		109.439	115.278	104.379	108.699
69		115.034	117.252	112.046	116.519
70		121.023	119.101	117.993	118.596
71		126.553	120.232	122.19	121.252
72		129.425	120.654	125.869	119.347
73		131.157	119.592	125.66	116.988
74		131.12	121.507	128.508	118.218
75		132.029	119.976	127.134	113.075
76		132.01	118.645	126.34	110.698
77		132.231	114.394	123.841	106.279
78		135.599	116.611	124.102	106.26
79		134.245	115.462	124.319	105.999
80		134.068	115.259	123.26	103.168
81		135.471	115.967	124.873	104.285
82		136.022	115.747	124.897	104.422
83		131.375	111.815	121.046	105.217
84		128.656	110.799	117.556	105.19
85		126.918	112.115	115.995	105.858
86		123.869	112.04	113.435	106.088
87		119.62	111.671	108.873	105.314
88		115.274	111.218	104.904	103.202
89		114.082	110.262	103.656	102.577
90		116.518	111.353	103.566	100.304
91		117.007	110.089	104.914	99.6815
92		118.406	107.827	107.808	98.8655
93		118.597	110.362	106.508	98.984
94		118.444	112.607	106.878	101.14
95		118.024	112.094	108.585	104.581
96		122.627	113.663	112.798	104.916
97		120.945	110.945	114.656	108.731
98		120.978	114.005	114.446	111.543
99		120.12	113.346	113.128	109.58
100		117.434	109.46	111.167	107.171
101		118.594	108.036	112.962	103.242
102		117.403	107.336	110.231	101.125
103		112.778	109.864	106.618	103.34
104		106.88	112.298	101.488	104.873
105		103.271	114.591	101.214	110.913
106		98.481	120.77	98.0029	118.698
107		98.0815	125.231	97.7823	122.119
108		96.4913	127.439	95.9075	123.201
109		92.8094	130.9	95.0929	126.836
110		93.7263	137.549	92.8609	126.668
111		97.6158	137.482	98.3137	132.054
112		96.3299	137.506	96.0161	130.991
113		100.791	140.538	101.079	137.758
114		102.747	140.997	101.791	135.775
115		107.137	144.419	104.569	137.51
116		110.843	146.745	107.974	141.318
117		114.173	148.145	111.235	143.724
118		123.834	155.944	117.88	147.516
119		127.276	157.642	121.041	148.934
120		128.697	157.893	121.463	146.43
121		133.499	158.392	127.888	151.084
122		134.882	158.056	130.113	151.663
123		139.027	159.247	133.551	150.521
124		142.205	158.775	135.452	148.686
125		145.243	159.564	138.645	149.343
126		148.61	159.783	142.558	151.657
127		153.923	163.227	147.243	155.187
128		150.971	160.791	146.164	154.521
129		150.789	162.391	143.166	152.936
130		147.767	159.881	143.249	155.919
131		149.586	161.304	143.383	155.844
132		148.412	160.132	143.469	156.637
133		151.618	161.538	147.156	157.875
134		145.345	159.143	144.08	159.849
135		145.324	159.452	144.294	160.818
136		147.565	158.066	146.079	158.446
137		147.159	161.867	145.665	156.293
138		150.424	164.83	147.24	156.433
139		150.483	164.586	149.028	160.612
140		149.762	164.346	149.348	160.668
141		144.847	157.611	147.952	165.626
142		141.128	161.796	140.647	158.303
143		135.71	153.719	139.772	162.358
144		131.597	152.026	136.565	161.989
145		129.255	152.177	132.074	160.09
146		126.734	149.016	132.208	159.306
147		125.642	149.469	133.194	161.671
148		122.066	144.919	127.928	155.079
149		122.489	145.736	127.144	155.561
150		121.352	143.013	125.124	152.799
151		119.739	141.163	122.522	149.081
152		117.36	139.643	119.565	145.459
153		116.14	138.469	119.273	143.117
154		117.99	139.233	120.407	136.365
155		115.647	137.47	120.72	143.861
156		115.308	136.413	115.917	131.754
157		114.271	133.965	115.296	130.575
158		108.927	127.912	110.53	126.932
159		104.387	124.933	109.926	135.276
160		107.562	121.281	110.631	123.284
161		105.483	116.123	109.029	123.244
162		107.356	104.16	106.397	105.474
163		114.789	104.994	109.389	97.7646
164		116.296	103.021	112.202	99.564
165		119.683	103.574	117.211	102.572
166		121.755	102.653	118.93	102.045
167		122.134	104.226	119.576	103.206
168		121.229	104.517	120.286	107.344
169		122.145	102.784	120.879	105.247
170		122.278	105.53	120.483	105.982
171		127.861	106.85	127.862	110.061
172		130.482	105.32	129.623	104.408
173		131.157	106.49	130.308	105.698
174		128.774	107.639	128.141	106.409
175		126.26	110.65	125.423	111.958
176		125.009	107.608	124.174	109.138
177		125.494	104.531	124.307	104.887
178		125.896	105.071	125.248	103.848
179		125.486	103.639	124.096	101.714
180		126.661	107.263	125.521	105.826
181		125.593	108.523	124.812	108.9
182		123.192	107.456	122.416	108.091
183		127.986	111.667	123.042	105.098
184		125.817	110.901	123.18	104.747
185		120.371	111.544	116.445	101.904
186		115.712	111.565	110.708	101.763
187		106.01	110.14	100.971	99.0109
188		102.137	113.187	98.9685	104.275
189		94.8044	117.352	93.9499	107.738
190		99.0061	129.21	101.287	122.987
191		99.2992	130.154	99.2925	120.056
192		99.4206	132.886	100.127	121.08
193		102.029	138.203	104.515	129.564
194		105.887	139.274	104.146	125.212
195		112.567	142.586	110.806	130.889
196		115.043	144.41	112.942	134.504
197		119.261	144.406	116.948	137.568
198		119.938	146.565	120.97	143.779
199		121.616	147.004	122.642	143.711
200		129.859	148.969	126.861	144.308
201		130.516	149.81	127.354	144.788
202		133.804	149.95	130.91	146.543
203		137.072	151.202	134.362	147.893
204		139.497	152.164	139.239	151.813
205		144.166	153.258	142.967	151.767
206		150.622	155.065	147.387	148.83
207		154.614	156.582	150.952	148.952
208		156.588	158.196	151.595	149.162
209		156.698	156.743	151.456	147.363
210		157.501	158.609	155.564	155.05
211		157.388	157.816	151.52	149.996
212		157.919	159.446	154.225	153.007
213		157.157	158.337	152.884	152.409
214		156.641	158.799	153	155.37
215		157.272	157.477	154.123	154.922
216		153.712	157.109	153.629	157.96
217		155.391	159.044	154.856	158.39
218		156.199	159.379	156.929	160.277
219		153.719	157.533	155.059	160.328
220		151.461	158.436	149.023	151.479
221		148.919	157.259	147.317	160.154
222		145.485	154.766	146.499	160.285
223		141.689	152.835	144.21	161.022
224		134.199	150.853	139.351	160.284
225		131.396	149.872	137.001	159.995
226		128.347	146.458	135.591	159.876
227		127.116	147.168	132.809	157.616
228		123.049	142.397	126.627	150.786
229		121.322	140.165	124.179	149.127
230		117.467	137.615	118.802	144.245
231		114.783	134.332	115.522	139.235
232		107.702	125.151	107.591	126.182
233		110.046	123.517	108.011	123.305
234		112.727	126.773	104.197	112.95
235		115.552	123.024	110.731	119.699
236		119.196	125.648	114.867	124.48
237		121.169	126.739	118.018	127.501
238		124.774	130.385	118.07	120.452
239		123.808	126.951	120.722	128.629
240		125.604	127.037	123.324	129.569
241		124.879	124.809	122.668	124.679
242		126.095	124.45	123.4	124.518
243		126.573	125.371	123.309	123.086
244		126.397	127.215	124.565	125.851
245		127.42	130.659	124.562	129.959
246		128.334	129.861	127.696	132.666
247		128.188	131.584	127.021	132.349
248		126.842	130.424	127.219	133.814
249		126.42	131.054	126.333	133.381
250		120.897	126.488	120.447	127.681
251		119.615	124.764	117.518	123.558
252		119.139	124.146	118.364	122.949
253		117.27	121.868	114.978	117.204
254		113.329	121.439	112.378	116.65
255		109.043	123.841	109.886	122.246
256		106.473	126.777	106.681	121.918
257		106.413	129.211	108.482	128.425
258		109.097	133.167	111.015	131.951
259		113.992	142.205	111.747	135.042
260		112.734	141.06	112.237	137.651
261		116.269	145.915	115.386	140.982
262		117.63	148.331	115.723	141.874
263		117.906	149.421	111.049	134.915
264		120.46	150.044	112.454	136.502
265		124.561	152.171	116.418	140.613
266		127.482	153.696	118.753	142.233
267		129.467	154.781	121.058	143.763
268		135.045	157.591	126.981	147.933
269		139.542	159.856	133.309	151.587
270		139.21	157.814	132.526	149.559
271		143.501	160.016	136.061	152.159
272		144.253	160.242	136.395	149.541
273		146.392	160.183	138.785	150.584
274		149.308	160.88	141.83	151.468
275		150.318	161.239	144.446	151.767
276		150.573	162.569	143.332	151.328
277		143.903	159.596	135.831	149.35
278		142.718	159.153	135.394	149.137
279		141.924	158.038	137.575	154.411
280		140.667	157.592	137.32	155.938
281		142.406	159.314	138.508	155.337
282		140.916	158.655	138.009	156.598
283		142.218	159.997	139.989	159.818
284		138.21	157.134	138.224	159.896
285		139.576	158.943	143.307	164.005
286		142.474	158.336	145.452	163.263
287		143.83	165.152	138.806	151.553
288		144.253	161.54	146.676	164.466
289		145.75	165.965	146.872	160.204
290		147.601	162.344	147.765	163.777
291		145.039	160.569	149.477	164.159
292		145.12	158.723	149.877	163.28
293		144.964	158.649	147.552	161.279
294		148.424	162.776	152.635	163.194
295		146.195	159.065	147.953	160.123
296		142.556	157.416	145.818	162.67
297		139.472	157.174	141.934	163.926
298		140.009	161.818	138.043	163.732
299		134.248	157.095	134.061	161.184
300		132.168	154.948	133.144	158.414
301		130.201	152.774	130.762	156.091
302		131.611	152.385	130.938	155.172
303		128.62	147.461	125.208	141.074
304		124.126	141.275	121.066	136.078
305		121.15	138.278	117.575	131.607
306		120.276	137.572	113.784	126.483
307		121.41	134.19	113.476	120.658
308		125.889	133.542	117.973	120.05
309		130.333	134.763	122.445	121.723
310		134.883	138.019	127.568	124.576
311		133.618	135.168	129.115	127.254
312		135.954	137.748	134.613	134.02
313		135.125	134.839	135.171	134.99
314		135.805	136.812	135.849	134.373
315		135.282	135.774	134.69	133.363
316		136.406	141.639	132.964	131.84
317		138.005	143.699	133.658	131.473
318		138.994	143.126	134.658	132.404
319		137.996	138.603	136.436	133.622
320		135.814	133.922	134.073	129.393
321		133.547	134.14	130.077	132.817
322		134.655	134.407	129.326	131.162
323		133.352	129.406	133.976	133.876
324		136.869	128.748	136.964	130.429
325		137.941	123.563	138.347	122.927
326		139.394	121.11	140.891	121.502
327		140.507	122.873	141.304	121.793
328		135.539	121.131	137.064	119.523
329		126.567	123.72	127.991	127.855
330		118.207	122.529	117.49	122.223
331		113.411	124.123	114.002	123.635
332		112.89	126.506	110.267	121.737
333		109.167	127.407	109.049	125.567
334		109.434	132.012	110.687	130.653
335		105.905	135.368	107.065	131.373
336		106.375	135.51	105.61	127.98
337		107.761	139.803	105.058	130.284
338		115.705	146.897	112.874	140.458
339		118.139	149.205	114.245	141.008
340		120.041	149.623	115.918	142.278
341		122.205	150.4	117.6	142.264
342		123.734	150.183	118.554	142.481
343		128.453	151.453	122.633	143.343
344		131.209	152.187	125.361	144.91
345		134.777	154.091	128.642	146.145
346		136.654	153.948	130.823	145.973
347		139.642	155.797	133.322	146.786
348		141.826	155.73	134.715	146.695
349		144.795	156.146	138.202	148.191
350		145.807	156.422	139.62	149.977
351		147.181	157.697	139.902	150.879
352		146.539	158.567	138.287	148.598
353		148.395	160.703	143.635	155.857
354		147.584	160.261	142.501	155.478
355		146.11	159.25	140.048	154.296
356		142.26	160.19	133.743	151.762
357		142.358	161.269	134.84	154.287
358		141.113	160.399	138.349	162.341
359		137.047	159.186	137.187	163.418
360		137.474	160.198	138.366	167.749
361		136.972	160.255	138.811	168.519
362		143.725	165.153	138.325	159.556
363		138.173	160.493	139.443	168.373
364		138.06	162.575	138.971	166.505
365		140.112	162.751	136.591	156.412
366		141.087	162.286	143.261	167.657
367		141.502	160.838	145.793	168.593
368		142.632	162.296	143.475	162.988
369		142.081	159.686	146.14	167.446
370		143.45	158.617	150.163	171.123
371		142.634	158.396	148.631	170.991
372		143.522	159.355	147.937	169.918
373		143	158.612	145.963	167.78
374		142.456	159.392	144.85	166.496
375		141.085	157.158	144.569	168.235
376		138.307	157.162	141.295	166.798
377		135.754	156.437	138.407	165.405
378		134.38	157.129	135.608	164.447
379		131.202	155.195	131.5	157.399
380		132.475	155.842	132.166	156.018
381		133.646	157.812	135.643	161.186
382		126.794	154.232	127.624	154.581
383		123.04	151.354	125.4	156.405
384		126.651	151.954	133.137	162.267
385		123.25	148.353	125.726	153.061
386		130.099	155.837	134.088	155.604
387		130.155	154.52	132.265	153.199
388		126.775	147.88	125.747	144.613
389		129.382	148.433	131.6	148.003
390		129.468	146.792	130.11	144.189
391		134.144	137.752	132.082	133.881
392		140.118	141.574	139.512	137.445
393		143.377	143.086	145.98	140.259
394		144.644	142.831	147.534	141.912
395		143.042	140.96	144.798	138.873
396		144.8	139.584	144.749	133.573
397		146.28	142.244	148.023	136.162
398		144.75	140.602	143.19	135.057
399		145.793	143.71	148.126	142.155
