# Supplementary material for: Exploring the potential of the sit-to-stand test for self-assessment of physical condition in advanced knee osteoarthritis patients using computer vision
Source: Front Public Health. 2024 Feb 7;12:1348236. doi: 10.3389/fpubh.2024.1348236 (PMC10880867; doi:10.3389/fpubh.2024.1348236)
Supplement: Supplementary file 2 [file Data_Sheet_1.ZIP › Supplementary Materials/Time series data/33_angel_order.xls]

## Sheet: Sheet1
Unnamed: 0		R_HIP_ANGEL	R_KNEE_ANGEL	L_HIP_ANGEL	L_KNEE_ANGEL
0		105.245	104.841	95.0116	84.7771
1		103.725	104.54	93.2048	84.3575
2		98.7713	103.779	88.975	85.3227
3		96.3369	104.352	86.8642	86.0955
4		92.2311	103.677	83.6602	87.3888
5		89.7193	103.89	81.2265	88.0318
6		82.505	102.326	75.8726	89.5138
7		81.2901	103.581	73.6453	89.6203
8		76.7665	103.744	71.0279	92.0597
9		76.6183	106.231	71.6063	95.635
10		77.5017	107.899	71.9749	96.6366
11		79.0553	109.182	73.4588	98.7589
12		81.6814	112.025	77.1503	102.752
13		87.6539	117.043	83.2332	108.336
14		93.394	122.131	89.9442	113.554
15		96.1641	124.057	91.9656	114.31
16		106.937	131.239	103.551	121.453
17		112.325	134.455	108.812	124.734
18		115.879	136.032	113.718	126.972
19		119.185	137.408	116.595	127.543
20		127.591	141.243	126.217	131.297
21		130.953	143.542	129.356	133.033
22		135.203	145.064	133.865	134.834
23		137.029	146.578	136.133	136.078
24		138.901	146.404	138.547	137.812
25		137.351	145.196	136.981	137.922
26		137.221	146.472	137.425	139.1
27		130.503	142.81	131.044	137.431
28		130.528	144.344	131	138.559
29		128.647	143.79	129.61	138.581
30		125.981	144.014	125.61	138.078
31		121.178	143.813	121.107	138.287
32		114.367	144.888	112.931	139.012
33		107.223	143.049	104.636	137.268
34		105.119	142.18	102.705	137.35
35		99.3934	139.54	96.6434	134.085
36		97.3311	139.695	94.1667	134.159
37		91.5265	135.995	87.457	129.827
38		88.9033	134.996	84.4628	128.041
39		83.5219	131.812	78.4126	123.255
40		80.655	127.807	74.9633	120.56
41		77.1456	125.324	71.0287	115.678
42		75.7892	123.447	68.813	113.236
43		74.9207	121.387	68.2096	112.027
44		71.2036	116.294	64.0336	106.121
45		71.4066	114.587	64.523	105.54
46		68.532	110.875	61.6313	101.09
47		67.3538	106.178	59.6685	95.2459
48		67.6036	104.173	59.3548	93.1224
49		67.2894	102.202	59.1687	91.2288
50		67.4387	99.7156	60.0578	89.5858
51		67.9555	97.3803	61.0067	87.6465
52		67.0247	95.0726	60.3509	85.3487
53		70.6442	95.8947	63.5049	86.5949
54		71.6471	95.3217	64.4399	85.7072
55		78.3479	95.5534	71.124	85.5115
56		78.4336	94.04	71.5749	84.1833
57		81.0688	94.7904	73.8147	84.6465
58		84.4404	95.1164	77.5064	84.3938
59		87.9028	96.2353	80.965	85.1884
60		89.9001	96.0698	83.6023	86.4851
61		91.6141	96.7549	84.6433	85.3154
62		94.7262	97.4133	88.8762	87.058
63		97.7582	98.2691	91.8524	87.0548
64		99.5356	99.1821	93.6111	87.9005
65		101.815	100.003	96.4553	88.9801
66		103.817	101.232	98.2766	90.0692
67		104.152	100.994	98.5763	89.6486
68		105.939	102.006	100.343	90.5598
69		107.535	102.203	102.945	91.6602
70		108.133	101.904	103.707	91.5248
71		109.109	101.953	105.466	92.4842
72		111.162	103.441	107.598	93.9369
73		110.796	103.411	107.044	92.9506
74		111.403	103.638	107.474	93.2587
75		111.736	103.731	107.804	94.0351
76		109.203	102.266	106.386	93.4281
77		109.484	102.944	106.725	93.7402
78		105.014	101.81	101.827	91.1279
79		103.555	101.248	99.962	90.1025
80		103.641	101.897	100.792	91.8081
81		99.6752	99.4292	96.5282	89.3979
82		97.433	100.297	94.6769	90.1939
83		92.6707	98.188	89.8922	87.4963
84		91.9204	98.5276	88.0529	86.8607
85		93.0821	101	89.6282	89.4526
86		93.0464	106.539	88.3084	94.4201
87		86.3746	101.448	84.5402	92.0066
88		88.2402	103.9	85.6003	94.6906
89		92.7477	109.584	89.9736	100.33
90		100.139	116.682	94.5288	103.954
91		101.154	116.598	97.8307	107.356
92		106.518	120.968	101.634	109.301
93		115.493	127.751	111.132	116.296
94		128.492	135.066	123.376	121.632
95		133.437	140.243	126.952	124.962
96		144.954	146.334	138.785	130.124
97		148.99	149.627	143.125	134.268
98		152.816	151.708	146.088	134.465
99		155.471	151.655	149.004	134.869
100		159.67	152.826	156.324	138.995
101		161.861	153.36	159.791	140.968
102		164.747	155.035	161.254	142.017
103		165.889	157.482	161.934	143.306
104		166.217	157.922	160.746	142.145
105		166.594	157.329	161.762	143.531
106		165.797	156.669	161.889	143.83
107		160.602	151.778	160.468	144.814
108		157.263	151.289	158.308	144.102
109		158.656	153.267	155.614	140.389
110		155.657	154.509	153.336	142.133
111		154.045	152.847	152.101	143.272
112		149.851	150.779	151.099	145.191
113		150.427	151.395	148.5	141.545
114		142.351	148.283	143.801	143.478
115		140.948	149.449	138.558	139.36
116		136.623	147.109	135.655	140.097
117		133.532	148.603	131.768	139.857
118		126.291	146.935	121.832	135.219
119		122.797	145.192	120.037	134.93
120		119.161	144.495	115.23	132.708
121		111.635	140.922	108.349	131.877
122		108.453	139.948	105.06	130.583
123		105.097	139.13	101.075	129.332
124		94.6152	133.739	89.5934	123.17
125		87.9779	127.329	84.0228	119.28
126		86.2432	126.604	80.6818	117.772
127		81.057	120.968	75.3347	112.642
128		79.7653	118.86	72.6824	109.071
129		79.2879	117.241	72.017	107.013
130		75.3123	112.147	68.7389	101.205
131		72.5013	106.843	67.1991	97.0823
132		70.0236	103.167	63.8145	94.154
133		68.6918	100.369	63.9114	90.6217
134		67.3703	97.7809	62.8254	88.3929
135		66.4877	95.3027	61.9775	85.1207
136		66.6929	94.3895	62.4618	84.6025
137		68.6396	95.3892	64.5119	86.3486
138		69.894	94.2002	64.7426	82.9583
139		71.6799	94.7726	66.9528	83.8349
140		70.8858	91.0474	68.4143	83.1869
141		76.4752	92.5372	73.3326	84.1626
142		76.6379	91.0199	73.5276	82.3784
143		79.2498	93.4697	75.4397	83.5253
144		80.2302	92.1111	76.7046	82.4264
145		80.3276	92.5434	77.2766	82.3004
146		78.6248	91.1079	76.2173	81.8216
147		78.319	91.2422	76.6935	81.5462
148		78.6408	91.7519	76.7547	82.1829
149		77.6964	93.4066	75.6098	83.7199
150		74.9722	92.5444	74.0989	83.5133
151		74.2991	93.6063	73.4127	84.2519
152		72.518	96.4267	71.8307	87.541
153		73.646	97.9565	72.1735	88.7937
154		76.4689	100.224	74.3185	92.8916
155		77.1082	102.525	74.848	93.5073
156		83.5163	107.18	80.7401	98.3497
157		89.8962	111.704	88.1404	102.884
158		96.4953	116.185	93.9739	107.337
159		107.532	122.891	105.451	113.72
160		115.273	127.82	110.83	115.842
161		123.638	133.357	118.673	121.171
162		126.156	134.391	121.824	122.174
163		139.044	141.904	130.345	126.126
164		139.564	141.556	137.161	130.462
165		148.001	147.175	145.191	134.486
166		151.122	150.247	148.912	136.901
167		153.513	151.172	152.073	138.986
168		154.631	150.295	155.409	140.659
169		157.738	155.145	152.955	138.671
170		161.742	156.168	159.279	142.951
171		163.338	156.334	163.058	145.616
172		164.789	158.277	163.244	146.128
173		162.54	157.203	163.988	145.791
174		161.576	157.274	163.196	146.017
175		160.446	157.489	163.975	148.119
176		156.088	154.96	159.486	145.458
177		154.254	154.685	158.667	145.625
178		152.491	153.237	156.8	144.336
179		153.81	156.277	153.851	144.038
180		147.941	153.762	146.845	142.444
181		144.145	149.425	147.189	143.676
182		141.304	146.981	144.139	141.551
183		135.669	146.744	134.621	137.348
184		131.662	143.575	129.814	134.031
185		126.048	142.844	122.731	133.687
186		123.475	143.49	119.292	132.663
187		112.245	137.573	109.053	130.073
188		106.705	134.646	103.157	127.192
189		103	132.852	97.9082	125.057
190		102.414	133.007	94.6573	122.088
191		101.522	137.41	86.5593	117.236
192		97.2516	130.769	87.4579	118.012
193		95.1027	129.708	84.8813	115.637
194		90.1414	126.182	78.9017	112.187
195		88.5084	124.692	77.1424	109.486
196		80.4277	115.28	72.1653	106.246
197		79.5407	114.745	67.0604	99.8562
198		77.6107	112.711	66.0188	99.201
199		76.3911	110.945	64.8943	97.1507
200		74.7525	109.27	62.9844	95.097
201		70.4041	102.895	61.6819	93.8128
202		69.5862	102.652	60.432	92.5048
203		69.352	102.407	59.9617	91.3788
204		68.3364	101.165	58.574	88.6005
205		66.6195	98.9041	57.411	86.79
206		67.7135	99.503	57.7846	85.9912
207		67.1867	98.7491	57.781	85.59
208		68.1984	97.4363	58.8963	84.3743
209		69.8271	97.4266	60.6652	84.3506
210		70.3835	96.9338	61.7026	83.8318
211		72.5026	97.664	63.6928	83.8441
212		79.6532	98.8666	70.7715	82.5142
213		79.597	98.0401	70.6912	82.4394
214		81.2376	98.011	72.1379	81.9782
215		83.5695	97.1872	75.2308	81.6062
216		87.0382	98.3197	77.6926	80.5935
217		87.2043	97.8148	78.5872	81.26
218		89.3417	98.2054	79.8828	80.8682
219		89.3899	97.2983	79.6653	80.5631
220		89.1213	97.186	79.8198	80.6986
221		88.2511	97.2012	78.3692	79.8343
222		87.5641	97.2721	76.5745	78.9654
223		87.0442	96.8164	76.6995	79.1096
224		84.511	95.1274	74.4735	78.0013
225		81.5917	95.5611	72.2929	78.4555
226		77.842	92.3444	70.2403	78.2514
227		77.7343	95.7505	69.2805	79.9401
228		75.0742	95.8627	68.403	82.7966
229		75.5943	98.0206	68.7283	84.5294
230		75.6812	98.4048	69.1036	85.0986
231		83.1981	108.62	73.5561	90.9084
232		85.1497	109.441	79.7765	97.7305
233		89.9086	114.168	84.1153	102.288
234		97.1775	119.692	91.51	107.453
235		116.344	133.872	108.751	119.136
236		120.413	135.835	113.503	122.437
237		129.622	141.866	122.867	127.929
238		136.818	146.881	130.765	133.763
239		149.08	152.829	143.359	139.741
240		153.877	155.48	148.531	142.387
241		157.051	155.454	153.207	143.396
242		161.226	156.667	157.219	145.831
243		168.019	158.814	164.577	148.369
244		169.526	159.429	166.455	149.324
245		170.831	159.516	167.79	149.791
246		173.666	160.895	170.397	151.02
247		172.962	160.344	170.412	151.807
248		173.002	161.069	169.823	150.944
249		172.973	159.703	170.553	150.815
250		172.175	160.734	167.199	148.514
251		170.873	160.967	166.103	149.233
252		170.763	160.599	166.188	149.07
253		167.694	159.898	163.207	149.307
254		165.984	159.775	162.489	149.648
255		163.915	159.377	161.351	150.181
256		158.419	156.308	158.834	150.12
257		152.436	156.109	153.558	148.949
258		146.625	154.248	147.713	146.835
259		137.955	152.662	136.65	141.547
260		125.218	147.553	121.795	135.762
261		121.205	146.38	117.025	134.315
262		113.448	142.873	107.623	129.839
263		105.806	137.514	99.1245	124.683
264		102.774	136.772	95.648	123.835
265		97.5642	131.947	93.2439	123.771
266		88.9825	126.252	83.171	116.041
267		84.3553	121.277	78.1372	110.061
268		83.6233	121.007	74.9882	106.343
269		82.5641	120.01	73.0931	104.872
270		78.0635	116.195	69.0217	100.486
271		76.0517	112.316	69.8564	101.663
272		72.8334	109.656	67.2125	98.7414
273		70.9439	107.473	63.6764	95.1711
274		67.726	104.592	61.11	92.0948
275		68.6237	103.909	61.704	91.8497
276		67.5966	102.866	61.9604	91.3591
277		68.0073	103.339	62.2208	90.8941
278		66.6149	102.745	62.1592	90.9162
279		66.9426	101.668	62.1764	89.7999
280		68.4634	101.974	64.457	91.121
281		69.2413	100.472	66.185	90.3489
282		72.4037	102.054	68.7928	90.681
283		72.0484	100.512	69.2311	89.5822
284		72.8412	100.473	70.2006	89.1189
285		74.045	100.495	70.8125	87.5636
286		74.5857	99.7831	71.4441	86.9056
287		74.4352	98.6915	71.9248	85.9361
288		76.912	98.6747	73.3639	85.5567
289		76.3957	98.2658	72.9722	84.5577
290		78.5097	99.0507	73.4776	84.4162
291		75.235	96.3029	71.8086	82.9115
292		77.1434	97.8789	71.8069	82.9911
293		76.2913	98.7028	70.8559	83.4226
294		76.0321	99.2322	70.5796	84.1167
295		75.0287	99.8983	70.4584	85.7882
296		76.0999	102.197	71.3369	88.1952
297		74.7826	101.523	71.6161	89.3895
298		84.9096	111.697	81.4989	101.018
299		88.4729	114.077	85.0761	103.737
300		95.1803	118.56	90.6933	107.599
301		101.552	123.676	97.0158	112.398
302		114.765	131.426	109.185	119.153
303		122.126	135.46	116.785	123.432
304		129.411	139.749	124.034	127.112
305		137.567	144.415	132.161	131.377
306		156.169	154.806	152.485	143.42
307		160.589	157.061	157.412	146.553
308		171.115	162.53	168.077	152.593
309		173.511	163.573	170.039	153.778
310		175.212	164.358	171.978	154.296
311		176.108	164.988	172.87	154.594
312		176.56	164.201	173.921	154.569
313		176.991	164.409	173.189	153.95
314		176.993	164.275	173.693	153.822
315		177.588	164.695	175.559	155.031
316		177.292	163.986	174.69	154.126
317		177.397	164.751	175.097	154.958
318		178.27	164.463	177.152	156.29
319		178.351	164.419	177.86	156.923
320		178.557	164.973	177.553	157.804
321		179.181	165.235	178.173	158.672
322		178.847	166.222	176.942	158.38
323		178.491	165.345	178.291	159.507
324		178.804	165.697	178.154	159.156
325		179.526	165.682	178.179	159.663
326		178.831	165.91	177.938	159.344
327		178.995	166.071	177.838	158.97
328		179.159	166.428	177.698	159.541
329		178.923	166.188	177.42	159.36
330		178.64	165.802	176.72	158.408
331		178.535	166.176	175.983	158.305
332		179.032	165.904	177.31	159.288
333		179.265	166.187	177.117	159.759
334		178.96	165.876	177.218	159.263
335		178.117	165.67	176.478	158.489
336		179.218	166.091	177.135	159.643
337		178.689	165.783	177.235	158.905
338		177.584	165.095	177.122	158.611
339		177.4	164.971	177.135	159.249
340		177.664	165.586	176.32	159.918
341		177.151	166.142	174.718	158.739
342		177.144	166.131	174.834	158.677
343		176.49	166.53	174.502	158.402
344		176.136	166.278	174.149	157.787
345		174.748	165.853	173.181	156.961
346		174.311	165.977	172.312	156.286
347		171.962	165.009	171.294	156.917
348		170.373	165.445	168.599	155.238
349		168.738	164.975	167.947	156.102
350		166.548	164.199	166.074	155.044
351		161.46	161.944	160.505	153.025
352		157.58	161.402	156.723	152.426
353		151.632	159.853	150.562	149.607
354		134.542	154.138	131.18	142.388
355		130.747	154.434	126.678	140.904
356		125.99	154.303	121.278	140.129
357		116.732	150.033	110.838	135.702
358		116.021	151.181	109.177	134.848
359		111.63	148.618	104.014	132.04
360		103.075	145.29	93.0489	125.545
361		100.289	144.591	88.3873	122.498
362		98.5264	143.532	86.7833	122.418
363		94.852	140.596	82.5045	119.161
364		90.3408	136.843	77.1684	115.825
365		87.7017	133.01	73.775	112.555
366		83.6877	129.109	69.4475	108.087
367		81.7447	127.139	68.573	106.972
368		76.6363	118.963	63.7362	99.404
369		75.7022	117.234	62.8892	97.2719
370		71.0688	111.198	59.7357	92.9742
371		72.9452	110.663	60.1825	90.5981
372		71.8505	109.04	59.0183	88.1067
373		69.6698	103.854	58.8972	86.0215
374		69.6656	102.553	59.9111	85.414
375		71.6986	101.17	62.7562	84.9606
376		74.6255	100.09	66.8063	84.7926
377		77.0005	100.185	69.506	84.8693
378		81.9218	100.782	74.5656	84.2111
379		86.3022	103.153	76.5913	83.6944
380		88.84	104.173	78.8901	83.2411
381		91.7163	104.851	81.3699	82.7586
382		97.8495	106.389	87.8747	83.9516
383		100.338	107.025	89.9402	83.7516
384		104.784	107.204	94.7114	82.9703
385		107.155	106.379	99.1696	84.361
386		109.799	107.657	100.575	83.5335
387		110.41	108.182	101.581	85.0691
388		112.056	108.802	103.126	85.6788
389		114.355	109.834	105.11	86.9058
390		115.786	110.783	106.236	87.6979
391		115.506	109.969	106.266	88.0517
392		115.982	110.088	106.67	89.0574
393		116.232	110.175	106.961	89.2453
394		116.771	110.447	107.807	89.8427
395		116.07	110.105	107.499	90.5439
396		116.737	110.212	107.858	90.9163
397		116.657	110.286	107.859	90.9527
398		116.474	109.96	107.493	90.1883
399		116.565	110.048	107.293	90.0055
