# Supplementary material for: Exploring the potential of the sit-to-stand test for self-assessment of physical condition in advanced knee osteoarthritis patients using computer vision
Source: Front Public Health. 2024 Feb 7;12:1348236. doi: 10.3389/fpubh.2024.1348236 (PMC10880867; doi:10.3389/fpubh.2024.1348236)
Supplement: Supplementary file 2 [file Data_Sheet_1.ZIP › Supplementary Materials/Time series data/34_angel_order.xls]

## Sheet: Sheet1
Unnamed: 0		R_HIP_ANGEL	R_KNEE_ANGEL	L_HIP_ANGEL	L_KNEE_ANGEL
0		110.412	105.523	106.006	93.2418
1		109.47	105.191	105.107	92.8002
2		106.392	104.107	102.341	92.4152
3		105.168	103.815	101.184	92.3343
4		102.117	103.489	98.2086	92.2776
5		99.9383	103.005	96.1097	92.0398
6		97.4953	102.484	93.8421	92.1625
7		92.3247	101.946	88.9017	92.1443
8		89.8425	101.213	86.6453	92.3617
9		87.8413	101.305	84.4702	92.6478
10		83.9934	102.871	80.3858	94.677
11		83.5324	103.984	80.0191	95.8187
12		85.183	106.903	81.4572	98.923
13		87.3129	109.582	83.6813	101.136
14		90.2828	112.214	86.4018	103.595
15		99.3162	119.965	94.906	110.038
16		105.092	123.946	100.657	114.317
17		111.537	128.498	106.483	117.877
18		134.926	143.993	128.53	131.104
19		142.692	148.53	136.078	135.119
20		161.907	159.578	154.798	145.68
21		166.442	162.143	159.501	148.765
22		174.105	165.693	167.914	153.367
23		176.547	166.754	170.906	155.543
24		178.076	167.365	173.144	157.042
25		177.721	167.462	176.975	160.113
26		177.367	167.196	177.156	160.447
27		177.567	166.994	177.207	160.762
28		177.653	166.687	176.966	160.937
29		178.132	166.362	176.701	161.225
30		178.753	166.03	176.19	160.179
31		178.333	165.996	175.171	159.318
32		177.328	165.865	173.878	158.608
33		171.263	164.167	167.394	154.56
34		167.634	162.959	163.958	152.536
35		159.506	160.91	155.483	148.515
36		152.784	157.782	149.219	145.394
37		147	155.682	143.632	143.117
38		134.989	150.398	131.82	138.483
39		128.835	147.123	125.977	136.103
40		124.693	145.41	121.243	133.688
41		108.748	135.159	105.627	124.713
42		104.296	131.617	101.33	121.76
43		96.286	126.755	93.8375	118.453
44		92.2856	123.611	90.1024	115.786
45		87.6075	120.981	85.6102	113.901
46		82.5365	117.298	81.2474	111.398
47		79.8201	115.383	78.7296	110.403
48		77.8725	114.134	76.4346	109.658
49		74.5728	111.07	73.3411	107.774
50		74.2554	110.264	73.1957	106.212
51		72.625	106.832	70.9945	102.973
52		73.2804	106.152	71.456	101.159
53		73.4797	105.919	71.9317	100.612
54		74.3184	103.961	71.8682	98.4921
55		74.9769	104.078	72.8474	98.6875
56		74.9245	104.25	72.4718	98.5728
57		74.9466	105.052	72.51	99.7377
58		74.6427	107.477	72.7276	103.546
59		75.0558	109.04	74.1626	105.799
60		75.0297	110.716	74.1007	107.382
61		78.8063	115.503	78.4433	113.013
62		79.9731	117.892	79.7236	114.701
63		83.1879	120.608	82.6583	117.938
64		95.3404	131.542	94.0114	126.793
65		101.288	136.146	99.8838	130.219
66		116.855	145.462	114.654	138.284
67		124.578	148.639	121.696	140.517
68		131.381	152.32	128.254	143.218
69		148.111	159.009	145.096	149.652
70		153.311	161.687	150.277	152.139
71		159.082	164.105	156.52	155.376
72		168.971	167.035	167.561	161.212
73		170.935	166.802	170.078	162.054
74		173.561	166.289	173.992	163.691
75		175.216	166.443	175.589	163.932
76		176.277	166.504	176.238	164.129
77		177.527	166.717	177.2	164.014
78		177.784	166.363	177.057	163.458
79		177.868	165.992	177.108	163.379
80		176.964	165.396	175.99	161.355
81		175.957	165.087	175.379	160.703
82		173.488	164.684	171.161	157.249
83		171.402	164.603	169.181	156.601
84		168.274	163.046	165.308	153.84
85		161.573	161.681	158.267	151.906
86		156.973	160.011	153.988	150.419
87		153.228	159.33	149.562	148.788
88		136.487	155.641	132.617	143.647
89		130.788	153.995	127.71	143.398
90		120.313	150.107	117.415	140.269
91		117.528	148.805	115.171	139.87
92		113.619	146.373	111.873	138.839
93		108.291	142.781	106.164	135.344
94		106.084	140.323	104.456	134.357
95		103.217	138.631	101.072	131.262
96		97.4371	132.758	94.555	124.549
97		93.5779	129.523	90.8776	121.896
98		91.2541	127.067	88.6755	120.462
99		88.8597	124.339	86.947	119.626
100		85.7394	122.549	84.5513	119.137
101		83.0806	120.688	82.1052	117.8
102		82.0409	120.253	80.7075	117.133
103		78.2332	116.385	77.8889	116.651
104		76.5804	114.845	76.4847	115.451
105		75.7268	113.876	75.8558	114.637
106		75.3988	112.198	75.1958	113.184
107		74.365	110.053	73.6946	111.081
108		76.1711	109.519	74.3115	108.592
109		75.992	108.036	73.9996	107.318
110		76.5589	108.687	73.8181	106.431
111		77.672	106.545	74.1644	102.693
112		78.4175	105.434	74.4855	100.506
113		81.3677	105.362	78.1039	102.068
114		81.3003	103.589	77.9942	99.8809
115		83.2991	104.203	78.4979	98.1714
116		84.2746	102.444	81.1938	98.6745
117		85.8087	101.662	82.3618	97.7924
118		87.3865	102.111	82.7559	95.9777
119		91.4963	101.985	86.4491	94.5205
120		92.5639	100.661	88.4196	94.6554
121		93.4745	99.1599	89.2721	93.1823
122		94.2968	98.8335	90.2094	92.7248
123		94.4386	97.8497	90.0285	91.3136
124		96.2434	98.3632	91.4396	91.4815
125		96.8677	97.5999	92.0264	90.9651
126		99.0229	100.807	91.7697	91.7694
127		100.302	99.9373	94.1937	91.1103
128		102.035	100.842	96.0478	92.2075
129		102.596	100.56	96.1895	91.1656
130		102.96	102.372	95.9585	92.1679
131		102.432	101.843	96.2018	92.7655
132		100.006	98.8651	96.2843	92.1949
133		99.1334	98.7851	95.9768	92.5387
134		93.6477	97.4651	91.6301	93.1536
135		93.1307	98.529	91.0946	93.5162
136		91.243	99.4537	88.1655	93.7379
137		90.046	100.454	87.4327	94.3126
138		89.9615	102.387	88.7875	98.0762
139		86.0103	103.486	85.6217	100.594
140		85.0824	104.539	86.2096	103.691
141		85.2849	108.074	86.4941	106.885
142		86.9218	114.878	86.7711	113.81
143		88.673	117.328	87.7118	115.137
144		92.7476	121.693	91.2286	118.937
145		95.8146	124.911	93.5696	121.172
146		96.915	125.234	95.9504	123.559
147		108.133	134.13	102.884	126.256
148		110.607	135.524	107.689	131.324
149		116.089	139.56	112.698	134.262
150		131.299	149.569	127.299	141.976
151		136.559	151.659	132.52	144.043
152		146.961	157.316	142.299	147.884
153		151.859	158.476	146.556	148.404
154		156.394	160.759	151.272	150.833
155		163.891	163.38	159.722	154.025
156		166.533	163.56	164.921	157.689
157		169.081	165.075	168.29	159.902
158		175.236	165.363	173.798	159.902
159		176.333	166.294	175.51	161.677
160		177.69	166.156	177.864	163.978
161		177.952	166.43	177.867	163.221
162		178.105	165.924	178.905	163.764
163		178.614	165.657	178.846	164.431
164		178.847	166.306	179.151	164.393
165		178.765	164.89	178.558	163.73
166		178.258	165.352	178.231	162.449
167		178.763	165.534	179.055	163.009
168		178.096	165.536	178.529	164.898
169		178.192	166.065	178.582	163.539
170		178.3	165.636	178.712	163.33
171		178.234	166.155	178.113	163.82
172		177.734	165.682	177.147	164.08
173		176.91	166.366	176.35	165.373
174		176.689	166.872	175.828	165.016
175		175.2	167.093	176.239	165.562
176		174.219	166.74	175.583	164.588
177		173.345	167.079	175.234	164.792
178		172.48	166.892	174.679	163.847
179		171.538	167.922	174.124	164.663
180		170.93	166.811	174.177	164.908
181		172.351	168.039	173.725	164.486
182		171.68	167.623	172.652	163.275
183		171.771	166.624	172.943	163.952
184		172.299	167.155	172.883	163.315
185		172.151	167.049	172.695	162.992
186		172.069	166.666	172.386	162.823
187		172.379	166.623	171.991	161.882
188		172.536	167.727	172.034	161.741
189		169.516	165.671	170.677	161.615
190		168.849	165.295	169.683	160.009
191		164.096	163.88	164.637	159.63
192		163.499	163.758	164.481	158.637
193		159.719	161.774	159.645	155.526
194		154.214	161.867	154.41	155.514
195		150.284	159.777	148.985	153.411
196		147.651	159.928	147.387	155.471
197		140.188	159.175	138.872	154.044
198		138.986	158.881	137.373	153.73
199		135.069	159.59	131.799	151.707
200		134.831	160.609	130.775	150.854
201		131.637	159.194	127.405	149.662
202		128.522	157.816	124.933	148.974
203		127.132	157.673	123.297	148.527
204		123.02	156.207	119.209	146.984
205		116.733	153.121	112.377	142.468
206		115.452	152.463	110.664	141.075
207		110.157	147.841	105.939	139.014
208		110.045	148.125	104.955	137.315
209		107.566	146.129	102.389	135.857
210		101.025	140.922	94.9798	129.935
211		98.6021	138.782	92.7552	128.725
212		92.9929	130.951	87.7071	123.493
213		92.6469	129.827	87.4027	122.013
214		89.1469	125.547	84.1514	118.172
215		89.4345	124.077	83.9902	116.838
216		90.6126	123.349	81.0822	111.702
217		87.5935	120.545	80.0656	110.501
218		86.8745	118.101	79.2096	108.362
219		85.2593	116.199	78.6409	107.663
220		81.5914	110.286	78.404	106.775
221		85.5518	113.041	81.9133	109.09
222		80.8402	106.161	78.8386	103.014
223		83.4024	108.305	81.442	105.231
224		84.2967	106.763	83.8799	105.101
225		89.7806	108.689	89.0952	107.124
226		88.3717	106.879	90.0859	107.149
227		89.765	105.445	91.2309	105.876
228		94.1822	103.989	95.7476	103.544
229		97.9243	104.204	98.0258	102.888
230		99.2958	103.801	100.075	102.391
231		102.83	103.698	102.79	101.987
232		106.314	108.949	100.824	101.553
233		107.828	106.994	104.094	99.2484
234		105.794	105.641	103.891	99.0391
235		108.152	107.398	103.77	98.0674
236		106.375	104.694	104.075	98.6381
237		110.03	106.933	105.371	97.5371
238		106.912	104.37	105.15	99.0758
239		107.607	104.238	105.49	99.3278
240		106.858	103.771	104.984	98.1613
241		107.519	103.845	105.344	97.8634
242		108.47	104.874	106.212	99.252
243		107.309	104.393	106.239	100.047
244		105.277	104.412	104.459	100.635
245		104.802	104.5	103.784	101.179
246		101.551	103.473	100.579	99.943
247		100.034	102.454	99.2041	99.6535
248		97.3748	104.012	97.7505	102.699
249		96.2717	104.887	96.7093	103.401
250		94.7601	105.5	95.9525	104.784
251		90.5838	106.107	90.6241	103.598
252		96.9113	113.251	94.9697	107.281
253		93.2854	113.05	93.0307	110.665
254		100.826	120.376	100.019	117.348
255		104.555	124.081	100.198	116.4
256		112.82	130.041	107.851	121.971
257		114.477	132.322	107.8	121.907
258		117.527	134.255	110.436	123.678
259		132.891	145.029	127.689	136.433
260		139.304	148.943	131.833	137.453
261		146.512	153.277	142.222	145.21
262		151.187	155.993	146.971	148.004
263		154.571	157.929	147.694	145.747
264		159.808	160.159	154.533	150.683
265		160.05	159.938	158.006	154.664
266		160.551	158.999	159.668	155.706
267		159.488	157.677	157.607	152.113
268		155.166	154.216	156.994	152.724
269		149.159	150.095	150.145	146.733
270		146.251	149.257	146.325	144.406
271		146.125	148.79	143.005	141.149
272		140.416	145.204	143.798	145.306
273		141.36	145.625	144.635	144.739
274		144.044	149.765	142.544	146.252
275		148.833	151.405	151.22	148.98
276		150.128	154.058	152.54	150.914
277		151.358	154.141	153.488	151.158
278		152.19	157.07	153.79	152.423
279		153.627	157.198	154.737	152.131
280		152.568	157.55	153.175	151.406
281		154.284	159.828	153.842	151.503
282		152.166	157.604	151.556	150.251
283		148.56	158.417	146.152	148.36
284		145.323	156.953	142.35	145.879
285		141.65	156.899	138.125	145.581
286		135.353	155.326	131.198	143.306
287		128.874	152.734	124.364	140.528
288		125.607	151.641	120.799	139.514
289		122.097	149.41	117.729	138.594
290		113.084	144.553	108.747	134.36
291		110.91	143.161	106.893	133.683
292		105.371	139.944	100.837	129.881
293		102.892	138.543	98.328	128.283
294		101.497	137.944	97.3993	127.981
295		97.1216	133.693	93.8111	125.32
296		96.0592	132.085	92.6185	124.043
297		93.5537	129.008	90.6049	121.803
298		90.2616	123.393	88.5991	118.461
299		88.0083	120.54	85.4908	114.437
300		88.8262	118.011	87.4076	113.693
301		88.0839	115.852	86.5625	111.663
302		88.1314	114.317	83.883	107.241
303		89.5494	113.112	84.2725	105.661
304		86.0178	107.31	85.5248	105.628
305		88.2394	108.194	87.7471	105.179
306		89.1903	104.413	88.9878	102.147
307		91.9714	106.466	87.5732	98.9495
308		90.27	102.087	90.4438	99.3913
309		92.2218	102.142	92.3298	99.8952
310		91.7609	100.652	91.7394	97.4195
311		93.0404	100.276	92.9271	97.1508
312		94.9113	100.529	94.5995	97.1463
313		95.8343	100.906	95.8	97.7515
314		98.8804	101.19	99.3499	98.6239
315		99.562	100.933	100.229	98.7235
316		101.032	101.446	101.121	98.2464
317		101.53	101.625	101.535	97.7343
318		102.196	101.549	101.609	96.9935
319		102.983	101.725	102.687	97.2675
320		103.552	102.305	103.221	97.9804
321		102.438	101.47	102.545	97.9911
322		101.171	101.934	100.63	97.8603
323		99.6842	100.964	99.0854	96.8839
324		97.0346	100.979	96.8541	97.7015
325		93.1829	99.1117	93.2532	95.7882
326		96.4866	106.235	92.1186	99.0067
327		88.4887	99.7774	88.9583	96.5207
328		88.3952	101.752	89.0193	97.9053
329		89.3926	106.376	91.458	104.556
330		92.9724	111.908	92.1327	106.658
331		93.3143	115.426	93.8388	112.071
332		94.8732	117.47	95.025	114.104
333		96.617	121.062	96.5954	116.94
334		102.015	127.707	97.5717	117.918
335		102.818	128.728	102.398	123.348
336		106.192	130.881	106.117	126.27
337		117.533	139.239	116.779	133.115
338		120.856	140.723	119.979	134.269
339		132.18	147.769	131.034	140.686
340		135.616	149.386	134.927	142.364
341		139.449	151.767	139.063	145.249
342		146.953	154.722	144.301	145.799
343		148.651	155.564	148.685	149.317
344		151.468	156.774	152.47	150.985
345		156.981	158.099	157.212	152.4
346		158.742	158.764	158.859	152.785
347		156.814	159.985	155.396	153.716
348		156.495	158.357	155.914	153.444
349		155.283	157.66	153.965	150.477
350		154.958	155.678	155.013	151.5
351		155.433	155.161	155.255	150.642
352		157.208	157.19	155.95	150.735
353		160.559	161.132	158.513	152.613
354		159.82	161.118	157.688	152.139
355		159.684	160.711	157.544	152.381
356		156.584	160.116	154.654	152.265
357		157.439	160.071	158.84	152.473
358		153.034	159.1	152.591	149.3
359		150.999	158.597	149.726	148.706
360		148.82	158.905	148.671	149.775
361		139.651	155.906	138.617	146.641
362		129.18	152.11	127.143	142.054
363		124.908	149.689	122.924	140.251
364		121.563	148.59	118.993	137.921
365		115.411	145.495	112.411	134.892
366		112.642	143.58	109.413	132.445
367		109.476	141.454	106.416	130.894
368		101.883	134.663	100.275	126.86
369		99.6751	133.053	97.8544	124.576
370		95.046	128.964	93.5521	121.104
371		92.4658	127.376	90.7751	118.759
372		89.403	124.272	87.6786	115.141
373		85.2866	119.23	84.9743	113.115
374		83.6388	117.58	83.1268	110.014
375		82.8902	116.255	82.5186	109.027
376		80.593	110.922	79.8254	103.18
377		79.5601	108.02	78.6595	100.752
378		79.7606	104.018	78.6822	95.9915
379		81.7351	102.508	81.2148	95.3015
380		83.0873	101.008	82.1593	93.2305
381		85.5658	99.1304	83.9628	91.1642
382		87.6641	98.7032	85.7568	90.4222
383		89.4732	98.7963	87.116	90.4
384		94.862	98.4798	92.0473	89.0708
385		94.7554	97.9233	92.7703	89.755
386		97.5738	97.8097	95.1782	89.3757
387		97.8069	97.9577	95.6352	89.8548
388		99.1085	98.3759	96.8554	89.5587
389		101.276	99.3384	98.2408	89.341
390		102.157	99.373	99.0199	89.2288
391		102.779	99.3325	99.5564	89.039
392		104.618	101.386	100.411	89.1838
393		103.108	99.0128	100.46	89.3353
394		102.825	98.5038	100.307	88.757
395		103.072	98.2856	100.415	88.5231
396		102.601	97.9702	99.7644	87.7475
397		102.918	98.0442	99.8492	88.1586
398		102.183	97.4147	99.1805	87.5856
399		102.344	97.5219	98.8661	87.3787
