# Supplementary material for: Exploring the potential of the sit-to-stand test for self-assessment of physical condition in advanced knee osteoarthritis patients using computer vision
Source: Front Public Health. 2024 Feb 7;12:1348236. doi: 10.3389/fpubh.2024.1348236 (PMC10880867; doi:10.3389/fpubh.2024.1348236)
Supplement: Supplementary file 2 [file Data_Sheet_1.ZIP › Supplementary Materials/Time series data/35_angel_order.xls]

## Sheet: Sheet1
Unnamed: 0		R_HIP_ANGEL	R_KNEE_ANGEL	L_HIP_ANGEL	L_KNEE_ANGEL
0		110.678	94.2062	105.12	89.1733
1		110.667	94.7699	105.026	89.4833
2		110.432	94.7304	104.731	89.7
3		110.557	95.0189	104.846	89.9751
4		110.609	95.2581	104.902	90.0918
5		110.748	95.1018	104.782	90.0161
6		110.756	95.3756	105.037	90.1743
7		110.694	95.5006	104.88	90.1155
8		110.18	95.1476	104.62	89.69
9		109.957	94.8329	104.504	89.6144
10		109.96	94.8507	104.572	89.4877
11		109.595	94.2707	104.343	89.479
12		109.306	93.8659	104.034	89.2961
13		108.486	94.0932	103.03	88.8012
14		108.141	94.6122	102.727	88.8545
15		107.267	94.7684	102.065	89.1017
16		106.55	95.2115	101.532	88.9732
17		105.746	94.905	101.123	89.171
18		103.158	95.0707	98.8482	88.6059
19		100.434	94.4151	96.1939	87.9421
20		96.9517	93.7941	92.9952	87.8134
21		94.6203	92.9912	90.8587	86.8218
22		92.2595	92.939	89.221	87.7151
23		88.2419	92.4383	85.8636	87.5063
24		85.1101	92.2901	83.6312	88.2384
25		77.7978	92.1266	77.936	87.7236
26		77.3489	92.2984	77.4373	88.8978
27		73.8726	93.5601	74.8621	90.0343
28		73.1291	94.6634	74.5668	90.8314
29		73.5834	95.7393	75.1205	92.0671
30		76.4313	99.4929	78.3845	96.1697
31		78.7474	101.476	81.1585	99.1496
32		83.7838	106.896	86.8725	104.419
33		88.3247	110.078	91.4839	108.311
34		92.7449	113.715	95.7893	110.952
35		103.38	121.093	105.849	118.906
36		113.251	128.248	115.286	125.226
37		125.295	135.652	127.006	132.443
38		131.076	139.13	133.387	136.626
39		137.262	142.259	140.044	140.913
40		148.475	148.574	152.467	149.472
41		154.352	151.629	158.17	152.698
42		167.511	157.294	171.354	159.765
43		170.065	158.14	174.066	161.089
44		173.951	159.255	177.457	162.301
45		175.662	159.707	177.811	162.753
46		177.346	160.306	177.434	162.622
47		177.995	161.349	175.378	162.473
48		177.937	161.873	175.772	162.004
49		176.513	162.332	174.569	162.282
50		176.757	161.929	174.458	161.738
51		176.774	161.734	174.391	161.964
52		177.506	161.648	174.994	161.909
53		178.055	162.095	175.431	162.179
54		178.211	162.707	175.978	162.15
55		178.225	162.968	176.393	162.205
56		178.915	162.697	176.653	162.28
57		177.95	162.372	177.577	162.542
58		174.956	160.962	176.713	161.977
59		173.443	160.507	175.918	161.659
60		172.319	160.277	174.538	161.458
61		168.616	159.293	171.868	161.658
62		166.877	159.036	170.059	161.033
63		164.539	158.406	167.615	160.308
64		155.901	155.721	159.685	157.665
65		153.156	154.778	156.85	155.357
66		144.703	151.342	147.944	149.487
67		140.669	148.706	143.459	145.686
68		136.565	147.213	138.524	142.189
69		129.361	141.94	130.88	136.758
70		123.12	138.255	122.981	129.579
71		115.516	132.776	115.311	123.295
72		108.893	126.65	108.988	118.882
73		101.366	119.409	101.764	113.072
74		97.9644	115.85	98.4318	110.297
75		89.9146	106.963	90.9422	102.776
76		87.826	104.519	88.3363	99.0368
77		85.4424	101.418	86.6275	96.9096
78		82.317	96.3839	83.1848	91.1892
79		81.6506	94.2802	82.5142	89.2139
80		81.5058	92.6972	82.148	87.5238
81		81.4519	88.5752	82.6497	83.7667
82		82.9496	87.7136	83.8122	83.0334
83		85.2998	87.9085	86.5305	82.6694
84		87.4877	88.0468	88.6512	83.0704
85		88.9305	88.6224	90.3698	83.3433
86		93.0262	89.8199	94.6552	84.7224
87		100.575	91.0431	101.785	86.1863
88		101.924	91.3165	103.368	86.2172
89		102.727	90.7217	103.903	86.3544
90		105.767	91.2809	106.118	87.2621
91		106.793	90.8426	106.995	87.2595
92		109.83	90.818	109.358	86.6258
93		109.422	90.2939	108.972	86.9322
94		110.494	90.8662	109.45	86.6381
95		111.413	91.1481	110.207	87.2801
96		111.514	91.0028	109.327	85.5183
97		111.542	90.5954	109.686	86.2915
98		113.95	93.4832	109.548	86.7295
99		111.999	90.5143	109.155	86.2055
100		111.072	89.9651	108.825	85.9067
101		111.026	89.4349	108.127	84.9941
102		109.718	88.7596	107.487	84.6174
103		109.768	90.2427	106.553	83.8808
104		107	89.6283	103.737	83.1934
105		105.368	89.5052	102.838	83.5465
106		103.544	89.9382	101.258	84.2543
107		98.6624	90.0095	97.515	84.1139
108		94.0936	87.0006	94.4155	83.8028
109		87.0501	87.6178	88.6625	84.6948
110		84.8936	87.5486	86.8318	85.2407
111		84.0606	89.5582	86.2569	87.1374
112		82.9174	91.746	85.5499	89.78
113		85.704	95.7891	86.875	91.3279
114		84.7382	96.1989	88.5396	96.7891
115		90.3466	104.532	93.5974	103.886
116		94.2666	108.04	97.5089	107.441
117		106.669	118.939	110.74	117.063
118		110.76	122.475	114.893	119.533
119		123.381	130.663	127.373	127.97
120		136.141	139.619	139.716	136.208
121		149.924	147.678	154.066	146.039
122		154.898	150.076	159.294	148.322
123		159.851	151.863	164.197	151.127
124		168.486	155.877	172.354	154.342
125		172.705	158.159	175.669	155.695
126		177.801	158.846	177.311	157.034
127		178.068	159.214	176.92	157.321
128		178.012	159.53	176.565	157.044
129		177.638	159.3	176.037	157.264
130		175.899	160.145	174.616	157.636
131		175.462	160.208	174.34	158.321
132		176.334	159.311	175.004	158.025
133		176.463	159.356	175.355	157.776
134		176.548	159.336	175.444	158.061
135		177.249	159.868	176.192	158.719
136		177.947	160.199	176.839	160.283
137		177.484	159.811	178.127	160.169
138		175.677	158.475	178.234	158.382
139		174.817	158.749	177.437	158.482
140		173.241	159.538	176.624	159.354
141		171.768	159.261	175.683	159.91
142		167.724	159.53	172.304	160.647
143		165	158.793	170.026	160.053
144		162.804	158.178	167.694	159.65
145		156.807	156.028	162.079	157.893
146		150.319	155.739	156.56	155.405
147		136.036	149.575	141.416	146.623
148		131.14	146.773	136.119	143.045
149		123.055	141.092	127.92	137.304
150		119.687	139.443	123.955	134.726
151		114.501	136.307	118.494	130.738
152		108.891	132.66	113.368	127.147
153		99.2093	125.514	104.561	121.657
154		90.733	121.079	96.1987	115.985
155		89.6398	119.464	95.2552	115.619
156		86.5763	116.656	92.1699	113.499
157		81.9633	111.622	86.7571	108.316
158		80.4854	109.664	85.6032	106.856
159		78.1316	102.181	83.2242	99.8717
160		77.1135	100.848	81.9866	97.243
161		78.5607	96.3556	83.2179	92.1366
162		79.1693	95.6854	83.6693	91.6295
163		81.9309	95.5643	85.4622	90.8149
164		87.6222	95.3349	90.6848	89.5264
165		88.746	94.8982	92.6339	90.2721
166		93.241	95.7725	95.9952	90.3301
167		94.7929	96.308	98.1772	91.1695
168		96.8801	97.5021	99.9806	91.8587
169		100.397	98.6552	103.044	92.3429
170		103.174	99.4517	104.704	91.8846
171		105.781	101.125	106.486	92.2418
172		105.937	100.576	106.704	91.8948
173		106.745	101.143	107.171	91.4661
174		108.32	101.942	108.352	91.8013
175		108.411	101.579	108.85	92.2008
176		107.478	101.846	108.064	93.5403
177		106.901	102.105	106.748	93.426
178		105.127	100.91	105.432	92.5966
179		103.471	99.9551	104.266	92.5469
180		101.919	98.7539	103.103	92.5242
181		95.3871	96.0454	97.1136	92.1482
182		93.3564	96.2674	95.3142	92.468
183		88.3732	94.1693	90.9326	92.0396
184		87.7509	94.8367	89.8376	91.369
185		85.5306	94.613	87.4563	90.8285
186		80.4528	94.071	83.6173	90.0448
187		79.6156	96.6852	83.7982	93.8271
188		78.8603	99.4794	84.5601	98.1546
189		80.733	102.172	85.3479	99.2778
190		80.7722	103.661	87.0091	103.295
191		88.6005	112.767	95.6552	113.734
192		100.448	119.488	106.441	119.045
193		103.927	122.38	111.774	124.214
194		107.607	124.401	114.76	124.379
195		121.621	132.553	127.051	132.332
196		128.759	137.167	134.531	137.229
197		135.637	142.159	143.13	143.383
198		153.743	152.774	160.609	152.653
199		158.692	155.128	165.103	155.004
200		166.754	158.661	171.925	157.268
201		170.527	160.38	174.572	157.825
202		172.838	161.101	176.534	158.674
203		176.364	161.467	178.165	158.747
204		178.221	162.524	177.166	158.625
205		177.938	163.419	175.768	158.932
206		175.762	163.611	173.965	159.481
207		174.76	163.43	172.682	160.008
208		174.705	163.247	172.814	159.929
209		173.259	163.634	171.574	161.122
210		173.615	163.61	172.366	160.409
211		173.561	163.239	172.203	160.688
212		173.565	163.18	172.741	161.004
213		174.203	162.523	172.899	160.948
214		174.409	162.56	173.246	160.697
215		174.714	162.355	173.407	161.062
216		174.79	162.615	173.338	161.092
217		174.801	162.659	173.689	160.475
218		175.578	162.646	173.811	160.579
219		175.707	162.929	173.824	160.175
220		178.675	161.697	179.275	158.723
221		178.259	163.478	177.001	159.913
222		177.993	163.724	177.295	160.249
223		177.06	163.441	177.419	161.423
224		173.168	162.527	176.489	159.918
225		171.289	162.126	174.627	160.116
226		163.264	160.614	167.69	159.395
227		159.967	159.909	163.314	158.565
228		156.631	159.59	160.643	157.282
229		148.439	156.732	151.622	153.968
230		143.235	155.486	147.572	152.8
231		138.264	153.953	142.375	150.836
232		124.692	147.165	127.52	142.88
233		119.982	145.725	122.637	140.684
234		112.95	140.88	115.145	134.587
235		107.861	138.77	110.84	131.745
236		96.5401	128.945	101.441	125.258
237		89.763	123.941	95.1676	121.252
238		84.5503	117.355	89.6912	115.779
239		82.0351	115.021	87.5968	114.668
240		78.4947	111.789	83.3467	109.75
241		78.6915	109.03	83.5189	107.917
242		76.4337	106.216	80.177	103.339
243		75.0319	100.511	78.2281	95.2358
244		76.6535	98.7247	79.0929	92.5462
245		77.9254	98.6152	80.5646	92.7031
246		79.5333	96.3893	81.6261	89.5242
247		81.6908	96.0833	83.9872	89.8691
248		81.5353	95.6068	83.9408	88.6408
249		88.37	94.9465	89.4978	87.4261
250		91.3411	94.7584	91.6513	86.7859
251		97.0921	95.0005	96.3129	86.2242
252		98.9455	95.3698	98.0877	86.6156
253		101.775	95.5103	100.416	85.9403
254		103.515	95.4957	101.796	85.9257
255		104.508	94.8609	102.88	84.7185
256		103.775	94.3789	102.565	84.6622
257		103.524	94.6961	102.449	85.4654
258		101.792	94.3106	99.8028	84.4785
259		100.108	93.3993	99.429	85.6801
260		94.3757	91.5139	93.4054	84.0969
261		91.9739	92.2011	90.9899	85.3956
262		88.9936	92.4721	88.6042	85.5691
263		85.2154	93.1104	84.7754	87.2635
264		82.6965	93.4964	82.0159	86.4804
265		76.5953	99.8886	81.4847	97.384
266		79.1374	104.834	84.8678	103.573
267		81.9992	108.322	88.1688	107.507
268		83.0357	109.826	89.1104	108.93
269		93.9447	118.622	100.168	117.281
270		105.142	125.782	110.359	122.947
271		117.051	133.357	122.081	130.435
272		125.777	138.184	130.33	135.577
273		130.847	140.937	137.094	140.811
274		145.184	151.096	151.444	150.686
275		152	154.538	158.006	153.826
276		166.926	160.755	171.778	158.342
277		170.287	162.172	175.002	160.006
278		172.313	161.894	176.748	159.477
279		177.221	163.011	177.847	159.465
280		178.171	163.003	176.555	158.901
281		176.382	163.072	174.962	159.577
282		176.418	162.989	174.932	159.585
283		176.348	163.703	174.634	160.318
284		176.135	164.68	174.613	160.533
285		176.497	164.391	175.195	160.383
286		177.091	164.059	176.856	159.856
287		175.942	163.437	177.21	159.56
288		173.563	162.983	175.781	158.887
289		171.869	162.414	174.352	158.761
290		170.384	162.494	172.721	158.522
291		166.387	161.526	169.68	157.754
292		163.607	160.795	167.159	157.053
293		156.007	159.58	160.211	154.724
294		153.006	158.788	157.008	152.786
295		140.906	152.442	144.892	144.459
296		135.613	148.585	139.722	140.214
297		130.464	145.348	134.647	136.438
298		117.27	136.631	121.431	127.969
299		113.166	133.543	116.85	124.772
300		102.475	126.943	106.417	119.004
301		98.173	123.232	101.897	115.418
302		96.3991	121.76	98.7044	112.866
303		89.0071	116.587	93.6976	110.841
304		84.1267	111.333	89.0192	106.993
305		81.6841	106.538	85.2997	102.187
306		79.1273	103.885	82.3806	98.2898
307		78.9938	101.008	81.4344	94.5443
308		81.1842	99.4332	83.1571	91.7823
309		81.6557	98.0041	83.6317	90.5321
310		88.526	95.4822	88.3649	86.674
311		91.5293	96.6837	90.4699	86.1072
312		95.3525	96.5446	93.3147	85.6419
313		97.5737	97.5397	95.1479	85.8462
314		99.5204	98.0194	96.6085	85.7468
315		104.389	98.1374	101.062	85.17
316		104.704	98.4941	101.723	85.5032
317		107.047	98.9579	103.307	85.0405
318		107.135	98.0529	104.833	86.0201
319		106.873	97.3712	104.054	85.0274
320		107.834	98.0429	103.725	84.4529
321		106.215	96.3447	103.562	84.5822
322		104.311	95.9444	102.067	84.6309
323		102.324	95.0787	100.644	84.4809
324		100.079	94.6739	98.427	84.8762
325		92.6846	93.5392	92.5448	85.9248
326		84.7382	94.401	86.1994	87.4141
327		82.5459	94.4509	83.9792	87.2895
328		81.1377	95.588	83.0253	88.387
329		78.9579	97.976	82.1386	91.9233
330		79.5063	100.082	82.8123	94.3646
331		78.7798	102.574	83.1424	97.7113
332		86.0006	110.141	90.5774	107.354
333		87.9542	112.426	92.9805	110.596
334		95.6877	119.313	100.405	115.142
335		100.818	121.231	106.153	119.781
336		107.384	125.631	111.286	121.94
337		116.649	131.167	121.277	128.938
338		130.561	140.496	134.39	137.425
339		145.945	149.631	149.486	145.586
340		157.568	154.291	161.614	152.551
341		164.844	157.499	169.434	156.935
342		168.891	157.605	173.342	157.93
343		176.058	160.762	177.143	161.3
344		177.575	161.054	176.538	160.887
345		179.344	161.358	175.137	161.532
346		178.016	161.91	173.894	160.87
347		176.537	162.614	171.798	162.585
348		175.443	162.55	171.576	162.185
349		174.804	163.844	171.839	162.138
350		175.122	163.716	172.263	161.909
351		175.661	163.109	173.209	161.55
352		176.019	163.176	173.516	161.947
353		176.647	162.993	174.032	161.844
354		177.596	163.395	175.301	161.593
355		177.168	162.76	177.869	161.539
356		175.983	162.357	178.569	161.175
357		174.812	162.031	178.209	160.741
358		171.993	161.024	175.728	160.165
359		170.622	160.769	174.263	159.387
360		164.183	158.656	167.902	156.11
361		161.257	157.992	164.786	154.677
362		157.739	156.804	160.929	152.518
363		150.409	154.32	152.26	147.057
364		146.416	152.457	147.915	144.939
365		141.219	150.293	142.373	141.534
366		124.383	141.113	125.453	131.383
367		118.061	137.693	119.218	127.342
368		108.71	130.61	111.156	123.071
369		103.903	127.475	105.858	119.496
370		93.2493	119.457	95.9428	113.325
371		87.0351	113.827	90.1109	109.059
372		84.3098	111.459	85.1009	104.375
373		82.2134	110.366	82.7996	102.74
374		78.3727	106.361	80.1824	99.4783
375		78.0981	102.778	78.8161	96.3311
376		79.6594	103.66	78.0826	95.0673
377		82.0016	98.9938	79.4405	89.1772
378		82.1858	96.6355	79.4122	86.9418
379		84.0075	96.2977	80.985	85.7981
380		87.4774	95.3065	83.943	83.9177
381		88.6845	93.9948	86.4138	84.1256
382		90.8583	93.9191	88.2864	83.4631
383		97.6731	94.6092	93.999	82.6914
384		99.104	94.6988	95.192	83.0161
385		104.462	95.0111	100.345	82.1423
386		105.472	94.9862	101.405	82.0504
387		108.196	95.7962	103.871	82.025
388		109.484	95.4029	104.932	81.3058
389		110.065	95.5123	105.201	80.7686
390		110.244	95.3351	105.535	80.8822
391		110.484	95.4002	105.647	80.9391
392		110.698	95.5025	105.438	80.4295
393		110.46	95.2559	105.005	80.0217
394		109.336	94.4318	103.637	79.6056
395		109.747	94.5303	103.939	79.7974
396		109.327	93.7067	103.419	78.7044
397		108.639	92.8418	102.747	78.3529
398		108.478	92.8774	102.584	77.9179
399		107.972	92.2277	102.418	78.2547
