# Supplementary material for: Exploring the potential of the sit-to-stand test for self-assessment of physical condition in advanced knee osteoarthritis patients using computer vision
Source: Front Public Health. 2024 Feb 7;12:1348236. doi: 10.3389/fpubh.2024.1348236 (PMC10880867; doi:10.3389/fpubh.2024.1348236)
Supplement: Supplementary file 2 [file Data_Sheet_1.ZIP › Supplementary Materials/Time series data/36_angel_order.xls]

## Sheet: Sheet1
Unnamed: 0		R_HIP_ANGEL	R_KNEE_ANGEL	L_HIP_ANGEL	L_KNEE_ANGEL
0		123.081	91.3192	101.797	81.3262
1		122.519	91.1477	101.352	80.735
2		122.029	91.224	100.843	80.2975
3		121.42	91.0819	100.113	80.0461
4		120.467	90.5469	99.0556	79.4385
5		119.457	90.3368	98.084	79.3417
6		118.433	90.1181	97.1673	79.4577
7		116.801	89.4415	95.2958	78.5415
8		115.19	89.1956	93.7353	78.129
9		111.323	88.7188	89.5979	77.3425
10		109.505	89.4191	87.8945	77.5553
11		107.807	90.253	86.112	77.9915
12		105.654	90.3497	83.9657	78.0525
13		104.395	91.8466	83.0716	79.4044
14		103.33	93.6881	82.0314	80.4364
15		102.556	95.0676	81.8651	82.0562
16		102.62	97.6513	82.75	84.6251
17		103.199	100.782	83.729	87.3362
18		104.708	104.054	86.3712	90.8918
19		110.971	113.928	95.9029	101.611
20		115.388	120.112	103.333	109.788
21		119.907	126.496	112.494	120.47
22		129.091	138.581	128.847	138.26
23		133.236	143.287	136.775	146.56
24		137.248	147.036	141.707	150.554
25		142.065	151.346	146.057	152.846
26		144.7	152.461	148.401	154.121
27		148.822	154.676	150.786	154.525
28		155.791	156.605	154.391	153.881
29		159.363	157.654	156.805	153.845
30		162.268	158.353	159.036	154.352
31		164.97	158.442	161.454	154.692
32		168.313	159.87	164.083	154.924
33		170.087	159.658	165.863	155.156
34		171.225	158.707	167.681	155.693
35		173.347	159.417	169.19	155.26
36		174.82	159.153	170.286	155.426
37		174.73	157.219	171.336	155.826
38		177.097	158.149	172.256	155.88
39		177.472	157.868	172.54	156.101
40		177.735	157.994	172.794	156.365
41		177.617	157.913	172.895	156.761
42		177.384	157.001	173.401	157.045
43		177.696	157.456	172.949	156.77
44		177.219	157.18	172.909	157.041
45		176.67	156.122	173.489	157.526
46		177.159	157.175	173.232	157.264
47		176.514	157.319	173.171	157.7
48		176.121	157.686	172.977	156.77
49		175.884	158.231	172.617	156.421
50		174.1	156.502	172.32	155.983
51		173.485	156.448	171.668	155.487
52		171.731	155.521	170.829	155.149
53		169.174	153.913	170.007	155.43
54		168.411	154.427	169.226	154.854
55		166.107	154.049	167.806	155.356
56		163.133	153.43	165.978	155.441
57		161.898	154.239	164.872	154.887
58		153.17	151.248	160.877	156.881
59		150.495	151.816	159.078	156.741
60		145.638	149.224	156.281	156.338
61		140.7	146.202	153.108	155.789
62		137.455	145.772	150.198	154.593
63		133.515	142.918	145.764	151.934
64		126.656	137.054	137.344	146.031
65		123.744	133.963	132.138	141.5
66		120.656	129.78	126.612	135.43
67		113.848	121.532	113.751	121.442
68		110.695	117.174	107.773	113.83
69		106.736	112.213	101.098	105.022
70		106.411	110.608	99.1894	102.361
71		104.09	107.786	95.6653	97.8888
72		103.087	105.784	93.9043	95.5984
73		100.98	103.499	90.4231	91.7578
74		100.945	102.474	90.597	91.3752
75		100.82	101.483	88.9552	88.735
76		100.68	99.7589	88.5943	87.7553
77		100.62	97.0169	87.2864	84.3275
78		101.462	96.5346	87.8504	83.9342
79		102.367	96.4007	88.5825	83.6925
80		102.677	94.4653	87.8917	80.5094
81		104.274	94.8159	88.6504	80.2422
82		106.663	96.2799	91.1222	81.7773
83		107.262	94.8395	90.8151	78.8903
84		109.512	95.5656	92.9418	79.9
85		111.744	96.8454	95.5758	82.4733
86		111.871	95.3334	95.2097	79.3512
87		115.799	97.4182	100.159	83.0742
88		116.407	97.7348	100.827	83.472
89		117.741	98.5	102.929	85.4177
90		118.533	98.7095	104.789	87.3206
91		118.153	99.6144	104.623	88.0407
92		118.596	100.4	105.676	90.5086
93		118.362	100.38	105.859	91.5587
94		116.4	98.6505	102.587	88.4032
95		116.233	99.2509	101.159	87.1136
96		114.401	98.5239	98.872	86.0046
97		111.207	97.2727	94.2435	83.255
98		110.955	98.2107	94.5926	85.1305
99		108.806	98.5595	91.9798	84.114
100		108.491	98.9341	92.0942	85.8606
101		108.827	100.531	93.2648	88.9975
102		104.789	99.0534	88.828	85.7702
103		104.969	100.89	90.1066	88.5238
104		105.883	102.228	91.929	92.0716
105		102.986	101.433	89.6989	90.3775
106		106.908	107.893	96.0416	97.8944
107		109.154	109.475	99.2715	102.232
108		113.217	112.388	104.673	107.169
109		115.498	115.629	107.099	109.826
110		116.418	116.23	110.503	114
111		121.706	120.402	115.226	118.077
112		127.526	126.031	121.886	123.183
113		134.576	133.189	131.821	133.665
114		141.933	136.818	137.311	137.46
115		147.213	141.344	141.844	139.723
116		154.8	145.483	149.027	144.121
117		158.761	148.738	151.993	143.95
118		161.387	149.749	155.273	145.093
119		167.15	152.593	159.503	146.352
120		168.982	156.386	160.193	147.19
121		171.241	156.041	162.911	148.853
122		173.77	154.767	165.642	148.499
123		174.932	156.539	166.611	147.392
124		176.07	156.142	168.459	148.999
125		177.697	155.028	170.987	149.995
126		179.248	156.971	172.937	150.1
127		178.464	157.387	174.12	151.498
128		177.975	157.796	174.913	150.925
129		178.422	157.508	174.456	151.651
130		177.789	157.629	175.736	152.436
131		178.304	157.953	175.223	152.725
132		178.721	157.749	174.962	152.936
133		178.064	156.773	174.442	154.538
134		178.592	158.015	174.111	153.102
135		177.586	157.156	173.549	153.356
136		175.879	157.035	170.888	151.412
137		174.888	155.298	169.205	151.175
138		172.188	155.655	166.858	151.952
139		169.97	155.941	164.792	150.54
140		167.866	153.017	163.503	150.654
141		164.059	152.708	161.126	151.388
142		160.544	151.233	157.115	151.119
143		158.557	150.478	156.515	151.708
144		153.947	147.521	152.133	149.737
145		151.185	147.95	148.826	149.819
146		143.661	141.107	138.804	140.375
147		142.637	140.362	134.349	135.4
148		132.184	130.775	122.279	123.533
149		138.176	135.099	127.196	127.094
150		133.538	132.257	122.722	124.644
151		129.294	128.471	118.74	121.648
152		132.587	129.376	120.928	122.503
153		130.956	128.67	119.246	121.229
154		127.307	128.079	116.785	120.018
155		128.558	124.998	117.428	119.206
156		126.928	127.001	117.667	120.895
157		129.244	125.503	118.04	119.864
158		129.204	126.303	119.566	121.508
159		127.57	127.476	120.583	123.646
160		129.895	126.46	121.411	123.793
161		130.551	125.8	122.338	123.118
162		130.058	126.581	123.446	124.102
163		131.68	126.544	124.127	124.206
164		132.208	126.438	125.136	124.333
165		132.637	127.165	126.429	124.897
166		131.233	124.853	126.591	124.815
167		131.727	126.804	125.916	124.893
168		133.047	127.247	125.971	123.73
169		131.48	124.591	124.46	120.925
170		131.166	124.814	124.189	121.747
171		131.707	125.442	124.762	121.856
172		130.128	123.607	123.874	120.868
173		131.746	125.977	124.147	122.516
174		129.537	122.742	121.297	120.316
175		128.654	123.727	118.176	119.021
176		126.474	121.289	114.863	115.992
177		125.032	120.446	113.258	114.661
178		126.751	122.216	112.327	113.975
179		125.496	120.206	110.929	112.936
180		124.735	120.303	109.875	111.824
181		125.234	120.189	111.426	114.539
182		126.112	122.24	110.998	115.034
183		126.541	125.434	112.224	117.479
184		128.479	126.856	113.904	118.804
185		128.65	128.344	114.266	119.807
186		131.884	131.305	119.84	124.525
187		135.005	134.53	122.601	126.989
188		137.257	135.681	126.406	129.66
189		143.304	139.436	134.688	135.051
190		152.911	146.462	146.092	143.033
191		158.673	146.626	151.799	144.114
192		162.121	150.782	155.608	145.922
193		165.075	153.327	157.145	146.766
194		170.437	156.004	164.155	150.869
195		171.891	157.34	165.696	151.312
196		172.825	156.694	168.844	151.593
197		174.65	157.59	170.237	150.891
198		176.127	158.086	172.107	151.817
199		176.481	157.824	173.401	151.029
200		178.671	158.743	174.579	151.147
201		178.56	159.337	173.934	151.208
202		177.955	158.665	175.433	150.802
203		178.826	159.081	175.445	150.731
204		176.552	157.486	176.791	151.724
205		177.8	158.655	175.55	151.608
206		177.944	158.106	175.028	151.231
207		177.196	157.883	174.954	151.204
208		177.077	157.807	175.045	151.425
209		177.525	158.893	173.093	151.677
210		176.382	157.959	173.087	150.677
211		174.491	157.476	172.079	150.34
212		172.194	155.632	170.329	149.019
213		170.119	154.852	165.239	146.781
214		164.904	151.782	160.151	144.64
215		161.002	151.259	158.465	145.511
216		155.079	147.187	153.285	144.532
217		152.969	148.918	157.125	148.794
218		145.908	142.114	151.196	147.912
219		142.029	141.067	148.515	148.942
220		137.892	138.092	143.736	147.878
221		135.525	137.168	140.029	145.605
222		132.853	133.696	134.164	138.066
223		128.918	128.976	127.072	131.272
224		126.532	126.541	120.965	122.366
225		122.849	121.414	114.577	113.652
226		121.517	120.829	107.198	107.944
227		119.534	118.216	108.114	107.444
228		115.56	112.837	104.953	104.333
229		115.431	113.826	98.7411	99.4673
230		110.819	107.348	100.628	100.217
231		110.82	106.488	100.062	98.8936
232		111.764	104.88	101.278	97.8194
233		113.699	103.536	101.653	94.8493
234		115.562	104.522	103.397	95.3225
235		117.257	104.596	103.124	94.3067
236		117.661	104.477	105.207	95.9717
237		119.165	104.502	105.21	94.4686
238		121.296	105.947	106.418	95.6845
239		121.034	105.893	107.37	96.646
240		120.344	105.387	105.392	94.5683
241		122.971	107.913	107.934	96.1695
242		122.84	109.033	109.759	98.9695
243		121.236	108.244	107.368	96.9303
244		125.911	115.966	107.266	97.7762
245		121.143	110.252	107.206	98.6377
246		121.394	110.705	108.097	100.688
247		123.246	115.263	106.61	100.808
248		118.971	112.043	107.17	102.948
249		121.156	115.487	109.794	106.782
250		122.95	119.55	106.433	105.009
251		115.881	113.065	106.918	106.974
252		123.437	120.109	108.641	108.239
253		119.968	120.935	104.889	107.201
254		124.523	121.829	110.164	110.568
255		126.551	123.596	113.741	114.517
256		123.614	126.28	110.237	112.597
257		124.754	123.405	118.009	119.642
258		130.313	127.784	126.049	127.96
259		136.749	139.08	131.265	132.987
260		141.565	144.33	142.442	146.134
261		147.539	148.426	150.975	151.242
262		151.098	148.026	153.477	149.394
263		157.77	152.063	165.279	154.482
264		158.099	150.229	159.564	152.914
265		161.522	152.818	163.004	154.47
266		164.421	153.674	164.699	155.229
267		167.954	154.844	165.166	153.38
268		170.211	154.873	166.265	151.46
269		172.23	155.163	167.577	151.592
270		174.156	154.645	168.538	150.648
271		176.019	155.636	169.767	150.99
272		176.022	154.897	170.703	150.784
273		177.546	156.572	171.751	150.293
274		177.582	156.645	170.994	150.409
275		178.427	156.543	170.764	150.647
276		178.592	157.092	169.867	150.694
277		178.625	157.339	169.384	150.135
278		178.873	157.722	168.847	150.802
279		176.866	156.18	169.833	150.865
280		177.149	157.492	169.736	150.752
281		175.462	155.23	168.105	150.434
282		172.755	154.586	167.236	149.531
283		171.402	154.386	165.815	150.401
284		166.803	152.274	163.172	149.121
285		164.089	151.429	160.79	150.193
286		161.78	153.752	164.958	156.668
287		154.768	148.989	157.203	153.884
288		152.181	149.048	160.795	157.469
289		148.27	148.516	157.483	156.131
290		143.741	145.976	152.788	153.632
291		139.814	141.544	146.506	148.922
292		132.356	133.166	131.545	135.029
293		127.55	128.12	122.394	124.82
294		123.639	121.85	115.722	116.144
295		120.351	119.379	106.409	108.708
296		116.116	115.276	100.323	103.049
297		110.899	108.574	95.5932	97.2964
298		107.679	106.102	92.8361	94.9
299		105.429	104.178	89.4154	91.9753
300		102.986	99.7379	88.9987	90.0681
301		101.923	98.1363	88.4296	88.7106
302		102.304	95.858	87.9331	85.6133
303		103.341	95.8302	89.1452	85.3067
304		103.059	94.4728	88.5413	84.0444
305		105.089	94.4749	89.6998	83.4568
306		106.012	93.8758	90.4881	83.2821
307		106.403	93.0449	90.9651	83.2257
308		108.217	93.7665	92.5935	83.4045
309		109.626	94.6131	94.2772	84.5949
310		111.807	94.2094	95.173	83.2936
311		112.853	94.5405	96.8774	84.1107
312		115.341	95.868	98.6634	84.4325
313		115.608	96.1403	99.1279	84.9322
314		116.352	97.0923	99.575	85.3457
315		117.149	97.3646	99.6966	85.2019
316		116.153	97.5037	98.2832	85.78
317		114.685	97.2025	96.6433	85.2702
318		113.931	97.6191	95.4585	85.5317
319		112.548	98.128	94.1118	85.9891
320		111.819	98.5253	92.7692	85.8756
321		109.917	99.3597	91.1057	86.8933
322		109.623	100.327	91.1165	87.7407
323		108.85	101.548	89.4739	87.7455
324		107.966	101.487	90.0887	89.277
325		109.305	104.171	91.8559	91.4182
326		108.853	104.806	92.5718	93.8646
327		110.076	107.096	95.3599	97.6683
328		113.781	112.448	100.127	102.44
329		114.968	114.13	102.162	105.942
330		119.576	119.639	108.586	112.272
331		128.177	128.939	122.176	127.54
332		133.079	133.369	130.446	135.32
333		140.689	141.589	138.462	143.682
334		144.883	144.191	143.913	147.482
335		149.903	147.068	148.947	150.776
336		155.01	150.036	152.315	151.985
337		157.832	151.416	154.855	152.875
338		162.176	155.155	159.084	155.645
339		165.361	157.001	161.81	157.065
340		168.128	157.659	163.922	157.351
341		171.761	157.876	167.626	156.986
342		173.175	157.579	168.788	157.029
343		174.123	157.306	169.488	156.863
344		174.376	156.418	170.346	156.275
345		176.408	157.947	169.991	156.395
346		176.231	157.535	169.643	156.154
347		175.877	156.595	169.784	156.148
348		175.83	156.838	169.729	155.794
349		175.677	156.508	169.833	155.626
350		174.882	157.145	168.87	155.341
351		172.768	155.274	168.787	154.351
352		169.049	154.014	161.516	148.196
353		169.292	155.658	165.203	153.569
354		166.663	155.217	163.349	153.16
355		160.923	150.48	154.118	145.53
356		157.837	150.113	151.01	145.243
357		152.774	147.598	147.909	145.839
358		143.652	142.181	144.182	148.262
359		140.242	140.461	140.722	146.994
360		133.421	133.152	130.078	137.012
361		130.35	129.287	122.797	128.071
362		128.09	126.654	119.941	122.155
363		122.634	119.294	111.428	111.664
364		119.674	114.729	107.764	107.65
365		115.996	111.598	99.0439	98.6268
366		111.993	105.91	95.2164	94.2605
367		110.46	105.492	91.0887	90.6411
368		107.011	102.636	87.0235	87.2365
369		105.607	99.0268	88.1901	87.0943
370		105.634	97.0295	87.3552	84.4336
371		105.782	96.6208	87.4204	83.9459
372		106.266	96.3098	87.9277	83.3493
373		107.642	96.8074	88.9923	83.8511
374		108.756	97.3051	90.3483	84.6499
375		110.517	98.0532	91.6269	84.5071
376		111.988	98.6501	93.2351	85.3396
377		113.35	99.1098	94.6695	86.2838
378		115.206	99.9776	96.2737	86.3772
379		116.038	100.387	97.5439	87.1864
380		118.394	101.744	99.9451	88.4961
381		118.639	101.667	100.89	89.3526
382		119.21	102.004	101.97	90.2821
383		119.636	102.116	102.533	90.581
384		119.609	101.957	102.709	90.873
385		119.986	102.188	103.047	91.6787
386		120.504	102.16	103.53	91.4022
387		119.874	102.138	103.073	91.1742
388		120.549	102.145	103.383	91.603
389		120.132	102.239	102.914	90.7366
390		120.737	101.923	102.87	90.2016
391		120.039	101.748	102.034	89.0413
392		119.81	101.31	101.284	88.1135
393		119.262	100.601	100.608	87.2563
394		119.585	100.306	100.461	86.8807
395		119.224	99.668	100.032	86.3775
396		119.273	99.9385	99.7798	86.2088
397		118.958	99.554	99.233	85.5969
398		118.857	99.0243	99.2561	84.9453
399		118.637	98.9089	99.025	84.8174
