# Supplementary material for: Exploring the potential of the sit-to-stand test for self-assessment of physical condition in advanced knee osteoarthritis patients using computer vision
Source: Front Public Health. 2024 Feb 7;12:1348236. doi: 10.3389/fpubh.2024.1348236 (PMC10880867; doi:10.3389/fpubh.2024.1348236)
Supplement: Supplementary file 2 [file Data_Sheet_1.ZIP › Supplementary Materials/Time series data/37_angel_order.xls]

## Sheet: Sheet1
Unnamed: 0		R_HIP_ANGEL	R_KNEE_ANGEL	L_HIP_ANGEL	L_KNEE_ANGEL
0		128.844	109.504	124.421	103.782
1		128.671	109.228	124.446	103.896
2		128.649	109.287	124.152	104.226
3		128.704	109.751	124.608	104.435
4		129.587	110.54	125.62	106.226
5		129.603	110.223	125.778	106.539
6		129.683	110.241	125.552	106.578
7		128.497	108.752	124.641	105.65
8		127.466	107.155	123.78	104.111
9		128.447	108.387	124.141	105.503
10		126.772	107.173	123.231	104.012
11		127.03	108.526	123.646	106.069
12		125.781	108.546	122.519	105.706
13		125.732	108.553	123.103	107.021
14		123.311	107.338	121.566	105.894
15		121.399	108.094	121.264	107.075
16		120.156	109.794	120.332	109.97
17		117.452	109.287	119.177	110.385
18		116.908	110.34	120.553	114.103
19		115.54	112.186	119.106	114.6
20		111.727	109.364	117.415	113.753
21		110.418	112.147	117.678	115.486
22		114.257	116.457	120.358	119.225
23		111.905	116.081	118.763	119.157
24		112.407	117.629	119.297	119.653
25		112.862	120.434	120.869	122.372
26		115.032	121.963	123.749	124.493
27		119.332	125.411	127.553	128.491
28		121.108	130.84	130.859	134.932
29		122.563	130.491	132.858	135.824
30		127.908	136.501	136.609	141.051
31		129.684	137.03	138.509	140.76
32		135.579	140.483	143.414	141.639
33		137.823	142.573	145.578	142.192
34		143.354	146.007	149.175	144.214
35		144.005	146.26	149.926	144.109
36		144.952	147.54	149.181	145.476
37		145.551	146.89	150.736	146.848
38		146.033	147.55	151.17	146.079
39		147.428	147.976	153.201	145.471
40		149.481	148.177	154.559	143.093
41		150.056	148.311	154.059	146.314
42		150.435	147.5	155.654	147.324
43		152.555	149.488	157.316	148.663
44		151.442	147.748	156.172	146.185
45		152.71	150.91	155.211	147.675
46		151.086	150.195	154.898	144.411
47		147.976	150.14	150.339	142.851
48		143.619	146.079	147.346	141.483
49		142.827	147.171	144.842	139.016
50		139.783	144.773	144.702	140.332
51		136.825	141.921	144.056	141.811
52		134.588	139.421	142.07	142.587
53		131.925	139.889	138.33	141.28
54		131.632	139.228	138.643	143.233
55		131.167	139.338	138.129	143.409
56		127.104	138.936	134.291	141.824
57		124.423	135.924	132.281	140.3
58		121.548	134.139	128.959	138.824
59		119.978	132.682	127.283	137.081
60		118.353	130.64	126.331	135.629
61		115.571	127.443	123.358	132.699
62		113.186	123.765	120.9	128.823
63		112.398	124.936	119.923	129.023
64		112.43	122.198	120.199	127.767
65		112.786	119.618	119.027	124.328
66		113.572	118.851	119.392	122.726
67		113.677	118.811	117.513	120.633
68		115.095	116.958	118.779	119.331
69		116.908	116.118	119.382	117.802
70		119.274	115.471	121.348	116.025
71		121.143	114.633	122.442	115.235
72		122.203	114.067	122.96	114.514
73		123.66	113.795	124.252	113.406
74		123.785	112.058	124.57	112.674
75		126.401	112.416	127.323	113.558
76		127.138	113.03	128.13	114.086
77		127.599	112.88	128.768	114.311
78		129.102	113.371	130.247	115.262
79		128.588	112.415	130.001	114.632
80		130.351	114.16	131.438	115.893
81		129.998	113.755	130.653	115.832
82		129.85	113.485	130.527	116.24
83		129.657	113.641	129.837	116.23
84		127.456	113.899	127.918	116.246
85		127.419	114.293	127.227	115.656
86		125.494	115.523	127.801	117.409
87		123.728	114.932	126.784	118.399
88		121.415	117.1	126.384	120.311
89		119.913	116.248	123.51	118.733
90		119.532	118.221	123.709	120.017
91		119.029	118.737	124.052	122.718
92		116.874	117.485	121.709	121.47
93		117.822	122.041	123.103	124.417
94		118.091	124.476	122.607	123.118
95		118.142	126.527	123.325	125.269
96		118.924	128.414	124.454	126.976
97		123.004	134.661	128.279	133.689
98		124.831	137.192	129.611	135.774
99		126.075	137.32	131.796	136.92
100		129.42	140.388	134.425	138.075
101		130.547	140.092	130.81	133.79
102		135.256	143.769	138.476	138.947
103		136.279	144.994	139.023	139.25
104		138.534	147.009	137.291	136.905
105		140.396	147.611	141.767	139.553
106		145.202	149.643	143.288	134.159
107		151.333	150.482	150.769	135.205
108		154.741	152.297	155.495	139.283
109		153.367	151.481	156.481	146.032
110		157.066	152.091	159.701	146.924
111		157.345	151.795	162.32	150.148
112		157.611	151.594	160.571	148.44
113		158.928	152.069	164.667	152.396
114		160.109	154.833	164.539	154.815
115		161.931	156.13	166.562	152.976
116		162.988	156.057	163.835	150.357
117		162.06	155.785	163.694	149.471
118		162.605	157.275	162.916	148.999
119		159.465	152.255	161.656	149.568
120		158.817	154.235	161.444	152.315
121		157.809	152.672	162.319	151.817
122		155.419	149.996	160.679	150.18
123		153.266	152.512	156.016	146.967
124		149.438	152.047	150.559	142.248
125		144.085	147.096	148.565	146.051
126		145.369	148.789	149.412	147.205
127		144.074	148.803	147.464	145.808
128		142.151	147.672	145.757	146.485
129		139.28	149.308	138.665	140.282
130		138.299	149.57	138.2	140.936
131		133.638	146.732	135.053	139.473
132		132.604	146.337	132.89	138.846
133		123.488	137.248	129.608	139.095
134		125.24	138.788	130.904	139.766
135		125.854	141.474	126.932	136.075
136		122.592	137.181	125.621	133.903
137		123.863	136.418	129.083	138.149
138		121.967	135.597	123.85	131.735
139		121.08	133.413	121.961	129.815
140		120.282	129.374	121.509	127.518
141		121.558	128.923	121.081	125.648
142		122.56	125.848	120.745	120.994
143		125.339	127.562	121.299	119.961
144		125.58	126.81	125.761	123.409
145		126.493	125.831	127.53	124.108
146		129.026	125.412	129.059	122.447
147		131.103	124.669	131.255	123.166
148		134.066	126.177	134.266	124.872
149		134.509	125.221	133.915	123.801
150		135.02	124.629	135.512	124.848
151		138.339	124.732	137.847	125.496
152		139.886	125.873	139.592	124.403
153		141.305	125.299	139.231	122.927
154		140.823	124.811	137.83	121.698
155		141.275	125.215	138.005	121.483
156		140.505	123.638	136.419	119.409
157		140.172	123.17	137.254	120.071
158		139.768	123.5	141.18	124.491
159		138.669	122.33	140.258	124.322
160		137.993	121.98	140.118	124.205
161		136.113	121.457	138.301	123.583
162		135.991	122.674	137.007	123.585
163		135.198	122.075	136.421	123.594
164		130.636	120.025	133.5	123.18
165		131.228	121.654	133.086	122.534
166		129.395	121.634	131.811	122.74
167		127.441	121.454	129.117	121.597
168		126.294	121.848	127.73	120.297
169		122.842	123.11	125.757	121.794
170		121.48	123.499	125.853	122.616
171		119.489	124.545	124.648	124.784
172		118.122	127.436	124.858	127.484
173		115.909	128.523	123.343	130.532
174		117.723	130.777	123.955	130.964
175		119.008	133.733	125.567	133.435
176		120.129	136.572	126.808	135.462
177		122.714	139.471	127.857	135.826
178		125.256	142.016	131.513	140.654
179		129.282	145.494	133.242	140.662
180		127.841	144.41	137.116	146.569
181		131.77	146.918	139.321	148.864
182		133.453	148.769	140.6	149.298
183		139.95	151.71	144.835	146.103
184		143.984	151.975	151.105	151.237
185		151.115	152.541	153.532	146.455
186		151.84	152.555	158.169	151.538
187		158.72	153.004	162.789	154.538
188		159.018	154.081	164.044	155.876
189		161.499	154.005	166.339	155.307
190		163.434	153.932	167.597	155.194
191		164.496	156.649	168.621	157.322
192		165.913	156.062	169.518	157.957
193		165.116	155.803	169.054	157.947
194		165.259	155.043	170.542	158.337
195		166.139	154.907	167.47	156.191
196		166.05	156.16	165.97	156.475
197		166.067	155.729	167.825	155.392
198		165.719	155.698	166.533	154.935
199		165.473	156.891	163.253	155.606
200		164.76	156.251	163.812	154.509
201		162.702	155.64	161	152.59
202		157.995	154.151	161.22	153.151
203		154.544	152.978	158.158	150.225
204		152.452	152.328	155.97	148.334
205		134.723	145.15	138.111	141.401
206		134.021	145.499	137.987	143.282
207		128.211	143.05	134.963	141.842
208		129.373	144.087	135.316	143.003
209		131.343	147.865	132.138	141.532
210		125.445	143.671	130.902	140.406
211		125.785	146.094	125.408	137.579
212		120.635	142.004	125.039	137.591
213		121.004	141.98	124.351	135.992
214		121.231	141.49	121.384	133.465
215		117.784	137.3	117.386	127.394
216		115.938	133.214	116.104	125.025
217		112.688	127.708	112.211	120.43
218		112.318	126.972	114.846	120.276
219		112.942	125.549	115.185	120.351
220		116.458	126.064	116.962	118.472
221		117.351	125.913	114.597	115.627
222		119.434	125.997	119.527	117.832
223		124.152	125.518	121.275	116.421
224		126.146	126.179	122.835	116.707
225		126.837	126.256	122.209	116.628
226		129.525	126.163	125.437	116.396
227		132.07	126.031	125.741	114.571
228		132.571	125.593	125.846	114.055
229		133.345	125.326	126.287	113.204
230		133.783	125.304	126.465	112.535
231		132.796	123.706	130.125	113.903
232		134.761	124.492	131.159	114.458
233		135.333	125.792	127.78	112.453
234		134.248	123.76	131.179	114.542
235		134.214	123.812	131.334	114.418
236		134.127	124.403	131.707	115.239
237		135.922	126.191	128.626	113.07
238		133.563	123.86	130.574	115.023
239		132.704	124.353	129.779	115.145
240		131.702	124.277	128.886	115.298
241		128.899	123.454	126.601	114.558
242		126.595	123.958	124.91	114.705
243		125.954	124.609	124.053	115.143
244		123.785	124.011	121.3	113.128
245		120.758	123.387	118.879	113.132
246		116.537	124.498	117.465	116.796
247		113.726	125.383	115.334	117.495
248		112.706	128.156	115.405	121.234
249		112.056	130.097	114.51	122.545
250		111.382	131.474	114.033	124.202
251		112.622	135.422	114.132	126.178
252		113.046	137.81	116.095	129.581
253		114.293	138.445	118.888	132.186
254		115.926	140.516	121.113	134.348
255		121.552	144.809	126.549	139.331
256		120.736	144.146	126.895	138.631
257		123.304	144.986	128.964	139.243
258		126.567	146.776	131.573	140.052
259		133.778	147.989	139.243	142.103
260		139.403	150.954	144.437	145.59
261		144.119	151.75	148.108	146.004
262		148.489	151.985	151.538	145.336
263		152.016	153.423	152.448	144.225
264		158.638	156.236	161.268	151.666
265		160.31	156.281	162.679	153.075
266		162.767	157.002	164.702	155.236
267		163.645	157.244	166.652	156.187
268		165.606	157.679	168.692	157.093
269		167.32	157.916	168.693	155.625
270		167.97	157.906	168.707	154.552
271		167.856	158.406	167.907	155.006
272		167.969	158.965	167.11	154.985
273		166.83	158.662	165.429	155.125
274		167.67	158.783	167.643	156.728
275		166.124	157.113	165.708	155.219
276		165.573	156.916	164.655	154.502
277		165.002	156.851	165.012	153.933
278		161.806	157.711	160.788	151.995
279		160.042	155.941	160.733	151.39
280		156.74	154.813	157.289	151.417
281		148.924	151.753	151.216	148.065
282		135.579	147.848	137.072	141.639
283		130.644	146.43	135.165	142.704
284		126.13	144.964	130.228	138.986
285		122.46	143.746	126.398	139.085
286		117.511	141.005	121.569	137.285
287		116.698	140.984	121.414	138.011
288		115.306	140.836	119.128	136.794
289		114.887	140.749	117.439	135.109
290		112.545	137.914	115.354	132.749
291		111.423	135.453	112.915	127.201
292		114.523	135.272	115.804	127.567
293		114.275	133.942	113.542	123.996
294		115.625	132.447	114.602	123.295
295		116.844	130.465	115.311	120.733
296		119.361	130.721	117.489	121.312
297		119.269	127.645	118.865	120.362
298		121.548	129.012	121.682	121.382
299		123.27	128.699	121.451	119.198
300		126.879	127.215	124.343	118.296
301		127.513	125.823	124.929	116.47
302		132.394	128.318	129.069	117.338
303		133.838	128.359	130.628	118.823
304		133.31	127.578	128.293	117.437
305		135.17	129.536	131.625	118.918
306		132.928	127.33	130.948	119.876
307		133.023	127.017	130.388	118.898
308		132.794	126.384	126.551	114.899
309		132.217	125.12	127.992	114.565
310		131.988	125.4	127.886	114.744
311		132.505	125.76	127.305	113.424
312		132.738	125.91	126.787	112.628
313		128.714	123.727	123.625	112.066
314		126.878	122.755	122.933	113.195
315		124.703	122.254	121.102	112.657
316		122.635	120.833	119.168	111.681
317		120.366	121.053	117.914	113.032
318		115.153	118.111	113.679	110.878
319		112.75	119.112	111.463	111.313
320		111.569	119.819	110.093	110.593
321		110.823	121.011	110.251	112.3
322		107.917	121.273	108.945	114.689
323		108.825	126.843	110.654	118.5
324		109.974	129.617	111.657	121.496
325		110.104	130.393	111.808	122.596
326		110.914	133.137	112.228	124.934
327		115.579	136.306	117.399	130.215
328		116.41	137.177	119.063	132.937
329		117.471	137.147	121.575	135.136
330		121.223	138.954	124.899	137.237
331		121.677	138.929	126.012	138.034
332		127.34	141.959	131.343	138.419
333		133.504	144.368	137.205	141.874
334		138.453	146.577	143.326	144.972
335		149.576	148.91	153.107	148.902
336		159.964	154.5	161.611	154.451
337		162.496	153.573	164.145	154.541
338		161.779	152.564	161.378	151.428
339		163.445	153.116	162.364	151.638
340		168.429	156.522	167.893	156.286
341		169.942	155.926	170.243	157.704
342		171.025	155.873	171.569	157.493
343		171.608	155.557	171.841	156.959
344		171.719	154.608	172.576	157.431
345		173.447	154.217	173.204	158.591
346		173.082	153.521	173.552	158.757
347		173.21	153.973	172.551	157.94
348		172.507	153.004	172.789	158.958
349		171.582	152.488	171.39	156.171
350		171.024	152.92	171.08	156.747
351		170.866	153.965	170.762	155.862
352		171.995	155.267	172.516	158.232
353		169.808	153.866	168.974	156.003
354		168.979	155.203	170.46	157.868
355		167.473	154.664	169.191	158.246
356		165.767	155.457	167.603	158.405
357		162.551	154.453	165.068	158.716
358		157.976	153.289	160.705	155.527
359		155.846	152.808	157.616	153.771
360		152.265	151.721	155.565	153.043
361		148.028	152.4	151.224	149.544
362		144.684	152.604	147.423	147.183
363		137.773	151.099	137.952	141.78
364		132.304	147.922	134.922	141.919
365		129.694	147.095	132.389	140.516
366		126.232	145.26	129.554	139.78
367		120.735	142.162	123.324	137.481
368		118.946	139.629	121.725	136.085
369		117.475	139.147	118.744	132.868
370		116.406	137.662	116.814	130.882
371		115.142	134.534	116.204	128.543
372		114.029	132.521	111.281	122.366
373		110.812	127.794	109.011	118.006
374		112.558	128	107.309	114.621
375		110.758	124.551	105.401	111.701
376		111.511	123.637	106.199	111.492
377		110.493	117.141	106.035	106.451
378		113.254	116.562	107.719	104.772
379		114.632	115.762	108.646	104.065
380		115.926	114.803	108.657	102.045
381		117.918	114.995	110.454	101.957
382		118.999	114.046	111.24	101.471
383		121.265	115.772	110.981	99.8776
384		121.893	114.593	110.932	98.0841
385		120.749	112.23	112.005	99.4666
386		121.319	110.537	111.807	97.8808
387		125.488	114.587	114.218	98.8952
388		122.645	111.045	112.85	97.8155
389		126.859	115.642	113.668	99.1403
390		126.686	113.717	114.018	98.3983
391		126.625	114.379	113.894	98.951
392		125.455	112.524	114.694	98.7069
393		124.755	111.702	114.805	99.2683
394		124.402	111.286	114.376	98.4482
395		124.227	110.884	113.786	98.0108
396		124.103	111.21	113.948	98.5596
397		124.112	111.335	113.621	98.0267
398		124.083	110.97	113.399	97.7781
399		123.211	110.516	112.646	97.551
