# Supplementary material for: Exploring the potential of the sit-to-stand test for self-assessment of physical condition in advanced knee osteoarthritis patients using computer vision
Source: Front Public Health. 2024 Feb 7;12:1348236. doi: 10.3389/fpubh.2024.1348236 (PMC10880867; doi:10.3389/fpubh.2024.1348236)
Supplement: Supplementary file 2 [file Data_Sheet_1.ZIP › Supplementary Materials/Time series data/38_angel_order.xls]

## Sheet: Sheet1
Unnamed: 0		R_HIP_ANGEL	R_KNEE_ANGEL	L_HIP_ANGEL	L_KNEE_ANGEL
0		109.801	90.0176	109.425	91.0887
1		109.883	90.0381	109.403	90.9507
2		109.389	90.1244	109.017	91.3152
3		110.035	90.418	109.294	91.4332
4		109.74	90.4834	109.346	91.8728
5		109.555	90.3585	109.095	91.5589
6		109.395	90.2032	109.187	91.8389
7		109.114	89.8571	109.085	91.1609
8		109.285	89.7785	109.209	90.5254
9		108.987	89.7072	108.863	90.4055
10		109.071	89.7768	108.939	90.1129
11		109.036	89.3648	108.956	89.9829
12		109.143	89.5885	109.039	90.3044
13		109.069	89.4792	109.122	90.1918
14		109.062	89.4369	109.247	90.8399
15		109.061	89.6784	109.039	90.8645
16		108.084	90.0332	108.222	91.1592
17		107.255	90.0094	107.515	90.6351
18		106.1	89.8404	106.776	91.2201
19		104.649	89.9661	105.563	91.2572
20		102.681	89.9919	103.957	91.643
21		99.7337	91.1095	100.569	90.7347
22		97.2895	91.6758	98.5783	91.9304
23		96.4315	93.0134	97.4981	92.8502
24		90.6736	96.9026	92.5133	96.6094
25		87.1214	97.9699	89.5986	98.2116
26		87.2644	101.213	89.4584	101.139
27		86.4153	102.64	88.9124	102.828
28		87.0994	104.219	89.7228	105.004
29		89.6634	107.898	92.2255	108.911
30		90.7823	109.621	93.2378	110.685
31		92.7811	112.722	95.3439	114.011
32		114.331	133.688	113.641	128.44
33		122.123	140.844	119.593	133.789
34		126.857	143.915	123.421	135.15
35		130.673	146.927	126.595	137.166
36		139.504	153.624	134.282	140.945
37		143.858	156.074	138.272	142.822
38		147.374	156.747	141.651	144.322
39		156.522	160.5	151.053	148.577
40		160.156	162.568	154.548	149.569
41		164.655	163.76	159.596	152.022
42		167.188	164.295	162.536	153.091
43		169.541	164.654	165.169	154.042
44		173.314	164.649	169.353	154.445
45		174.924	164.696	171.332	154.988
46		175.799	164.083	172.667	155.623
47		177.939	163.089	175.736	155.336
48		178.5	162.657	176.731	155.457
49		178.025	162.517	177.151	155.688
50		178.418	162.807	177.945	155.222
51		178.313	162.87	179.375	155.252
52		178.163	162.546	179.928	155.439
53		177.909	162.621	179.332	155.787
54		177.615	163.093	178.829	156.295
55		176.903	163.326	178.593	156.975
56		177.547	163.543	178.61	156.518
57		177.808	163.846	178.166	156.092
58		178.448	163.499	178.981	156.019
59		177.818	162.477	178.159	155.62
60		176.965	161.69	177.173	155.175
61		176.171	161.507	176.199	154.805
62		175.173	160.79	175.04	154.87
63		173.716	161.26	172.642	153.861
64		172.478	161.487	169.569	151.173
65		170.166	163.102	168.043	151.444
66		167.956	161.897	163.729	148.91
67		165.378	158.26	162.064	148.807
68		161.274	157.081	157.281	146.77
69		158.753	155.218	155.222	145.93
70		155.512	152.795	152.005	145.297
71		146.233	149.414	142.609	140.552
72		142.011	147.914	138.587	138.866
73		135.358	145.211	132.429	135.99
74		131.885	144.489	130.29	136.616
75		126.279	143.087	125.117	135.471
76		115.749	136.794	118.615	135.033
77		110.318	133.382	114.2	133.519
78		96.5515	124.376	100.651	125.966
79		95.7061	123.697	99.8772	124.481
80		91.2605	121.127	95.4356	123.296
81		92.0119	121.471	96.6116	123.731
82		89.0424	119.213	93.924	120.427
83		87.6675	117.935	93.1332	119.934
84		87.2283	115.088	93.0892	117.737
85		89.1876	114.199	95.0116	117.578
86		88.2414	109.31	94.4035	112.858
87		88.0211	108.508	94.226	111.782
88		88.2213	103.031	94.4627	107.048
89		88.9265	102.154	95.6619	106.548
90		89.8233	102.238	96.2145	106.097
91		92.8216	101.828	99.947	105.136
92		92.9002	100.766	100.329	104.259
93		95.6837	102.119	102.433	105.685
94		99.9039	99.5739	107.244	104.57
95		100.185	99.6539	107.518	104.444
96		103.282	97.6506	110.189	102.69
97		104.511	97.6634	110.655	102.026
98		103.581	96.783	110.112	100.801
99		106.15	96.5249	112.115	100.222
100		105.992	96.117	111.574	100.1
101		107.258	97.0437	112.146	100.819
102		112.108	99.4307	112.619	101.051
103		112.65	99.3451	113.697	101.092
104		112.964	99.5704	114.675	101.656
105		111.438	98.5432	115.986	102.72
106		110.011	97.2244	115.117	102.143
107		109.775	97.4423	114.796	102.093
108		108.441	96.3659	113.757	101.966
109		109.05	96.4699	113.569	100.703
110		111.735	100.187	112.683	100.593
111		110.251	99.0384	111.749	100.547
112		106.874	98.6833	112.417	102.673
113		105.333	98.9736	111.174	102.484
114		102.597	97.41	109.188	102.597
115		101.903	101.231	108.557	104.944
116		98.4167	99.6703	105.327	103.908
117		95.8793	99.4216	103.164	104.9
118		91.5888	104.392	97.8404	106.736
119		90.6128	105.37	97.1482	109.642
120		90.7835	108.123	95.853	109.305
121		91.3562	110.992	95.8246	110.755
122		89.2188	109.567	94.0679	110.55
123		92.749	113.048	96.905	114.018
124		95.4247	114.904	99.193	116.342
125		102.869	122.786	106.945	124.111
126		104.822	126.041	108.081	125.217
127		117.404	136.761	117.987	131.526
128		122.595	141.359	121.643	133.666
129		125.185	142.732	123.601	134.902
130		136.131	148.796	132.846	139.206
131		140.204	152.127	136.735	142.281
132		144.85	154.495	141.009	143.157
133		155.008	158.88	151.229	147.951
134		159.309	161.407	154.969	149.198
135		162.471	161.067	158.603	149.587
136		164.912	161.985	161.062	150.163
137		166.941	161.488	163.62	150.241
138		170.421	160.998	167.318	150.32
139		172.375	161.401	169.717	151.026
140		172.997	160.654	171.688	151.943
141		177.052	161.374	176.394	152.979
142		177.633	161.714	176.991	153.405
143		175.177	159.271	172.652	152.153
144		178.863	160.434	178.302	153.535
145		178.093	159.92	178.696	153.751
146		177.525	160.607	177.646	154.48
147		177.994	160.833	177.34	153.656
148		176.319	161.056	176.185	154.023
149		173.149	160.59	172.259	152.325
150		171.795	161.436	170.282	151.49
151		167.674	159.26	165.683	149.613
152		165.256	158.623	162.933	148.707
153		163.33	158.666	159.943	147.239
154		154.373	153.614	149.68	143.765
155		150.252	150.726	145.749	141.699
156		148.29	149.589	144.416	141.311
157		138.125	145.69	134.343	137.473
158		135.381	144.445	132.129	136.302
159		126.35	141.933	125.49	134.268
160		119.808	138.393	120.684	131.827
161		109.826	129.985	112.715	127.006
162		105.411	126.503	106.71	123.302
163		100.518	120.925	102.507	119.375
164		103.753	122.93	105.048	120.77
165		100.605	118.247	102.248	115.382
166		97.674	116.303	100.245	113.831
167		98.6226	111.939	101.638	109.707
168		97.1554	111.088	102.795	110.629
169		92.5324	106.916	99.4146	108.244
170		99.4168	105.994	105.988	108.035
171		102.01	104.853	108.855	107.693
172		109.256	106.264	112.973	106.659
173		108.595	104.116	112.185	105.175
174		108.385	103.141	112.102	105.104
175		106.247	103.541	114.238	108.513
176		104.668	103.319	112.871	107.804
177		104.828	104.909	112.267	109.373
178		104.853	105.608	111.573	109.421
179		105.338	105.941	112.331	110.295
180		104.991	108.526	112.671	115.687
181		105.423	109.071	113.615	116.207
182		102.513	105.333	110.505	111.627
183		102.321	105.067	111.157	111.963
184		99.6718	102.316	108.323	108.175
185		103.58	104.588	108.468	106.119
186		98.1332	101.878	106.799	105.807
187		98.5887	102.251	106.385	104.79
188		97.5146	105.743	104.387	105.789
189		93.886	103.394	101.635	104.253
190		93.3484	106.753	95.956	102.475
191		91.9701	108.554	97.739	107.321
192		85.9792	105.766	92.9185	106.706
193		93.2715	112.656	93.7456	106.521
194		87.9042	110.273	93.0116	108.619
195		89.575	110.808	93.6565	108.463
196		92.4433	113.799	94.2708	110.814
197		95.3799	118.348	99.0099	115.556
198		99.9561	121.337	103.205	119.508
199		106.089	127.236	107.027	121.839
200		105.397	125.445	108.24	122.433
201		118.151	136.624	117.101	127.583
202		123.818	140.483	122.084	131.609
203		131.157	144.82	128.578	134.16
204		144.82	151.833	139.065	138.695
205		149.351	155.961	143.657	141.348
206		153.36	157.478	146.123	141.956
207		157.304	159.203	149.773	143.98
208		162.277	162.429	156.491	147.686
209		165.845	162.978	160.993	149.348
210		167.223	162.83	162.974	150.367
211		169.224	163.549	164.598	150.322
212		173.571	164.507	169.209	151.497
213		174.243	164.538	170.924	153.082
214		175.74	163.594	172.867	153.5
215		176.206	164.161	173.19	153.425
216		176.18	163.937	172.864	153.152
217		175.701	163.169	172.259	153.023
218		175.106	163.425	171.777	152.497
219		173.036	162.223	168.952	150.675
220		171.758	161.813	167.521	150.17
221		167.074	158.24	163.718	149.057
222		165.138	158.037	161.303	148.226
223		162.163	156.353	158.315	146.802
224		156.052	152.576	151.871	143.36
225		151.954	149.908	148.334	141.345
226		147.669	147.888	145.082	140.37
227		136.889	142.983	134.881	136.32
228		132.066	140.78	130.323	134.111
229		125.118	135.507	124.618	130.839
230		121.056	133.936	121.053	129.811
231		115.353	130.376	116.505	127.543
232		105.741	120.019	108.816	120.154
233		101.673	117.167	104.72	117.015
234		100.475	114.571	104.198	115.669
235		95.8409	110.008	99.2874	109.34
236		94.6878	107.76	98.1776	107.779
237		95.1328	105.331	99.5015	105.518
238		97.7112	106	99.454	103.398
239		99.3425	105.716	101.078	103.647
240		100.118	103.978	102.668	103.117
241		102.528	104.62	104.018	103.064
242		104.496	104.408	106.956	104.035
243		107.05	100.743	109.684	103.189
244		107.57	101.025	110.523	103.912
245		108.901	100.14	112.099	103.786
246		109.088	99.6966	112.365	103.403
247		107.674	95.5364	113.792	102.373
248		109.943	98.0074	113.496	102.096
249		108.673	96.4436	115.156	103.085
250		109.471	96.9706	116.389	104.29
251		109.142	97.8193	115.752	103.82
252		108.747	97.7774	115.588	103.083
253		108.232	99.2938	114.358	103.495
254		106.986	97.3912	112.837	101.285
255		104.969	97.3811	110.998	101.024
256		103.999	97.0848	109.648	99.7613
257		106.775	99.663	109.718	99.6677
258		105.501	99.1169	108.009	99.5612
259		102.05	100.805	104.058	99.886
260		99.4983	100.203	101.513	98.8748
261		94.5423	98.1068	96.0348	97.542
262		93.5933	101.189	94.9886	99.1299
263		91.2795	102.863	92.3961	100.65
264		88.6298	101.137	91.925	101.661
265		89.278	102.994	92.3252	103.344
266		93.6447	107.587	96.346	108.376
267		95.3714	108.186	97.5498	108.584
268		104.199	114.602	102.414	111.641
269		108.72	118.581	106.33	114.871
270		112.526	123.063	111.826	119.802
271		121.48	130.341	117.043	123.43
272		126.966	135.761	123.35	128.719
273		132.166	139.841	128.079	131.869
274		145.308	149.624	141.048	139.697
275		148.313	151.533	141.345	138.651
276		153.844	155.349	145.941	141.377
277		158.911	158.47	151.156	143.554
278		163.746	162.588	157.423	147.501
279		165.659	162.693	158.527	146.342
280		166.175	162.104	159.586	147.06
281		167.657	163.274	161.289	148.526
282		173.348	166.136	168.851	151.707
283		173.982	165.951	170.079	151.914
284		175.639	165.841	172.212	151.94
285		175.994	165.706	172.736	150.993
286		175.939	165.638	173.476	151.369
287		176.4	165.846	175.13	151.728
288		176.06	166.216	175.526	151.718
289		176.315	165.781	175.552	151.095
290		176.306	164.227	174.18	150.57
291		176.052	163.774	172.885	150.062
292		174.269	161.515	170.226	149.174
293		172.397	160.649	168.164	148.181
294		170.703	159.831	166.011	147.636
295		165.985	156.626	161.212	146.283
296		162.847	154.872	157.972	145.202
297		159.461	152.113	154.607	143.633
298		147.298	145.209	143.393	138.501
299		142.414	143.105	139.151	136.643
300		133.379	138.678	131.11	133.95
301		127.813	136.168	125.792	131.11
302		122.521	133.455	121.782	129.973
303		115.331	128.572	115.645	125.429
304		111.406	126.656	112.556	124.964
305		106.944	121.503	109.649	122.371
306		98.8878	112.842	99.9085	110.981
307		95.43	109.268	98.0349	109.692
308		96.2585	106.301	97.8205	105.343
309		99.1019	107.252	99.5462	105.149
310		97.5327	104.079	97.2534	101.28
311		99.1332	102.837	99.8385	99.7353
312		99.8268	102.115	100.44	99.1825
313		101.663	96.8817	105.466	97.8158
314		101.975	94.7379	105.521	97.0883
315		104.221	94.4595	107.183	96.6392
316		103.904	93.6299	107.072	96.3314
317		105.669	94.9346	107.904	95.8148
318		105.986	93.8598	108.34	95.337
319		108.386	95.6248	107.691	94.5042
320		108.919	96.4072	108.009	95.0965
321		108.379	93.3857	110.433	95.3727
322		109.173	93.1425	110.73	95.2935
323		109.756	93.9212	111.164	94.6957
324		109.469	94.1303	111.111	95.314
325		108.858	93.5226	110.54	94.6957
326		107.154	93.6672	109.505	94.6288
327		105.735	93.397	107.91	94.0043
328		104.552	93.5852	107.195	94.2547
329		99.2279	93.4023	101.814	93.8282
330		97.5746	94.288	100.005	95.0724
331		93.9295	94.896	97.1737	96.0992
332		92.6197	96.1841	92.602	94.1209
333		90.3472	96.6205	93.149	96.7858
334		89.6521	98.9032	89.5045	96.6687
335		90.5467	100.772	90.4269	98.878
336		89.2983	102.477	91.6042	103.728
337		95.5655	107.271	95.1664	107.438
338		96.5766	108.803	99.1848	111.745
339		105.768	117.479	107.131	118.973
340		109.267	119.316	110.133	120.323
341		115.015	124.201	112.734	122.371
342		125.052	133.935	122.808	129.489
343		130.9	138.606	128.296	134.126
344		136.087	143.268	132.699	136.556
345		151.592	154.651	145.684	143.652
346		154.624	156.907	148.303	144.85
347		160.706	161.137	154.019	147.481
348		163.281	162.198	157.112	148.859
349		165.977	163.517	159.238	149.678
350		170.735	164.551	165.302	152.1
351		172.571	164.743	166.574	152.219
352		173.404	164.523	168.314	152.785
353		175.797	164.665	171.999	153.139
354		175.821	164.345	171.85	152.05
355		175.737	164.376	171.456	151.486
356		175.612	164.412	171.129	151.68
357		174.158	163.631	169.702	151.237
358		173.443	163.65	168.512	151.495
359		171.866	162.041	166.932	150.854
360		165.811	158.799	160.852	149.567
361		163.367	157.14	158.168	148.381
362		156.167	153.378	151.271	145.153
363		152.463	151.179	147.413	143.137
364		148.385	148.473	143.966	141.729
365		137.106	140.938	134.36	137.502
366		132.747	137.749	130.828	136.7
367		126.451	133.775	125.047	133.22
368		112.096	124.929	111.905	125.168
369		107.848	121.202	109.001	122.682
370		98.2305	113.441	100.759	117.824
371		96.6934	109.981	99.3416	114.318
372		94.2609	106.407	96.5763	110.923
373		91.2806	101.975	93.6222	106.416
374		91.325	100.853	93.9286	105.785
375		91.4197	101.029	93.6184	104.767
376		93.7694	97.0637	96.2945	100.682
377		94.9171	95.7071	97.321	99.3507
378		97.98	93.8108	99.5533	97.4768
379		100.529	93.852	100.516	96.1871
380		102.023	93.6763	102.053	96.1881
381		104.026	92.1069	103.992	95.6441
382		105.104	92.0816	105.04	95.8165
383		105.914	92.9222	104.444	95.3638
384		108.088	91.8516	106.153	93.9779
385		108.213	90.8505	107.951	94.2165
386		109.483	90.8383	109.593	94.0508
387		109.275	90.2113	109.002	93.6026
388		109.561	90.3888	109.052	93.1557
389		109.779	89.9963	109.465	93.2026
390		110.342	90.6288	109.825	93.7288
391		110.447	90.4441	109.935	93.3648
392		110.958	89.7574	108.07	91.1702
393		109.88	89.5459	109.189	92.6478
394		110.468	89.7784	109.225	92.112
395		110.037	89.5312	108.929	92.1281
396		109.426	89.107	108.074	92.3318
397		109.594	89.2536	108.453	92.5389
398		109.714	89.2402	108.357	92.5778
399		110.343	89.3902	108.984	92.1886
