# Supplementary material for: Exploring the potential of the sit-to-stand test for self-assessment of physical condition in advanced knee osteoarthritis patients using computer vision
Source: Front Public Health. 2024 Feb 7;12:1348236. doi: 10.3389/fpubh.2024.1348236 (PMC10880867; doi:10.3389/fpubh.2024.1348236)
Supplement: Supplementary file 2 [file Data_Sheet_1.ZIP › Supplementary Materials/Time series data/39_angel_order.xls]

## Sheet: Sheet1
Unnamed: 0		R_HIP_ANGEL	R_KNEE_ANGEL	L_HIP_ANGEL	L_KNEE_ANGEL
0		124.956	118.994	115.197	99.2919
1		124.9	119.258	115.129	99.4186
2		125.089	119.669	115.089	99.4712
3		125.072	119.928	114.979	99.4315
4		125.215	120.301	115.158	99.7652
5		125.271	120.442	115.207	99.9116
6		125.307	120.507	115.271	100.143
7		125.292	120.639	115.305	100.432
8		125.244	120.686	115.179	100.615
9		124.942	120.495	114.918	100.556
10		124.784	120.524	114.823	100.459
11		124.621	120.701	114.581	100.458
12		124.57	120.857	114.597	100.487
13		124.663	121.185	114.77	100.616
14		124.785	121.469	114.827	100.563
15		124.755	121.733	114.858	100.386
16		124.711	121.975	114.874	100.106
17		124.565	122.025	114.786	99.7189
18		124.491	122.051	114.836	99.6084
19		124.17	121.814	114.724	99.6564
20		123.654	121.404	114.426	99.6452
21		123.011	120.94	113.88	99.5207
22		122.186	120.561	113.125	99.5477
23		121.325	120.024	112.251	99.4704
24		120.185	119.065	111.07	98.8767
25		118.535	117.73	109.52	98.2663
26		117.248	116.72	108.377	98.0234
27		115.961	116.092	107.252	97.9543
28		115.198	115.752	106.626	97.9763
29		114.434	115.412	105.999	97.9982
30		112.982	114.98	104.771	98.1296
31		111.267	114.584	103.313	98.0444
32		109.621	114.16	101.872	98.2007
33		108.017	113.739	100.422	98.4274
34		106.419	113.46	98.9345	98.6637
35		104.638	113.227	97.1659	98.8769
36		103.58	113.522	96.1503	99.5869
37		102.474	113.91	95.2212	100.275
38		101.771	114.34	94.4622	100.903
39		101.625	115.109	94.3308	101.912
40		101.738	115.924	94.4753	102.767
41		102.712	117.218	95.4303	103.965
42		104.855	119.182	97.4711	105.772
43		107.29	121.228	99.9274	107.775
44		110.595	123.919	103.127	110.137
45		114.768	127.061	107.297	113.166
46		119.264	129.96	112.106	116.457
47		124.546	133.381	117.456	119.951
48		130.228	136.834	123.284	123.703
49		135.722	140.013	129.145	127.413
50		141.362	143.177	134.867	131.051
51		147.327	146.342	140.672	134.781
52		153.121	149.483	146.201	138.299
53		158.418	152.488	151.15	141.743
54		163.644	155.475	155.951	145.422
55		168.316	158.116	160.169	149.123
56		170.242	159.049	162.051	150.944
57		172.168	159.982	163.932	152.766
58		175.246	161.607	166.553	155.972
59		177.334	162.905	168	158.53
60		177.384	163.749	168.6	160.108
61		176.418	164.207	168.544	160.906
62		175.422	164.502	168.24	161.11
63		174.82	164.626	168.177	160.862
64		174.36	164.693	168.024	160.646
65		174.015	164.676	167.983	160.1
66		173.918	164.633	168.018	159.502
67		173.859	164.539	167.867	159.157
68		174.007	164.139	167.632	158.875
69		174.43	163.778	167.55	158.306
70		174.907	163.206	167.369	157.969
71		175.725	162.187	167.341	157.251
72		176.315	160.913	167.163	155.87
73		175.559	159.222	166.153	153.31
74		173.02	156.951	163.97	150.151
75		169.222	154.141	160.446	146.424
76		164.328	151.106	155.249	141.967
77		159.175	148.055	149.645	137.734
78		153.959	145	144.12	133.578
79		148.741	142.352	138.684	129.864
80		143.537	139.546	133.243	126.266
81		137.993	136.251	127.664	122.761
82		132.374	132.654	122.261	119.323
83		126.851	129.013	117.144	116.257
84		124.235	127.1	114.578	114.52
85		121.619	125.187	112.012	112.783
86		117.054	121.832	107.417	109.3
87		113.315	118.866	103.868	106.558
88		110.454	116.185	100.962	103.894
89		108.91	114.588	99.4571	101.924
90		107.734	113.301	98.1819	100.35
91		107.427	112.293	97.8116	99.2243
92		107.464	111.909	97.9751	98.4637
93		107.787	111.861	98.4395	98.2427
94		108.344	111.747	99.0358	98.0734
95		108.957	112.023	99.7915	98.1898
96		109.438	111.992	100.297	98.1497
97		109.386	111.858	100.306	98.0528
98		109.157	111.648	100.306	98.1236
99		108.504	111.311	99.5521	97.8527
100		107.408	110.798	98.5683	97.8461
101		106.472	110.69	97.7194	98.0014
102		105.338	110.478	96.5738	98.1892
103		104.097	110.233	95.3672	98.3647
104		103.337	110.373	94.3659	98.5021
105		102.677	110.709	93.4718	99.0562
106		102.447	111.326	93.0062	99.6529
107		102.931	112.714	93.3029	100.739
108		103.73	114.383	93.7649	102.013
109		105.152	115.886	94.8593	103.275
110		107.248	118.166	96.8127	105.23
111		109.766	120.512	99.3434	107.334
112		111.508	121.852	101.086	108.592
113		113.249	123.192	102.828	109.851
114		117.513	126.378	107.397	113.023
115		122.589	129.879	112.654	116.081
116		128.193	133.751	118.339	119.534
117		134.39	137.814	124.585	123.206
118		140.342	141.392	130.672	126.836
119		146.086	144.559	136.596	130.536
120		151.744	147.937	142.553	134.618
121		156.808	150.814	148.024	138.351
122		161.879	153.6	153.253	142.109
123		166.317	156.052	157.788	145.526
124		170.049	157.893	161.458	148.327
125		173.387	159.57	164.377	150.822
126		175.737	160.934	166.379	152.793
127		176.279	162.099	167.545	154.315
128		175.382	163.018	168.167	155.388
129		174.376	163.587	168.462	156.133
130		173.561	163.958	168.423	156.676
131		172.958	164.116	168.414	156.874
132		172.733	163.877	168.393	157.18
133		172.469	163.917	168.089	157.827
134		172.631	163.659	167.811	158.353
135		172.892	163.202	167.651	158.387
136		173.473	162.935	167.537	157.826
137		174.389	162.377	167.49	156.727
138		175.436	161.514	166.979	154.719
139		175.331	160.31	165.61	152.097
140		174.199	159.366	164.341	150.512
141		173.067	158.423	163.071	148.926
142		169.154	156.185	158.96	145.15
143		164.61	152.919	154.146	140.727
144		159.663	149.495	148.889	136.288
145		154.622	145.802	143.256	131.751
146		149.817	142.691	138.081	127.748
147		145.33	139.61	133.561	124.628
148		140.58	136.183	128.919	121.638
149		135.909	132.977	124.769	118.84
150		131.601	129.39	120.723	116.025
151		127.176	125.544	116.233	112.697
152		123.455	121.669	112.066	109.142
153		120.022	118.191	108.235	105.7
154		117.073	114.892	105.221	102.544
155		114.239	111.413	102.033	98.7727
156		112.703	109.248	100.276	96.0606
157		111.362	107.528	98.856	93.5198
158		109.953	105.696	97.7327	91.6109
159		109.759	105.036	97.4674	90.6146
160		109.926	104.876	97.5945	89.9723
161		109.925	104.482	97.602	89.4526
162		109.878	103.927	97.7565	89.1435
163		109.941	103.718	97.7631	88.7119
164		109.774	103.548	97.6845	88.6249
165		109.679	103.373	97.4088	88.5651
166		109.233	103.469	96.9452	88.5917
167		108.803	103.307	96.5362	88.9032
168		108.575	103.508	96.287	89.1325
169		108.347	103.709	96.0378	89.3619
170		107.707	103.885	95.4682	89.7938
171		107.116	103.913	94.841	90.0019
172		106.146	104.296	94.1022	90.5134
173		104.987	104.56	93.2574	91.2468
174		103.601	104.693	92.1789	91.8433
175		102.511	105.447	91.0545	92.6497
176		101.688	106.151	90.0385	93.5931
177		101.066	107.332	89.3284	95.0117
178		101.355	108.708	89.538	96.1451
179		102.019	110.555	89.872	97.657
180		103.62	112.617	90.922	99.067
181		105.54	114.873	92.661	100.484
182		108.442	117.871	95.3976	102.609
183		111.501	120.217	98.345	104.572
184		115.188	123.159	102.237	107.308
185		119.478	126.618	106.801	110.271
186		124.731	130.111	112.309	113.775
187		130.287	134	117.968	117.256
188		136.524	138.51	124.412	121.516
189		142.797	142.398	130.731	125.2
190		148.894	146.61	137.043	129.11
191		154.194	149.91	142.792	132.733
192		159.349	153.155	148.362	136.609
193		164.154	156.049	153.83	140.76
194		168.428	158.338	158.828	144.636
195		172.433	160.369	163.485	149.106
196		173.933	160.944	165.281	150.531
197		175.433	161.519	167.076	151.957
198		176.576	162.518	169.017	154.118
199		175.672	162.878	169.741	155.337
200		174.101	163.075	169.756	156.355
201		172.532	163.082	168.919	156.974
202		171.088	163.129	168.262	157.459
203		170.164	163.062	167.436	158.135
204		169.547	163.077	166.823	158.856
205		169.171	163.067	166.485	158.976
206		168.948	163.126	166.224	158.953
207		169.322	162.919	166.507	158.655
208		169.573	162.792	166.587	158.232
209		170.051	162.388	166.764	157.487
210		170.615	162.138	167.065	156.309
211		171.836	161.538	167.476	154.945
212		173.129	160.895	167.553	153.498
213		174.712	160.024	167.223	151.603
214		175.327	158.654	165.859	148.519
215		173.485	156.46	163.096	144.666
216		169.38	153.343	158.526	140.098
217		164.492	149.959	152.711	134.704
218		159.438	146.632	146.859	129.987
219		154.131	143.472	140.753	125.422
220		149.002	140.505	135.023	121.671
221		143.575	137.448	129.717	118.728
222		138.162	134.181	124.579	115.763
223		132.627	130.482	119.571	112.824
224		129.872	128.674	117.047	111.23
225		127.117	126.866	114.524	109.636
226		122.436	123.461	110.303	106.669
227		117.887	119.692	106.081	103.372
228		113.862	116.388	102.444	100.42
229		110.602	113.275	99.8032	98.3259
230		107.524	109.932	97.1555	95.8104
231		105.782	108.257	95.7862	94.4515
232		105.236	107.424	95.147	93.7701
233		105.039	106.822	94.8732	93.2639
234		105.261	106.845	95.2169	92.7765
235		106.186	107.37	95.8323	92.8088
236		106.743	107.456	96.1044	92.4446
237		107.437	107.693	96.5102	91.8588
238		108.072	107.72	96.9255	91.2938
239		108.498	107.779	97.2211	91.0782
240		108.842	107.691	97.6503	91.0768
241		109.082	107.942	97.6654	91.397
242		109.137	107.981	97.5987	91.8804
243		109.052	108.085	97.4545	92.2214
244		108.477	108.306	96.9449	92.7957
245		107.605	108.143	96.0531	93.2591
246		106.522	107.844	95.2082	93.5037
247		105.423	107.886	94.1634	94.0348
248		104.063	107.667	93.0439	94.6095
249		103.011	107.863	92.1642	95.3111
250		102.002	108.415	91.2286	96.1893
251		101.479	109.193	90.7018	97.5035
252		101.389	109.842	90.6627	98.1044
253		101.3	110.492	90.6235	98.7054
254		101.558	111.783	90.7891	99.9143
255		102.631	113.47	91.7207	101.288
256		103.809	114.866	92.7747	102.167
257		105.281	116.735	94.4258	103.691
258		107.401	118.894	96.6947	105.48
259		109.876	121.069	99.4956	107.875
260		112.779	123.695	102.955	110.735
261		116.427	126.895	107.136	114.063
262		120.731	130.184	111.811	117.314
263		126.304	134.43	117.698	121.373
264		131.753	138.442	123.32	125.141
265		137.575	142.161	129.351	128.881
266		143.284	146.013	135.406	133.27
267		148.251	148.694	140.846	137.029
268		153.364	151.742	146.291	141.275
269		158.2	154.415	151.604	145.317
270		162.616	157.092	155.808	148.823
271		166.729	158.909	159.808	151.482
272		170.062	160.128	162.989	153.814
273		172.989	161.094	165.363	155.453
274		175.597	161.899	167.368	156.578
275		176.92	162.014	168.41	157.046
276		176.526	162.041	168.706	157.38
277		175.471	161.927	168.857	157.478
278		174.318	161.936	168.729	157.689
279		173.396	161.926	168.453	157.783
280		173.098	161.996	168.329	157.824
281		172.801	162.066	168.204	157.865
282		172.441	162.041	167.992	157.928
283		172.734	161.815	168.141	157.672
284		172.731	161.727	168.217	157.358
285		173.306	161.341	168.468	156.921
286		173.638	161.004	168.585	156.516
287		173.867	161.21	168.472	156.742
288		174.275	161.151	168.217	156.626
289		174.76	161.052	168.126	156.028
290		174.84	160.712	167.43	154.988
291		174.34	159.838	166.143	152.753
292		172.484	158.467	163.778	149.641
293		169.696	156.716	160.321	145.881
294		165.609	154.125	155.554	141.437
295		160.854	151.118	149.822	136.225
296		155.748	147.823	143.874	131.68
297		150.549	144.376	138.181	127.624
298		145.283	141.35	132.594	124.185
299		139.813	138.143	127.174	120.89
300		134.357	134.535	122.267	117.907
301		128.821	131.179	116.958	114.807
302		123.219	127.098	111.748	111.357
303		117.763	123.011	106.964	107.935
304		113.399	119.34	102.833	104.694
305		109.719	115.4	99.2773	101.692
306		106.817	112.28	96.5609	98.7716
307		105	109.428	94.5257	96.0418
308		104.446	108.487	93.9485	95.0941
309		103.892	107.545	93.3713	94.1465
310		103.459	106.026	92.9133	92.6855
311		103.822	105.551	93.4184	92.2733
312		104.415	105.132	93.8601	91.8242
313		105.297	105.404	94.7964	91.9785
314		106.336	105.583	95.7324	91.9724
315		107.242	105.601	96.4345	91.6524
316		108.256	105.812	97.1841	91.4166
317		108.928	105.954	97.447	90.8776
318		109.351	105.776	97.6967	90.1758
319		109.804	105.847	97.9095	89.979
320		109.976	106.422	97.9063	90.2961
321		109.703	106.32	97.7297	90.4225
322		109.414	107.204	97.3779	91.1488
323		108.872	107.245	97.0419	91.4885
324		107.721	107.108	96.1622	91.792
325		106.44	107.296	94.7924	92.0595
326		104.958	107.134	93.333	92.2737
327		103.466	106.967	91.817	92.649
328		101.886	107.407	90.2735	93.374
329		100.578	107.629	89.0722	94.2162
330		99.4945	108.223	88.0557	95.2977
331		98.5997	109.313	87.1838	95.9673
332		98.5374	110.388	87.0075	96.9144
333		98.8354	111.743	87.3162	98.2267
334		99.7671	113.32	88.3842	99.7778
335		101.514	115.173	90.2789	101.862
336		102.301	116.195	91.1898	102.891
337		103.089	117.218	92.1008	103.921
338		105.313	119.477	94.5401	106.076
339		108.584	122.144	97.8557	108.591
340		112.674	125.498	102.243	111.95
341		118.146	129.707	107.907	115.756
342		124.304	134.285	114.351	119.966
343		130.729	138.427	121.011	124.298
344		137.808	142.851	128.107	128.413
345		144.239	146.67	134.789	132.619
346		150.075	149.852	140.842	136.348
347		155.317	152.538	146.738	140.104
348		160.052	154.715	152.045	143.627
349		164.448	156.461	157.068	147.461
350		168.105	157.839	161.326	150.869
351		171.472	159.082	164.572	153.27
352		174.491	160.268	166.981	155.14
353		176.374	161.122	168.256	156.361
354		177.299	161.735	168.715	156.723
355		177.001	162.138	169.085	156.666
356		176.168	162.204	169.161	156.835
357		175.223	162.303	169.256	156.812
358		174.347	162.149	169.256	156.774
359		173.778	161.992	169.04	156.5
360		173.442	161.953	169.161	156.308
361		173.576	161.641	169.27	155.63
362		174.009	161.33	169.324	155.555
363		174.436	161.175	169.377	155.207
364		174.777	161.093	169.373	154.909
365		175.118	161.01	169.369	154.612
366		176.111	160.505	169.151	153.761
367		176.826	160.05	168.625	152.658
368		176.151	159.094	167.16	151.455
369		173.416	157.779	164.693	149.7
370		169.968	156.076	161.453	147.339
371		165.797	154.004	156.933	143.749
372		160.975	151.409	151.767	139.998
373		156.057	148.379	145.984	135.473
374		151.126	145.624	139.901	130.547
375		145.669	142.62	133.92	126.326
376		140.321	139.551	128.335	122.449
377		134.903	136.227	122.806	118.461
378		129.21	133.289	117.504	115.468
379		123.594	129.723	112.547	112.435
380		118.379	126.501	107.596	109.392
381		113.462	123.266	102.708	106.453
382		109.191	119.901	98.9629	103.889
383		105.49	117.012	95.3475	101.321
384		102.926	114.577	92.8669	99.2651
385		101.17	112.493	91.2239	97.6227
386		100.329	110.948	90.1072	95.8566
387		100.025	109.768	89.8306	94.6533
388		100.522	108.912	90.1811	93.6524
389		101.343	108.627	90.9215	93.149
390		102.396	108.699	91.8716	92.8832
391		103.572	108.917	92.8672	92.4196
392		104.237	109.157	93.5431	92.2276
393		104.902	109.397	94.2189	92.0356
394		106.341	110.242	95.2198	91.7609
395		107.331	110.664	95.984	91.2765
396		108.234	111.371	96.7615	91.2757
397		108.91	111.887	97.3668	91.4339
398		109.076	112.048	97.4492	91.4363
399		109.241	112.209	97.5316	91.4388
