# Supplementary material for: Exploring the potential of the sit-to-stand test for self-assessment of physical condition in advanced knee osteoarthritis patients using computer vision
Source: Front Public Health. 2024 Feb 7;12:1348236. doi: 10.3389/fpubh.2024.1348236 (PMC10880867; doi:10.3389/fpubh.2024.1348236)
Supplement: Supplementary file 2 [file Data_Sheet_1.ZIP › Supplementary Materials/Time series data/3_angel_order.xls]

## Sheet: Sheet1
Unnamed: 0		R_HIP_ANGEL	R_KNEE_ANGEL	L_HIP_ANGEL	L_KNEE_ANGEL
0		121.984	96.3277	116.095	87.1566
1		120.35	94.9995	115.093	86.8027
2		118.659	94.8458	113.723	87.8083
3		116.338	95.116	110.88	87.3699
4		111.925	93.6311	107.491	87.5674
5		108.206	93.4523	103.457	86.7721
6		104.729	92.5834	99.3968	88.078
7		102.1	94.3142	96.3785	89.1077
8		101.5	97.4967	95.1646	92.0771
9		97.7835	99.8108	92.6056	97.7765
10		93.083	102.37	87.5604	98.9409
11		92.159	105.16	86.7925	101.672
12		92.5484	108.049	87.0252	104.758
13		92.3415	112.567	85.3135	105.858
14		93.5009	116.129	85.6168	108.02
15		94.8331	118.433	86.8724	110.074
16		96.169	120.831	87.6885	111.827
17		98.8261	123.297	92.5697	116.951
18		101.162	125.873	94.2045	117.375
19		103.616	126.796	97.6938	119.881
20		106.967	127.587	101.694	121.622
21		112.457	131.268	108.135	125.977
22		118.179	133.821	114.852	129.119
23		123.49	136.159	119.918	131.409
24		128.903	138.654	125.17	133.522
25		134.183	141.187	131.099	136.868
26		137.733	143.254	135.443	139.283
27		143.763	146.782	140.961	142.995
28		147.088	147.898	144.794	145.065
29		151.41	151.088	149.645	148.716
30		155.216	152.665	153.365	151.538
31		159.082	155.737	156.843	154.047
32		161.336	156.931	159.548	155.669
33		163.627	158.713	161.903	157.746
34		165.101	159.267	163.717	159.353
35		165.641	159.445	165.673	160.3
36		167.775	159.482	166.305	159.676
37		168.394	159.69	167.214	160.162
38		168.785	159.862	168.09	160.713
39		169.255	159.619	168.49	160.988
40		169.587	159.713	169.164	161.129
41		170.417	159.808	169.199	160.717
42		171.41	160.615	169.519	160.655
43		171.503	160.438	170.182	161.101
44		172.709	160.874	170.085	160.426
45		172.183	160.421	170.732	160.204
46		172.799	160.661	171.374	160.177
47		172.639	160.684	171.969	160.711
48		172.916	160.674	172.36	160.656
49		172.537	160.129	171.602	159.244
50		172.014	158.852	171.067	158.612
51		170.652	157.942	169.163	156.767
52		169.069	157.089	168.346	155.427
53		168.632	156.497	167.306	154.472
54		164.736	154.648	163.967	152.139
55		162.071	152.911	162.131	153.124
56		161.55	151.808	160.115	152.515
57		160.47	150.77	159.45	152.176
58		160.079	152.727	159.028	151.852
59		157.969	151.606	157.127	150.855
60		153.455	150.386	152.939	148.605
61		146.788	145.666	145.21	143.231
62		145.601	146.554	144.765	144.947
63		139.681	143.672	138.638	141.419
64		134.003	142.114	133.47	139.876
65		127.044	140.808	124.145	135.611
66		123.868	139.58	121.218	134.717
67		122.299	138.662	118.564	133.194
68		119.566	137.314	114.94	131.472
69		117.116	135.682	111.764	128.923
70		114.518	134.203	109.837	129.785
71		111.268	131.39	106.276	126.876
72		107.764	128.897	101.144	123.448
73		104.736	124.161	96.3635	117.067
74		102.689	120.558	97.077	118.349
75		98.747	114.069	91.2754	109.814
76		94.1995	105.17	88.8159	102.435
77		93.4414	99.8966	89.467	99.5537
78		94.501	98.2228	92.4916	99.3759
79		93.1558	93.4636	90.9628	93.9656
80		95.5094	92.4124	91.3826	89.653
81		98.6606	92.321	93.3842	87.598
82		101.642	90.1047	98.8537	88.0803
83		106.67	90.6412	103.621	87.5498
84		112.627	94.3009	105.726	86.6923
85		116.866	96.8455	109.286	87.0478
86		119.91	97.1749	113.026	87.695
87		123.195	103.344	110.87	87.8502
88		124.607	98.9672	116.144	87.2552
89		126.164	99.7393	117.274	87.2003
90		126.571	100.109	117.628	87.7586
91		126.779	100.592	117.396	88.2412
92		126.78	100.409	117.827	87.5936
93		126.226	99.7058	117.692	87.4042
94		126.27	100.605	117.388	88.4268
95		127.012	100.486	118.055	89.056
96		128.015	100.344	118.983	88.7344
97		128.891	101.099	119.379	88.4836
98		129.271	101.459	119.3	87.8637
99		128.99	101.819	119.61	88.0614
100		128.344	101.615	119.227	88.2285
101		128.582	101.577	118.708	87.7401
102		127.62	99.9487	118.16	86.7339
103		127.187	99.6518	118.655	87.1091
104		127.574	99.987	119.165	87.5288
105		127.997	99.3004	119.245	86.9232
106		127.736	99.7588	118.821	87.2984
107		127.695	100.273	118.576	87.8871
108		127.299	100.228	118.407	88.0587
109		126.368	99.9958	117.686	88.1748
110		124.524	99.4673	116.124	87.2085
111		121.084	99.6609	114.729	89.3994
112		120.361	106.378	111.031	93.8657
113		109.264	99.2708	104.226	92.5942
114		105.972	101.46	100.863	94.7474
115		103.631	104.949	99.4898	99.7624
116		103.262	107.203	97.8596	100.579
117		104.696	113.238	98.0445	105.541
118		107.269	119.228	99.9919	110.452
119		110.909	124.851	104.045	115.387
120		115.529	129.176	109.926	120.812
121		122.176	134.215	117.174	126.183
122		129.928	139.356	125.086	131.365
123		137.653	144.854	132.724	136.107
124		144.658	149.381	140.204	141.315
125		150.859	153.188	146.621	144.853
126		155.905	156.045	152.291	148.357
127		159.774	159.161	156.432	151.409
128		162.42	160.571	159.75	153.913
129		163.768	160.824	162.029	155.562
130		164.937	162.321	163.04	156.993
131		165.682	163.124	163.407	157.486
132		164.635	162.427	161.594	156.887
133		165.176	162.223	162.163	156.279
134		166.62	161.937	163.72	156.276
135		167.564	161.952	164.648	156.252
136		169.573	162.769	168.197	157.574
137		171.641	163.269	170.31	159.437
138		171.476	162.866	170.81	160.344
139		172.112	162.415	171.03	158.616
140		172.405	163.009	170.993	158.756
141		172.283	162.747	171.026	158.779
142		172.527	162.615	171.276	158.786
143		172.817	162.491	171.582	159.203
144		172.283	162.16	171.275	159.368
145		172.187	161.843	171.217	159.001
146		171.824	161.791	170.562	158.828
147		171.48	161.808	170.077	159.352
148		171.51	162.184	169.924	159.848
149		170.781	162.416	169.151	159.608
150		169.11	162.032	167.493	158.54
151		166.458	160.875	164.637	157.135
152		163.495	159.802	161.124	155.58
153		159.531	158.62	156.356	153.842
154		153.547	156.632	150.352	152.28
155		148.104	155.239	143.444	149.386
156		141.124	152.209	136.246	147.67
157		135.645	149.78	128.972	143.785
158		130.056	145.363	123.205	141.398
159		124.024	140.929	117.029	137.873
160		117.759	136.328	110.451	133.927
161		105.81	130.065	96.2729	123.617
162		100.078	126.297	90.7772	119.841
163		97.9196	125.57	87.3989	114.574
164		95.723	122.538	85.4731	112.457
165		94.8383	120.644	83.9914	109.135
166		94.8551	118.528	84.6892	107.525
167		95.2301	116.431	84.8197	104.276
168		96.2762	114.454	86.8536	103.707
169		98.3163	113.846	88.9676	102.798
170		98.5777	110.891	90.3268	101.353
171		99.1235	107.877	92.0313	100.079
172		100.515	105.775	94.2848	98.675
173		101.53	102.618	95.7742	96.4927
174		104.166	100.688	99.3662	96.2272
175		105.623	98.7635	101.667	95.7288
176		108.068	97.7722	103.016	92.7588
177		110.729	98.4176	105.321	92.9319
178		115.545	100.8	109.261	93.2207
179		117.966	100.543	112.209	93.4984
180		121.528	101.699	114.631	93.0906
181		123.189	101.031	116.405	92.8491
182		125.357	101.627	118.401	93.2034
183		127.227	101.248	119.369	92.2067
184		127.404	101.135	119.339	92.2154
185		129.502	101.891	121.391	93.4397
186		129.772	102.031	121.486	93.4515
187		129.735	101.411	121.416	92.4721
188		129.828	101.784	121.323	92.6741
189		126.92	100.35	118.875	91.6933
190		122.44	98.8889	115.096	91.8736
191		117.821	96.6874	111.602	93.1225
192		114.306	97.0842	109.053	97.5
193		109.249	96.968	105.032	98.8683
194		107.647	100.445	102.549	102.447
195		107.625	106.224	100.275	105.726
196		109.248	112.073	100.861	110.746
197		111.484	116.854	103.243	115.165
198		119.886	126.519	112.728	125.321
199		125.627	130.392	119.464	130.519
200		132.39	136.077	126.738	136.051
201		139.141	141.57	133.654	140.202
202		145.247	145.219	140.558	144.828
203		151.182	149.543	146.961	148.392
204		155.677	152.027	151.86	150.557
205		157.885	153.72	152.81	148.382
206		159.057	154.45	154.879	151.712
207		161.041	155.929	156.521	153.038
208		163.252	156.208	158.961	154.342
209		165.671	158.26	160.906	157.001
210		165.045	158.171	160.369	156.47
211		166.773	158.914	162.282	159.202
212		167.241	156.939	164.333	159.072
213		170.186	160.303	167.723	161.698
214		168.828	159.03	167.783	160.758
215		167.803	159.21	169.03	161.138
216		167.962	161.925	167.882	159.917
217		167.655	162.34	167.007	160.842
218		167.867	163.755	163.536	160.083
219		165.231	163.925	161.298	157.626
220		166.065	162.979	159.894	156.673
221		165.064	163.223	159.025	156.292
222		163.56	165.225	157.583	155.985
223		160.333	163.997	153.98	153.979
224		156.526	162.671	149.202	151.876
225		150.803	159.452	143.112	149.186
226		146.901	156.436	139.177	147.942
227		141.439	151.689	132.375	143.797
228		134.991	146.919	126.188	139.673
229		130.496	143.258	119.971	136.02
230		129.431	141.426	119.894	136.164
231		123.688	136.29	113.356	131.736
232		116.876	130.251	105.915	126.502
233		113.824	127.446	102.586	125.106
234		111.303	124.476	99.1745	121.482
235		107.454	120.971	94.9621	117.845
236		107.606	120.523	95.8542	118.793
237		106.732	119.041	95.2934	116.738
238		105.528	117.728	94.6951	115.67
239		104.015	115.07	93.0225	112.945
240		101.095	112.395	89.8078	107.843
241		101.58	111.533	91.174	106.939
242		102.974	112.349	93.183	106.861
243		104.179	111.532	95.04	105.429
244		106.304	109.926	97.2679	103.862
245		107.186	107.315	99.8153	103.767
246		108.732	106.388	100.543	102.285
247		111.137	105.365	102.883	102.358
248		114.635	105.992	104.517	101.806
249		116.099	106.04	106.088	102.504
250		119.888	106.955	109.206	103.705
251		120.861	105.717	109.811	103.196
252		122.042	105.713	111.341	103.371
253		122.539	104.444	110.463	100.108
254		125.417	109.55	113.367	104.152
255		125.631	108.883	114.333	104.587
256		126.485	109.52	114.319	104.635
257		124.108	108.66	112.749	103.511
258		122.675	108.365	111.558	104.489
259		122.603	111.57	111.526	107.144
260		118.995	109.75	107.683	106.698
261		115.933	107.774	103.738	104.421
262		114.609	109.425	103.549	108.514
263		112.169	111.14	100.963	107.895
264		113.004	114.22	102.737	112.909
265		110.65	117.515	93.3028	106.143
266		112.834	119.622	100.864	116.148
267		116.808	124.716	105.209	120.946
268		121.15	128.353	110.399	125.038
269		121.071	129.098	107.415	120.31
270		128.919	136.85	118.17	130.784
271		125.884	137.784	112.552	126.525
272		133.16	141.649	124.408	136.359
273		136.14	143.679	127.974	138.122
274		139.345	147.965	129.221	138.71
275		140.672	147.505	132.847	141.767
276		144.731	150.261	137.029	144.584
277		142.228	149.616	130.103	137.98
278		144.803	148.856	132.493	137.475
279		150.783	150.895	141.941	144.75
280		156.84	155.812	148.608	148.849
281		156.647	157.629	149.301	148.914
282		161.59	159.384	153.413	150.455
283		164.162	161.962	157.43	153.167
284		164.76	162.459	158.956	154.164
285		167.157	163.1	162.196	156.543
286		170.535	165.902	165.66	158.038
287		169.478	165.057	164.011	157.89
288		170.082	165.712	164.962	158.99
289		170.786	165.817	164.438	157.702
290		170.049	165.388	163.963	156.932
291		170.399	166.715	163.895	155.789
292		170.737	166.894	164.456	156.577
293		169.182	164.868	164.05	157.542
294		168.609	166.761	162.695	156.904
295		168.161	166.425	162.133	156.669
296		166.867	165.603	160.376	155.439
297		163.549	163.745	157.206	153.587
298		162.726	163.859	155.962	152.762
299		158.565	161.771	151.324	149.455
300		153.537	159.563	145.559	146.29
301		149.745	157.514	141.725	145.728
302		143.668	153.696	136.045	143.21
303		138.78	150.682	129.791	139.352
304		130.217	145.526	121.846	136.549
305		128.804	143.225	119.024	134.029
306		124.187	139.203	113.131	130.102
307		123.224	137.66	112.33	128.313
308		118.065	132.178	107.252	124.906
309		115.052	128.641	104.377	121.833
310		110.032	123.085	101.497	118.863
311		109.045	120.355	98.7426	114.333
312		109.611	119.565	100.109	112.39
313		110.52	118.705	100.616	109.989
314		110.438	116.521	101.173	107.949
315		109.922	113.454	102.973	108.842
316		110.82	112.147	105.144	108.325
317		113.523	113.577	103.926	104.91
318		115.16	112.502	105.534	103.65
319		117.086	113.719	107.374	105.59
320		120.533	116.231	111.43	108.789
321		121.37	114.425	113.579	108.115
322		121.819	112.706	113.804	107.855
323		121.284	112.814	113.332	108.205
324		121.685	112.37	115.604	108.492
325		121.691	113.082	112.043	105.469
326		121.474	114.853	111.402	107.684
327		123.574	116.692	112.17	108.326
328		118.572	117.318	108.817	111.739
329		114.393	114.158	105.426	109.829
330		113.515	113.955	105.204	112.222
331		112.52	118.157	100.469	108.826
332		113.127	118.377	104.272	114.134
333		113.42	120.978	103.313	116.274
334		113.379	125.823	100.353	115.951
335		116.092	130.232	102.409	118.481
336		121.791	137.432	107.936	123.842
337		123.132	138.281	109.313	125.206
338		127.06	141.401	113.269	127.331
339		131.338	141.79	123.898	137.915
340		134.23	148.692	121.263	134.253
341		140.62	149.512	133.418	144.918
342		143.047	153.282	132.904	142.27
343		149.938	154.419	143.288	148.937
344		152.6	154.717	146.254	150.369
345		154.462	155.523	147.064	147.785
346		156.477	156.486	147.712	145.932
347		155.957	156.078	147.437	146.452
348		157.177	155.282	147.492	146.888
349		157.31	156.637	142.365	140.471
350		156.345	153.335	141.999	140.511
351		161.084	152.758	150.723	147.951
352		164.091	156.81	153.645	149.879
353		164.027	157.49	153.615	149.143
354		163.725	157.828	154.552	150.489
355		162.124	155.77	153.18	149.801
356		160.922	154.427	151.044	148.278
357		159.005	152.145	148.196	147.282
358		159.643	151.93	150.776	146.952
359		161.783	155.67	152.303	147.452
360		163.107	157.071	154.762	148.537
361		163.337	158.008	155.417	149.536
362		163.271	159.129	156.251	150.048
363		161.003	159.352	153.074	148.301
364		159.049	158.384	153.253	149.796
365		154.887	157.201	147.987	146.547
366		151.053	153.865	144.553	145.194
367		147.406	151.934	140.938	143.705
368		143.549	149.055	135.827	139.685
369		141.102	147.417	133.726	139.526
370		137.634	144.839	129.549	137.263
371		132.946	141.733	125.332	134.445
372		129.828	140.15	121.512	133.207
373		126.636	137.818	117.801	130.205
374		123.627	135.592	114.467	128.633
375		120.904	133.505	111.249	126.773
376		114.799	126.883	104.53	120.92
377		113.938	123.998	101.678	114.508
378		112.515	121.524	99.6818	112.213
379		109.489	116.284	97.2632	106.733
380		108.982	111.971	98.2967	104.059
381		107.073	106.918	100.425	103.708
382		106.433	104.019	100.876	101.364
383		109.077	102.596	102.953	97.8684
384		110.826	102.245	103.969	95.2869
385		114.165	102.759	106.545	92.5176
386		115.809	101.912	108.544	90.5321
387		118.889	101.671	110.459	88.0173
388		120.079	100.937	111.946	87.3977
389		121.528	101.299	114.889	90.3866
390		123.851	101.843	116.736	90.7591
391		125.943	103.031	118.194	91.2689
392		127.798	103.421	119.445	90.9677
393		129.458	105.474	119.715	90.3509
394		130.454	105.494	120.653	90.4626
395		131.757	106.858	123.832	93.7786
396		131.847	106.192	123.679	92.6578
397		132.14	106.122	122.952	91.6324
398		131.27	104.433	122.386	91.2947
399		129.988	104.11	121.993	91.2106
