# Supplementary material for: Exploring the potential of the sit-to-stand test for self-assessment of physical condition in advanced knee osteoarthritis patients using computer vision
Source: Front Public Health. 2024 Feb 7;12:1348236. doi: 10.3389/fpubh.2024.1348236 (PMC10880867; doi:10.3389/fpubh.2024.1348236)
Supplement: Supplementary file 2 [file Data_Sheet_1.ZIP › Supplementary Materials/Time series data/40_angel_order.xls]

## Sheet: Sheet1
Unnamed: 0		R_HIP_ANGEL	R_KNEE_ANGEL	L_HIP_ANGEL	L_KNEE_ANGEL
0		111.899	105.112	105.875	90.8395
1		111.116	104.197	104.516	90.2847
2		109.08	103.271	103.118	89.9152
3		110.966	105.414	103.994	91.9443
4		108.354	103.254	101.821	90.2958
5		107.157	103.313	100.907	90.3866
6		107.443	105.14	100.887	91.366
7		105.238	103.675	98.47	90.0321
8		103.656	103.444	96.4602	89.8218
9		104.219	104.571	96.4045	90.357
10		104.781	105.699	96.3489	90.8923
11		101.921	104.626	94.0453	90.5472
12		102.536	105.752	94.0692	92.1744
13		103.519	107.869	94.4489	93.4364
14		103.544	109.594	94.8298	95.3982
15		105.068	111.36	95.4776	96.0764
16		108.211	115.231	98.1216	99.4215
17		111.242	119.297	99.9613	101.616
18		113.047	121.37	101.451	103.232
19		114.853	123.442	102.94	104.848
20		119.297	128.408	107.241	108.91
21		122.33	131.354	110.922	112.887
22		127.525	136.703	115.428	116.657
23		131.893	140.032	120.456	121.064
24		135.705	143.199	124.681	124.316
25		140.478	147.932	129.002	127.877
26		144.104	150.047	133.452	131.827
27		145.485	150.896	134.79	132.04
28		146.866	151.745	136.128	132.252
29		149.249	153.391	138.547	133.703
30		150.919	154.192	141.66	135.485
31		151.74	153.84	142.918	135.386
32		151.521	153.964	143.108	135.647
33		151.333	153.911	145.109	137.138
34		150.338	153.966	144.773	137.351
35		150.456	154.746	142.921	135.921
36		149.837	154.5	142.68	136.641
37		149.219	154.254	142.439	137.361
38		148.725	153.325	142.116	136.905
39		147.851	152.498	139.869	135.307
40		147.733	153.411	140.334	136.843
41		144.675	149.915	136.17	133.508
42		143.383	148.484	134.473	132.136
43		142.092	147.054	132.775	130.764
44		139.138	144.678	129.353	127.377
45		134.915	141.114	124.746	124.091
46		133.115	139.31	122.864	122.23
47		131.314	137.505	120.983	120.369
48		128.824	134.371	119.187	120.042
49		124.71	132.305	114.748	116.094
50		122.01	129.795	111.442	112.6
51		119.852	127.536	109.31	111.539
52		115.835	123.211	105.484	108.107
53		113.042	121.47	103.106	106.045
54		114.721	121.802	105.713	108.791
55		111.751	119.401	103.016	106.464
56		108.781	117	100.318	104.136
57		105.768	113.536	97.206	99.8034
58		107.742	116.429	99.2886	103.052
59		101.591	108.408	93.7191	95.9711
60		100.907	106.264	93.1286	94.4339
61		103.038	107.741	95.482	96.7106
62		99.578	102.799	92.0352	91.7144
63		99.4916	101.015	92.3319	90.0649
64		100.844	101.915	93.8428	91.096
65		102.196	102.814	95.3536	92.1271
66		100.43	100.852	92.9484	89.537
67		100.519	98.893	92.7968	87.2033
68		103.19	100.118	95.3596	89.1991
69		100.445	97.4392	92.9319	85.5476
70		101.729	97.5961	93.7855	85.569
71		104.089	99.9269	96.3342	88.3531
72		102.642	98.1941	94.8563	86.3899
73		102.667	98.3329	94.7133	86.3489
74		102.691	98.4717	94.5704	86.3078
75		104.354	100.712	96.4443	88.5746
76		102.443	99.7629	94.767	87.4969
77		102.133	99.5362	93.3926	86.2849
78		103.81	102.329	95.1579	89.3817
79		100.791	101.553	92.7656	88.0219
80		100.576	102.17	92.3422	88.5256
81		105.522	109.531	97.3451	95.3169
82		103.193	107.892	95.4903	94.1014
83		100.863	106.252	93.6356	92.8859
84		101.764	107.015	94.3809	93.7731
85		102.665	107.778	95.1262	94.6603
86		110.522	115.735	102.794	103.012
87		107.075	113.961	100.083	102.032
88		109.434	114.583	99.9405	100.582
89		117.52	123.544	107.668	108.268
90		116.743	123.697	106.62	107.375
91		120.676	126.47	109.641	109.272
92		123.485	128.759	112.349	111.723
93		126.294	131.049	115.056	114.174
94		129.603	134.892	118.332	117.95
95		134.317	139.062	123.38	122.027
96		138.164	143.252	127.163	127.059
97		140.539	145.306	129.583	129.415
98		145.355	149.666	134.925	132.528
99		148.536	151.399	139.394	136.58
100		149.539	152.116	140.313	135.593
101		150.196	152.999	141.672	136.281
102		150.853	153.883	143.032	136.97
103		152.837	154.783	146.82	139.614
104		151.83	152.876	146.423	137.606
105		150.005	151.935	146.613	137.966
106		149.998	150.483	148.845	140.456
107		149.025	149.367	148.603	140.525
108		151.12	152.291	148.959	139.589
109		150.971	152.737	149.672	140.184
110		150.863	152.5	148.992	139.07
111		150.755	152.263	148.313	137.957
112		150.393	152.163	146.583	136.734
113		150.029	151.665	146.491	136.982
114		150.58	150.554	144.736	134.6
115		151.101	150.851	144.325	135.678
116		149.378	148.856	142.376	133.65
117		147.717	147.188	138.454	130.974
118		148.249	148.08	137.013	129.845
119		146.218	146.416	135.271	129.139
120		144.186	144.752	133.53	128.433
121		142.701	143.417	129.847	125.066
122		139.475	140.752	125.656	121.499
123		135.059	137.921	121.624	118.784
124		129.964	133.435	116.32	115.233
125		125.568	130.119	112.898	112.943
126		123.606	128.897	111.424	112.255
127		121.643	127.675	109.95	111.566
128		115.555	122.873	103.674	106.279
129		113.94	121.367	102.013	105.028
130		112.325	119.86	100.352	103.776
131		108.401	116.49	97.2855	101.751
132		104.446	112.155	93.447	98.2513
133		101.947	109.29	91.484	96.0567
134		100.464	107.623	90.5693	95.7413
135		97.9088	103.638	87.9554	92.4233
136		97.0088	101.443	87.6982	90.9418
137		96.3865	99.5023	87.239	88.9115
138		94.912	97.7535	85.8323	87.3981
139		93.4375	96.0047	84.4255	85.8848
140		91.401	91.2704	85.9812	83.3593
141		90.9178	89.49	86.4569	82.8198
142		93.1233	89.8272	87.3412	81.8176
143		94.1124	89.6257	88.2095	81.0481
144		95.8803	90.3136	89.7552	82.0055
145		94.9431	89.0331	88.9252	81.0674
146		95.9132	89.7561	90.1075	80.8901
147		97.2565	92.2345	90.1251	82.3734
148		98.5998	94.7128	90.1427	83.8566
149		94.3613	89.5722	90.5265	83.6811
150		95.0524	89.9058	90.2883	81.7833
151		94.886	89.869	91.7753	84.6098
152		93.3788	90.1407	88.7963	82.5855
153		93.1588	90.3089	89.2986	84.1939
154		93.3295	91.7074	88.1407	83.8065
155		92.2351	91.9653	87.541	84.9463
156		93.0658	93.0877	88.2271	86.0124
157		93.8965	94.2101	88.9132	87.0786
158		93.7251	94.3473	88.6688	87.2643
159		94.0031	96.4319	89.7848	90.9663
160		96.8156	99.61	91.6919	91.8774
161		97.7141	101.962	93.3666	95.7111
162		99.4928	104.119	93.6416	94.4597
163		106.859	110.281	100.597	99.5547
164		110.975	115.122	104.465	103.496
165		113.895	117.504	106.881	105.668
166		116.815	119.886	109.298	107.841
167		124.599	126.055	117.028	113.227
168		127.891	129.099	120.173	116.052
169		131.183	132.144	123.318	118.877
170		138.599	138.394	131.354	126.323
171		146.149	145.228	138.858	131.603
172		151.437	148.621	146.153	137.651
173		158.067	154.468	150.524	139.323
174		163.21	158.513	156.815	144.633
175		164.922	159.454	159.128	146.688
176		166.633	160.395	161.441	148.744
177		169.826	162.41	166.638	153.784
178		170.845	162.537	167.239	153.385
179		170.817	162.503	170.863	156.859
180		172.057	162.503	171.888	157.465
181		174.175	164.324	172.509	157.865
182		167.177	159.902	163.482	150.719
183		173.776	164.606	172.074	156.817
184		173.53	164.773	172.281	156.959
185		173.284	164.94	172.488	157.101
186		172.389	165.036	172.586	156.407
187		172.281	164.566	170.76	155.635
188		170.142	163.824	170.441	154.874
189		168.184	162.504	168.561	153.705
190		165.943	160.579	164.718	152.408
191		164.232	160.695	160.283	148.832
192		158.345	156.06	155.14	145.541
193		157.386	155.875	152.656	143.604
194		156.427	155.689	150.172	141.667
195		152.975	153.017	145.55	138.372
196		147.105	150.111	136.126	133.238
197		142.656	146.027	132.915	129.636
198		138.136	143.818	126.315	125.867
199		130.622	138.655	120.85	122.242
200		124.247	132.978	115.621	119.203
201		120.249	129.688	111.164	115.556
202		117.964	128.123	108.268	113.825
203		115.679	126.558	105.372	112.095
204		107.035	120.542	99.4529	107.518
205		105.263	119.536	98.3566	106.613
206		100.299	115.259	93.3667	103.476
207		95.4021	110.47	89.5721	100.478
208		97.0694	110.493	93.0381	102.286
209		93.1898	106.09	89.2289	98.6322
210		90.869	103.243	87.1146	96.8027
211		88.5482	100.396	85.0002	94.9731
212		89.9001	100.92	85.6458	94.5617
213		91.2521	101.443	86.2913	94.1503
214		89.334	98.6614	85.4098	92.5756
215		85.0834	93.0341	80.4285	86.5065
216		89.6006	94.8377	85.2486	90.0897
217		88.0976	93.3792	83.8905	86.8647
218		88.1197	91.1988	83.3097	84.7131
219		92.2203	91.9893	86.5556	84.9471
220		94.3853	94.7816	85.8463	84.1064
221		94.0744	92.508	87.1867	84.4444
222		93.7635	90.2344	88.5271	84.7823
223		97.5056	93.1721	87.5937	81.5634
224		100.291	96.7435	91.6116	87.2591
225		96.6831	90.6886	90.5691	83.5269
226		98.697	91.6746	92.179	83.9357
227		101.074	96.1679	91.9638	85.4896
228		98.7687	91.6638	92.6966	84.945
229		101.006	94.2044	94.3232	87.0417
230		100.281	93.9016	94.2905	86.9121
231		99.5553	93.5987	94.2578	86.7825
232		99.4947	93.5873	94.2722	87.5948
233		98.9692	93.5914	92.6922	86.2844
234		98.3403	93.7064	92.4372	87.5398
235		97.255	93.9095	90.8559	86.1846
236		97.4783	94.9129	91.0572	87.7579
237		97.3601	97.3386	90.1564	89.2227
238		96.0801	97.3482	88.8583	89.5136
239		96.2776	97.7573	88.7457	89.5774
240		96.4752	98.1664	88.633	89.6411
241		100.821	106.274	88.3936	90.4632
242		101.208	107.844	90.0343	93.4674
243		104.065	108.37	94.3038	95.2989
244		108.401	113.126	99.5344	101.676
245		110.688	116.818	101.175	102.365
246		119.203	124.235	109.526	110.066
247		124.632	130.332	114.178	114.192
248		127.676	132.912	117.336	117.063
249		130.72	135.493	120.495	119.935
250		138.463	140.739	128.545	125.569
251		143.591	146.71	134.065	130.559
252		143.309	146.906	132.465	129.843
253		143.027	147.101	130.864	129.126
254		154.429	155.33	146.957	139.891
255		150.058	151.497	139.402	135.816
256		160.038	158.169	152.439	142.617
257		160.895	159.393	156.085	146.039
258		161.74	159.032	157.46	147.365
259		162.585	158.671	158.834	148.691
260		163.006	158.25	158.965	146.557
261		160.635	157.526	161.331	149.69
262		158.366	154.856	157.39	144.987
263		157.945	154.892	157.647	144.759
264		153.82	152.651	155.085	143.347
265		154.2	151.455	156.273	146.507
266		157.02	154.788	157.681	145.102
267		156.489	154.123	157.821	146.172
268		155.958	153.457	157.96	147.242
269		158.499	155.241	157.942	146.774
270		158.814	155.86	157.077	144.622
271		157.977	154.93	156.084	144.704
272		156.174	153.504	151.978	140.655
273		153.842	151.698	148.652	138.093
274		152.708	150.925	145.922	135.976
275		148.81	148.243	140.919	134.043
276		147.204	147.189	138.584	131.475
277		145.598	146.135	136.25	128.907
278		139.694	141.203	130.114	125.001
279		136.134	139.757	125.6	122.048
280		129.99	134.888	119.957	117.82
281		123.761	130.512	114.261	113.936
282		118.107	126.364	108.923	109.679
283		111.461	120.815	103.881	107.632
284		107.194	118.085	100.383	105.358
285		105.371	116.574	98.6109	104.225
286		103.547	115.062	96.8383	103.091
287		100.408	112.332	93.6831	100.527
288		98.8325	110.874	93.385	101.033
289		96.7308	108.481	91.2151	98.8879
290		92.0549	103.203	86.1895	93.7381
291		95.766	104.515	87.8065	94.3852
292		93.6175	101.092	83.5704	88.9147
293		88.3309	95.5011	83.0352	88.154
294		88.5983	95.1726	83.1726	87.7647
295		88.8657	94.8441	83.31	87.3754
296		89.4004	94.187	83.5847	86.5968
297		91.2813	92.7343	84.6821	85.8385
298		92.1309	92.5849	84.8715	83.551
299		95.1951	93.0579	87.8204	85.095
300		96.9688	93.3729	89.0496	84.6998
301		96.9325	91.3497	88.1992	81.6606
302		99.3926	94.9525	89.2296	83.0829
303		100.078	93.6391	91.7903	84.1689
304		100.258	93.4302	92.2614	84.2747
305		100.439	93.2212	92.7324	84.3804
306		101.078	93.2431	93.1041	84.4718
307		100.893	93.8643	94.5039	86.6871
308		101.211	93.9121	93.9779	84.8289
309		100.412	93.4517	94.4384	86.5993
310		101.894	94.7273	94.2877	85.4369
311		101.323	94.6074	93.2625	85.5693
312		99.8799	93.9163	92.0674	85.5676
313		100.173	94.7873	92.2353	86.0162
314		100.465	95.6582	92.4033	86.4648
315		97.7337	94.5781	91.1764	87.7607
316		96.3564	94.6982	89.0561	86.504
317		96.8061	97.2521	91.0057	90.7569
318		93.0484	95.3968	86.9559	87.4828
319		95.8535	98.8421	90.0085	91.3788
320		96.3342	101.315	89.7957	92.6412
321		95.8304	102.851	89.0286	94.676
322		97.8729	105.289	91.3143	97.0604
323		99.9154	107.727	93.6001	99.4448
324		102.094	111.074	95.298	101.795
325		105.758	114.537	98.8014	105.599
326		111.812	120.104	104.221	109.793
327		117.872	126.097	110.048	115.02
328		124.735	131.481	114.341	115.94
329		131.783	137.408	121.544	122.09
330		139.461	144.488	130.217	129.896
331		142.057	146.784	134.179	133.012
332		144.652	149.081	138.14	136.128
333		150.469	152.742	143.475	139.195
334		154.705	156.685	149.802	144.913
335		157.605	157.534	154.108	147.123
336		158.154	157.297	154.754	147.021
337		158.702	157.059	155.4	146.918
338		160.238	158.92	158.843	149.735
339		161.105	159.166	159.051	147.73
340		157.634	154.099	156.149	145.98
341		157.069	154.478	155.898	145.445
342		156.505	154.856	155.647	144.909
343		153.903	152.784	152.122	140.652
344		151.792	150.932	150.306	140.232
345		151.155	150.416	149.45	139.12
346		150.045	148.577	149.284	139.289
347		148.318	150.332	143.808	136.589
348		149.056	146.835	148.307	140.202
349		151.558	150.202	147.795	138.555
350		150.675	150.262	145.189	137.393
351		149.791	150.322	142.584	136.231
352		150.457	151.302	144.628	139.011
353		151.165	150.798	144.931	137.969
354		147.367	149.113	139.257	134.612
355		146.197	148.536	138.466	134.718
356		142.93	145.319	134.447	131.346
357		138.404	142.094	125.865	125.593
358		133.623	138.584	123.896	123.797
359		131.3	136.816	121.386	121.701
360		128.976	135.048	118.875	119.605
361		122.231	130.233	112.676	115.846
362		116.986	127.025	107.979	112.782
363		112.114	123.023	102.895	108.715
364		107.516	118.95	98.6144	106.375
365		104.661	117.559	96.1548	104.599
366		100.681	113.685	92.3005	101.686
367		96.8208	110.719	89.7176	99.8728
368		96.0018	108.952	89.3035	99.4162
369		95.1828	107.185	88.8895	98.9596
370		92.2863	104.093	84.6885	93.95
371		88.8851	99.6565	82.2045	91.7014
372		88.284	97.7225	80.666	88.2858
373		87.6024	94.7046	79.8341	85.77
374		87.4447	92.7234	79.6594	83.5684
375		87.5805	90.5512	78.7674	81.0443
376		88.8466	89.4099	80.2104	81.2951
377		89.5599	89.2578	80.6376	80.2609
378		89.9165	89.1817	80.8512	79.7437
379		90.2731	89.1057	81.0648	79.2266
380		91.9907	88.5223	83.8079	80.3886
381		93.8438	88.7862	84.4756	78.7382
382		96.2476	89.5309	87.4826	80.5503
383		97.4251	88.9648	87.7667	79.1364
384		99.0957	88.6475	88.9073	78.8709
385		101.056	92.4961	88.2279	80.0467
386		101.449	90.6204	91.9708	80.6773
387		101.951	90.7486	92.3013	80.9305
388		102.453	90.8767	92.6318	81.1838
389		102.987	91.2908	92.8398	81.5074
390		103.26	92.0133	94.3742	83.7902
391		103.589	91.5775	93.38	81.3911
392		102.952	91.3655	93.1323	82.5116
393		102.572	91.9574	91.7939	81.8284
394		101.754	91.3489	90.8436	81.6419
395		100.616	91.0005	89.5744	80.5442
396		101.412	92.4868	89.6783	80.6399
397		102.208	93.9731	89.7822	80.7356
398		101.37	93.5666	89.3618	80.7816
399		100.532	93.1601	88.9413	80.8275
