# Supplementary material for: Exploring the potential of the sit-to-stand test for self-assessment of physical condition in advanced knee osteoarthritis patients using computer vision
Source: Front Public Health. 2024 Feb 7;12:1348236. doi: 10.3389/fpubh.2024.1348236 (PMC10880867; doi:10.3389/fpubh.2024.1348236)
Supplement: Supplementary file 2 [file Data_Sheet_1.ZIP › Supplementary Materials/Time series data/41_angel_order.xls]

## Sheet: Sheet1
Unnamed: 0		R_HIP_ANGEL	R_KNEE_ANGEL	L_HIP_ANGEL	L_KNEE_ANGEL
0		117.816	94.7105	106.933	84.9755
1		117.384	94.7408	106.494	85.0086
2		116.708	94.8965	106.039	85.1171
3		112.083	94.543	102.403	85.3341
4		108.903	93.6361	100.045	85.7243
5		100.633	92.5316	93.3711	86.0526
6		95.0154	91.4248	89.0645	86.0312
7		89.6132	90.5663	84.7948	86.4946
8		76.3282	90.6626	74.3189	88.1138
9		73.1519	91.1223	72.1998	89.1783
10		70.7781	94.5348	70.7972	92.7385
11		71.1264	97.525	71.881	95.9505
12		71.9426	100.543	73.5285	99.9231
13		81.6297	115.846	85.4149	119.054
14		88.4241	123.269	92.5161	126.003
15		92.6126	126.841	96.1369	129.224
16		95.8694	129.672	98.7777	130.477
17		106.494	136.738	108.219	135.096
18		109.01	138.882	110.051	135.788
19		114.126	143.41	114.434	139.081
20		116.193	144.561	116.844	140.585
21		118.519	146.258	118.87	141.858
22		124.644	148.95	124.345	144.044
23		127.243	150.563	126.499	145.204
24		134.401	154.108	131.879	146.705
25		137.713	155.526	134.327	147.34
26		150.359	161.098	145.48	150.132
27		152.85	161.658	147.714	150.284
28		153.414	160.151	149.511	149.849
29		153.275	159.264	149.679	149.427
30		151.666	157.792	148.924	148.731
31		153.564	159.968	149.162	148.814
32		154.188	161.293	149.128	149.615
33		152.57	162.489	146.775	149.981
34		150.443	162.468	144.613	149.672
35		148.276	161.764	142.299	149.491
36		145.755	161.539	139.873	150.997
37		145.684	161.169	139.531	150.051
38		145.814	161.382	139.465	149.198
39		143.125	160.11	136.455	147.168
40		138.693	159.275	131.985	145.707
41		136.252	158.06	129.801	144.459
42		129.856	155.166	125.196	143.295
43		127.406	154.004	123.386	143.284
44		123.586	151.465	120.706	141.837
45		114.729	147.538	113.44	139.056
46		111.959	146.989	110.817	138.282
47		106.625	143.581	106.008	135.982
48		103.679	142.188	103.537	135.233
49		101.653	141.299	101.758	134.922
50		94.7231	136.847	95.1551	132.35
51		92.6794	135.713	93.0678	131.518
52		86.7414	130.268	87.4172	127.952
53		84.927	128.443	85.9355	126.635
54		80.2839	123.014	81.2046	122.056
55		78.9583	120.857	79.5884	120.244
56		76.4352	116.419	76.2252	115.472
57		75.832	115.905	72.8605	110.893
58		74.0109	112.285	71.4166	107.712
59		71.2179	102.705	70.1092	103.274
60		71.1919	101.634	67.3797	97.3448
61		72.8126	92.8979	70.1913	94.3559
62		75.4282	90.9245	72.2092	92.2504
63		77.7068	89.374	74.1566	90.791
64		89.6931	92.3659	83.9257	88.7756
65		104.134	97.8724	96.0094	88.2421
66		108.037	98.9851	99.4635	88.9969
67		109.617	97.1013	102.775	91.1031
68		117.802	99.5051	110.089	92.9069
69		119.235	99.6632	110.827	92.6799
70		119.604	100.654	110.603	92.012
71		118.797	100.444	109.866	91.9273
72		117.403	100.046	108.265	91.4125
73		108.631	97.4013	99.7364	89.4276
74		104.961	96.8422	96.361	89.182
75		96.2407	95.9175	88.6741	88.6175
76		91.7699	95.2654	84.5996	88.3467
77		88.944	95.4687	82.1547	88.865
78		81.2681	98.0967	75.9384	91.9126
79		82.2799	103.155	77.676	97.7843
80		83.4661	106.325	79.4736	101.082
81		84.0915	108.48	80.6727	103.203
82		91.7848	118.363	89.0501	111.772
83		93.3535	120.698	90.9048	113.731
84		98.631	125.858	95.9542	117.854
85		101.297	128.634	98.8382	120.565
86		103.971	131.401	101.571	122.962
87		111.442	138.681	109.679	129.94
88		114.453	141.328	112.998	132.672
89		118.705	144.746	118.565	137.406
90		120.644	146.042	120.882	138.788
91		133.175	151.175	135.19	146.52
92		136.204	152.097	137.67	147.036
93		140.918	154.52	141.781	147.866
94		148.828	157.945	147.633	148.455
95		156.139	160.455	152.047	148.979
96		155.959	159.326	152.245	148.334
97		156.11	156.901	153.735	148.208
98		155.941	155.919	154.197	147.961
99		157.409	155.897	156.639	149.426
100		162.977	159.071	159.78	149.164
101		163.817	161.566	159.989	149.934
102		162.393	160.381	159.616	149.632
103		162.824	160.83	159.081	149.449
104		161.662	160.387	158.532	149.967
105		159.724	160.217	157.177	149.377
106		157.554	159.977	154.612	148.846
107		157	160.442	153.93	149.019
108		155.127	159.546	151.732	147.694
109		149.185	159.075	145.229	144.788
110		146.099	158.227	142.941	144.97
111		138.851	155.237	136.841	144.183
112		134.909	154.19	133.507	142.598
113		131.565	153.299	130.996	142.262
114		124.217	150.205	124.622	139.909
115		121.654	148.162	122.027	138.181
116		113.923	143.755	113.963	135.198
117		112.06	142.605	111.655	133.882
118		105.098	137.939	103.609	129.472
119		102.95	136.511	101.554	128.155
120		99.4736	133.217	98.1504	126.117
121		97.4771	132.115	96.0403	125.035
122		95.2316	130.083	93.724	123.299
123		89.976	125.908	89.1652	120.184
124		88.9432	125.571	84.5433	115.504
125		85.8999	121.853	80.8799	111.727
126		84.4525	120.119	79.1186	109.832
127		82.9859	118.041	77.5959	108.147
128		76.6642	108.212	71.2722	98.8824
129		74.2457	96.1327	70.1798	90.478
130		74.543	92.8401	70.0912	87.3455
131		76.0019	91.8058	71.884	86.5408
132		88.107	96.8508	80.3378	84.7386
133		91.0119	96.7257	83.2041	84.2858
134		98.6296	97.5808	91.3007	85.5975
135		101.163	96.0823	95.2469	87.4245
136		105.132	97.4833	98.4769	87.5631
137		114.848	103.229	105.315	88.5693
138		116.091	103.812	105.742	88.5785
139		115.268	101.535	107.35	90.3621
140		114.43	100.945	105.966	90.2329
141		114.403	103.224	103.833	88.68
142		94.9475	96.5217	87.9503	88.1212
143		86.6735	97.7427	80.6696	90.1108
144		83.0886	98.1418	77.7064	90.5387
145		81.9701	100.592	77.332	93.5399
146		84.7711	109.888	80.4828	102.157
147		87.9642	114.211	86.8986	111.629
148		94.2677	123.065	93.8292	119.885
149		97.291	126.682	96.6978	123.168
150		100.288	130.096	99.1618	125.93
151		109.363	140.185	107.521	134.029
152		113.523	143.833	111.749	136.912
153		119.589	148.77	118.45	141.291
154		122.622	150.77	121.803	143.175
155		138.686	157.085	137.023	148.032
156		142.885	158.22	140.657	148.696
157		149.543	161.061	146.583	150.247
158		152.082	161.442	148.859	150.387
159		153.531	161.471	150.651	151.315
160		159.438	162.406	156.575	151.755
161		160.811	162.701	158.224	152.159
162		162.875	162.739	160.086	151.932
163		163.714	162.663	160.966	151.97
164		164.491	162.389	161.748	151.608
165		167.265	163.071	164.642	152.992
166		167.439	162.883	165.034	152.963
167		168.957	163.71	166.283	153.317
168		169.859	163.623	167.648	153.622
169		171.43	163.32	169.42	153.714
170		171.685	163.443	169.674	153.87
171		171.856	163.605	169.684	154.373
172		171.416	163.416	169.04	154.141
173		170.975	163.203	168.382	153.753
174		166.888	162.329	163.662	151.933
175		164.949	161.68	161.762	151.228
176		159.761	160.738	157.114	150.225
177		156.068	160.159	154.164	150.159
178		152.186	159.117	150.686	149.279
179		138.993	155.467	139.227	146.667
180		135.681	154.56	136.529	146.367
181		127.412	153.843	128.566	145.441
182		124.977	152.653	126.585	145.336
183		117.846	148.041	119.976	141.464
184		115.459	146.548	117.124	139.813
185		110.342	143.47	111.945	137.825
186		107.323	141.956	108.779	136.737
187		105.244	141.354	106.147	135.976
188		99.7928	138.899	98.9796	132.909
189		98.3922	137.309	97.1252	131.518
190		92.9075	133.637	90.0832	126.516
191		91.4954	133.34	88.3111	125.719
192		89.0526	131.899	88.8172	128.176
193		84.2242	128.413	83.8125	125.669
194		79.1158	124.005	77.5753	121.032
195		77.0565	122.027	75.5968	119.134
196		70.6816	111.774	68.6198	109.992
197		69.5078	108.377	67.1041	106.831
198		68.8513	101.068	66.4024	100.662
199		68.7976	97.3095	66.0967	97.3645
200		68.4499	93.0247	66.0224	93.681
201		76.8799	91.6416	73.4935	90.7177
202		79.9868	92.3119	76.2943	90.4852
203		87.6735	94.099	82.6712	90.2794
204		90.8131	94.4797	85.8182	90.5073
205		93.8244	94.812	88.807	90.99
206		102.331	97.0228	96.6023	91.4782
207		102.907	96.5483	97.1024	90.8562
208		102.554	96.7832	96.7665	90.7345
209		101.441	96.9411	96.0995	91.8055
210		91.8726	94.941	87.5831	90.9396
211		87.3992	93.7655	82.7375	90.1082
212		80.6796	95.2605	76.1284	90.5052
213		78.2998	96.2133	73.9878	91.2541
214		75.6961	96.6663	72.2384	92.5792
215		74.9514	103.084	74.4231	103.485
216		78.1533	108.289	78.9387	109.571
217		86.6402	119.627	88.8345	121.275
218		91.0477	124.867	93.4037	125.956
219		108.458	139.27	110.716	138.857
220		111.602	142.507	113.584	140.958
221		117.704	147.878	119.732	145.857
222		120.961	150.698	122.786	147.809
223		123.924	152.805	125.357	149.369
224		135.628	157.412	135.251	151.389
225		140.37	158.774	139.201	151.445
226		149.608	161.574	147.497	152.321
227		153.931	162.744	151.987	153.586
228		157.548	163.645	155.9	154.8
229		165.376	164.651	164.763	156.991
230		166.728	164.618	166.816	157.817
231		169.273	164.411	169.77	158.748
232		170.935	165.041	171.243	158.676
233		172.713	165.854	173.577	159.784
234		172.608	166.086	173.386	159.583
235		172.517	166.566	173.1	159.881
236		172.443	166.9	172.913	160.245
237		171.685	166.941	171.958	160.563
238		169.207	166.129	168.684	159.114
239		167.657	165.875	167.366	159.527
240		164.43	165.65	164.1	159.04
241		161.879	165.043	162.222	158.983
242		159.126	164.697	160.217	159.2
243		147.627	162.455	150.496	158.462
244		143.631	161.819	146.48	157.846
245		135.258	159.852	135.017	152.486
246		132.837	159.348	133.065	152.404
247		126.009	156.964	129.974	154.924
248		123.255	155.724	127.923	154.498
249		119.576	154.119	124.143	153.479
250		117.166	153.424	122.17	153.438
251		115.752	152.495	119.946	151.419
252		110.756	150.002	114.499	149.521
253		109.341	149.473	112.518	147.891
254		106.4	148.585	108.921	146.747
255		104.564	147.617	106.806	145.73
256		102.461	146.536	104.244	144.293
257		96.5849	141.768	98.1352	140.093
258		91.2854	137.204	91.9177	134.441
259		89.8137	135.411	90.6454	133.206
260		88.0431	133.84	89.0227	131.798
261		81.5348	127.069	83.1225	126.234
262		78.7501	124.305	80.3048	123.429
263		73.1454	117.62	74.9108	117.037
264		70.7281	113.81	72.3923	113.46
265		68.8835	110.468	70.7011	110.452
266		64.0815	99.1816	64.8236	98.6282
267		63.5291	95.2378	63.7655	94.7383
268		66.582	91.3779	66.243	91.7377
269		69.7207	91.088	68.7191	90.0218
270		73.5766	91.2338	71.7663	89.364
271		89.652	93.105	85.7315	87.9817
272		97.9009	95.3076	92.711	87.8602
273		101.579	96.1831	95.9838	88.202
274		105.015	96.7725	98.6328	87.8559
275		111.049	97.9163	104.024	89.3852
276		112.391	98.2095	105.263	89.8729
277		114.246	98.3202	106.913	90.626
278		114.826	98.4059	107.648	90.9569
279		115.506	98.7416	108.583	91.5614
280		115.841	99.1301	108.974	92.0965
281		116.285	99.3926	109.532	92.142
282		116.788	99.5603	110.104	92.1434
283		117.717	99.9606	110.858	92.1332
284		119.364	101.216	112.533	93.0623
285		119.746	101.281	112.822	93.0276
286		120.606	102.016	113.479	93.0213
287		120.647	102.034	113.443	92.7971
288		120.567	102.298	113.502	92.8231
289		120.39	102.764	113.255	91.8181
290		120.133	102.732	113.122	91.6479
291		119.656	102.651	112.644	91.1238
292		119.254	102.602	112.141	90.8087
293		119.061	102.542	112.106	90.8031
294		118.428	102.425	111.491	91.0761
295		118.895	101.984	111.883	90.6276
296		118.774	101.303	111.859	90.0725
297		118.683	101.027	111.83	90.0035
298		117.594	100.305	110.178	88.871
299		115.721	99.2723	108.456	88.4122
300		113.981	99.3909	106.851	88.8764
301		112.313	98.8704	105.32	88.8626
302		102.095	95.2353	96.0033	87.054
303		97.7623	93.5595	92.6286	86.5159
304		88.8853	91.4882	84.3546	84.9733
305		83.8404	90.136	80.1208	84.5362
306		79.0537	89.8786	76.1699	84.8534
307		67.7044	89.9786	65.9823	85.3477
308		64.7214	90.5509	63.6096	86.4451
309		62.5051	95.8221	62.3249	93.0222
310		63.5013	98.6067	63.7243	96.6167
311		69.9974	109.17	71.2221	108.624
312		72.6292	112.549	74.134	112.517
313		78.4062	120.445	80.5035	121.108
314		80.4217	122.998	82.7544	124.183
315		83.8335	127.443	86.3029	127.593
316		93.2974	136.049	95.2034	135.544
317		96.3614	138.26	97.9028	137.432
318		101.457	141.719	103.279	139.722
319		103.362	143.375	105.302	141.231
320		104.524	144.236	106.999	143.032
321		111.846	149.801	115.509	148.693
322		120.162	154.269	123.142	150.836
323		124.454	156.228	126.557	151.406
324		129.344	158.008	130.502	152.013
325		142.026	161.335	141.122	154.48
326		145.371	161.946	144.047	154.869
327		150.749	163.233	148.605	155.924
328		153.79	164.057	151.497	156.924
329		156.215	164.524	154.031	158.129
330		162.461	165.643	159.954	160.379
331		164.459	165.834	161.534	160.287
332		167.434	166.068	164.572	161.056
333		168.917	166.357	166.127	161.624
334		170.302	166.787	167.415	161.892
335		172.671	166.908	169.586	161.406
336		173.62	167.134	170.763	161.869
337		173.842	167.046	171.119	161.795
338		174.368	167.05	171.776	161.915
339		175.398	166.927	172.752	160.948
340		175.483	166.84	173.168	161.514
341		175.683	167.155	173.346	161.978
342		175.803	167.251	173.362	161.753
343		175.477	167.363	173.347	162.138
344		175.053	167.206	173.058	161.558
345		174.799	167.047	172.794	161.076
346		174.547	167.178	172.735	160.419
347		174.691	167.401	172.665	160.689
348		175.193	167.604	173.105	160.498
349		173.42	166.137	170.611	159.586
350		173.747	166.692	171.297	159.56
351		173.649	166.881	171.886	159.874
352		173.273	166.891	171.449	160.163
353		168.598	165.699	167.005	159.701
354		166.189	165.24	164.744	158.884
355		158.592	163.546	157.359	156.751
356		154.046	162.067	152.4	155.321
357		149.846	161.735	150.906	156.555
358		135.427	157.652	136.867	152.207
359		131.344	156.071	132.592	150.676
360		125.791	153.644	129.04	150.398
361		120.395	151.59	124.305	149.475
362		112.302	147.82	115.874	146.492
363		109.433	145.846	112.459	144.397
364		104.868	142.883	106.716	141.785
365		102.78	141.701	104.167	140.271
366		100.304	140.888	101.371	138.947
367		94.7212	138.251	95.5919	136.598
368		93.1536	137.761	93.9534	136.114
369		89.1163	134.972	90.1946	134.823
370		87.4272	133.562	88.4863	133.759
371		85.4255	132.128	86.4308	132.612
372		79.3766	127.753	79.8701	128.074
373		77.7782	126.125	78.1976	126.628
374		73.0495	121.243	72.619	121.553
375		71.7281	119.508	71.2925	120.169
376		68.1103	113.431	67.1898	114.436
377		67.1857	111.344	66.1973	112.525
378		64.5601	106.119	63.5677	107.686
379		63.5227	103.355	62.2395	104.49
380		62.5995	99.2641	61.0882	100.56
381		65.9766	91.5617	63.8774	92.6473
382		69.1826	92.2759	66.4948	92.0721
383		76.4367	93.3928	72.8738	90.7861
384		80.2844	93.8833	76.5288	90.7961
385		84.068	94.5198	79.7696	90.2458
386		96.9357	97.8047	90.6489	90.5257
387		106.562	99.9268	98.864	89.8899
388		108.716	100.593	100.708	89.6697
389		110.215	101.083	102.018	89.6623
390		113.121	101.22	104.57	90.4438
391		114.016	101.679	105.439	90.4994
392		114.848	101.375	106.293	90.3239
393		115.438	101.876	106.954	91.0372
394		115.825	102.441	107.711	91.8907
395		115.332	103.313	107.66	92.6755
396		115.431	103.753	107.869	93.0609
397		116.019	103.929	108.482	92.9253
398		116.263	103.889	108.755	92.8673
399		116.77	104.354	109.062	92.5705
