# Supplementary material for: Exploring the potential of the sit-to-stand test for self-assessment of physical condition in advanced knee osteoarthritis patients using computer vision
Source: Front Public Health. 2024 Feb 7;12:1348236. doi: 10.3389/fpubh.2024.1348236 (PMC10880867; doi:10.3389/fpubh.2024.1348236)
Supplement: Supplementary file 2 [file Data_Sheet_1.ZIP › Supplementary Materials/Time series data/42_angel_order.xls]

## Sheet: Sheet1
Unnamed: 0		R_HIP_ANGEL	R_KNEE_ANGEL	L_HIP_ANGEL	L_KNEE_ANGEL
0		133.692	104.487	130.695	98.6188
1		134.749	105.874	131.834	100.335
2		134.417	105.851	131.858	100.973
3		134.246	105.997	131.648	100.988
4		133.804	106.01	131.212	101.233
5		133.284	105.91	130.727	101.164
6		132.815	106.097	130.33	101.746
7		132.895	106.099	130.029	100.907
8		132.707	105.938	129.898	101.162
9		132.113	105.813	129.546	101.212
10		131.767	105.241	128.886	100.601
11		131.01	104.384	128.081	99.9807
12		129.988	103.507	127	99.1562
13		131.041	104.929	128.635	102.338
14		129.97	104.132	127.678	101.491
15		130.188	104.795	127.851	101.917
16		129.367	104.202	126.545	100.449
17		128.546	103.609	125.24	98.9818
18		128.415	103.902	125.1	99.2989
19		128.414	105.039	125.465	100.873
20		126.412	103.461	123.442	100.029
21		125.181	102.402	122.058	98.8091
22		124.782	102.435	121.645	98.6545
23		123.996	102.01	120.335	97.9999
24		123.381	102.037	119.807	98.2306
25		122.632	102.203	120.183	100.14
26		122.139	103.635	119.369	100.366
27		122.79	105.877	120.35	103.09
28		123.219	106.752	122.357	106.31
29		124.598	109.578	122.43	106.743
30		126.077	112.395	124.716	110.991
31		128.734	115.125	128.075	114.327
32		129.601	116.03	128.928	115.208
33		130.468	116.935	129.78	116.089
34		132.274	119.776	133.317	121.81
35		134.813	122.334	136.472	125.524
36		138.265	126.842	139.389	126.703
37		141.246	130.131	141.96	129.853
38		145.872	134.886	146.767	134.165
39		147.089	134.848	147.741	133.579
40		150.3	137.944	149.914	135.591
41		154.983	143.49	154.819	140.606
42		158.574	148.994	159.151	146.17
43		161.812	154.043	162.335	148.779
44		164.192	156.187	165.26	151.889
45		164.715	156.624	165.145	151.265
46		164.909	155.991	164.784	150.15
47		165.225	157.217	165.445	151.525
48		164.231	156.291	164.348	150.527
49		163.237	155.366	163.251	149.529
50		161.417	153.241	161.441	147.833
51		159.059	150.922	158.809	145.766
52		155.385	146.655	154.721	143.217
53		152.047	142.837	151.455	140.258
54		148.343	138.711	149.097	138.543
55		145.295	137.222	146.122	136.525
56		142.115	134.649	142.415	133.644
57		139.375	131.736	140.904	132.42
58		136.47	131.163	138.624	131.622
59		133.351	128.399	136.34	131.248
60		132.964	127.81	135.468	129.16
61		130.5	123.114	132.333	126.472
62		129.17	121.977	130.459	124.446
63		129.911	122.241	131.909	124.843
64		128.97	121.646	131.06	124.186
65		128.029	121.051	130.211	123.529
66		127.809	120.975	129.759	122.917
67		126.642	118.768	128.887	121.293
68		125.436	117.315	128.266	120.46
69		125.513	118.351	128.384	120.35
70		125.65	118.693	128.221	119.644
71		126.489	119.947	128.104	119.315
72		126.216	119.921	127.965	119.262
73		125.421	119.538	128.236	119.75
74		127.095	121.191	129.697	121.776
75		127.435	121.617	130.03	122.415
76		128.413	123.362	131.049	123.881
77		131.061	127.498	133.414	127.908
78		132.378	128.49	135.186	130.832
79		132.1	128.071	134.938	128.852
80		131.803	127.372	134.871	129.138
81		131.507	126.673	134.804	129.424
82		132.274	128.031	136.102	131.488
83		132.86	126.798	137.019	131.657
84		134.281	128.555	138.674	132.857
85		136.865	132.539	141.248	135.601
86		139.273	132.866	141.79	134.108
87		143.639	137.185	145.031	135.777
88		148.074	141.348	149.079	138.281
89		150.993	142.305	150.625	137.681
90		154.72	144.035	153.722	138.528
91		158.268	148.066	157.269	140.991
92		161.557	152.062	161.254	145.464
93		167.445	157.527	167.333	148.356
94		170.436	159.114	170.779	149.934
95		172.212	160.981	173.295	153.483
96		172.752	160.566	173.929	153.412
97		173.293	160.152	174.562	153.341
98		174.357	160.825	175.876	154.161
99		175.044	162.75	176.819	155.866
100		175.33	163.864	177.031	156.856
101		174.956	163.785	177.103	156.635
102		174.11	163.548	176.426	156.796
103		173.265	163.312	175.748	156.956
104		174.296	163.879	176.134	155.965
105		173.61	163.035	175.339	155.209
106		172.083	163.423	173.552	155.3
107		171.441	163.301	171.927	153.906
108		170.07	160.862	170.566	151.9
109		168.456	160.219	168.287	149.712
110		167.649	158.858	166.962	149.136
111		165.716	156.613	165.444	147.726
112		163.103	153.463	162.955	146.625
113		162.855	153.405	162.581	146.429
114		162.606	153.347	162.208	146.233
115		159.819	150.672	160.109	144.723
116		157.546	149.362	157.312	144.144
117		155.863	147.5	155.482	142.5
118		151.778	145.171	153.108	141.992
119		149.134	145.307	150.577	142.332
120		144.491	141.342	147.297	139.056
121		139.857	137.305	143.435	135.536
122		137.517	135.931	140.624	135.475
123		136.121	133.842	140.51	136.75
124		131.866	129.335	136.286	131.127
125		132.932	131.48	137.738	134.869
126		130.87	128.33	136.072	132.11
127		129.905	126.469	135.021	130.035
128		131.196	128.957	135.025	129.541
129		130.499	127.913	134.692	129.117
130		129.803	126.869	134.359	128.693
131		127.667	123.922	132.543	125.387
132		125.98	118.002	130.377	120.849
133		124.328	115.462	125.902	114.491
134		123.408	111.683	124.162	110.5
135		124.021	110.253	124.826	110.607
136		122.652	109.508	122.896	109.742
137		122.579	106.849	122.692	108.038
138		121.658	104.813	120.831	105.316
139		121.786	106.402	121.138	106.012
140		122.409	105.617	120.498	103.593
141		124.246	106.903	121.415	104.971
142		124.22	106.575	120.301	101.571
143		125.648	106.944	121.428	101.695
144		126.991	107.573	122.311	102.566
145		127.241	107.594	122.354	102.28
146		127.491	107.614	122.398	101.994
147		128.152	107.591	122.627	102.53
148		127.733	106.714	122.419	101.877
149		127.042	105.779	122.84	102.138
150		127.54	106.684	123.112	102.936
151		128.432	108.081	124.484	105.341
152		128.308	107.837	125.151	104.394
153		125.994	105.759	123.437	102.468
154		128.869	108.06	127.059	106.809
155		128.261	107.042	126.561	105.382
156		130.198	108.142	127.705	105.135
157		130.851	108.618	127.552	104.464
158		133.054	111.011	129.407	107.473
159		134.505	114.608	131.36	109.212
160		135.729	119.122	131.245	111.724
161		136.325	119.356	132.141	111.988
162		136.921	119.59	133.038	112.252
163		141.143	128.201	137.988	117.55
164		142.971	130.829	141.028	121.943
165		141.792	131.193	139.189	121.344
166		144.065	134.333	139.393	122.101
167		145.528	134.901	142.316	125.882
168		149.388	135.685	151.694	135.93
169		153.84	141.537	154.727	140.885
170		156.551	145.08	158.219	143.39
171		161.025	145.126	160.726	140.925
172		163.876	150.224	159.787	141.536
173		165.646	150.753	166.196	147.707
174		168.361	152.403	168.244	148.227
175		170.643	155.92	170.883	151.496
176		172.403	160.414	172.928	154.995
177		172.91	160.358	173.72	155.264
178		173.417	160.302	174.512	155.532
179		174.362	162.055	175.026	156.952
180		171.571	160.62	175.485	157.911
181		173.935	163.093	174.954	156.917
182		172.602	162.804	174.327	156.184
183		171.473	162.129	174.826	157.863
184		170.164	162.366	172.181	156.01
185		170.064	161.255	170.745	153.594
186		169.72	160.122	169.428	151.894
187		168.372	160.685	162.679	148.78
188		167.182	159.828	161.565	148.614
189		164.365	156.414	159.191	146.997
190		164.27	155.885	162.571	147.646
191		160.858	153.844	160.163	147.856
192		157.518	152.958	154.314	145.81
193		155.361	151.796	152.779	145.171
194		153.204	150.634	151.244	144.532
195		152.598	150.657	152.011	143.856
196		150.557	148.722	150.591	143.311
197		147.018	147.775	146.237	140.567
198		146.266	151.099	145.197	141.062
199		143.699	149.955	143.854	140.622
200		140.498	145.269	141.505	137.652
201		139.038	145.199	139.481	138.31
202		136.935	141.715	139.28	139.047
203		137.19	140.958	139.007	136.424
204		136.55	142.512	138.344	136.499
205		135.91	144.066	137.681	136.574
206		135.803	141.7	138.01	138.334
207		133.786	139.642	134.408	134.286
208		130.62	136.536	132.046	131.877
209		129.521	136.236	127.951	131.24
210		129.064	136.043	126.892	130.374
211		128.608	135.849	125.833	129.508
212		124.796	132.25	123.073	126.492
213		127.344	133.219	124.946	129.992
214		128.91	134.23	129.362	132.718
215		126.499	133.332	128.121	130.174
216		130.803	133.403	130.822	132.332
217		127.73	133.555	123.528	125.989
218		127.354	134.511	125.388	126.137
219		130.679	126.655	132.238	130.235
220		129.702	126.698	130.971	129.668
221		127.688	125.176	131.001	129.531
222		132.044	125.011	133.283	130.443
223		133.211	133.348	130.523	128.052
224		127.694	130.298	127.054	123.723
225		130.468	123.159	130.121	125.213
226		131.826	125.513	132.011	127.329
227		133.184	127.868	133.902	129.446
228		131.224	128.944	133.437	129.082
229		134.321	129.843	135.289	131.628
230		133.615	128.558	134.791	132.164
231		133.467	130.857	136.661	135.443
232		137.66	132.751	138.766	137.504
233		132.846	128.413	135.212	133.743
234		134.365	131.263	137.607	134.997
235		138.643	134.241	139.231	137.657
236		134.834	129.343	136.445	135.099
237		136.718	133.984	138.228	135.212
238		137.949	140.718	135.539	133.98
239		138.038	134.762	140.49	136.786
240		137.389	135.394	140.852	137.091
241		141.433	140.308	144.472	141.977
242		142.906	141.207	144.912	140.373
243		144.38	142.106	145.352	138.768
244		146.715	143.912	146.072	137.801
245		150.974	147.995	148.846	139.53
246		152.486	148.752	149.44	140.448
247		153.557	149.974	150.946	141.541
248		158.318	155.776	153.112	142.452
249		156.241	156.508	148.949	140.922
250		158.56	158.948	152.325	143.658
251		160.883	160.486	156.013	144.644
252		160.599	160.5	156.859	146.905
253		162.967	161.063	158.846	146.165
254		164.286	159.326	166.44	150.507
255		164.328	161.437	165.893	150.586
256		163.987	159.194	165.915	150.115
257		159.683	158.179	160.603	148.456
258		160.053	158.079	159.917	147.759
259		160.423	157.979	159.231	147.062
260		159.327	157.332	159.056	146.45
261		155.617	153.812	158.236	146.869
262		158.257	152.875	158.505	145.992
263		160.945	156.784	159.307	147.665
264		159.353	157.582	159.1	147.264
265		162.188	156.258	164.431	150.808
266		163.913	156.342	164.608	149.748
267		161.758	156.725	163.92	150.327
268		164.32	157.016	163.185	147.865
269		163.928	156.257	163.174	147.776
270		162.45	157.263	162.117	150.427
271		160.507	155.259	159.121	148.127
272		158.936	152.827	156.801	144.485
273		157.487	152.929	156.379	147.536
274		156.473	152.03	155.549	146.604
275		155.459	151.131	154.719	145.671
276		152.006	148.044	151.957	143.996
277		149.06	144.893	148.929	140.324
278		147.287	144.505	147.112	138.532
279		144.176	142.452	144.36	137.881
280		143.48	143.389	144.28	139.1
281		141.531	141.72	143.061	137.754
282		139.045	139.959	140.474	134.812
283		137.623	136.074	140.985	136.678
284		136.314	135.706	140.101	135.449
285		136.204	137.094	138.976	135.318
286		133.54	129.967	137.884	131.341
287		133.135	127.578	136.691	129.044
288		133.746	128.286	135.413	126.712
289		130.837	124.762	131.696	121.979
290		129.645	122.333	130.513	119.587
291		128.453	119.905	129.33	117.194
292		130.669	122.47	126.529	113.222
293		130.427	122.639	123.669	111.331
294		130.071	120.777	123.032	110.666
295		133.253	124.2	127.175	113.851
296		133.638	125.21	128.24	114.79
297		130.557	122.252	121.237	108.35
298		133.19	122.876	127.784	112.81
299		132.423	123.217	125.486	111.942
300		130.007	121.798	121.516	109.781
301		130.036	122.389	121.243	109.065
302		129.363	119.602	125.913	113.588
303		128.065	118.526	125.329	113.516
304		128.667	118.498	125.301	112.619
305		127.936	119.634	125.704	114.789
306		127.44	118.919	125.106	113.666
307		126.943	118.204	124.509	112.543
308		125.95	116.774	123.313	110.298
309		128.288	119.915	124.883	113.73
310		127.435	120.303	125.394	114.602
311		126.207	120.699	124.657	115.004
312		127.728	124.186	125.089	116.468
313		127.92	123.984	125.594	117.304
314		132.349	131.447	128.114	119.474
315		137.349	137.859	131.656	123.378
316		136.418	138.033	130.513	123.175
317		137.003	133.139	137.081	131.51
318		139.087	135.191	138.753	133.236
319		142.355	137.121	142.538	135.334
320		144.426	138.582	145.522	135.261
321		146.974	140.062	146.183	133.466
322		150.322	143.333	148.437	136.395
323		150.509	143.358	149.464	137.297
324		150.695	143.382	150.49	138.2
325		153.64	146.085	151.955	137.483
326		154.803	148.828	152.395	138.915
327		157.637	151.807	155.106	139.337
328		161.317	155.517	155.549	139.944
329		159.033	155.994	149.923	137.257
330		158.09	155.227	153.798	139.446
331		159.077	157.165	154.208	137.65
332		157.157	155.998	153.109	138.031
333		152.951	152.413	147.235	134.751
334		153.534	151.386	149.285	135.929
335		150.872	148.64	147.285	136.378
336		150.561	145.521	148.025	136.487
337		151.113	146.755	148.77	138.764
338		150.845	146.565	149.747	140.257
339		150.229	145.762	149.844	139.897
340		149.614	144.958	149.942	139.538
341		150.167	145.14	154.207	141.71
342		151.395	146.764	153.81	142.202
343		151.229	145.434	153.245	140.49
344		151.743	148.854	154.418	143.498
345		150.894	149.302	149.235	137.856
346		154.826	149.758	154.897	140.07
347		156.291	151.47	155.173	141.083
348		153.527	150.693	151.369	139.082
349		154.569	151.788	154.158	141.336
350		152.074	149.512	148.318	135.284
351		150.17	149.568	146.44	135.605
352		149.11	150.209	145.724	137.177
353		147.526	147.789	148.768	139.664
354		148.319	149.575	143.087	135.416
355		147.123	149.293	142.274	135.142
356		145.926	149.011	141.46	134.868
357		145.492	147.694	144.384	137.753
358		145.787	148.863	140.516	134.683
359		140.235	143.631	137.992	132.81
360		142.015	143.7	137.023	127.693
361		141.134	144.974	136.336	128.48
362		138.156	142.548	134.649	127.001
363		135.103	138.139	130.19	123.494
364		136.066	135.178	131.57	123.764
365		135.898	130.43	134.474	126.96
366		132.853	126.85	130.034	123.205
367		135.102	128.808	131.343	122.602
368		133.157	126.858	129.359	120.092
369		133.312	125.436	132.677	121.589
370		133.496	124.258	132.77	118.367
371		132.809	123.267	129.574	114.468
372		132.123	122.277	126.379	110.569
373		130.064	123.862	122.89	107.117
374		129.829	120.835	122.771	106.666
375		129.379	114.976	126.005	109.692
376		129.646	115.622	124.93	108.871
377		130.014	115.506	125.637	109.035
378		127.913	112	126.023	109.083
379		130.817	115.966	126.751	109.361
380		130.142	116.314	122.669	104.751
381		128.733	113.072	125.755	107.485
382		131.015	115.64	120.735	102.218
383		131.369	114.912	121.144	102.547
384		131.469	114.989	126.735	108.901
385		131.069	115.698	126.609	109.105
386		131.496	115.81	126.31	108.105
387		131.997	116.854	123.839	105.955
388		132.498	117.897	121.368	103.805
389		132.272	117.275	121.985	104.227
390		132.215	117.119	120.494	102.847
391		131.616	116.256	119.723	101.38
392		132.039	118.146	119.374	102.018
393		132.015	117.655	119.833	101.409
394		131.555	116.463	119.522	100.153
395		132.801	119.162	121.049	102.22
396		131.877	116.638	126.555	108.203
397		129.979	117.256	120.445	102.41
398		131.161	120.099	120.881	103.035
399		132.342	122.943	121.317	103.661
