# Supplementary material for: Exploring the potential of the sit-to-stand test for self-assessment of physical condition in advanced knee osteoarthritis patients using computer vision
Source: Front Public Health. 2024 Feb 7;12:1348236. doi: 10.3389/fpubh.2024.1348236 (PMC10880867; doi:10.3389/fpubh.2024.1348236)
Supplement: Supplementary file 2 [file Data_Sheet_1.ZIP › Supplementary Materials/Time series data/43_angel_order.xls]

## Sheet: Sheet1
Unnamed: 0		R_HIP_ANGEL	R_KNEE_ANGEL	L_HIP_ANGEL	L_KNEE_ANGEL
0		120.482	121.442	109.521	98.524
1		119.198	120.101	106.458	98.0117
2		115.413	119.514	104.365	97.2024
3		111.806	117.706	99.1395	95.051
4		109.914	116.999	97.865	94.5342
5		106.267	116.117	95.4025	94.8611
6		100.294	113.203	87.8188	93.1293
7		97.224	112.729	84.97	93.0579
8		95.8308	110.611	82.9784	92.9432
9		90.5934	108.579	77.2762	94.044
10		90.0464	109.524	76.8119	95.9654
11		89.7262	110.597	76.4429	97.1505
12		90.1418	111.538	77.2888	98.7516
13		91.4305	114.824	80.7443	104.733
14		94.4741	118.418	84.7653	109.18
15		95.5008	121.111	87.0244	111.836
16		98.5344	123.374	90.8262	115.051
17		104.446	128.991	99.0016	121.734
18		109.511	132.417	104.183	124.961
19		114.215	135.881	108.83	127.773
20		118.003	138.08	112.544	128.782
21		128.383	143.758	122.872	131.859
22		131.511	145.142	126.86	134.123
23		135.468	147.344	130.772	135.222
24		152.7	152.197	152.23	140.62
25		159.057	154.415	157.618	140.779
26		164.722	157.111	165.292	145.334
27		167.656	156.134	169.73	146.712
28		172.938	158.824	176.637	149.836
29		172.921	157.638	178.022	150.51
30		173.212	157.846	179.46	150.905
31		171.678	158.505	177.487	150.913
32		171.357	159.365	174.847	151.026
33		170.447	159.523	173.483	150.508
34		170.04	157.636	173.62	150.957
35		170.383	158.481	174.137	151.334
36		170.63	159.509	173.363	152.686
37		170.99	158.676	173.394	153.078
38		172.222	157.289	175.07	152.61
39		173.05	157.331	176.881	152.396
40		173.848	157.602	177.645	152.537
41		173.779	157.523	177.664	151.647
42		173.521	156.797	175.533	149.93
43		165.256	155.227	164.55	148.773
44		158.518	152.992	157.076	145.471
45		146.662	149.258	143.969	142.707
46		137.147	145.854	132.778	140.074
47		132.791	144.134	127.74	137.511
48		128.745	142.314	123.448	136.351
49		125.473	141.278	119.237	134.49
50		119.157	138.823	112.179	132.078
51		116.339	137.589	108.148	129.878
52		113.126	135.806	104.854	129.102
53		109.792	134.007	101.034	126.668
54		105.333	130.63	95.2464	122.961
55		103.52	128.324	93.1592	120.559
56		100.564	125.971	88.8851	116.402
57		93.6611	118.825	80.659	108.493
58		92.9274	116.564	80.9925	107.959
59		90.3811	114.259	77.6979	104.099
60		89.3489	110.557	76.3203	98.5179
61		90.873	110.512	78.1492	97.9525
62		90.9778	108.789	78.2256	95.5614
63		91.5587	107.109	78.3352	93.1392
64		95.2868	106.472	82.7718	92.7833
65		96.6366	105.833	83.5837	91.7158
66		98.4547	105.888	85.7878	91.7235
67		101.108	106.127	88.9359	91.7108
68		108.822	107.837	95.7605	90.6227
69		110.181	107.607	96.919	90.6467
70		111.681	108.441	97.9343	91.4456
71		115.259	110.369	102.375	94.0482
72		116.484	110.895	102.526	92.7949
73		118.714	111.336	105.713	94.2673
74		118.925	111.065	106.359	95.6726
75		119.44	111.822	107.754	96.3346
76		118.608	110.833	107.157	95.6855
77		118.855	111.448	105.91	95.2888
78		118.993	112.02	107.626	97.0387
79		117.319	110.935	104.724	94.854
80		113.376	109.872	102.445	95.9537
81		111.804	110.003	100.517	95.279
82		106.499	107.25	95.9868	95.8763
83		104.982	108.078	94.8391	95.9501
84		103.787	107.385	94.384	96.4292
85		99.518	106.269	90.6166	95.2872
86		97.488	108.685	89.4289	99.6071
87		92.5836	105.866	85.3079	99.9187
88		92.6807	108.017	85.8139	102.48
89		94.9137	110.853	88.9408	106.386
90		93.5002	112.77	88.1448	109.413
91		98.1038	116.982	91.0678	111.725
92		100.602	122.731	96.2389	119.278
93		107.318	127.69	101.926	122.606
94		109.935	130.679	106.735	129.34
95		113.667	131.634	108.696	126.658
96		115.958	134.107	110.94	129.481
97		122.831	139.812	119.723	137.011
98		126.638	141.781	123.636	139.354
99		134.134	145.754	130.866	142.183
100		137.159	147.22	135.01	144.2
101		150.305	152.349	150.638	151.313
102		156.741	153.663	158.262	154.267
103		162.775	156.244	164.323	156.031
104		174.532	160.11	175.386	159.064
105		176.279	162.716	177.182	158.921
106		175.438	161.966	176.607	158.523
107		173.964	160.608	174.656	159.196
108		172.288	160.327	171.979	159.586
109		173.19	160.341	172.29	158.658
110		172.684	161.456	172.917	156.431
111		170.825	160.242	171.158	156.143
112		173.116	158.838	174.875	155.377
113		172.027	158.761	173.025	155.418
114		171.152	158.691	171.536	156.356
115		170.737	159.261	171.122	156.543
116		171.745	156.605	173.515	160.294
117		173.572	156.684	176.514	159.612
118		172.996	155.419	176.616	157.812
119		167.078	158.519	164.176	154.499
120		161.697	157.522	162.5	158.476
121		156.664	157.881	152.924	152.603
122		150.39	156.532	148.394	154.328
123		142.044	151.91	135.84	145.605
124		138.39	152.873	133.027	146.035
125		132.638	149.736	126.74	142.728
126		128.105	148.325	119.95	137.916
127		118.717	141.454	109.616	131.77
128		109.519	135.897	99.579	124.362
129		107.228	133.196	94.3791	118.969
130		102.48	129.002	87.341	110.726
131		99.6254	127.289	86.1	111.432
132		95.4713	123.347	82.2262	108.571
133		91.4165	118.198	79.6465	105.116
134		88.8534	113.558	78.9386	104.326
135		88.8064	111.72	78.0953	101.762
136		89.5415	111.051	78.9717	101.325
137		88.9098	108.258	77.9931	98.5044
138		90.6837	108.677	79.6747	98.8091
139		94.2218	107.246	83.7057	98.7571
140		96.1687	106.748	85.929	96.4345
141		99.1184	106.737	88.7675	96.6241
142		102.082	108.454	91.7729	97.0856
143		101.786	108.168	91.5765	96.3861
144		106.186	109.464	95.3127	97.212
145		105.502	109.445	94.9887	97.1886
146		106.469	108.93	97.6589	97.2624
147		107.64	109.797	98.9614	96.9786
148		110.704	112.53	102.191	100.598
149		111.705	113.175	103.294	100.243
150		110.093	114.109	99.4379	96.8935
151		110.007	111.936	103.055	102.544
152		111.678	112.675	105.464	104.144
153		110.283	111.496	104.869	103.68
154		107.106	110.987	102.252	101.578
155		110.159	113.227	101.675	97.9774
156		108.045	112.163	97.6496	95.4235
157		104.478	108.346	98.4441	98.6296
158		103.405	107.514	97.9514	98.0118
159		101.446	106.299	95.0205	96.6791
160		100.811	106.906	94.5064	95.929
161		98.0459	103.983	91.318	93.8062
162		96.9817	104.817	89.732	94.2854
163		91.0439	101.827	82.8805	92.0079
164		91.8395	103.87	82.0997	91.8253
165		88.4553	102.208	80.7287	92.0572
166		86.3906	102.848	78.6234	92.97
167		84.8778	102.532	75.8791	91.3651
168		88.2689	107.231	76.1488	91.4922
169		87.3945	107.217	76.2529	92.8273
170		84.8398	107.853	76.5412	97.5135
171		87.7267	111.279	80.0308	101.281
172		91.3871	114.326	82.8554	104.948
173		96.6684	118.824	87.0747	108.317
174		101.665	123.274	93.787	113.632
175		111.205	129.433	103.445	120.831
176		115.453	131.435	107.383	121.162
177		130.366	141.2	123.892	132.377
178		134.559	144.589	127.316	134.331
179		140.377	147.207	134.143	138.054
180		142.58	148.739	134.525	136.515
181		154.087	153.871	149.307	145.321
182		159.018	156.068	155.491	148.31
183		164.643	157.66	163.608	152.133
184		170.449	159.561	169.186	153.86
185		174.038	160.461	175.914	156.941
186		173.09	159.998	177.736	158.548
187		174.569	161.31	177.523	156.854
188		173.187	160.653	173.595	155.544
189		173.639	160.834	176.396	155.688
190		170.021	161.849	172.187	155.785
191		170.838	161.757	172.449	155.713
192		172.654	161.346	177.798	156.483
193		171.222	160.637	171.354	159.066
194		171.192	160.315	171.61	159.797
195		172.146	160.493	172.759	161.077
196		175.021	161.38	177.386	158.596
197		176.933	161.126	178.126	158.058
198		168.164	158.032	170.193	157.54
199		164.669	158.448	166.226	157.611
200		160.469	158.176	161.084	156.9
201		156.059	156.89	156.036	154.989
202		144.739	155.652	140.116	149.171
203		140.485	153.93	135.161	146.751
204		135.789	151.461	129.759	143.888
205		131.507	149.174	125.148	141.717
206		125.102	145.625	114.689	133.364
207		121.311	142.887	110.767	130.604
208		117.576	141.462	106.287	127.624
209		111.933	138.501	103.369	129.833
210		103.101	132.155	94.2109	123.172
211		100.81	129.581	92.5853	121.204
212		99.2269	127.835	90.4027	118.436
213		91.6307	119.961	81.5118	109.588
214		91.0223	118.302	81.0043	107.774
215		88.4071	114.457	77.535	103.14
216		87.8228	113.311	76.7517	101.772
217		87.9315	110.028	76.3803	97.9373
218		88.9346	109.316	78.3036	98.1245
219		89.6586	108.542	78.6487	96.2274
220		90.0492	106.791	78.7929	93.6154
221		93.0463	106.668	82.8899	95.08
222		97.0047	106.209	86.5948	93.2797
223		100.283	107.01	90.5654	94.2817
224		104.918	107.965	95.6751	94.6706
225		107.969	109.3	97.8472	94.478
226		108.675	108.344	100.577	94.5591
227		111.28	110.36	101.784	95.4138
228		112.314	110.479	105.084	97.228
229		113.911	111.076	105.36	96.6896
230		117.866	114.738	106.768	95.9201
231		114.836	113.398	106.299	97.2455
232		113.444	111.687	105.879	99.0251
233		116.319	115.562	106.098	96.8637
234		112.206	113.777	106.029	101.711
235		112.664	115.569	102.9	97.8073
236		113.332	116.682	103.484	98.4533
237		111.332	114.729	102.416	97.3433
238		113.009	116.498	101.654	96.4312
239		109.248	113.47	97.9967	94.1258
240		107.867	111.385	97.6407	94.7129
241		107.641	113.026	95.4092	93.4299
242		104.471	109.69	94.3357	93.7109
243		102.246	110.211	90.0785	92.7118
244		100.669	109.43	89.7533	93.6981
245		98.8489	108.493	87.1762	92.6958
246		92.4323	106.661	83.0091	94.4885
247		86.4694	102.324	79.2645	95.5419
248		87.9638	106.422	78.42	93.9554
249		86.4797	105.923	77.5403	95.0747
250		84.4701	107.455	77.3012	99.7805
251		87.7699	111.782	78.6248	99.5802
252		88.8403	112.794	82.4215	106.259
253		86.4357	113.798	80.2544	106.238
254		95.0405	121.39	88.5896	114.159
255		97.059	123.209	91.1096	116.878
256		102.018	126.273	96.0611	119.762
257		106.269	129.44	101.068	123.244
258		122.523	138.369	118.069	132.825
259		130.739	143.658	125.43	136.439
260		136.075	145.137	131.881	139.646
261		148.837	152.446	145.373	146.539
262		154.099	154.456	151.798	149.696
263		156.9	156.032	154.737	150.303
264		171.207	158.77	172.607	155.933
265		174.462	160.656	176.172	155.925
266		175.813	161.028	177.384	157.009
267		174.499	161.28	177.805	157.196
268		174.032	161.109	175.888	157.154
269		172.903	159.221	177.744	154.041
270		174.242	159.393	178.564	153.292
271		170.144	158.927	170.837	156.725
272		170.832	159.336	171.653	156.896
273		169.542	159.589	170.707	157.749
274		169.5	158.896	171.807	155.175
275		170.473	160.697	173.741	154.616
276		171.834	160.01	174.942	154.44
277		173.293	158.904	177.383	154.822
278		175.158	160.304	179.307	155.246
279		173.011	157.262	174.965	155.357
280		173.582	159.136	173.196	155.009
281		168.497	160	166.009	153.595
282		159.104	158.776	156.699	154.086
283		153.808	156.392	151.668	153.643
284		148.323	154.352	145.945	152.506
285		145.25	155.178	141.313	150.405
286		134.529	150.694	129.16	144.785
287		130.749	149.459	123.762	141.251
288		125.368	145.849	117.6	137.729
289		121.007	142.71	113.463	135.691
290		112.51	139.012	102.031	127.252
291		112.813	138.948	104.319	130.757
292		107.091	135.375	97.6244	126.41
293		98.0864	127.307	87.8264	117.088
294		95.4007	124.21	85.3246	114.361
295		93.2945	121.448	83.1807	111.433
296		90.4896	118.652	80.8217	108.876
297		88.8891	115.452	78.3388	104.81
298		88.4227	113.82	78.1344	103.831
299		88.3555	112.224	78.7047	103.288
300		87.0985	109.635	76.1206	98.4744
301		89.0992	107.606	79.1771	97.3597
302		89.6147	106.257	79.6699	95.6666
303		92.1769	105.458	81.3657	95.1056
304		94.7852	106.443	84.5866	96.1333
305		99.3819	108.013	89.4726	96.6912
306		99.2142	106.396	90.3706	96.4186
307		100.394	106.715	91.6272	96.0589
308		103.267	107.35	94.5199	96.49
309		105.156	109.593	94.562	94.3356
310		105.885	109.206	98.0502	97.1025
311		110.082	113.048	98.9435	96.0567
312		110.836	112.504	99.7026	96.0219
313		111.872	112.752	101.233	96.4844
314		107.244	109.334	99.715	97.4535
315		108.335	110.351	101.488	98.2349
316		105.039	108.589	97.6244	96.5371
317		105.05	109.627	96.0727	95.472
318		101.635	107.876	94.9237	95.617
319		98.2599	107.481	91.7625	96.2348
320		100.218	109.925	89.2687	94.4624
321		97.4567	107.828	86.9534	94.3258
322		96.8083	108.589	86.9558	96.0924
323		93.4373	108.959	83.3044	94.7381
324		94.4583	109.959	83.9762	97.3945
325		92.7612	110.616	83.0527	98.1573
326		92.4924	112.257	82.3538	99.7892
327		94.0994	115.616	82.4711	100.701
328		93.6685	116.908	83.96	105.583
329		95.0394	120.058	88.6829	111.686
330		101.924	125.495	95.4342	118.256
331		106.495	129.195	97.2896	117.93
332		113.006	134.263	106.003	127.039
333		121.185	140.023	115.346	133.585
334		124.042	141.865	118.601	135.803
335		130.247	145.38	126.046	139.766
336		136.456	149.078	132.108	143.699
337		144.855	154.181	141.069	148.102
338		152.171	157.278	149.991	152.403
339		154.631	157.04	154.204	155.028
340		164.762	158.171	167.175	158.773
341		167.444	159.86	169.432	158.816
342		170.756	160.106	172.819	158.875
343		170.914	158.393	173.983	158.825
344		172.082	157.935	174.953	157.93
345		170.452	154.922	174.449	157.448
346		172.895	156.944	174.917	157.802
347		172.615	156.844	175.066	157.677
348		171.942	156.478	174.257	157.695
349		171.526	155.277	175.23	157.347
350		171.948	156.399	171.097	154.111
351		171.35	155.784	175.164	157.767
352		170.14	156.465	173.746	159.276
353		169.249	156.923	171.543	158.751
354		166.338	156.936	167.435	158.298
355		163.631	160.331	161.021	155.201
356		158.009	158.63	156.275	155.383
357		155.977	159.488	151.743	152.271
358		152.122	158.675	147.351	151.482
359		141.798	156.654	135.289	147.455
360		137.711	155.907	129.945	145.687
361		132.381	154.076	125.4	144.777
362		128.067	152.11	120.786	142.643
363		120.741	147.582	112.998	137.898
364		116.936	143.836	105.256	127.598
365		112.222	142.637	101.823	130.425
366		106.679	139.199	96.2481	127.03
367		104.693	135.966	97.1191	128.096
368		100.871	132.982	91.989	123.843
369		99.1635	130.281	90.1954	121.647
370		94.8177	124.338	86.4287	116.21
371		92.425	121.109	83.3112	112.663
372		90.913	119.088	82.743	112.029
373		89.4772	116.403	80.852	108.215
374		88.8224	112.484	79.2213	103.429
375		89.1937	110.564	78.4613	100.713
376		91.2771	107.973	79.7525	96.9671
377		95.6748	106.961	84.1115	95.5045
378		97.4845	106.15	86.4893	95.0424
379		99.9748	105.608	88.4583	93.5515
380		101.54	105.702	89.9742	92.6478
381		107.27	108.073	94.9205	92.4106
382		109.224	108.639	97.3384	91.9298
383		111.329	109.198	99.4953	92.051
384		113.363	109.219	100.48	92.35
385		116.554	110.877	103.177	91.3949
386		119.674	112.625	104.878	91.9619
387		121.213	113.553	106.254	92.2015
388		126.884	117.762	109.069	92.1301
389		126.293	115.707	108.671	90.9983
390		127.77	116.451	108.536	90.7566
391		130.064	119.073	110.221	91.9386
392		130.781	119.162	110.669	92.2611
393		131	119.402	110.457	91.6123
394		132.15	121.246	111.166	91.9864
395		133.248	121.076	111.755	92.1646
396		136.196	123.15	112.774	91.4265
397		137.982	124.91	112.899	91.861
398		137.766	125.169	112.856	91.6467
399		137.467	124.219	112.707	91.0172
