# Supplementary material for: Exploring the potential of the sit-to-stand test for self-assessment of physical condition in advanced knee osteoarthritis patients using computer vision
Source: Front Public Health. 2024 Feb 7;12:1348236. doi: 10.3389/fpubh.2024.1348236 (PMC10880867; doi:10.3389/fpubh.2024.1348236)
Supplement: Supplementary file 2 [file Data_Sheet_1.ZIP › Supplementary Materials/Time series data/44_angel_order.xls]

## Sheet: Sheet1
Unnamed: 0		R_HIP_ANGEL	R_KNEE_ANGEL	L_HIP_ANGEL	L_KNEE_ANGEL
0		123.199	103.557	117.541	86.0006
1		121.617	103.015	115.876	84.8989
2		122.134	103.077	115.953	84.8352
3		122.353	103.827	116.744	84.9379
4		120.661	102.478	114.457	83.8527
5		117.796	102.86	111.519	83.1195
6		117.308	104.54	110.858	84.1482
7		116.193	106.595	110.913	87.2185
8		112.39	106.269	105.635	85.6034
9		112.732	108.832	107.133	90.0605
10		109.357	107.266	102.787	87.7474
11		107.579	107.176	101.846	88.5885
12		104.354	105.399	96.8278	87.0336
13		103.212	106.669	96.5477	89.0632
14		102.893	106.254	95.6914	88.464
15		102.237	109.444	95.6293	93.0377
16		101.28	109.902	94.2005	92.9085
17		101.092	112.029	95.9478	96.3448
18		102.283	113.961	96.6409	97.8279
19		101.668	114.836	97.0072	101.063
20		101.938	115.659	96.8949	101.966
21		99.3861	113.541	94.3697	100.695
22		99.5835	113.025	94.6271	101.755
23		101.033	115.255	95.3599	102.86
24		102.713	116.2	97.3477	104.795
25		106.829	121.763	101.449	108.418
26		113.786	128.407	108.386	114.454
27		116.123	129.782	111.19	116.074
28		119.396	132.408	114.354	118.333
29		123.147	135.242	118.11	122.166
30		131.757	140.151	127.708	126.887
31		136.368	143.892	132.679	130.296
32		140.01	145.339	137.167	131.989
33		144.935	147.628	142.356	134.908
34		153.433	152.383	152.945	139.101
35		157.684	154.536	157.964	141.826
36		161.521	155.288	163.164	142.872
37		163.468	157.078	165.085	141.77
38		165.848	156.65	168.728	144.783
39		166.104	156.044	169.432	145.703
40		164.856	155.539	168.207	145.008
41		166.35	157.131	169.438	145.929
42		162.978	154.407	166.001	145.448
43		163.823	156.101	165.993	144.541
44		160.942	154.927	162.323	142.535
45		153.131	151.509	151.999	139.688
46		150.501	151.135	147.865	136.574
47		148.14	149.904	144.93	135.037
48		140.265	147.553	134.551	130.496
49		137.052	146.32	131.302	129.424
50		133.493	144.853	127.486	128.548
51		130.221	144.338	123.189	126.305
52		122.538	140.031	113.951	120.613
53		119.7	137.844	111.101	118.886
54		117.712	135.993	109.279	117.484
55		109.549	129.113	99.9125	109.955
56		106.73	126.2	97.1322	106.96
57		104.856	124.719	94.3736	104.426
58		101.809	121.059	91.4618	101.522
59		97.8637	116.588	86.6372	97.7739
60		93.7003	111.822	82.1455	93.6802
61		93.7779	110.292	81.6523	92.5947
62		90.4807	104.5	78.4643	87.6517
63		90.0841	103.783	77.8746	86.4309
64		87.5177	98.3074	75.0192	81.8322
65		86.6865	94.7002	73.8985	78.3444
66		84.8414	92.9675	72.1373	76.2692
67		87.3091	94.9304	75.1677	79.4138
68		86.162	90.548	73.8291	73.4428
69		89.3301	90.5407	77.8178	72.653
70		89.3521	88.9744	78.0562	70.2562
71		92.1371	88.6817	80.5091	71.8872
72		94.2671	87.7773	82.5787	69.8245
73		99.6061	89.1204	88.4864	69.5734
74		102.999	89.3094	92.8209	70.3691
75		104.663	89.8918	94.5202	70.3709
76		105.909	91.041	95.1997	69.9335
77		107.073	92.0625	96.1129	69.9751
78		107.506	91.9888	96.252	69.9277
79		107.779	92.3886	96.6312	71.1399
80		106.575	92.8103	94.8322	70.0011
81		106.194	93.0567	95.0406	71.4793
82		104.528	92.5656	92.9672	71.4172
83		104.252	92.8719	93.5792	72.6813
84		99.8985	93.4384	89.7002	73.5365
85		99.3702	95.8914	89.5223	74.4412
86		99.0103	98.2214	88.9932	75.2832
87		95.6987	100.343	86.7394	81.6504
88		92.3953	99.6298	84.1445	82.1389
89		93.114	103.242	85.0875	86.45
90		90.7095	100.556	85.9702	89.9775
91		90.1311	102.433	85.7213	92.2158
92		95.245	108.119	88.0485	94.3996
93		93.4385	107.682	85.7632	93.1821
94		95.6689	109.183	88.4502	97.4272
95		97.9832	111.729	90.4155	99.4063
96		99.461	112.949	92.2719	101.063
97		101.197	116.246	94.4369	103.44
98		106.601	121.376	99.9279	107.886
99		109.184	123.813	103.292	110.279
100		113	127.734	107.531	113.623
101		116.52	131.382	111.301	117.563
102		126.092	138.937	121.788	125.35
103		130.084	141.67	126.243	128.733
104		139.03	147.656	137.01	136.465
105		146.511	152.583	145.928	142.5
106		147.938	153.597	147.348	145.537
107		149.708	154.669	148.843	145.933
108		152.482	155.063	153.332	148.098
109		153.948	155.922	155.44	149.102
110		155.285	156.116	159.18	151.492
111		153.464	154.045	156.025	148.175
112		149.364	151.252	151.713	146.674
113		151.142	151.155	153.607	146.354
114		151.086	151.435	156.441	148.649
115		154.279	154.018	157.2	149.082
116		154.231	153.585	158.032	150.77
117		153.584	153.455	156.29	149.123
118		150.644	152.465	151.18	146.784
119		151.32	152.75	151.907	146.472
120		145.795	150.092	146.527	144.371
121		144.452	149.834	146.103	144.298
122		144.376	150.777	143.795	143.276
123		140.703	148.94	139.815	141.727
124		133.525	146.569	129.638	135.006
125		130.729	145.898	126.864	134.017
126		124.19	140.27	115.252	123.058
127		121.382	138.692	117.193	125.914
128		116.519	135.686	111.923	122.051
129		111.771	133.293	102.247	113.918
130		105.945	127.031	100.862	113.286
131		101.159	123.2	95.8512	107.861
132		99.5596	120.222	94.6836	106.319
133		92.7077	113.135	87.7098	99.6378
134		91.2693	111.344	85.8123	97.9015
135		89.7081	110.65	84.0596	96.0282
136		90.4358	109.798	84.3046	95.1701
137		86.9274	106.558	81.1856	92.1335
138		90.5538	108.006	86.8052	96.8117
139		90.9789	107.94	86.6523	95.3127
140		94.0946	109.868	91.7334	98.8039
141		97.1686	107.543	93.5	93.1883
142		97.6097	105.82	93.2036	91.7763
143		101.809	103.098	96.4981	87.3985
144		105.255	102.715	99.5187	86.3969
145		106.198	103.278	98.9915	85.9186
146		107.892	103.696	100.54	86.1991
147		107.835	103.022	101.004	83.8737
148		108.072	103.108	99.5149	83.3856
149		108.162	103.402	101.684	84.1112
150		108.926	104.285	100.94	85.236
151		107.213	103.906	99.5165	84.3311
152		105.402	105.378	99.6227	89.4409
153		102.278	107.201	99.5769	91.9616
154		101.63	107.38	98.1174	92.4406
155		101.05	108.151	95.1	92.8139
156		97.0409	105.587	92.8887	92.3501
157		95.4747	105.1	90.8027	92.0982
158		93.7584	105.455	90.0926	93.9629
159		95.7813	110.9	89.3893	96.0744
160		92.7643	108.568	91.0389	100.887
161		92.708	110.217	90.6715	101.436
162		85.3598	105.579	81.4346	95.1207
163		79.8004	104.348	75.5374	93.338
164		81.1102	106.409	77.9751	97.9942
165		81.1498	106.734	76.7702	96.1828
166		84.8128	110.389	79.9869	99.2714
167		85.5068	113.826	77.8315	98.0677
168		81.0239	109.601	75.3495	95.8601
169		82.5137	110.419	77.775	98.3273
170		85.3192	113.003	79.6427	99.8256
171		87.2742	115.739	82.8236	103.57
172		89.9805	118.02	85.4141	104.582
173		98.1932	127.967	91.6988	112.219
174		101.417	131.862	94.8735	116.764
175		104.076	135.514	99.0914	122.183
176		105.497	135.877	100.488	121.864
177		114.244	141.616	110.463	129.654
178		118.826	144.862	114.171	130.863
179		123.05	147.203	119.16	134.123
180		128.804	151.48	125.491	138.932
181		137.661	155.134	136.144	145.836
182		142.27	157.45	141.561	148.528
183		150.526	160.349	151.037	152.807
184		153.945	159.205	157.146	155.944
185		156.481	160.038	160.471	156.935
186		159.975	161.787	164.023	158.169
187		159.312	160.597	163.511	158.062
188		164.071	161.918	169.874	159.138
189		164.68	161.385	169.9	157.361
190		167.248	161.594	171.635	158.502
191		168.289	160.172	174.349	158.042
192		168.093	158.386	174.703	158.623
193		167.869	157.504	174.74	158.6
194		169.101	158.315	174.206	157.017
195		167.149	157.605	167.379	152.061
196		162.034	155.931	160.971	148.108
197		158.704	154.794	157.521	146.234
198		153.234	151.91	151.35	144.922
199		150.466	151.053	148.11	143.352
200		148.524	152.269	143.534	140.01
201		145.035	150.963	139.587	137.731
202		134.391	146.704	127.426	130.897
203		130.627	144.284	123.521	128.253
204		126.67	143.057	118.483	125.042
205		119.595	139.985	111.18	121.219
206		116.785	138.933	109.816	120.387
207		114.01	136.911	108.111	119.643
208		110.443	133.582	104.488	116.157
209		104.346	128.014	97.8184	108.719
210		101.072	124.612	94.5813	106.348
211		98.1251	121.944	92.0349	104.331
212		93.3516	116.064	87.0393	99.9379
213		90.9947	114.503	85.729	98.1539
214		91.3425	114.065	86.3072	98.4158
215		93.3959	114.338	88.2351	99.5481
216		98.224	116.191	95.692	102.964
217		100.324	117.437	96.3903	99.4682
218		101.888	117.405	98.8364	99.8527
219		103.787	115.174	99.7871	97.6137
220		101.674	105.797	98.9288	89.6198
221		105.292	105.334	101.206	88.0749
222		107.368	101.724	102.275	83.0057
223		112.963	103.837	106.818	84.499
224		114.398	103.312	107.257	84.2714
225		115.056	101.862	106.772	82.4275
226		115.753	103.63	106.488	81.7757
227		116.816	102.001	106.606	81.0324
228		116.011	101.202	105.676	79.2509
229		115.029	100.712	105.469	78.4979
230		115.388	102.057	106.596	80.6021
231		110.754	102.408	105.849	84.5011
232		112.147	105.526	104.637	84.1649
233		106.327	103.761	103.262	87.758
234		104.729	104.464	102.498	91.1312
235		104.935	105.91	104.605	96.1464
236		108.027	112.046	104.025	95.3663
237		105.982	111.786	102.638	95.8928
238		103.408	114.229	100.285	99.2755
239		97.8945	111.181	94.6936	96.3371
240		96.7731	110.91	92.812	96.0267
241		96.7727	111.701	92.083	97.1794
242		90.4495	110.136	86.6619	96.7363
243		91.3972	112.03	88.2183	99.5936
244		89.2835	110.836	85.7972	97.5991
245		85.8762	109.934	80.3604	95.9339
246		82.6956	108.038	77.0615	92.9595
247		84.4858	108.832	78.8113	95.8103
248		83.2462	109.519	77.8645	95.0653
249		85.7485	111.548	79.6462	97.0657
250		86.5572	114.304	81.719	99.3518
251		89.2822	116.699	84.9102	102.53
252		91.6809	123.058	87.1146	107.439
253		96.743	126.497	93.9462	113.452
254		99.1461	129.548	97.6915	116.982
255		102.59	132.099	101.354	119.597
256		113.793	139.444	113.316	129.743
257		115.783	140.775	115.957	132.389
258		122.411	143.992	121.945	135.876
259		128.201	148.082	127.497	138.68
260		135.677	151.588	135.719	143.973
261		141.316	154.372	142.514	145.842
262		145.687	155.778	148.866	150.213
263		150.798	156.965	155.271	151.258
264		156.153	158.632	161.289	153.088
265		158.569	158.203	162.336	150.405
266		159.455	156.038	165.791	151.609
267		158.135	153.828	167.152	151.88
268		156.317	154.265	163.586	150.929
269		157.905	154.121	167.471	151.263
270		153.326	151.9	160.569	147.923
271		152.348	151.324	157.434	144.009
272		149.984	150.05	153.584	143.4
273		153.593	151.211	157.846	144.309
274		157.163	154.561	154.129	140.617
275		158.238	154.42	157.82	143.706
276		158.249	153.573	157.75	145.288
277		154.328	152.258	156.57	148.197
278		152.064	151.392	152.977	146.409
279		149.491	150.612	149.594	144.015
280		148.634	152.014	147.785	142.203
281		136.283	147.64	130.439	130.37
282		132.908	146.621	126.557	128.38
283		129.49	145.547	122.76	127.083
284		122.059	143.541	117.168	126.435
285		120.958	142.103	115.535	125.445
286		117.325	140.121	111.809	122.383
287		114.698	138.557	109.746	121.376
288		108.28	135.193	102.676	116.16
289		107.201	134.003	102.814	116.545
290		103.964	130.419	98.9128	112.8
291		98.0347	124.653	93.4114	108.31
292		92.7667	120.832	86.9988	100.66
293		94.5025	120.854	90.1612	103.366
294		94.5961	119.66	89.4338	101.941
295		93.1511	118.658	85.7606	96.1256
296		93.9419	117.572	86.5255	95.7147
297		90.0827	112.824	84.3962	93.0139
298		92.2782	114.467	87.292	94.9526
299		98.6849	115.035	94.7621	97.4237
300		102.038	115.791	98.8119	98.3204
301		107.576	116.54	102.226	94.1731
302		112.485	114.36	105.594	91.1314
303		110.203	109.551	102.892	85.5932
304		111.092	108.612	103.688	85.4044
305		117.187	109.989	108.635	87.3218
306		116.395	105.713	107.393	82.6778
307		118.297	106.297	107.997	81.8235
308		116.871	104.171	106.474	78.9689
309		118.849	104.924	108.19	80.0256
310		117.566	103.228	110.64	82.2619
311		117.786	105.244	112.275	84.8847
312		117.331	105.121	111.19	83.1393
313		116.43	105.832	111.639	85.6919
314		115.047	105.738	110.771	85.2638
315		112.239	105.237	109.798	85.9871
316		113.227	105.935	109.227	85.7577
317		112.781	106.792	108.443	85.848
318		116.335	110.453	108.931	86.7731
319		113.309	108.623	106.03	84.2937
320		113.554	111.133	107.841	88.3348
321		111.074	115.835	106.62	92.3255
322		110.796	116.402	106.504	94.4149
323		107.645	115.118	104.858	94.8526
324		106.488	117.837	104.717	99.1485
325		103.613	116.561	101.615	98.502
326		104.235	117.531	101.745	100.538
327		102.615	117.683	100.328	101.824
328		98.7744	115.946	97.0214	101.325
329		98.1035	116.957	95.7504	102.888
330		96.099	117.626	94.6066	103.103
331		93.1631	118.389	91.0107	102.924
332		95.6107	118.894	93.9836	106.773
333		91.5404	117.132	89.6457	103.966
334		99.7648	122.547	97.2894	110.115
335		94.7663	121.242	91.3111	104.908
336		96.8627	122.758	92.0625	106.048
337		104.367	126.548	100.274	112.257
338		107.673	128.415	103.334	113.046
339		111.515	130.947	107.877	115.9
340		121.084	137.504	117.766	121.722
341		128.679	142.435	124.821	126.349
342		131.28	143.859	130.003	132.401
343		138.621	148.173	138.204	136.866
344		144.461	151.084	144.262	139.36
345		150.78	153.587	152.891	145.006
346		156.557	155.652	160.43	147.969
347		151.543	154.419	151.504	141.722
348		158.28	156.854	163.503	149.314
349		157.261	156.25	162.305	147.582
350		159.783	156.722	169.206	150.834
351		155.52	155.882	156.082	142.873
352		155.423	157.316	156.847	141.699
353		150.694	154.379	151.512	140.162
354		149.864	153.512	150.514	139.537
355		146.922	149.97	154.418	140.799
356		148.268	153.083	148.729	137.438
357		148.741	151.951	149.139	137.649
358		146.466	151.196	145.583	134.966
359		147.459	150.907	147.257	136.61
360		147.446	151.441	146.949	135.585
361		148.476	153.063	148.438	135.821
362		148.351	152.952	146.782	134.83
363		145.07	148.739	149.345	139.522
364		144.357	147.327	148.779	138.616
365		144.937	150.072	148.27	140.294
366		144.136	149.606	147.337	140.287
367		139.593	148.042	141.401	136.666
368		137.864	148.098	137.627	133.837
369		135.108	147.818	132.751	130.406
370		124.543	141.047	119.167	121.477
371		122.417	140.933	115.066	118.044
372		117.035	136.439	110.255	114.976
373		114.535	134.073	106.923	111.991
374		108.55	129.076	100.108	106.188
375		108.744	128.673	100.621	107.257
376		107.305	126.3	98.3333	105.043
377		101.163	121.903	92.3451	98.6643
378		102.123	121.369	93.3338	97.0827
379		100.486	119.346	92.6595	94.8496
380		107.572	123.59	101.019	100.168
381		107.928	121.525	101.914	99.236
382		111.564	121.432	104.624	99.4057
383		110.703	118.289	104.466	96.1597
384		114.017	122.213	105.699	95.4598
385		111.497	117.653	102.224	88.9489
386		114.938	118.048	103.618	90.0629
387		117.53	119.514	106.716	91.0508
388		114.98	117.255	105.465	88.1472
389		119.988	119.652	108.157	89.7898
390		120.605	119.638	109.61	90.871
391		122.105	121.579	110.432	90.9956
392		118.842	117.302	111.853	94.3408
393		121.802	123.758	112.674	94.46
394		116.322	116.705	112.059	93.4085
395		116.59	115.966	112.298	94.3125
396		117.478	116.687	115.016	95.6814
397		117.86	117.588	115.821	97.4235
398		118.304	117.703	116.298	97.5377
399		119.587	120.289	113.142	94.1037
