# Supplementary material for: Exploring the potential of the sit-to-stand test for self-assessment of physical condition in advanced knee osteoarthritis patients using computer vision
Source: Front Public Health. 2024 Feb 7;12:1348236. doi: 10.3389/fpubh.2024.1348236 (PMC10880867; doi:10.3389/fpubh.2024.1348236)
Supplement: Supplementary file 2 [file Data_Sheet_1.ZIP › Supplementary Materials/Time series data/45_angel_order.xls]

## Sheet: Sheet1
Unnamed: 0		R_HIP_ANGEL	R_KNEE_ANGEL	L_HIP_ANGEL	L_KNEE_ANGEL
0		116.912	96.5592	107.397	90.5939
1		115.71	96.3844	106.446	90.9142
2		114.401	96.0525	105.309	90.7852
3		113.11	95.8896	104.53	91.3101
4		111.76	95.895	103.101	91.4112
5		109.899	95.1904	101.232	90.8036
6		108.627	95.9407	100.739	92.1368
7		106.316	95.1463	98.2136	91.8323
8		104.336	95.0322	96.48	92.5069
9		102.277	94.5407	95.5395	94.2641
10		99.6113	94.0432	93.1661	94.7726
11		94.2795	94.7678	88.2459	96.1474
12		92.9467	95.6463	87.4044	97.6714
13		90.7671	95.9334	85.2305	97.3969
14		89.8089	96.7151	86.0772	99.995
15		88.7923	96.9919	85.2145	99.851
16		89.1488	98.6011	86.0712	101.26
17		88.8858	98.4627	87.0283	102.083
18		89.5902	99.4269	87.9956	103.05
19		91.6515	101.856	88.8465	103.503
20		92.5973	103.971	91.3074	106.138
21		95.5558	106.066	94.2591	108.12
22		101.292	110.696	102.612	113.92
23		104.47	111.983	105.954	115.747
24		110.08	116.073	112.294	120.508
25		117.887	122.092	121.3	126.982
26		124.534	126.833	129.193	132.397
27		130.146	131.719	134.579	136.656
28		134.461	133.999	138.959	139.937
29		138.434	136.627	143.168	142.432
30		142.133	139.845	146.84	144.962
31		146.594	142.383	151.117	147.733
32		149.738	145.526	153.748	149.896
33		154.339	147.975	158.306	152.277
34		156.924	150.146	159.516	152.625
35		158.336	151.627	160.132	153.119
36		158.774	152.219	159.858	153.918
37		158.211	152.744	159.39	153.756
38		156.865	150.888	158.984	153.933
39		156.812	149.956	157.655	152.83
40		154.829	148.577	157.779	153.435
41		152.571	145.594	156.779	152.613
42		152.676	145.853	155.247	150.928
43		148.532	142.293	154.016	150.054
44		146.244	140.778	150.625	146.623
45		143.718	138.646	150	147.463
46		140.713	135.959	146.444	144.003
47		136.417	132.048	142.041	139.594
48		135.64	133.014	140.032	140.283
49		130.142	127.291	135.977	135.96
50		127.351	125.318	132.999	132.976
51		127.008	126.046	130.549	132.173
52		122.637	122.859	126.637	128.131
53		116.908	117.567	120.988	122.401
54		107.509	107.855	109.526	112.563
55		106.81	107.098	107.699	110.797
56		107.073	105.986	108.484	111.393
57		102.746	101.884	102.39	104.721
58		102.624	101.473	101.345	103.119
59		103.647	102.158	102.547	103.092
60		102.454	101.476	101.192	101.302
61		103.317	101.022	101.628	100.868
62		103.657	100.422	101.46	98.4256
63		102.675	99.1738	99.519	95.8971
64		104.842	99.4159	100.508	95.4562
65		108.289	99.4769	103.265	95.8416
66		109.773	99.1331	104.092	94.4705
67		111.796	99.3564	105.189	92.8375
68		113.783	100.062	106.859	92.5555
69		115.128	100.042	107.872	92.2858
70		117.178	100.689	109.558	93.0525
71		118.509	100.954	110.648	92.7972
72		120.373	101.747	111.888	93.4964
73		122.695	103.144	114.318	93.9706
74		122.545	102.051	114.094	93.7272
75		122.976	102.039	114.108	93.22
76		124.164	103.26	115.16	94.7977
77		123.594	102.851	114.656	94.9126
78		123.652	103.319	114.812	96.1346
79		122.66	102.577	114.327	95.4804
80		122.087	102.668	113.222	96.0912
81		121.104	102.011	112.663	96.1325
82		119.621	102.026	111.552	96.7887
83		117.695	101.154	109.101	94.6038
84		116.161	100.299	107.366	93.8182
85		113.926	100.662	105.181	93.4519
86		110.741	99.4735	101.649	91.9262
87		106.68	100.037	99.4071	94.2011
88		102.599	100.388	96.0211	96.719
89		100.99	101.508	95.5538	98.787
90		98.4856	101.557	92.9212	98.0926
91		101.003	104.374	94.2118	100.352
92		98.7194	103.866	93.855	101.999
93		99.4849	105.067	94.1374	102.459
94		105.924	110.098	100.309	107.986
95		107.159	111.413	103.12	110.992
96		111.209	113.611	108.09	114.219
97		116.96	118.327	116.241	121.13
98		120.056	121.52	120.014	123.839
99		123.379	123.845	123.766	126.505
100		127.277	127.251	126.97	129.286
101		128.614	128.973	129.298	130.708
102		133.611	133.596	134.428	134.977
103		139.029	137.473	140.672	140.806
104		144.248	142.502	144.38	143.664
105		149.657	146.792	150.235	147.889
106		150.76	145.804	154.32	150.564
107		154.731	149.93	154.913	150.96
108		163.157	156.551	162.288	155.188
109		164.296	156.961	161.82	155.598
110		163.011	157.175	164.181	157.602
111		164.877	157.775	164.43	157.051
112		163.367	156.768	162.527	158.286
113		162.735	157.472	163.768	157.616
114		161.976	157.045	162.68	157.104
115		161.999	157.593	162.507	155.881
116		160.629	156.992	160.699	155.279
117		159.5	155.376	161.359	155.879
118		160.168	156.154	159.718	153.547
119		159.348	156.661	160.851	155.357
120		158.427	154.894	159.167	153.756
121		156.633	153.412	158.654	154.686
122		155.331	153.654	159.065	154.086
123		154.522	153.413	157.16	151.435
124		151.678	151.888	153.804	151.404
125		149.763	150.569	152.755	149.577
126		143.949	146.437	148.79	146.32
127		141.989	145.211	144.922	143.392
128		138.65	142.828	140.896	142.719
129		135.152	140.914	138.832	141.321
130		130.196	137.243	132.429	139.332
131		127.544	136.499	130.114	137.776
132		124.87	134.507	126.532	134.541
133		123.934	132.797	121.069	130.988
134		120.293	131.131	116.464	127.392
135		119.499	130.035	116.408	128.773
136		117.394	127.421	114.123	126.831
137		113.64	123.777	113.44	127.636
138		110.411	121.866	109.286	123.833
139		111.307	119.667	109.991	122.684
140		110.039	115.289	107.027	116.379
141		112.524	115.988	108.942	113.758
142		112.856	116.34	109.433	112.847
143		113.323	113.174	106.869	107.143
144		116.547	115.26	108.969	105.804
145		116.668	114.262	108.538	103.65
146		117.945	112.941	108.473	100.353
147		119.433	113.595	109.678	100.962
148		120.369	113.368	109.576	98.7998
149		121.875	113.054	109.171	97.8209
150		122.732	115.037	110.078	98.8313
151		124.834	115.681	115.384	102.604
152		129.201	118.221	117.83	104.69
153		127.62	115.393	119.18	104.255
154		128.044	115.165	113.704	99.508
155		128.772	114.831	114.39	100.232
156		127.498	113.726	112.731	98.5813
157		124.99	112.235	113.698	100.852
158		124.391	111.342	113.163	99.7894
159		124.855	112.508	112.166	100.449
160		121.922	112.526	106.457	97.3906
161		119.886	112.736	108.84	101.44
162		112.996	111.843	100.857	98.5111
163		109.622	110.79	98.9341	100.63
164		101.68	107.354	93.4501	100.44
165		96.408	105.461	87.4216	99.2406
166		99.7795	109.478	91.2138	103.712
167		96.1255	108.889	89.354	104.329
168		92.1458	105.886	83.8838	101.431
169		99.6639	112.298	91.9581	108.478
170		99.2279	114.469	91.4118	108.615
171		92.9695	107.825	88.2168	107.416
172		93.9689	109.429	89.3934	108.552
173		96.6062	114.542	90.2233	109.28
174		99.5627	116.618	95.4691	113.817
175		103.893	120.194	99.8743	116.778
176		106.562	123.28	103.454	119.949
177		112.395	126.264	111.459	125.139
178		120.657	132.455	120.439	131.17
179		126.724	136.456	128.04	135.913
180		134.839	142.47	136.572	141.696
181		141.815	147.335	142.605	145.084
182		144.998	149.948	145.869	146.86
183		148.876	151.096	150.161	148.398
184		155.95	156.394	157.31	154.398
185		157.885	157.307	159.47	154.472
186		159.759	158.2	162.032	156.196
187		161.305	161.148	161.345	157.913
188		162.054	161.505	161.91	158.252
189		162.629	161.849	163.014	157.836
190		163.074	161.808	162.016	158.049
191		163.329	162.446	162.068	157.615
192		163.78	162.645	163.817	157.955
193		164.339	162.764	163.755	158.596
194		164.174	162.535	164.854	159.552
195		163.957	162.284	165.115	158.353
196		164.337	162.652	164.876	158.25
197		165.449	163.917	165.633	157.154
198		163.036	162.186	165.722	155.441
199		164.364	164.219	164.408	154.692
200		162.434	162.211	165.009	154.442
201		160.793	160.732	163.313	153.438
202		159.708	160.239	157.586	149.709
203		158.573	159.711	158.653	148.942
204		156.705	159.001	156.691	146.593
205		150.749	155.973	150.761	144.666
206		146.088	153.802	146.689	142.701
207		142.27	150.961	143.225	142.41
208		136.121	147.59	136.931	140.931
209		129.372	141.829	133.678	142.696
210		127.039	139.537	130.043	141.054
211		122.003	138.069	119.549	134.161
212		117.803	135.362	114.695	131.832
213		114.61	133.208	112.753	131.097
214		107.356	125.757	105.823	126.507
215		109.754	127.952	105.291	122.732
216		104.416	125.67	97.3184	117.012
217		103.974	125.188	97.6843	117.472
218		100.323	119.148	98.4498	118.066
219		99.6553	118.712	96.2911	115.531
220		101.955	119.514	97.3914	116.543
221		103.43	120.547	99.103	117.333
222		102.064	119.487	96.3058	112.451
223		107.381	122.63	101.727	116.724
224		106.48	123.231	98.8073	113.07
225		107.023	120.67	101.527	114.517
226		110.399	123.685	102.198	111.071
227		112.681	120.773	106.758	109.54
228		116.737	118.174	108.443	105.212
229		118.307	116.5	108.305	102.251
230		116.789	113.071	109.163	103.196
231		121.182	113.673	111.069	98.8324
232		125.878	116.654	114.573	100.883
233		126.063	115.12	115.654	101.498
234		124.697	112.134	116.053	101.72
235		128.489	115.64	114.093	99.5153
236		127.853	115.689	115.927	100.533
237		126.314	113.107	117.701	101.719
238		128.252	114.251	117.344	100.93
239		127.436	114.167	115.87	100.237
240		126.297	113.685	115.103	100.698
241		124.597	112.561	113.99	100.646
242		123.452	112.898	112.373	100.635
243		122.304	113.407	111.998	101.084
244		114.376	112.19	104.069	99.5505
245		110.339	111.747	101.257	100.023
246		105.384	111.971	96.6854	101.077
247		99.4661	110.974	91.5235	101.307
248		97.2822	112.341	87.4977	103.499
249		95.3935	112.543	87.7071	105.316
250		94.5278	111.372	87.0191	105.669
251		95.784	113.194	85.9026	104.791
252		96.2312	114.858	87.7317	108.269
253		96.0895	116.118	88.8359	109.897
254		99.0482	118.019	92.1921	111.966
255		100.846	119.459	98.7748	120.187
256		106.691	124.898	105.175	124.866
257		103.987	123.305	103.943	124.611
258		112.117	127.88	112.218	130.127
259		117.99	133.232	119.745	133.94
260		125.13	136.934	127.423	136.48
261		132.061	141.012	134.715	139.62
262		137.117	145.353	139.034	141.915
263		141.719	147.115	144.366	143.129
264		146.623	150.24	148.694	144.965
265		150.342	153.609	152.101	148.205
266		153.353	155.132	156.323	151.088
267		156.532	156.799	159.23	151.761
268		159.126	159.584	160.688	153.881
269		161.225	160.377	163.986	156.576
270		162.305	161.685	161.943	152.699
271		162.686	161.855	163.677	152.793
272		163.339	161.854	164.514	153.256
273		165.394	163.252	164.543	155.144
274		165.972	163.961	165.726	157.063
275		164.715	162.541	167.512	159.236
276		165.184	162.947	167.266	157.964
277		164.938	164.183	164.718	156.294
278		165.469	164.273	166.262	156.213
279		165.653	164.474	166.697	155.14
280		165.154	164.216	167.755	155.38
281		164.533	162.289	167.496	155.952
282		164.981	162.192	167.662	156.922
283		164.017	161.379	167.84	155.522
284		163.942	159.821	166.412	151.948
285		163.121	158.963	165.092	152.973
286		162.239	159.455	162.668	149.919
287		158.912	157.302	158.891	147.01
288		156.117	155.955	156.702	145.955
289		151.701	153.434	153.067	144.776
290		145.165	148.62	149.303	142.605
291		141.727	147.67	145.318	142.534
292		130.192	139.426	134.009	135.556
293		126.014	136.832	129.102	138.228
294		123.817	136.219	125.374	134.307
295		119.115	132.289	118.084	126.098
296		117.252	131.962	114.387	125.546
297		109.047	126.638	105.805	118.698
298		109.505	123.32	106.325	119.502
299		109.875	123.661	105.351	117.297
300		105.695	120.758	101.025	112.98
301		106.023	118.681	100.936	112.242
302		105.161	118.191	99.5285	106.29
303		107.119	118.065	100.494	104.461
304		111.09	119.03	105.239	105.898
305		112.483	119.246	106.522	107.498
306		108.624	113.388	103.259	100.305
307		112.674	116.013	107.159	101.779
308		116.129	116.188	109.543	102.151
309		115.837	113.492	107.384	99.4955
310		120.385	116.559	110.419	98.3186
311		120.665	112.653	112.597	100.381
312		123.937	115.633	115.437	101.664
313		125.845	116.067	117.526	102.587
314		125.821	116.457	114.332	99.8112
315		125.959	116.81	114.171	100.455
316		124.665	115.384	111.48	97.6039
317		122.64	111.651	112.025	98.1515
318		121.676	112.182	109.753	95.9757
319		120.703	111.835	108.688	95.5466
320		116.339	110.662	106.172	95.7733
321		112.989	110.043	103.438	96.3786
322		111.224	111.059	101.336	97.4484
323		106.585	109.815	99.6466	99.9519
324		99.5952	108.643	93.288	101.266
325		100.855	112.091	94.5175	105.182
326		96.8079	110.246	89.3756	102.181
327		94.6323	108.825	88.8175	103.422
328		100.718	115.446	90.3542	103.655
329		101.242	115.464	92.8914	105.433
330		99.729	116.561	92.443	108.578
331		103.318	119.839	97.1848	111.793
332		106.073	123.098	102.523	117.985
333		103.331	123.073	99.4065	116.552
334		107.739	126.788	102.161	116.179
335		112.966	130.107	108.737	122.359
336		116.883	132.336	112.849	123.311
337		120.523	135.421	117.423	127.451
338		123.531	138.095	121.286	132.662
339		129.516	142.315	128.182	136.226
340		135.66	146.695	135.013	141.524
341		135.709	144.955	139.805	144.19
342		140.242	148.877	143.802	145.781
343		147.821	153.677	151.073	150.785
344		151.705	156.927	154.074	153
345		152.989	158.379	156.388	152.986
346		155.363	155.28	160.166	156.415
347		156.773	158.506	161.351	158.839
348		158.713	157.897	163.948	157.326
349		157.791	160.577	163.797	157.874
350		160.136	160.992	164.182	158.214
351		158.902	159.875	164.291	156.502
352		158.586	162.446	158.645	152.843
353		159.233	161.137	159.629	153.999
354		159.463	160.928	159.545	153.935
355		159.649	161.144	160.393	155.81
356		158.975	161.639	161.194	154.494
357		156.941	158.833	161.088	155.107
358		157.391	158.411	161.22	156.051
359		157.668	159.86	158.551	153.415
360		156.418	159.733	157.661	154.614
361		153.734	158.612	156.14	151.586
362		153.193	156.83	152.783	150.874
363		153.696	158.301	152.964	152.218
364		150.148	156.403	151.446	151.13
365		147.691	153.324	148.274	148.037
366		143.413	151.283	143.302	144.305
367		131.063	139.463	133.583	137.975
368		127.586	138.522	128.151	137.478
369		125.06	136.642	125.517	135.72
370		119.618	133.279	117.727	131.667
371		114.598	128.563	112.726	129.599
372		113.626	127.041	110.269	124.85
373		109.648	123.646	104.917	119.434
374		106.773	121.481	101.816	117.785
375		107.563	121.466	102.644	117.161
376		109.232	125.105	101.125	114.648
377		104.425	119.928	98.6936	113.601
378		110.057	125.252	103.869	115.758
379		106.875	120.288	100.04	110.492
380		111.724	122.211	106.163	114.335
381		109.577	121.431	103.76	112.172
382		111.434	121.033	103.309	108.956
383		114.163	122.661	108.657	112.085
384		114.442	122.278	106.532	107.171
385		116.173	120.956	106.162	103.533
386		115.568	120.297	108.454	104.647
387		118.653	119.251	109.617	104.518
388		118.74	117.869	108.22	101.096
389		120.024	117.989	109.553	99.5093
390		121.412	117.677	110.433	98.9139
391		123.849	119.203	112.722	100.978
392		122.315	117.625	111.3	99.6764
393		125.632	119.966	113.115	100.035
394		121.602	116.454	113.062	103.29
395		121.301	116.74	112.493	103.35
396		123.707	119.873	114.266	105.929
397		121.466	118.771	113.874	106.287
398		120.81	120.291	109.964	102.544
399		118.501	121.33	104.702	97.4448
