# Supplementary material for: Exploring the potential of the sit-to-stand test for self-assessment of physical condition in advanced knee osteoarthritis patients using computer vision
Source: Front Public Health. 2024 Feb 7;12:1348236. doi: 10.3389/fpubh.2024.1348236 (PMC10880867; doi:10.3389/fpubh.2024.1348236)
Supplement: Supplementary file 2 [file Data_Sheet_1.ZIP › Supplementary Materials/Time series data/46_angel_order.xls]

## Sheet: Sheet1
Unnamed: 0		R_HIP_ANGEL	R_KNEE_ANGEL	L_HIP_ANGEL	L_KNEE_ANGEL
0		111.554	93.5644	103.444	85.3973
1		111.403	93.5461	103.59	85.5518
2		111.375	93.7285	103.441	85.9374
3		111.318	94.039	103.755	86.332
4		111.472	93.7209	104.251	86.5823
5		111.843	94.544	104.518	87.3171
6		112.121	94.3676	104.686	87.1151
7		112.103	94.5531	105.213	88.2168
8		112.433	94.7151	105.912	88.8049
9		112.251	95.1766	105.992	89.889
10		111.881	94.7549	105.727	91.1044
11		112.1	95.4924	105.899	92.4898
12		112.398	95.6326	106.006	92.7298
13		111.88	95.4056	106.062	95.169
14		111.871	95.61	106.155	95.297
15		111.662	95.0693	106.188	96.1251
16		110.748	95.2462	106.389	98.1449
17		110.878	94.3848	106.459	97.6269
18		110.291	94.9784	106.545	98.5414
19		110.961	94.7965	106.709	97.4297
20		109.337	95.4122	106.14	99.0715
21		108.176	94.6842	104.606	96.7574
22		106.764	94.8327	103.303	97.4173
23		106.748	95.9918	103.129	98.1428
24		106.074	95.262	102.36	99.0094
25		102.38	94.6011	98.8385	97.5645
26		100.271	94.2605	97.2536	98.1608
27		95.4722	92.851	91.8319	95.9649
28		94.3359	92.108	90.1043	95.5559
29		91.9697	91.9501	87.9055	95.199
30		87.7459	91.3284	82.3004	94.197
31		85.6547	93.0654	80.6335	95.2368
32		83.6843	93.4986	78.0068	95.2276
33		78.1893	95.98	72.5241	97.7387
34		76.347	96.3811	70.7926	97.3113
35		73.5442	98.7302	68.4908	100.908
36		72.4624	100.432	67.4554	102.754
37		71.4486	101.653	66.9178	105.029
38		71.4573	105.079	66.368	108.5
39		73.2348	108.363	68.2185	112.801
40		75.1931	110.53	70.1611	115.347
41		77.3106	112.401	72.1975	116.591
42		80.0106	114.903	74.4778	117.284
43		83.6663	117.027	78.9336	120.045
44		86.8551	118.768	82.8091	122.509
45		97.3474	124.151	94.9279	129.885
46		101.148	125.862	99.4053	132.097
47		106.047	128.013	105.033	134.567
48		120.697	135.093	120.081	141.53
49		125.046	136.595	124.317	143.076
50		134.249	140.798	132.656	146.199
51		135.723	140.462	134.506	146.432
52		139.735	141.856	137.71	146.846
53		140.806	140.602	139.424	146.946
54		142.085	141.507	139.504	145.192
55		146.941	139.584	144.643	145.703
56		152.566	142.208	151.83	147.676
57		157.203	143.446	157.575	148.745
58		158.574	144.627	159.404	149.481
59		158.899	143.757	160.742	151.055
60		159.958	144.291	162.962	151.552
61		160.673	144.84	163.409	152.301
62		161.419	146.366	163.979	152.767
63		161.143	147.018	163.258	152.498
64		162.493	147.603	164.671	152.755
65		161.292	148.894	161.094	151.406
66		160.181	147.437	159.614	150.617
67		159.02	146.605	157.775	149.357
68		155.219	143.47	153.302	147.101
69		154.45	143.431	150.293	143.852
70		152.442	140.562	149.292	144.016
71		152.287	141.441	148.504	144.006
72		151.203	140.276	148.179	144.651
73		151.703	142.066	147.966	142.583
74		152.287	144.251	149.227	145.194
75		153.03	145.788	149.137	144.201
76		149.718	143.07	145.841	141.274
77		149.261	142.873	145.888	140.728
78		145.422	143.089	141.211	138.63
79		145.227	143.856	141.155	138.326
80		135.421	140.993	131.077	136.094
81		132.635	140.313	127.709	133.975
82		125.794	137.62	119.806	129.528
83		121.941	136.355	115.013	127.506
84		120.012	135.382	113.023	125.848
85		109.875	129.983	98.7724	115.383
86		107.848	128.288	96.1133	114.07
87		103.654	125.189	90.9699	111.172
88		100.209	123.208	87.5695	109.312
89		96.1508	117.879	85.329	108.416
90		96.8436	119.45	84.3956	105.907
91		93.1009	117.394	80.538	103.439
92		89.8977	112.705	78.1695	100.965
93		86.1856	105.046	76.434	97.904
94		87.0929	106.199	75.2123	93.9169
95		87.3174	98.5204	79.5117	93.8464
96		86.5429	94.776	78.8689	90.3698
97		91.271	90.9493	84.0581	85.5717
98		95.2481	95.7116	84.9646	85.8724
99		98.0638	96.6637	88.9607	87.6707
100		100.152	95.9927	92.239	86.4484
101		101.702	95.079	93.8521	86.2158
102		104.712	96.4216	98.5093	88.602
103		110.628	98.1857	105.39	91.6462
104		108.941	92.6672	106.438	92.0417
105		112.279	96.6002	109.984	95.159
106		113.14	96.0271	110.74	94.5852
107		114.073	97.9285	110.55	95.0454
108		115.996	97.8091	116.276	102.276
109		118.032	100.748	118.728	103.838
110		119.64	100.227	118.656	101.195
111		120.437	99.5868	118.729	102.269
112		121.054	100.922	121.005	104.646
113		122.405	101.783	122.595	104.935
114		123.107	103.001	123.501	106.229
115		122.687	101.339	122.57	105.608
116		120.253	98.6842	121.099	104.449
117		121.227	101.746	121.979	106.049
118		120.205	100.237	120.366	104.296
119		120.827	101.162	120.629	106.703
120		119.195	100.907	118.498	105.656
121		118.282	101.089	118.249	104.661
122		114.85	97.9041	114.182	102.52
123		113.681	97.4077	113.769	102.003
124		113.412	97.3753	113.518	100.911
125		112.919	97.8906	111.103	98.9165
126		111.126	99.2416	109.333	100.427
127		107.591	96.1584	105.385	97.4675
128		107.251	100.841	100.595	94.7701
129		106.072	102.665	99.142	95.5777
130		98.7585	101.388	91.9818	96.2727
131		96.226	101.918	89.3505	96.4849
132		91.7938	106.257	86.481	101.534
133		85.4076	102.234	79.6371	97.7734
134		86.6519	102.398	81.2174	101.268
135		84.9877	104.982	81.0663	105.892
136		85.7464	106.455	82.1968	108.026
137		85.645	106.799	81.5334	108.536
138		94.1057	116.697	90.193	116.466
139		97.1411	119.469	93.514	118.96
140		107.142	128.867	102.472	122.843
141		110.598	130.669	105.871	124.505
142		115.649	134.556	111.31	128.825
143		126.269	140.576	123.467	135.554
144		136.552	146.5	134.047	142.363
145		138.905	147.556	136.505	143.298
146		141.397	148.013	139.674	144.723
147		145.606	149.224	145.142	147.779
148		152.959	153.347	153.203	150.774
149		151.426	152.684	150.188	152.691
150		151.402	152.712	150.936	153.843
151		155.251	152.152	158.475	158.203
152		151.609	149.621	151.441	153.86
153		150.702	148.002	150.551	152.509
154		148.916	146.831	149.497	151.414
155		149.888	147.765	152.706	152.881
156		149.277	148.592	150.955	152.737
157		145.293	145.412	147.263	148.117
158		143.253	145.606	144.778	148.331
159		140.26	143.693	142.248	146.402
160		130.918	138.2	132.262	142.799
161		120.766	131.584	121.516	135.719
162		113.967	127.533	114.319	131.102
163		108.351	124.65	108.358	127.6
164		106.071	124.585	105.389	125.976
165		99.3136	120.871	97.323	122.094
166		98.4993	121.191	95.6209	121.149
167		90.855	114.661	88.354	117.465
168		88.6038	112.173	86.1578	115.028
169		84.9214	108.711	81.7545	111.11
170		83.0838	106.358	78.6567	108.689
171		81.0123	103.053	76.6477	104.834
172		80.9458	102.569	76.0741	103.74
173		80.8045	96.6936	76.6629	97.8796
174		83.3557	95.7648	79.509	95.7683
175		89.5641	96.8531	85.3374	95.6504
176		92.2852	95.0926	87.5983	93.9073
177		100.223	98.3181	93.9699	93.5097
178		104.393	96.8423	101.182	94.8777
179		108.38	97.3807	103.735	94.1221
180		111.807	100.846	104.771	92.4043
181		113.079	101.964	105.579	93.625
182		111.718	99.242	107.175	94.0207
183		114.477	102.465	108.662	94.4171
184		114.052	101.689	106.99	93.3584
185		116.715	104.083	109.299	94.5437
186		115.13	101.669	107.844	93.5917
187		114.901	102.952	107.923	95.3551
188		110.475	96.8846	105.905	93.8186
189		114.009	102.659	106.267	95.6432
190		107.984	99.362	100.317	92.5804
191		105.626	99.4997	98.3801	92.4324
192		98.2769	96.9566	91.205	91.3937
193		95.7339	97.4396	87.9586	90.7905
194		92.3877	97.6998	83.5987	90.22
195		83.6546	93.0942	77.4748	90.9753
196		83.862	99.6823	76.085	93.8105
197		79.3227	100.172	71.0342	93.4716
198		80.7617	104.262	73.2648	98.952
199		77.9475	104.248	70.3523	98.6425
200		76.5724	105.713	69.3397	101.504
201		75.6595	104.651	70.931	104.099
202		83.5886	111.429	78.8236	109.31
203		87.2873	114.16	82.5988	110.786
204		91.7332	117.755	87.0362	114.718
205		99.6631	122.454	94.6983	118.722
206		102.855	123.387	100.982	123.535
207		107.749	127.614	105.477	127.384
208		130.511	140.661	130.453	139.972
209		136.777	144.244	137.524	144.932
210		142.06	147.369	142.426	147.064
211		145.992	148.702	146.991	149.85
212		152.275	152.142	153.165	154.19
213		157.793	152.862	159.345	154.425
214		162.493	155.276	164.361	157.188
215		163.957	155.597	166.114	156.873
216		164.88	155.901	166.727	155.927
217		166.595	155.703	169.369	157.327
218		166.875	157.437	169.213	157.884
219		166.362	156.791	168.756	156.553
220		164.712	155.683	167.483	156.303
221		163.745	153.703	166.066	155.002
222		158.007	153.319	158.585	149.524
223		155.904	152.109	155.453	148.022
224		154.406	151.349	152.634	146.03
225		146.949	148.191	145.149	142.863
226		143.529	146.07	142.473	141.883
227		134.673	142.262	133.788	139.325
228		131.544	140.293	130.437	137.146
229		125.714	136.168	124.393	134.984
230		117.231	131.397	116.567	130.674
231		109.305	125.87	106.854	124.873
232		101.829	121.305	99.3119	120.81
233		98.4911	118.59	94.9311	117.24
234		94.3262	115.888	92.8206	119.303
235		90.1583	112.775	84.5533	110.255
236		88.4246	110.851	86.3979	114.309
237		83.7765	105.68	81.2449	109.073
238		83.435	103.593	81.0005	107.193
239		81.9948	100.399	78.2817	103.608
240		82.3575	96.8861	78.6015	99.4
241		84.1183	96.1567	81.2555	99.7981
242		90.9261	94.4727	86.5322	94.4355
243		93.1113	95.1227	89.0593	94.2776
244		98.6298	95.5975	92.4881	94.2151
245		101.396	94.6074	96.8298	95.6299
246		104.391	95.8579	97.4314	93.6094
247		109.486	99.0076	102.847	95.4554
248		111.163	97.7762	103.419	92.5014
249		112.322	97.7115	105.661	93.1504
250		112.833	97.9907	107.503	94.4933
251		114.296	99.5075	109.263	96.4416
252		114.081	98.7447	109.591	94.7703
253		113.986	99.0643	108.793	93.913
254		111.862	98.4434	105.978	93.9783
255		109.12	95.7728	104.495	94.3375
256		108.244	96.3097	103.88	95.091
257		105.805	96.1539	100.796	94.9645
258		105.774	99.2763	98.0339	93.9706
259		102.036	97.7676	93.882	92.2578
260		90.229	95.8887	83.2215	92.9619
261		88.7912	97.44	82.2237	93.9206
262		81.4887	96.2592	77.2786	96.5054
263		80.4031	97.075	77.0325	98.3647
264		82.2552	100.497	76.1794	97.6142
265		78.6929	100.519	75.1357	101.128
266		82.6138	105.758	79.6569	105.732
267		86.5477	109.95	83.4585	109.863
268		91.2057	112.866	88.8773	113.258
269		91.8826	114.327	87.9836	113.89
270		100.277	119.733	97.7229	120.029
271		103.002	121.814	101.833	123.993
272		124.713	135.954	124.298	137.021
273		130.874	138.982	131.183	140.269
274		139.021	143.4	140.894	147.052
275		144.943	147.104	146.21	149.199
276		147.083	144.896	149.854	149.426
277		159.271	152.812	161.893	153.756
278		161.66	153.896	164.939	156.646
279		163.139	154.872	165.431	155.626
280		162.8	154.108	165.843	156.316
281		163.351	154.649	165.855	155.094
282		165.524	154.114	168.526	154.37
283		165.125	154.679	167.739	153.716
284		163.064	156.13	163.118	156.089
285		168.68	157.778	171.985	157.451
286		166.873	158.083	168.676	156.182
287		166.709	159.586	167.426	156.274
288		165.402	159.473	166.291	156.898
289		157.768	155.444	160.829	157.346
290		154.149	154.648	153.762	150.807
291		150.367	154.041	150.753	151.003
292		144.428	149.711	144.488	150.11
293		139.307	147.272	140.31	147.799
294		136.985	146.603	137.245	147.365
295		125.245	138	125.836	140.011
296		122.933	136.579	124.8	140.599
297		113.446	130.188	110.029	127.096
298		109.886	127.358	106.88	125.509
299		107.402	127.694	105.526	126.157
300		101.974	122.562	101.913	125.243
301		95.8852	118.284	94.0822	119.587
302		90.2513	115.929	88.7758	117.558
303		88.0314	113.032	85.6597	114.682
304		82.2015	106.655	78.8321	106.968
305		84.063	107.007	82.7618	109.904
306		83.2444	102.709	79.5509	103.217
307		82.1434	101.088	79.5123	102.866
308		83.4403	98.9716	79.5952	99.7281
309		83.0804	95.9737	78.383	95.3815
310		85.0554	93.743	79.2283	93.1819
311		88.4213	94.727	82.1837	93.2264
312		96.2106	95.1355	90.6535	93.233
313		98.1433	94.1162	92.044	91.5678
314		102.866	94.8707	93.8711	88.3481
315		105.497	94.895	99.62	92.3231
316		107.286	95.2339	100.537	92.3119
317		111.324	96.9868	103.396	92.6352
318		115.081	98.9745	105.608	93.2961
319		116.497	99.4492	107.837	94.4497
320		114.52	96.3919	107.26	93.4248
321		113.896	97.0739	107.037	93.9078
322		111.166	96.4168	105.472	94.8332
323		109.402	94.5692	104.438	93.6265
324		102.638	93.441	97.4931	91.6302
325		99.7206	91.9927	94.9798	91.589
326		95.8793	92.1679	90.6282	90.9659
327		88.1587	91.767	83.5635	91.4331
328		88.5565	95.3241	84.5794	96.563
329		85.2468	95.73	78.496	91.7841
330		77.5309	97.0016	74.1064	96.214
331		78.5069	99.1454	75.3156	98.7604
332		77.8771	102.042	74.3739	101.442
333		79.2493	105.441	74.8082	104.256
334		80.3206	107.771	76.5544	106.142
335		83.1491	111.894	79.1175	110.438
336		94.6751	121.705	92.4679	121.954
337		96.2883	122.698	93.1584	120.598
338		102.15	127.692	100.559	128.034
339		111.725	134.09	110.672	133.863
340		116.732	137.844	116.426	138.113
341		131.177	146.843	131.694	147.667
342		135.575	149.782	135.971	150.674
343		138.387	150.538	139.654	153.039
344		146.713	155.106	147.872	157.452
345		149.984	156.041	152.047	160.212
346		154.52	158.203	156.109	161.65
347		163.407	160.094	166.071	164.238
348		167.94	162.662	171.278	167.879
349		170.043	161.804	174.401	167.957
350		169.546	162.938	172.461	165.082
351		169.552	161.567	172.063	163.643
352		171.196	162.442	174.195	165.729
353		168.52	159.327	170.966	165.411
354		171.674	161.918	177.077	169.419
355		172.189	162.144	177.594	168.743
356		167.32	159.393	169.568	164.727
357		168.42	161.35	170.228	166.162
358		168.731	161.245	170.827	167.07
359		172	165.269	175.975	171.635
360		171.353	164.956	175.139	171.455
361		170.75	164.31	174.775	171.098
362		169.188	163.256	173.618	171.149
363		168.235	163.418	172.623	170.762
364		167.369	162.734	171.445	170.754
365		165.165	162.755	167.601	166.271
366		163.339	162.184	166.078	165.972
367		159.35	159.25	164.302	167.131
368		154.387	156.136	159.056	162.958
369		147.92	151.998	151.218	155.845
370		137.315	143.92	140.399	147.234
371		127.697	136.541	133.037	144.025
372		121.659	131.757	127.097	139.942
373		117.274	129.038	121.431	135.502
374		107.435	122.591	109.121	126.506
375		101.921	119.33	102.709	121.719
376		90.5052	109.871	88.9459	109.812
377		88.2698	107.13	86.5688	107.431
378		87.1062	104.05	83.3555	100.599
379		81.7891	98.6416	77.8474	96.6196
380		82.112	96.4424	77.2684	92.6962
381		80.2438	93.6605	75.9877	91.9876
382		83.1109	89.2811	76.8939	86.0245
383		84.5464	87.3642	79.2859	87.1068
384		90.1462	86.7059	82.9252	84.4587
385		93.4496	86.9008	86.1352	84.9365
386		97.1815	88.6088	89.3841	85.8882
387		100.721	88.2049	94.802	87.1397
388		106.24	89.1668	99.3645	86.515
389		111.189	93.2811	103.019	89.3122
390		109.974	90.1177	104.718	89.7023
391		111.321	89.6998	105.979	90.3093
392		114.025	91.2784	108.934	92.0946
393		114.899	91.1767	110.015	92.6747
394		116.966	92.2292	112.268	93.8172
395		117.141	92.252	112.47	94.1511
396		117.791	92.5389	113.264	93.9167
397		118.349	92.1953	114.16	94.0663
398		118.532	91.8258	114.197	94.1639
399		118.879	91.8803	114.458	94.3314
