# Supplementary material for: Exploring the potential of the sit-to-stand test for self-assessment of physical condition in advanced knee osteoarthritis patients using computer vision
Source: Front Public Health. 2024 Feb 7;12:1348236. doi: 10.3389/fpubh.2024.1348236 (PMC10880867; doi:10.3389/fpubh.2024.1348236)
Supplement: Supplementary file 2 [file Data_Sheet_1.ZIP › Supplementary Materials/Time series data/47_angel_order.xls]

## Sheet: Sheet1
Unnamed: 0		R_HIP_ANGEL	R_KNEE_ANGEL	L_HIP_ANGEL	L_KNEE_ANGEL
0		132.464	108.253	123.827	95.2932
1		131.589	107.577	123.001	94.5313
2		131.986	107.864	123.683	95.506
3		130.326	108.332	122.511	96.517
4		128.468	107.378	120.792	96.0075
5		125.142	106.281	116.966	95.4779
6		123.064	105.784	115.379	95.8562
7		120.492	105.44	113.473	95.6694
8		113.125	104.117	108.808	95.7304
9		110.804	104.878	107.367	96.9984
10		99.4653	103.681	98.1756	100.189
11		95.666	102.142	94.7669	99.5779
12		88.3885	101.616	87.6538	98.8253
13		86.7059	102.051	86.0707	99.1218
14		87.3678	104.272	86.3299	103.084
15		87.344	106.035	86.3905	104.982
16		88.8471	108.054	87.8874	107.484
17		94.1676	112.819	92.6766	110.546
18		95.8684	114.57	94.5267	111.141
19		100.866	117.481	100.227	114.435
20		103.34	119.1	102.237	114.457
21		106.747	120.884	106.429	117.75
22		116.559	127.174	116.436	122.586
23		119.565	128.954	119.011	124.057
24		124.847	131.937	123.221	125.009
25		128.069	134.168	126.642	126.62
26		129.832	135.253	129.024	128.643
27		140.082	143.381	140.897	138.168
28		143.504	145.345	144.043	140.244
29		152.481	152.011	151.913	146.834
30		154.398	152.746	154.012	148.322
31		156.272	154.224	155.36	148.956
32		155.761	154.776	156.315	148.018
33		158.502	156.179	160.757	150.402
34		157.82	154.206	162.303	149.979
35		163.123	158.182	164.997	154.657
36		164.948	158.948	168.106	155.358
37		164.638	160.291	169.197	153.824
38		166.626	162.379	172.709	155.47
39		167.762	162.948	175.346	156.418
40		171.024	164.881	175.793	158.828
41		172.321	166.156	172.498	160.944
42		173.355	164.895	172.784	159.866
43		173.539	164.527	174.669	158.721
44		173.453	164.934	174.191	158.514
45		173.207	165.489	173.851	158.655
46		174.361	165.815	176.614	157.988
47		174.829	165.857	177.079	158.048
48		174.864	166.4	176.235	159.462
49		175.147	166.598	177.194	159.995
50		175.21	166.18	177.779	159.106
51		176.901	165.503	178.214	159.03
52		177.514	165.653	177.372	158.648
53		177.576	165.674	177.156	158.146
54		178.038	165.441	176.095	158.356
55		177.874	165.72	176.312	157.977
56		177.766	165.096	175.386	158.596
57		173.774	163.4	173.278	156.751
58		170.2	163.343	170.472	154.363
59		165.575	161.03	165.518	152.25
60		159.88	158.694	159.711	153.519
61		157.704	158.685	157.391	152.579
62		151.43	158.533	149.073	146.574
63		146.148	154.366	144.047	145.118
64		142.054	152.05	139.418	144.283
65		134.531	147.565	129.702	139.064
66		132.544	147.129	129.465	140.397
67		130.441	144.911	123.428	134.413
68		127.956	142.883	121.437	134.273
69		126.032	141.121	120.389	134.767
70		122.141	137.114	117.618	132.623
71		121.128	135.322	112.798	125.96
72		116.867	133.226	115.196	129.863
73		117.691	131.732	112.178	123.45
74		117.964	132.485	114.869	125.264
75		122.542	126.938	117.133	118.75
76		124.232	124.081	117.771	114.669
77		125.898	117.853	120.435	110.445
78		129.631	118.56	123.278	109.366
79		139.758	116.83	132.829	109.865
80		140.998	116.082	134.824	110.964
81		143.279	116.153	137.059	111.492
82		143.182	116.344	136.314	109.727
83		143.532	116.72	136.593	109.589
84		144.922	118.4	137.104	110.835
85		144.01	116.435	136.046	107.363
86		143.043	115.662	136.126	107.537
87		141.482	114.58	135.046	106.934
88		140.969	114.418	134.536	106.294
89		140.351	113.698	133.248	105.438
90		140.322	113.744	133.374	105.751
91		140.676	115.049	133.385	106.323
92		139.681	115.362	133.721	107.153
93		139.456	116.219	133.747	108.187
94		139.331	118.598	128.033	103.843
95		138.714	118.396	127.87	104.276
96		131.39	112.787	126.942	104.732
97		130.967	114.39	127.549	107.411
98		131.132	116.15	128.295	109.792
99		128.663	115.599	122.335	105.858
100		126.636	115.323	120.972	107.07
101		124.44	116.299	121.214	111.874
102		119.36	116.603	119.138	117.468
103		117.137	119.216	119.111	123.498
104		118.219	121.056	120.355	125.689
105		120.891	126.127	119.806	125.089
106		121.82	125.215	124.996	131.401
107		123.289	127.005	127.029	132.989
108		135.219	135.493	136.755	136.802
109		142.956	140.004	140.952	136.517
110		146.43	140.882	143.943	137.787
111		145.444	140.245	145.62	141.24
112		144.904	139.301	146.742	141.999
113		142.931	137.409	146.413	138.443
114		142.505	136.755	146.503	137.922
115		146.306	138.764	150.31	141.152
116		148.817	140.494	153.345	141.299
117		152.85	144.046	156.664	142.445
118		169.879	156.246	171.962	153.919
119		173.007	158.378	174.081	154.528
120		175.292	161.006	175.917	155.251
121		175.642	161.417	175.905	155.648
122		175.514	161.573	175.988	156.014
123		175.439	162.295	175.957	157.344
124		175.631	163.812	175.581	158.11
125		172.421	162.297	173.133	156.544
126		170.106	161.508	170.747	155.452
127		158.49	156.124	158.446	146.486
128		158.625	157.643	156.311	147.683
129		159.397	159.517	154.412	149.823
130		157.378	159.896	153.382	151.142
131		155.297	159.538	148.714	146.52
132		146.928	158.322	141.49	146.345
133		144.954	156.269	135.421	139.721
134		141.38	154.681	136.314	145.127
135		140.113	153.956	135.106	145.065
136		137.53	151.956	133.061	144.202
137		132.88	149.241	127.265	139.31
138		130.376	147.868	124.723	138.804
139		126.557	144.699	121.83	135.024
140		124.688	143.001	121.218	135.138
141		123.37	141.748	120.519	135.083
142		118.509	135.762	116.074	131.22
143		117.168	133.834	114.717	130.074
144		117.777	129.316	110.93	120.437
145		118.893	128.33	115.183	124.547
146		117.546	124.918	117.276	126.113
147		123.143	122.269	119.76	114.396
148		132.092	129.697	119.018	109.085
149		133.949	129.582	120.568	109.572
150		135.099	128.668	121.538	109.541
151		138.987	123.184	124.626	105.721
152		139.261	122.415	125.255	106.03
153		137.956	117.841	125.242	103.969
154		135.823	115.771	126.425	108.185
155		135.518	115.553	126.511	108.217
156		134.9	115.383	126.646	109.549
157		134.976	115.921	126.364	109.616
158		134.337	115.825	125.882	109.563
159		133.322	114.943	125.215	109.121
160		132.377	114.444	124.359	108.347
161		131.269	114.155	123.517	107.697
162		132.128	116.438	124.202	108.069
163		135.803	123.139	121.768	105.122
164		135.351	122.792	121.306	104.834
165		134.7	120.568	120.57	103.659
166		130.638	115.263	122.274	106.758
167		130.764	115.731	122.748	107.534
168		130.197	115.665	122.125	106.338
169		130.57	115.42	122.213	105.02
170		130.216	115.468	122.013	104.812
171		129.236	116.043	120.814	102.867
172		128.759	116.007	119.983	102.27
173		128.163	115.908	119.709	102.456
174		127.949	115.28	118.164	99.7553
175		127.203	114.628	117.154	98.6869
176		127.307	114.977	116.399	97.055
177		128.746	114.658	116.804	97.1217
178		129.112	114.907	117.059	97.4535
179		128.739	113.906	117.936	99.8141
180		129.223	114.309	117.978	98.7499
181		128.866	114.046	117.698	98.7927
182		129.522	114.674	117.528	97.776
183		129.699	115.254	118.469	99.9719
184		128.254	114.725	116.946	98.0225
185		124.124	112.67	113.815	98.7728
186		121.612	111.922	111.907	98.6604
187		116.401	112.221	109.293	101.722
188		113.796	112.567	107.184	102.382
189		110.273	112.12	105.177	103.315
190		111.995	120.024	109.908	113.6
191		114.194	122.332	113.724	117.953
192		120.447	126.671	121.438	123.282
193		124.949	127.8	125.963	125.786
194		140.949	138.456	142.742	135.813
195		144.249	140.944	145.267	136.706
196		149.143	143.663	149.334	138.373
197		150.542	145.186	151.646	139.207
198		158.611	151.534	161.085	145.763
199		158.571	152.123	163.054	146.607
200		166.499	156.076	170.452	149.652
201		169.414	159.688	173.117	153.413
202		169.049	160.35	174.525	151.958
203		164.77	158.638	171.101	148.97
204		163.732	157.201	168.802	148.345
205		158.699	151.682	164.509	142.496
206		160.483	153.169	166.415	145.731
207		167.534	158.8	173.088	147.349
208		172.997	162.659	178.041	153.072
209		173.324	165.795	176.825	155.067
210		174.126	165.339	177.931	153.672
211		173.614	165.95	176.293	155.94
212		171.281	165.299	179.428	153.955
213		163.044	157.012	167.376	143.904
214		162.068	155.006	167.86	144.816
215		171.629	162.216	178.049	150.539
216		175.678	165.52	175.873	155.269
217		175.773	167.314	176.066	156.161
218		174.634	166.152	176.142	155.337
219		170.377	164.022	173.213	153.367
220		165.513	162.637	167.863	150.999
221		158.367	157.4	161.617	148.024
222		146.412	150.932	146.543	137.076
223		142.244	149.174	142.691	137.733
224		135.611	145.516	134.985	132.765
225		135.763	144.739	133.914	131.64
226		130.789	141.044	129.829	129.427
227		129.062	133.518	124.672	117.833
228		129.146	130.448	123.757	114.565
229		131.654	126.968	123.877	107.727
230		133.149	127.523	123.272	106.792
231		135.308	128.229	123.076	107.434
232		138.453	126.753	128.376	109.376
233		139.949	126.846	129.995	108.629
234		140.528	126.716	130.362	106.324
235		141.405	127.807	131.448	107.103
236		141.592	127.014	130.603	106.11
237		143.329	127.302	130.263	106.027
238		140.558	124.755	132.682	109.657
239		139.395	123.887	131.263	107.513
240		142.337	127.067	129.731	105.052
241		141.69	127.145	129.571	104.203
242		142.031	126.167	128.921	102.894
243		141.301	125.522	127.315	101.353
244		138.509	122.107	128.598	103.012
245		137.341	122.072	128.711	103.683
246		136.532	123.838	128.405	104.668
247		135.37	124.05	128.4	105.564
248		137.532	127.447	126.857	103.31
249		137.656	127.358	126.077	102.835
250		137.922	127.686	126.376	103.721
251		136.291	126.933	124.382	103.61
252		134.41	124.803	126.517	106.194
253		134.046	125.331	127.25	107.036
254		133.974	125.701	127.089	107.174
255		133.664	126.036	127.061	107.036
256		134.68	127.897	126.039	105.378
257		133.97	126.828	125.345	105.333
258		131.957	125.17	123.555	104.151
259		129.005	123.461	121.144	103.061
260		127.098	122.466	119.612	103.91
261		118.8	117.812	113.496	102.791
262		114.839	119.786	112.168	107.397
263		117.365	122.646	113.245	109.342
264		120.529	127.83	121.045	119.323
265		135.356	137.92	138.172	133.125
266		138.117	139.333	141.084	134.909
267		143.274	142.583	147.191	138.471
268		146.666	146.057	149.649	138.228
269		147.871	145.536	153.028	140.437
270		159.828	155.197	164.337	150.355
271		157.826	153.752	163.025	148.094
272		159.066	154.073	164.351	148.866
273		160.461	155.167	166.675	150.339
274		161.498	157.026	168.065	149.72
275		167.7	161.966	176.394	155.608
276		168.915	161.577	176.71	156.611
277		169.539	163.445	175.813	158.167
278		169.484	163.443	176.674	158.37
279		167.895	163.37	176.566	157.711
280		164.221	159.975	171.794	151.994
281		162.425	159.139	170.987	151.756
282		164.3	159.778	171.059	152.238
283		165.249	160.16	172.772	151.233
284		168.188	162.251	174.565	153.924
285		174.891	166.442	174.826	157.812
286		172.421	165.208	172.371	157.66
287		169.914	163.528	171.246	155.1
288		165.184	161.247	169.195	154.513
289		159.932	155.905	162.299	151.659
290		159.262	158.017	161.201	151.656
291		156.968	157.425	159.579	151.087
292		154.267	156.432	157.22	150.969
293		149.729	153.762	152.524	149.538
294		140.62	147.62	144.631	146.805
295		138.081	145.464	140.802	143.8
296		133.03	140.79	135.668	139.37
297		130.454	138.846	132.96	136.7
298		127.8	136.557	129.065	132.889
299		120.008	130.394	118.509	124.464
300		119.86	129.883	116.358	121.71
301		121.29	126.966	117.289	117.425
302		122.945	124.079	118.764	113.686
303		125.106	122.158	120.373	110.891
304		130.409	121.514	120.479	104.927
305		132.582	120.143	121.71	104.19
306		133.617	117.876	122.482	107.197
307		135.236	119.621	123.639	108.279
308		139.69	123.542	126.801	107.613
309		138.817	124.371	124.869	105.979
310		140.231	123.885	128.892	106.883
311		139.523	123.014	127.618	103.929
312		138.747	121.708	127.654	103.201
313		135.198	119.706	127.379	105.817
314		135.679	120.169	125.023	103.301
315		133.258	120.042	122.954	104.826
316		131.113	118.831	120.977	104.976
317		127.223	116.341	118.248	102.195
318		118.072	112.52	109.14	99.1367
319		114.58	112.07	106.004	98.4527
320		106.889	108.442	103.868	100.242
321		103.224	107.687	103.192	103.465
322		101.326	106.394	101.806	102.344
323		103.102	107.999	102.591	102.608
324		104.126	108.781	101.168	98.8708
325		106.013	109.905	100.581	99.1644
326		107.024	111.816	100.997	99.5462
327		106.856	110.128	99.5823	97.996
328		103.956	109.261	97.5171	96.596
329		103.536	108.372	97.6633	96.1459
330		100.442	107.657	95.4917	95.7365
331		97.7437	106.704	93.1406	95.982
332		96.389	109.037	92.4046	99.8646
333		94.0516	110.496	87.2013	97.5267
334		91.2847	110.239	88.1935	103.504
335		92.5587	111.274	88.8878	105.708
336		93.4974	112.429	93.6509	111.797
337		100.473	118.993	101.095	118.809
338		103.945	122.046	105.526	122.062
339		113.405	128.446	113.746	125.086
340		117.616	129.464	118.205	128.898
341		120.735	130.173	120.629	128.535
342		132.757	135.582	133.248	133.578
343		134.22	136.84	134.435	132.672
344		142.421	141.49	144.961	138.79
345		146.998	143.728	147.095	140.58
346		151.325	145.45	154.054	143.082
347		157.31	154.634	160.114	146.691
348		154.415	150.748	156.905	142.584
349		151.18	147.392	155.195	141.162
350		151.676	146.651	157.831	142.503
351		152.527	145.479	159.055	143.005
352		160.89	155.935	168.041	148.875
353		158.474	155.628	168.176	146.553
354		149.719	149.686	159.454	142.704
355		149.208	151.231	158.976	143.444
356		149.45	151.435	158.762	145.752
357		148.195	151.349	156.235	144.552
358		149.08	150.745	160.119	146.978
359		148.932	152.884	153.751	141.872
360		149.719	151.619	160.708	147.168
361		152.949	155.224	159.357	146.518
362		157.424	157.087	163.026	144.767
363		159.942	159.269	166.68	150.004
364		155.204	156.231	163.524	146.526
365		158.39	159.339	163.088	147.937
366		155.017	155.649	160.848	148.024
367		154.827	155.993	160.986	148.392
368		155.503	158.069	160.447	149.068
369		157.079	160.745	160.386	149.052
370		156.477	159.592	161.678	149.002
371		155.846	161.402	158.579	148.358
372		154.98	161.158	156.524	147.881
373		150.397	157.456	151.751	144.533
374		148.518	155.95	149.041	144.736
375		146.824	154.488	147.993	144.662
376		142.391	152.815	143.542	143.639
377		137.257	149.78	136.892	138.876
378		135.74	148.314	134.626	137.316
379		132.805	145.682	131.701	135.128
380		123.027	137.713	117.216	121.071
381		120.272	133.859	114.872	117.902
382		120.747	131.411	113.611	112.289
383		117.651	128.065	115.269	114.545
384		124.686	132.864	115.744	110.014
385		129.519	133.997	119.057	110.76
386		129.592	134.516	120.019	111.364
387		130.185	134.161	120.523	111.284
388		128.316	131.13	124.51	115.529
389		128.658	131.349	123.751	114.529
390		132.739	136.841	122.214	110.866
391		132.668	136.7	122.18	110.846
392		132.59	135.797	121.764	109.882
393		131.408	134.287	120.704	109.016
394		131.638	134.106	120.576	108.827
395		130.987	133.453	119.951	107.806
396		130.733	133.557	119.775	107.586
397		130.088	132.219	118.322	105.613
398		129.829	132.806	118.273	105.367
399		129.356	132.202	117.685	104.887
