# Supplementary material for: Exploring the potential of the sit-to-stand test for self-assessment of physical condition in advanced knee osteoarthritis patients using computer vision
Source: Front Public Health. 2024 Feb 7;12:1348236. doi: 10.3389/fpubh.2024.1348236 (PMC10880867; doi:10.3389/fpubh.2024.1348236)
Supplement: Supplementary file 2 [file Data_Sheet_1.ZIP › Supplementary Materials/Time series data/48_angel_order.xls]

## Sheet: Sheet1
Unnamed: 0		R_HIP_ANGEL	R_KNEE_ANGEL	L_HIP_ANGEL	L_KNEE_ANGEL
0		134.658	106.223	135.859	108.444
1		137.286	107.86	135.655	109.779
2		138.54	106.867	137.045	108.368
3		137.66	104.482	135.988	107.109
4		139.358	106.18	136.781	109.057
5		137.679	103.82	136.653	107.996
6		138.889	104.259	136.943	106.64
7		139.501	103.918	137.606	107.387
8		138.329	101.726	136.18	106.7
9		139.575	101.766	136.592	106.27
10		140.982	101.733	137.423	107.846
11		140.556	101.038	137.254	107.513
12		139.845	100.326	136.435	107.634
13		140.046	100.813	136.583	107.984
14		138.117	99.7647	134.72	107.772
15		137.322	100.003	133.732	106.877
16		136.762	99.7676	133.546	107.19
17		134.391	98.857	131.27	106.353
18		132.484	98.9346	128.811	105.889
19		124.931	96.8696	122.379	104.185
20		121.655	96.6765	118.427	102.393
21		117.241	95.845	114.121	101.434
22		110.597	94.4986	107.733	99.4954
23		105.7	95.0168	102.098	97.3638
24		94.2706	94.0524	91.0046	97.2839
25		91.2299	94.7274	89.0072	98.8389
26		89.4044	95.6404	87.3594	99.8583
27		85.8027	95.9087	83.2888	98.3195
28		84.3671	97.8016	82.0191	99.8365
29		84.0211	99.6124	81.5763	100.873
30		85.5505	102.053	83.7146	103.627
31		86.3594	103.599	84.6644	104.913
32		88.5943	106.346	87.1926	107.716
33		92.5254	111.91	92.2967	112.57
34		97.2788	115.24	96.4212	114.311
35		99.27	117.766	100.078	118.251
36		102.061	120.2	102.991	120.65
37		106.714	122.776	106.988	122.062
38		118.957	131.61	118.638	129.418
39		121.165	133.62	121.725	131.571
40		124.89	135.565	124.759	133.093
41		129.603	139.454	128.132	133.888
42		136.279	144.364	135.332	138.082
43		142.086	147.519	140.525	139.241
44		146.311	148.318	145.691	140.662
45		154.837	150.97	154.728	145.037
46		160.187	152.233	159.98	147.234
47		168.812	154.893	169.967	151.848
48		171.191	155.379	172.786	152.437
49		171.903	155.989	175.21	153.447
50		170.966	154.048	176.394	153.013
51		171.522	154.459	178.713	153.266
52		171.809	154.066	178.869	152.584
53		173.254	154.47	177.09	152.012
54		172.202	153.93	177.317	150.96
55		172.701	153.716	174.456	150.031
56		168.667	150.838	168.78	146.995
57		165.506	148.532	165.263	145.363
58		162.358	146.411	162.017	142.754
59		158.88	144.778	158.774	141.957
60		155.252	142.408	154.062	139.432
61		147.025	138.465	145.384	135.309
62		142.689	135.481	140.197	132.803
63		136.891	133.168	135.37	131.931
64		132.554	130.94	131.046	131.009
65		127.535	129.21	125.924	128.987
66		116.748	124.156	115.014	125.164
67		110.82	121.213	109.619	121.952
68		109.237	121.148	108.49	123.32
69		104.599	117.164	103.369	119.987
70		95.7913	109.317	95.1122	114.304
71		91.4999	106.374	90.3103	110.437
72		90.2374	104.006	89.1072	108.425
73		88.0113	102.13	87.0977	106.217
74		87.2114	99.8328	85.8295	104.215
75		88.0246	97.6933	87.3375	101.469
76		89.9819	96.4458	87.4943	100.209
77		90.355	95.6856	88.7432	99.7511
78		93.8251	95.4119	91.2278	98.9512
79		97.1632	95.6743	93.57	98.2711
80		106.391	94.6073	101.548	95.8636
81		110.725	93.6969	105.724	95.3751
82		114.198	94.2062	108.91	95.5701
83		117.928	94.0061	112.234	95.6899
84		124.364	95.3822	117.81	97.0975
85		126.494	95.9572	119.887	97.4812
86		129.262	96.3884	122.199	97.7152
87		131.674	97.1738	124.182	98.2617
88		132.616	97.1859	125.209	98.7258
89		135.139	99.4585	126.821	99.6254
90		135.262	98.7252	126.954	99.9564
91		133.924	98.6344	124.656	99.5745
92		132.497	97.7833	123.571	99.3693
93		130.708	96.0298	122.589	97.6258
94		124.071	94.8816	116.098	96.4948
95		120.235	92.8659	111.422	94.9616
96		118.56	92.9643	109.813	95.2815
97		114.652	92.129	107.125	95.6187
98		103.545	89.7112	99.8662	96.9598
99		102.316	92.056	96.0249	94.9273
100		96.0261	90.7824	90.5218	94.9845
101		92.9262	90.9171	87.9503	96.4206
102		87.576	90.9078	83.6286	95.8425
103		77.3812	89.3268	77.8191	98.3464
104		75.0559	90.675	75.9128	99.4262
105		74.4574	92.1251	75.4092	101.082
106		73.4314	93.5197	73.9018	101.289
107		71.9129	94.9534	72.3768	101.984
108		74.0038	100.456	75.7605	108.784
109		73.5281	100.934	75.0373	110.195
110		76.1673	105.038	78.4263	113.348
111		77.884	108.77	80.3231	117.465
112		84.1907	113.417	86.5972	123.004
113		86.8342	116.023	89.3247	124.914
114		89.6012	118.37	91.4588	126.101
115		93.1587	120.472	94.9546	128.392
116		100.378	123.728	99.7011	127.468
117		105.848	127.726	107.592	133.107
118		110.427	130.528	110.84	134.672
119		111.956	130.468	113.075	135.955
120		117.225	133.339	118.75	138.372
121		123.858	137.197	125.181	140.95
122		138.123	144.707	139.035	146.805
123		144.157	146.667	145.767	149.545
124		149.781	148.614	151.943	150.953
125		156.29	152.754	156.097	150.963
126		163.712	151.941	162.61	151.331
127		170.166	156.135	168.191	154.137
128		172.943	154.702	171.614	155.111
129		176.367	158.14	175.667	157.733
130		178.556	157.938	176.443	156.283
131		174.538	158.742	175.235	157.892
132		174.672	158.834	173.649	160.18
133		174.63	158.238	173.889	158.839
134		174.084	157.737	173.302	159.019
135		176.667	155.923	178.008	156.533
136		177.145	155.674	175.649	158.546
137		177.964	157.501	175.719	158.483
138		176.325	155.42	175.351	156.673
139		168.544	153.456	168.362	154.823
140		163.122	149.41	163.609	151.676
141		150.919	141.765	155.024	148.474
142		142.423	137.803	146.731	146.222
143		137.12	134.939	141.665	144.89
144		128.861	132.958	131.728	140.954
145		125.414	131.555	127.059	138.649
146		120.924	129.759	123.134	138.428
147		120.038	129.577	122.291	137.529
148		118.538	127.9	117.804	133.447
149		109.875	121.338	109.79	127.298
150		106.46	117.177	106.138	122.834
151		102.842	113.789	103.014	119.644
152		99.5999	110.321	100.059	117.158
153		97.2095	104.948	97.5515	112.586
154		94.9269	101.437	94.9349	109.146
155		95.7764	99.8676	97.0469	109.495
156		93.1969	96.2961	93.9268	104.169
157		97.4129	96.7793	97.2486	104.329
158		101.605	94.744	100.283	101.102
159		105.53	94.754	103.041	100.665
160		109.684	94.1876	106.414	100.114
161		114.785	96.785	109.364	97.7449
162		119.714	97.7322	113.411	99.6094
163		131.732	99.5405	124.747	100.327
164		136.188	101.043	128.298	101.019
165		136.575	99.7982	128.937	100.646
166		137.093	99.8364	130.773	103.261
167		138.201	100.347	133.263	104.336
168		138.937	101.218	133.383	104.294
169		139.056	100.896	133.765	103.863
170		139.918	102.584	133.463	104.651
171		140.104	103.102	132.778	104.009
172		138.773	101.883	132.688	103.77
173		137.594	99.7617	131.583	102.481
174		137.59	100.961	131.721	103.71
175		136.641	98.9162	130.6	101.976
176		133.892	99.3327	129.153	103.142
177		130.452	99.2041	123.056	100.263
178		124.494	94.6815	120.087	99.8623
179		121.772	94.2293	116.551	98.5181
180		115.785	92.2862	112.49	98.762
181		107.072	91.0487	105.065	98.0532
182		102.319	91.6355	100.998	99.6974
183		99.159	92.7983	97.3283	99.7314
184		93.1054	92.1563	92.5797	99.8967
185		89.2767	92.76	90.0819	101.399
186		81.2822	94.4906	82.5775	101.504
187		80.1556	96.533	81.3522	104.853
188		79.4082	98.4703	80.3414	106.457
189		78.0555	100.147	79.0615	107.08
190		77.2321	102.167	79.9841	110.31
191		83.5969	109.166	85.3767	117.599
192		84.7363	111.167	87.0899	119.195
193		87.1657	114.398	89.3484	120.886
194		90.8168	119.879	94.8228	127.657
195		100.644	123.94	102.444	129.122
196		101.686	127.933	105.877	135.773
197		108.366	131.51	112.524	139.344
198		112.91	135.171	116.435	141.627
199		116.445	138.246	120.247	144.316
200		129.371	144.092	132.653	149.759
201		134.244	147.418	137.934	152.673
202		141.392	150.829	143.922	153.82
203		146.141	152.154	146.319	152.114
204		150.701	153.824	151.503	154.546
205		161.005	155.156	159.775	156.4
206		165.698	159.657	165.83	159.694
207		168.63	157.272	166.772	159.877
208		170.534	158.466	166.543	159.622
209		168.253	156.111	168.496	158.333
210		167.583	154.542	167.51	157.754
211		165.087	154.536	167.42	157.291
212		166.441	154.21	166.708	155.398
213		164.109	152.897	165.296	155.288
214		161.204	150.805	163.459	154.257
215		157.835	147.862	160.732	151.763
216		146.512	141.129	145.757	144.815
217		140.194	136.135	139.65	141.055
218		137.054	135.388	142.31	146.534
219		128.386	133.278	129.344	140.875
220		125.118	132.545	126.459	140.539
221		121.825	131.486	125.933	142.193
222		119.698	131.535	120.663	137.58
223		110.301	126.512	114.219	137.271
224		107.459	125.107	111.808	135.853
225		105.279	123.728	108.784	133.352
226		100.773	119.669	105.324	131.656
227		98.7284	117.404	103.672	129.952
228		92.9995	112.283	97.8832	125.058
229		90.5551	109.872	95.2385	122.342
230		93.1868	109.887	96.4219	119.937
231		89.7708	105.9	93.5453	116.688
232		91.473	104.995	95.3958	116.418
233		98.4819	101.288	96.1539	105.08
234		102.598	101.982	98.3148	104.691
235		102.885	99.0112	101.608	103.441
236		107.366	100.023	104.812	103.024
237		112.932	97.4382	108.738	100.864
238		116.233	99.0909	108.378	97.6968
239		120.329	97.4035	115.481	99.694
240		121.035	96.9721	117.94	101.902
241		123.91	96.8727	120.513	101.701
242		128.723	96.9938	124.205	100.557
243		130.857	98.0475	125.01	101.078
244		133.594	99.2415	127.478	101.848
245		134.033	98.9666	127.96	102.277
246		134.147	98.3512	128.075	101.231
247		136.094	99.2426	130.612	103.31
248		135.432	98.0565	130.406	102.283
249		134.078	97.1791	128.609	101.288
250		132.634	96.9659	127.809	101.667
251		130.603	95.5247	125.045	100.964
252		129.109	95.7036	123.674	100.775
253		127.698	95.5244	122.316	100.534
254		124.022	95.4371	120.487	102.666
255		119.428	93.5772	117.124	101.914
256		116.587	95.9728	111.319	100.997
257		110.038	95.4153	106.411	100.455
258		100.423	92.6496	100.957	102.576
259		94.9812	93.4993	97.2084	105.048
260		90.4577	94.5973	93.8201	106.337
261		80.7904	98.1782	85.2025	109.483
262		79.9962	100.05	83.5357	110.745
263		78.4929	100.632	82.4926	112.105
264		76.5577	102.721	80.2335	112.232
265		82.0051	109.082	85.5856	119.55
266		84.8408	112.6	89.5654	122.507
267		88.394	116.116	93.263	127.078
268		92.3462	119.691	96.8231	129.448
269		101.874	126.682	104.921	134.487
270		106.222	130.325	108.521	135.624
271		111.506	133.605	113.854	139.065
272		116.156	135.791	118.05	140.888
273		124.853	140.617	126.594	143.892
274		144.813	147.862	147.13	151.547
275		151.396	150.094	149.955	149.742
276		159.378	152.147	157.847	151.987
277		165.534	157.606	164.555	154.548
278		172.354	157.122	172.875	156.666
279		174.514	157.867	175.793	156.727
280		176.437	158.076	175.311	156.588
281		176.004	158.124	179.47	159.143
282		176.461	157.33	179.188	158.52
283		175.118	157.699	177.287	159.559
284		176.056	156.665	177.918	158.307
285		176.476	156.972	176.31	160.219
286		176.109	156.055	176.612	160.122
287		177.44	156.615	177.587	158.832
288		172.887	156.457	174.603	158.399
289		170.013	153.949	169.608	157.497
290		165.027	150.207	166.306	155.265
291		158.957	147.483	159.734	151.8
292		142.8	138.303	146.028	147.534
293		138.398	137.995	140.817	145.234
294		134.479	134.902	137.814	144.168
295		126.603	130.136	130.902	141.95
296		126.084	131.02	124.932	134.811
297		114.348	124.958	117.723	135.731
298		114.659	126.148	115.479	131.865
299		106.455	121.317	109.99	130.43
300		105.381	120.679	106.306	126.788
301		102.324	116.587	103.076	123.57
302		95.6755	107.61	97.4703	114.74
303		94.7887	105.289	95.7276	111.142
304		93.1262	102.279	93.7449	107.729
305		93.9708	100.188	93.572	103.976
306		97.3449	99.5578	96.9892	103.796
307		98.7984	96.5584	99.6065	103.3
308		107.903	102.515	103.26	101.886
309		110.321	99.5504	104.785	100.34
310		115.009	100.713	108.463	100.373
311		117.814	96.6049	115.26	101.544
312		121.997	97.7203	118.138	100.592
313		125.161	98.3987	121.998	101.93
314		127.329	98.2584	123.358	100.774
315		130.81	100.242	126.628	102.365
316		135.116	99.9983	131.366	102.65
317		136.841	100.972	132.44	102.921
318		137.392	100.224	132.969	103.399
319		138.514	102.014	133.336	103.206
320		137.444	100.385	132.579	102.821
321		136.816	100.727	131.537	102.888
322		137.042	101.257	130.17	99.7536
323		134.812	99.3238	130.694	103.931
324		134.154	100.688	127.544	100.293
325		125.882	95.6613	123.257	101.308
326		122.56	95.4946	119.711	100.566
327		122.855	97.2518	116.971	98.7638
328		114.935	93.1244	114.152	101.325
329		112.503	94.1938	111.494	101.507
330		98.5137	92.5195	100.39	101.488
331		93.8766	92.1027	95.8792	101.155
332		90.0832	93.174	93.1102	103.039
333		87.4213	93.6086	89.6902	104.15
334		80.8642	96.8876	82.7839	104.709
335		83.5605	100.058	82.6834	104.573
336		76.6544	98.3291	78.9326	105.008
337		79.0406	101.346	78.0895	105.732
338		78.8759	102.523	81.053	110.871
339		81.3047	107.227	83.1279	114.589
340		84.2013	110.047	86.1407	116.435
341		82.0891	111.021	83.5875	116.185
342		85.4751	114.051	87.3971	120.299
343		89.6025	116.402	91.6818	121.659
344		102.975	127.311	105.363	130.128
345		109.575	132.522	110.912	134.038
346		115.197	134.968	114.337	133.347
347		120.923	140.207	122.802	141.172
348		132.598	148.313	133.004	146.877
349		138.226	150.311	139.019	149.45
350		142.967	150.581	140.618	146.43
351		147.063	152.232	144.454	148.005
352		153.992	154.429	150.999	150.067
353		163.201	157.885	160.197	153.585
354		166.898	157.729	165.964	156.547
355		168.801	158.596	164.898	155.462
356		171.358	159.524	169.348	157.969
357		171.247	157.585	170.131	157.984
358		170.4	154.229	167.745	155.576
359		167.921	151.191	163.216	150.472
360		168.869	152.543	164.598	152.64
361		167.417	151.443	163.599	152.158
362		164.705	151.48	161.938	150.852
363		162.485	148.297	162.234	152.632
364		160.76	148.069	160.385	152.205
365		156.468	145.212	157.05	150.902
366		151.162	142.612	151.573	147.106
367		142.173	140.411	144.883	147.278
368		136.188	136.954	139.348	145.371
369		133.886	136.991	137.311	146.103
370		129.922	134.32	128.405	135.858
371		124	130.578	125.929	138.092
372		108.456	121.524	112.262	133.814
373		109.938	123.32	110.426	130.874
374		104.996	120.481	107.207	129.269
375		100.931	116.439	102.77	124.31
376		97.378	112.201	99.5675	120.071
377		95.166	108.066	96.7777	116.088
378		93.7822	105.719	95.1658	112.861
379		92.1247	102.407	93.755	110.416
380		92.2297	99.6838	91.7832	104.06
381		94.0105	97.2407	93.467	102.355
382		99.908	98.9468	97.2137	100.627
383		102.469	98.6647	99.2349	99.6285
384		105.427	98.4821	101.378	99.4306
385		109.61	98.0117	104.694	97.5605
386		118.511	98.1884	110.816	95.5602
387		122.16	100.003	114.126	96.5546
388		122.732	100.54	112.878	95.0589
389		122.782	97.9049	117.172	96.6048
390		125.397	97.3792	118.586	95.5271
391		127.151	99.7477	116.638	93.5006
392		127.039	97.2378	119.246	93.9701
393		127.159	96.8171	118.905	94.0173
394		126.683	96.5464	118.589	94.2108
395		126.03	95.1199	117.484	92.1488
396		126.267	95.9156	117.333	93.019
397		125.938	95.4237	116.535	92.5392
398		125.473	93.653	115.946	91.5154
399		124.871	94.5081	115.206	92.3371
