# Supplementary material for: Exploring the potential of the sit-to-stand test for self-assessment of physical condition in advanced knee osteoarthritis patients using computer vision
Source: Front Public Health. 2024 Feb 7;12:1348236. doi: 10.3389/fpubh.2024.1348236 (PMC10880867; doi:10.3389/fpubh.2024.1348236)
Supplement: Supplementary file 2 [file Data_Sheet_1.ZIP › Supplementary Materials/Time series data/49_angel_order.xls]

## Sheet: Sheet1
Unnamed: 0		R_HIP_ANGEL	R_KNEE_ANGEL	L_HIP_ANGEL	L_KNEE_ANGEL
0		133.278	119.807	124.09	94.093
1		132.137	117.885	122.309	91.2103
2		132.1	118.423	122.418	92.3782
3		131.58	117.671	122.124	91.5682
4		131.587	117.973	121.356	90.6777
5		131.289	119.202	121.209	92.4805
6		131.254	119.57	121.183	93.0309
7		131.157	119.017	120.836	92.4898
8		131.151	119.481	120.665	92.7702
9		130.475	118.904	120.148	92.1691
10		130.378	117.862	119.329	90.6081
11		130.239	119.424	119.503	92.2366
12		128.637	117.936	118.088	90.9126
13		128.152	116.474	117.774	89.3594
14		128.444	116.316	117.722	88.8839
15		127.057	116.183	115.755	87.8231
16		126.305	117.032	115.175	88.7776
17		125.303	114.605	113.862	87.4369
18		122.389	113.005	109.874	85.295
19		121.341	112.344	108.229	84.1626
20		120.108	112.755	107.125	84.3849
21		116.468	109.395	102.456	79.8713
22		115.402	109.917	100.681	80.9128
23		111.276	105.067	96.4791	76.8646
24		111.304	103.785	95.1203	76.6529
25		108.061	101.91	90.6168	75.5591
26		107.86	103.628	89.9569	76.1218
27		104.436	101.715	86.8754	73.1873
28		105.915	106.337	86.8311	76.0068
29		102.662	103.001	83.7324	73.4318
30		103.223	103.937	84.0624	74.8303
31		104.212	106.152	85.4794	77.2695
32		107.52	113.502	89.3169	82.421
33		107.906	114.733	89.549	82.7746
34		108.895	115.962	90.6686	84.0703
35		110.774	119.739	92.914	89.0126
36		110.471	120.271	92.0961	89.4657
37		115.347	125.64	96.9878	94.779
38		112.004	123.188	92.8396	91.2391
39		115.28	126.632	95.0695	94.027
40		117.446	128.638	97.2812	96.7121
41		120.752	132.336	100.684	100.148
42		123.625	136.425	103.716	103.458
43		126.007	140.158	105.892	106.151
44		127.233	141.972	106.838	107.333
45		128.909	144.175	108.824	109.812
46		133.089	150.188	113.249	115.958
47		134.555	152.019	115	118.361
48		135.454	153.09	115.726	119.149
49		138.204	155.173	119.742	123.371
50		140.613	156.83	122.879	126.085
51		142.213	158.06	125.24	127.781
52		146.146	159.293	130.499	131.382
53		147.085	159.144	131.737	131.96
54		148.097	159.201	133.948	133.41
55		148.88	158.607	134.995	133.462
56		148.757	157.794	134.866	132.844
57		149.375	157.949	135.208	132.101
58		148.528	157.133	133.948	130.828
59		146.996	155.718	133.14	128.182
60		146.024	153.898	132.164	126.783
61		144.92	153.055	131.065	125.558
62		142.005	149.881	125.494	117.985
63		142.027	151.198	127.001	120.824
64		137.548	145.758	121.442	114.474
65		136.662	143.714	120.103	113.004
66		133.934	141.48	117.186	109.503
67		134.066	142.484	119.932	113.704
68		130.338	138.921	114.841	107.405
69		130.109	138.441	116.597	110.047
70		128.416	138.001	113.574	106.17
71		127.563	136.75	112.581	105.293
72		125.9	135.201	112.386	106.41
73		121.911	131.376	108.362	103.064
74		120.452	129.094	106.49	100.561
75		120.236	128.813	105.642	99.6528
76		117.211	126.285	103.835	98.2659
77		117.935	126.625	103.792	98.0621
78		116.765	124.704	103.313	97.3373
79		115.593	123.225	101.954	95.5403
80		114.287	120.582	99.9334	92.858
81		114.252	120.348	99.4145	92.2926
82		113.403	119.201	98.9903	91.7532
83		112.95	117.491	97.9059	88.7871
84		112.187	115.072	97.6572	87.2043
85		112.227	113.048	95.5537	82.6229
86		109.51	105.392	93.108	76.4332
87		108.119	103.658	91.8179	74.7539
88		108.951	103.853	92.2601	75.4758
89		110.83	105.267	94.4749	76.8796
90		109.387	102.939	92.9853	73.2184
91		111.406	104.888	95.5637	74.947
92		115.25	109.264	99.9402	77.5055
93		119.883	108.782	104.679	76.7265
94		118.841	105.416	103.373	73.9328
95		120.891	105.926	105.592	75.6142
96		121.529	106.363	107.616	77.983
97		122.617	107.616	108.745	79.5703
98		122.158	108.642	108.927	79.4023
99		123.847	111.574	109.431	79.3185
100		121.435	109.406	107.631	79.0198
101		121.168	110.375	106.286	79.9569
102		121.273	110.605	107.353	80.5266
103		121.032	111.069	107.177	82.7315
104		119.375	109.845	104.802	80.2305
105		115.351	106.705	102.115	79.0445
106		116.857	108.863	102.402	81.0541
107		108.652	103.77	97.3459	79.976
108		106.009	101.724	93.7363	76.4132
109		106.655	102.307	93.3415	76.4971
110		105.122	104.129	89.1789	75.1386
111		104.983	102.972	90.4432	76.538
112		104.636	103.062	90.3887	77.3952
113		102.401	103.283	87.8839	75.3596
114		103.78	105.61	86.7546	76.5129
115		103.726	105.04	86.4329	77.2667
116		105.102	107.893	89.3018	81.6988
117		105.229	110.404	89.5793	82.696
118		109.202	117.124	94.2932	88.7164
119		109.571	118.374	94.684	89.3514
120		115.864	127.584	103.606	102.172
121		118.239	130.228	105.385	103.758
122		119.818	131.158	105.965	104.248
123		124.82	135.967	109.782	107.32
124		126.932	137.685	111.312	108.94
125		130.834	141.39	115.673	113.087
126		133.724	144.997	118.84	116.578
127		141.7	153.659	126.833	125.068
128		143.556	155.274	128.331	126.757
129		145.989	157.67	130.975	129.686
130		150.293	160.781	136.016	134.728
131		152.51	161.986	138.657	136.924
132		155.045	163.461	143.095	140.478
133		157.105	164.715	145.016	141.674
134		162.016	165.803	152.954	147.352
135		163.423	165.873	155.182	148.442
136		164.629	166.198	156.776	148.531
137		166.141	164.92	159.268	149.595
138		166.505	165.078	160.057	148.929
139		166.432	164.93	160.171	148.84
140		166.904	164.834	160.978	149.335
141		165.001	163.592	156.758	144.756
142		164.101	163.256	154.955	142.683
143		162.676	162.261	153.019	141.115
144		157.34	158.736	142.732	131.17
145		154.693	157.65	140.869	130.367
146		155.324	158.889	143.21	133.281
147		153.292	157.529	141.153	131.833
148		144.391	150.987	130.43	122.877
149		139.903	149.785	122.544	116.201
150		138.323	146.596	123.443	116.684
151		132.053	142.248	114.62	109.805
152		132.836	143.054	117.057	111.147
153		130.596	140.99	114.101	108.223
154		124.261	136.399	106.867	102.29
155		118.649	129.196	102.791	99.8207
156		118.046	128.873	102.409	99.4421
157		115.382	124.567	100.686	98.2973
158		113.957	123.407	99.0615	97.0804
159		110.868	120.675	95.5053	92.6165
160		111.058	119.98	96.0479	93.6158
161		110.171	115.256	94.2654	87.4553
162		109.635	114.888	93.7299	86.4276
163		106.837	110.074	90.4739	81.1924
164		106.769	108.544	89.0987	79.4638
165		105.082	104.936	88.1929	76.3055
166		106.619	105.474	90.026	78.968
167		106.904	106.432	90.3664	78.6564
168		109.908	108.655	94.4043	79.4574
169		106.136	101.657	93.339	75.7558
170		107.454	102.001	94.5371	77.8064
171		107.942	102.246	96.5453	76.742
172		109.39	101.744	96.7351	77.2423
173		111.532	103.992	99.8764	79.4705
174		113.88	107.218	101.298	78.8581
175		116.271	108.165	104.651	81.5347
176		116.649	107.971	103.665	81.0365
177		116.336	109.458	103.283	80.911
178		115.314	107.744	105.648	84.9914
179		115.228	108.747	105.9	86.4095
180		113.689	106.298	104.694	83.9438
181		117.435	112.797	102.495	84.4132
182		116.763	113.902	101.71	85.959
183		117.166	115.584	101.329	87.0591
184		116.244	114.333	100.836	86.3086
185		115.155	115.653	98.3668	86.2929
186		113.475	114.227	97.2314	85.1322
187		108.592	106.899	94.8025	81.9683
188		113.369	114.293	94.5009	84.2988
189		110.33	112.593	91.0991	82.0361
190		109.277	111.115	90.2335	81.3663
191		110.807	114.988	95.3692	85.7943
192		110.41	114.899	93.0251	83.1093
193		113.1	118.603	96.9742	89.172
194		114.373	120.012	99.4641	91.9392
195		119.275	127.418	104.19	99.2067
196		122.333	131.746	107.096	102.114
197		127.016	137.309	111.998	106.533
198		133.967	144.268	118.428	113.25
199		135.667	146.067	118.055	113.038
200		139.147	149.523	122.593	118.704
201		140.076	150.652	123.272	119.578
202		147.922	158.294	132.256	129.35
203		150.535	160.382	135.513	132.484
204		152.713	162.003	137.898	134.349
205		158.453	165.489	147.937	143.899
206		160.127	166.359	150.495	145.585
207		161.609	166.822	152.615	147.045
208		162.974	167.142	154.929	148.302
209		165.304	166.618	159.193	150.709
210		166.14	166.743	159.728	150.214
211		166.439	166.288	160.197	150.305
212		165.567	164.964	160.192	149.3
213		165.442	164.832	159.092	148.285
214		164.817	164.384	158.448	147.814
215		164.222	163.905	156.711	146.092
216		159.276	160.018	149.208	139.26
217		157.439	158.848	146.323	136.893
218		154.967	157.325	142.872	133.707
219		149.555	152.735	135.655	127.389
220		147.192	150.835	132.446	124.349
221		144.827	148.913	128.728	120.388
222		141.457	146.385	124.359	116.518
223		133.514	139.252	115.582	108.053
224		130.525	137.099	113.665	106.201
225		121.195	128.128	103.07	96.5866
226		118.901	126.037	101.639	96.226
227		117.159	124.26	99.1615	94.1433
228		115.446	122.889	97.3857	92.6361
229		111.493	120.16	90.8093	85.9703
230		108.835	117.027	89.6517	85.066
231		108.651	114.696	91.1987	85.484
232		107.378	111.855	88.6678	81.6174
233		106.743	111.62	86.676	79.6101
234		106.155	110.235	86.1706	78.7588
235		104.277	108.168	83.9975	75.7398
236		105.978	107.576	89.3051	78.4494
237		108.693	112.481	90.3826	79.9168
238		108.341	111.527	90.8985	80.0202
239		110.374	111.767	93.6907	81.7101
240		110.399	112.05	95.0641	82.7287
241		110.68	111.122	95.5846	82.3937
242		112.057	111.739	97.1497	83.0087
243		113.166	111.597	99.8672	83.8784
244		112.859	110.729	99.5456	82.7912
245		112.046	109.075	98.6547	82.0318
246		110.361	108.226	97.2685	80.278
247		108.072	103.717	96.4693	79.9526
248		108.182	103.734	95.6664	78.5845
249		106.462	101.601	93.8057	76.2705
250		105.902	104.368	88.2165	72.6436
251		103.658	100.316	88.3653	73.3758
252		106.996	104.564	88.4448	73.3143
253		103.133	99.8837	86.8799	72.9707
254		107.412	105.061	86.2388	71.9226
255		108.066	106.456	87.137	72.9066
256		108.647	106.699	87.7293	73.7847
257		108.778	109.018	91.962	78.7722
258		113.552	114.538	92.3999	80.6847
259		115.951	117.517	94.8409	83.757
260		121.667	124.695	100.388	89.4178
261		124.062	128.407	103.01	93.1955
262		126.141	131.016	104.689	95.0328
263		134.596	141.16	114.696	107.154
264		137.377	143.994	118.415	111.092
265		140.616	147.191	121.747	114.433
266		146.571	153.081	129.375	122.026
267		148.883	155.023	133.186	125.212
268		151.933	157.144	136.953	128.679
269		153.635	158.114	139.712	130.891
270		158.868	161.12	146.975	136.377
271		162.01	163.044	152.263	142.094
272		163.458	163.205	153.562	142.404
273		162.188	162.608	152.486	139.366
274		164.456	163.376	155.922	142.804
275		162.911	161.855	152.692	138.518
276		162.573	162.441	152.702	138.756
277		162.806	161.551	153.791	140.049
278		161.604	160.716	151.385	137.841
279		158.514	157.983	146.041	132.253
280		152.946	154.542	139.532	127.197
281		152.991	154.7	139.534	128.59
282		147.676	151.066	132.675	121.511
283		146.765	150.66	131.947	122.79
284		138.748	144.255	122.514	115.348
285		136.824	142.141	120.518	113.703
286		134.594	140.709	118.582	111.709
287		128.402	135.06	112.487	106.727
288		127.218	134.087	112.03	106.099
289		124.528	131.107	110.265	105.447
290		120.409	126.423	106.439	102.2
291		111.456	117.836	97.4752	93.8339
292		110.289	115.326	97.677	94.3398
293		107.393	112.666	94.3517	90.8361
294		105.504	109.488	92.3491	87.5919
295		102.697	105.027	89.2861	81.9109
296		104.702	105.995	91.6113	83.0917
297		102.942	99.8095	89.1582	77.6735
298		101.197	98.0007	87.1288	74.1316
299		100.424	97.1459	87.087	73.5086
300		101.75	97.1044	89.6816	74.7583
301		100.805	96.2134	88.4337	72.2232
302		103.971	98.3138	91.7154	74.1242
303		103.696	97.5981	91.7024	72.8298
304		106.014	96.4253	95.5782	72.9216
305		107.78	96.626	97.7668	73.5736
306		109.945	95.2985	100.007	73.4804
307		111.966	97.3606	103.114	74.3404
308		112.522	96.9333	103.974	73.4216
309		112.739	96.629	104.182	72.1702
310		114.923	96.4019	105.863	72.7403
311		117.711	98.0172	108.367	73.5598
312		118.131	99.8816	110.086	75.3399
313		120.845	103.276	111.262	74.8975
314		123.402	103.605	115.048	77.6651
315		121.001	97.6474	114.16	74.4282
316		123.521	96.6137	114.605	71.8752
317		125.829	97.3077	116.432	72.2686
318		127.657	95.3528	116.866	71.4449
319		130.907	100.558	118.723	74.0349
320		131.509	99.4314	118.826	74.4262
321		132.322	100.881	118.599	73.8452
322		132.525	99.813	118.227	72.5917
323		133.599	101.273	119.602	74.3443
324		133.31	101.087	119.076	73.7177
325		132.501	100.596	117.247	71.7344
326		132.962	100.255	117.409	71.0883
327		134.396	101.096	118.478	71.8858
328		134.965	100.598	117.699	70.6275
329		135.693	102.512	118.684	72.9733
330		134.932	100.848	117.877	70.7413
331		134.879	100.437	116.783	70.8585
332		135.159	100.831	117.753	71.8937
333		134.176	100.15	117.159	71.1469
334		132.465	100.187	116.402	71.859
335		127.367	94.7633	115.281	68.98
336		127.151	95.5564	113.682	69.2233
337		124.719	94.59	112.489	69.0211
338		119.408	95.8746	106.601	69.0532
339		115.766	96.7515	102.999	70.0145
340		112.189	98.3822	99.8704	71.1975
341		106.091	97.0617	94.0979	73.6497
342		105.395	97.5474	92.9909	73.5292
343		105.061	99.7204	91.7335	74.5036
344		104.921	99.6839	91.4291	76.6419
345		103.34	101.788	89.2461	76.2581
346		104.726	104.119	90.4825	78.2428
347		106.716	107.764	92.8885	81.8671
348		108.397	113.089	94.1722	84.4236
349		111.692	117.83	97.799	90.1036
350		111.476	118.768	98.7747	93.4741
351		114.071	122.01	99.9535	94.2894
352		121.834	132.459	107.133	103.827
353		125.537	135.94	110.879	107.29
354		128.016	138.506	114.182	111.848
355		134.164	145.682	119.177	117.491
356		135.584	146.893	121.632	120.477
357		138.44	151.39	124.849	124.053
358		141.08	153.545	126.916	126.232
359		145.869	157.142	134.93	135.43
360		147.002	157.809	137.3	138.604
361		148.046	158.668	137.953	138.97
362		147.621	157.8	138.747	138.739
363		147.892	157.961	138.534	137.418
364		146.49	155.616	136.698	135.057
365		138.813	147.844	126.602	121.341
366		136.62	146.705	123.243	117.537
367		133.052	142.265	119.41	114.525
368		129.81	140.548	113.447	106.508
369		125.403	135.211	111.77	105.837
370		123.911	133.161	111.601	105.603
371		123.695	132.857	110.394	103.074
372		119.834	128.51	104.7	94.5323
373		115.008	123.799	100.093	91.0308
374		115.771	123.744	102.321	93.5294
375		111.993	117.697	98.3139	87.0794
376		111.576	116.04	98.8682	87.5937
377		109.562	111.802	97.6041	84.1833
378		111.341	112.431	99.4422	84.6998
379		110.416	108.283	99.3931	79.9131
380		109.529	101.374	100.757	78.1478
381		109.938	97.7048	101.178	73.2335
382		114.987	96.2395	104.237	69.5778
383		116.459	94.6229	105.18	66.7881
384		121.484	102.002	106.459	70.0326
385		121.616	101.5	107.269	69.6874
386		124.023	101.146	109.268	69.519
387		123.666	100.099	109.091	67.3132
388		125.807	101.924	109.649	67.0307
389		124.662	102.512	110.788	67.9532
390		124.585	101.111	110.335	67.4169
391		122.247	97.2586	113.5	70.4399
392		126.19	102.048	112.99	68.3841
393		131.426	99.7666	116.39	66.253
394		132.946	99.3276	117.209	67.0839
395		134.355	100.156	117.306	67.049
396		134.945	100.017	117.503	67.1424
397		134.732	99.7179	117.347	67.1397
398		135.024	100.672	117.794	67.7591
399		134.904	100.779	117.254	67.851
