# Supplementary material for: Exploring the potential of the sit-to-stand test for self-assessment of physical condition in advanced knee osteoarthritis patients using computer vision
Source: Front Public Health. 2024 Feb 7;12:1348236. doi: 10.3389/fpubh.2024.1348236 (PMC10880867; doi:10.3389/fpubh.2024.1348236)
Supplement: Supplementary file 2 [file Data_Sheet_1.ZIP › Supplementary Materials/Time series data/4_angel_order.xls]

## Sheet: Sheet1
Unnamed: 0		R_HIP_ANGEL	R_KNEE_ANGEL	L_HIP_ANGEL	L_KNEE_ANGEL
0		107.334	86.4945	98.4397	80.7507
1		108.221	87.9864	99.1159	83.0067
2		104.899	87.8644	95.5162	83.3515
3		105.419	88.2146	96.577	84.5865
4		102.031	87.1997	93.1534	85.0149
5		98.2242	88.6255	90.0678	87.872
6		95.2931	87.7971	87.1792	87.496
7		90.6717	86.1006	83.2656	86.4179
8		89.7937	88.8451	81.9043	88.3385
9		88.3164	91.1629	80.5862	92.5834
10		86.0137	95.0862	79.0054	96.3828
11		86.4113	97.6686	79.7303	99.5148
12		83.5989	97.5486	77.8543	101.289
13		86.6872	101.925	81.4547	105.468
14		84.8028	100.928	79.847	106.787
15		88.0665	102.766	83.1635	108.176
16		90.123	108.339	86.6223	115.115
17		93.4484	110.167	89.7175	115.031
18		96.7093	113.676	93.5155	117.85
19		95.3482	114.702	92.5087	120.833
20		95.7357	114.916	93.099	120.729
21		101.611	118.037	99.8104	125.523
22		101.878	117.895	100.165	123.277
23		105.825	117.138	102.58	120.793
24		109.796	119.977	107.251	123.075
25		115.297	123.218	113.085	124.665
26		116.073	122.733	114.105	125.514
27		130.007	130.154	128.09	128.954
28		133.209	130.592	132.442	129.683
29		144.409	137.856	143.848	132.212
30		147.96	141.336	147.354	134.911
31		149.315	143.784	149.023	135.909
32		152.758	145.821	151.85	136.251
33		153.168	145.669	152.802	136.276
34		155.473	147.217	154.764	136.649
35		160.288	151.821	159.502	141.16
36		162.444	152.913	161.706	141.889
37		162.576	154.01	162.278	143.694
38		163.451	153.786	162.475	142.481
39		163.916	154.099	162.839	143.102
40		163.651	153.698	162.867	142.074
41		164.762	154.878	163.189	142.787
42		163.815	154.269	162.969	143.325
43		163.513	154.957	162.28	142.934
44		161.671	153.925	160.362	142.234
45		160.217	153.69	158.718	140.403
46		158.203	152.486	157.094	140.343
47		155.628	150.478	153.453	135.373
48		155.27	152.547	152.461	137.265
49		153.593	150.733	151.426	136.709
50		149.838	147.626	148.728	136.569
51		150.072	149.28	146.364	134.132
52		146.704	144.576	142.633	130.918
53		144.723	143.775	141.45	131.608
54		137.418	137.987	134.488	128.346
55		135.473	135.157	133.356	127.35
56		132.45	134.95	129.854	127.624
57		130.815	132.799	128.23	126.661
58		129.002	131.59	125.438	125.562
59		123.834	126.79	122.055	123.873
60		122.01	124.974	119.88	122.08
61		118.206	123.817	117.385	122.302
62		116.308	120.164	114.364	118.527
63		114.857	119.155	112.389	116.937
64		112.506	115.696	109.16	111.88
65		113.37	116.07	110.666	112.903
66		110.957	114.79	109.899	112.228
67		110.92	114.593	109.821	111.803
68		107.193	110.795	107.533	109.558
69		107.345	105.67	105.101	101.208
70		105.135	107.355	105.149	103.033
71		106.285	106.789	105.607	100.681
72		105.523	104.001	104.778	98.116
73		109.839	107.999	107.462	100.801
74		108.311	105.182	105.375	96.9341
75		110.076	105.44	107.673	98.6895
76		116.044	109.147	110.682	98.7837
77		115.923	109.339	111.757	98.7506
78		118.728	109.87	112.761	97.8199
79		117.347	107.895	110.906	94.6197
80		119.206	108.441	112.661	96.3439
81		118.826	108.979	112.721	96.6323
82		119.708	109.676	105.946	88.7055
83		121.443	112.149	107.867	92.4249
84		116.022	105.728	106.287	88.6534
85		117.114	108.211	108.386	93.4769
86		113.198	104.599	104.169	88.3388
87		111.986	104.417	105.07	91.2223
88		115.202	106.088	105.629	90.7828
89		116.522	111.319	105.214	93.3865
90		110.524	107.299	105.182	98.1993
91		114.098	112.332	108.045	101.015
92		112.988	111.569	105.293	99.7379
93		108.355	110.616	103.854	102.484
94		104.598	108.225	100.947	100.543
95		106.805	113.457	103.67	104.507
96		106.507	118.274	105.819	112.521
97		105.14	117.68	104.501	112.985
98		106.167	120.488	102.876	114.764
99		104.963	119.317	102.102	115.567
100		106.791	122.403	105.141	119.658
101		111.025	127.716	106.461	120.511
102		115.154	131.435	111.366	124.453
103		116.506	132.471	112.15	123.481
104		119.672	136.588	111.216	124.057
105		119.126	136.331	111.241	124.02
106		122.984	139.905	114.222	127.645
107		129.73	146.009	119.576	129.035
108		136.19	148.578	127.541	132.206
109		139.143	152.339	129.883	133.152
110		144.197	154.315	136.919	137.778
111		148.327	153.496	140.663	138.639
112		149.26	155.623	141.672	138.661
113		151.061	150.281	151.363	141.263
114		150.722	151.758	151.327	143.754
115		153.763	154.472	154.77	144.675
116		157.144	157.293	156.124	145.04
117		159.023	155.549	159.314	145.52
118		159.034	153.512	159.126	142.652
119		157.726	153.15	159.139	142.636
120		161.649	155.423	162.179	144.677
121		159.966	154.284	161.354	143.98
122		156.816	153.86	159.205	146.043
123		159.624	154.936	161.445	145.086
124		161.405	155.295	162.776	146.68
125		158.812	154.58	161.482	147.271
126		157.496	154.874	161.575	144.822
127		157.884	154.029	161.755	144.818
128		155.869	152.279	160.962	145.539
129		153.433	149.584	157.737	145.685
130		154.498	156.786	151.528	140.833
131		150.789	152.531	147.843	140.97
132		153.511	155.561	150.302	141.152
133		150.885	151.194	148.447	136.466
134		145.962	148.777	144.015	134.429
135		143.43	146.274	138.303	132.857
136		140.96	145.251	135.274	131.7
137		136.481	143.107	132.128	130.672
138		136.905	141.768	131.677	127.389
139		132.322	140.805	127.007	125.998
140		131.677	138.824	127.113	125.474
141		127.935	134.465	124.894	123.627
142		124.945	134.875	119.211	120.23
143		123.05	133.557	118.107	119.636
144		120.557	132.288	115.208	118.391
145		120.297	130.905	115.303	118.257
146		110.671	121.283	105.706	109.835
147		114.387	122.459	107.06	110.224
148		115.028	122.31	111.231	111.527
149		112.814	119.125	104.825	103.981
150		110.999	115.944	105.506	101.591
151		106.23	109.374	105.841	100.341
152		112.026	111.657	109.545	103.592
153		113.189	109.732	109.012	99.5736
154		114.281	109.635	111.644	101.417
155		118.87	113.051	115.149	103.232
156		123.084	118.354	111.601	96.5806
157		120.793	114.71	108.239	90.0907
158		120.53	110.564	110.215	91.1563
159		119.486	109.022	109.525	89.1876
160		122.118	111.961	114.639	96.8272
161		120.163	110.041	112.486	95.2783
162		119.705	108.914	111.707	92.4202
163		120.302	111.648	112.935	97.228
164		118.825	111.143	111.998	96.3166
165		115.395	108.776	108.966	93.6544
166		117.135	112.203	110.973	98.748
167		118.865	114.139	111.569	100.639
168		113.912	111.067	106.942	97.0962
169		115.984	115.873	109.009	100.338
170		111.517	114.779	105.244	101.19
171		112.874	117.701	106.188	105.93
172		108.393	114.547	102.348	104.535
173		110.437	119.23	105.158	109.059
174		110.278	121.228	103.639	110.038
175		106.983	118.692	99.6898	106.431
176		112.531	125.792	105.011	112.803
177		110.593	126.509	105.828	116.73
178		111.704	128.541	106.185	118.684
179		113.161	129.655	110.462	122.066
180		112.548	127.794	111.416	123.415
181		115.937	131.961	115.377	125.719
182		122.496	137.523	119.375	127.389
183		122.65	136.24	117.947	125.387
184		127.136	139.913	125.979	132.583
185		128.312	138.666	127.009	131.752
186		129.987	142.582	130.779	134.472
187		141.253	149.553	136.091	131.807
188		142.316	149.02	138.561	132.428
189		147.526	152.31	145.897	138.224
190		145.74	153.926	138.423	134.064
191		146.129	150.545	140.327	132.248
192		151.449	155.229	151.635	140.696
193		150.053	153.224	150.609	140.933
194		147.164	153.563	143.277	135.437
195		150.542	151.656	149.731	138.606
196		149.056	155.475	141.688	135.82
197		149.493	155.349	146.229	139.652
198		150.223	153.561	142.828	136.212
199		143.226	152.938	137.25	133.351
200		141.475	142.293	143.788	137.989
201		142.456	144.415	145.401	140.552
202		139.574	142.202	141.142	137.575
203		140.398	143.343	143.709	140.397
204		136.175	145.42	130.819	132.094
205		139.099	141.179	143.06	138.725
206		137.652	144.208	130.602	129.184
207		135.907	140.867	139.989	139.845
208		136.556	141.327	139.786	137.687
209		137.223	145.762	129.153	128.771
210		135.391	144.996	126.711	127.356
211		133.689	143.089	127.947	127.971
212		132.559	142.395	125.713	127.402
213		128.887	140.911	121.822	125.853
214		127.564	139.354	119.37	121.697
215		124.653	138.833	118.22	123.793
216		122.138	137.261	114.369	120.733
217		122.289	139.513	114.195	121.545
218		118.802	135.771	109.923	116.848
219		115.83	132.566	109.11	116.595
220		118.74	134.285	110.538	117.826
221		114.769	131.406	106.149	113.39
222		110.272	125.416	103.788	109.891
223		115	123.554	106.31	107.232
224		114.733	122.52	107.833	107.571
225		115.404	123.116	107.393	107.331
226		115.765	118.146	108.412	102.453
227		114.712	115.564	109.392	101.528
228		115.89	114.224	110.024	100.018
229		117.372	116.051	110.921	99.7616
230		115.526	109.464	109.208	94.1294
231		119.226	110.787	112.213	96.618
232		120.475	112.468	106.715	86.5683
233		122.86	112.891	109.448	89.5862
234		121.929	110.814	113.751	94.2745
235		122.777	110.589	112.299	90.8988
236		126.131	114.923	111.147	89.7438
237		125.9	113.889	116.337	96.498
238		126.065	114.149	117.622	97.9154
239		122.848	112.204	114.258	94.9124
240		119.134	110.113	113.37	97.7396
241		118.502	110.429	109.296	93.3753
242		112.589	106.214	105.661	90.9019
243		116.667	112.335	107.928	95.5998
244		114.09	109.891	107.957	96.8781
245		108.995	108.414	102.85	95.8173
246		114.372	114.449	102.644	93.2199
247		107.768	112.928	100.143	93.8291
248		108.168	112.838	103.433	104.508
249		105.364	113.716	98.5803	98.0669
250		106.621	117.318	97.1637	99.7515
251		109.402	119.079	104.272	107.507
252		108.594	119.335	102.386	108.131
253		112.849	122.969	108.175	113.27
254		111.954	124.434	107.837	116.807
255		114.09	125.668	110.854	116.885
256		117.626	130.506	113.558	122.634
257		118.196	131.061	115.072	121.492
258		120.418	133.22	114.985	121.021
259		127.104	138.369	121.781	125.26
260		128.3	138.543	126.474	131.18
261		131.587	141.655	131.153	131.813
262		138.293	145.12	133.878	132.92
263		135.377	145.036	126.923	128.137
264		139.644	148.306	130.05	128.889
265		144.28	149.404	146.03	137.179
266		148.207	153.051	146.435	135.955
267		147.216	152.561	142.247	136.136
268		150.054	154.491	146.697	137.913
269		145.362	149.062	148.079	139.684
270		144.512	145.959	147.798	141.533
271		147.495	152.261	140.322	135.996
272		144.038	150.951	137.583	135.754
273		147.286	150.138	149.821	144.12
274		144.381	148.763	138.309	133.395
275		148.354	152.51	141.317	135.242
276		146.934	151.226	140.745	136.178
277		146.311	147.831	148.52	139.533
278		149.556	152.372	142.524	136.593
279		149.911	154.023	144.471	137.001
280		152.594	155.223	146.556	138.27
281		153.772	156.701	147.877	139.14
282		151.121	156.396	146.585	140.79
283		151.594	157.384	147.348	141.388
284		149.232	157.081	145.077	140.111
285		147.198	157.807	141.631	135.944
286		149.224	157.465	142.376	136.512
287		141.393	152.866	136.381	134.078
288		142.329	151.039	136.024	133.635
289		140.524	148.471	134.87	132.044
290		137.349	145.505	128.484	126.751
291		133.963	144.941	126.796	127.822
292		131.666	142.679	123.727	124.405
293		121.895	137.115	114.285	116.666
294		123.236	137.184	113.675	119.189
295		118.97	131.87	115.111	118.208
296		119.056	130.558	113.836	117.401
297		118.243	131.319	110.015	114.615
298		111.212	121.795	106.197	107.228
299		113.581	120.605	108.347	110.117
300		113.754	121.221	109.179	109.804
301		113.783	115.094	108.562	105.043
302		111.836	112.443	105.525	101.424
303		114.101	112.788	109.336	98.3427
304		116.279	112.789	107.766	94.5085
305		117.181	112.593	110.851	95.2517
306		119.971	111.763	110.372	91.0618
307		121.195	111.32	111.821	90.3854
308		123.389	111.792	113.836	92.187
309		123.682	111.001	117.821	97.2676
310		122.677	109.864	116.955	93.9144
311		129.015	113.761	116.484	90.3709
312		128.104	113.64	119.321	96.6696
313		129.126	114.34	116.954	91.4235
314		127.052	112.37	119.226	97.4198
315		125.069	111.142	118.364	97.0484
316		124.659	111.042	116.976	95.3922
317		118.58	105.965	112.04	90.3438
318		118.034	107.134	112	92.4041
319		121.042	109.842	113.386	96.2889
320		115.695	108.444	107.558	92.5708
321		114.716	110.104	110.735	99.6278
322		112.079	110.27	108.173	102.337
323		110.288	111.987	104.38	97.7582
324		104.427	110.917	101.077	98.3207
325		104.756	112.064	97.0799	97.5837
326		102.234	111.516	98.8761	101.506
327		102.519	111.84	97.2904	100.779
328		102.251	116.469	94.2702	100.245
329		98.296	113.946	94.8227	107.152
330		104.034	121.484	100.265	112.391
331		101.039	119.59	97.4261	111.427
332		109.47	127.419	104.371	116.897
333		112.983	130.319	110.644	122.915
334		111.742	129.384	109.112	121.411
335		117.936	133.997	115.599	123.47
336		118.768	134.962	117.25	126.155
337		126.433	140.104	127.896	133.152
338		132.562	145.357	129.557	131.444
339		136.421	148.703	132.645	133.119
340		140.669	152.017	132.979	131.57
341		144.27	153.36	140.631	136.743
342		143.75	153.702	138.955	136.185
343		147.371	156.056	144.056	139.141
344		148.899	156.158	142.345	136.646
345		151.106	157.23	147.417	140.075
346		149.72	153.983	153.795	141.603
347		147.561	151.43	154.147	142.865
348		152.295	157.929	147.283	137.309
349		153.121	157.756	147.326	136.474
350		146.05	148.351	145.051	132.797
351		145.476	145.299	145.582	133.953
352		143.389	143.317	143.803	134.299
353		146.269	146.135	147.132	133.862
354		149.093	151.289	146.106	137.936
355		153.747	151.013	155.216	140.015
356		151.605	151.372	154.299	142.442
357		153.882	155.909	151.902	141.981
358		150.052	152.723	147.856	140.279
359		151.733	153.468	154.29	143.954
360		149.065	151.803	147.485	140.862
361		148.225	151.93	147.548	138.416
362		145.05	146.991	145.386	134.832
363		144.947	151.422	140.725	132.69
364		132.665	137.03	138.411	135.813
365		133.653	141.948	129.259	126.821
366		127.428	136.303	123.587	122.257
367		120.5	130.074	126.65	129.185
368		122.311	133.447	117.363	118.708
369		120.419	133.657	115.36	118.518
370		114.272	126.502	112.67	114.708
371		110.862	123.304	110.297	113.096
372		109.486	123.003	109.437	113.604
373		104.154	116.356	103.056	105.952
374		101.425	111.8	102.113	103.582
375		102.899	110.023	103.204	102.02
376		102.338	110.255	101.448	99.1319
377		104.133	109.706	101.932	96.9255
378		104.162	106.099	100.913	92.3362
379		105.766	105.374	102.08	90.4903
380		107.056	105.534	103.083	89.9962
381		109.531	104.271	105.019	88.5399
382		111.94	103.837	105.853	86.3762
383		112.936	100.873	108.956	86.504
384		116.036	104.761	108.299	85.9552
385		115.422	100.989	110.887	86.2216
386		119.797	105.836	108.378	82.7019
387		119.87	104.29	111.133	84.285
388		119.578	102.532	114.039	87.213
389		121.95	103.772	114.497	86.8217
390		122.359	103.776	115.377	87.8339
391		121.596	103.153	114.763	87.3906
392		122.658	103.072	115.811	87.8049
393		121.845	102.815	115.319	88.0033
394		121.306	102.023	115.25	87.3104
395		121.294	102.055	115.433	87.0879
396		121.455	102.506	115.271	87.8881
397		120.644	101.502	114.568	86.3757
398		120.606	101.747	116.231	87.9638
399		121.217	101.98	115.906	87.2439
