# Supplementary material for: Exploring the potential of the sit-to-stand test for self-assessment of physical condition in advanced knee osteoarthritis patients using computer vision
Source: Front Public Health. 2024 Feb 7;12:1348236. doi: 10.3389/fpubh.2024.1348236 (PMC10880867; doi:10.3389/fpubh.2024.1348236)
Supplement: Supplementary file 2 [file Data_Sheet_1.ZIP › Supplementary Materials/Time series data/50_angel_order.xls]

## Sheet: Sheet1
Unnamed: 0		R_HIP_ANGEL	R_KNEE_ANGEL	L_HIP_ANGEL	L_KNEE_ANGEL
0		126.716	113.802	118.794	99.5295
1		127.678	113.716	120.351	100.576
2		128.007	114.245	120.771	101.598
3		127.269	114.153	120.418	101.456
4		125.889	113.233	118.899	100.648
5		118.644	110.944	112.401	98.8551
6		114.044	110.13	108.195	99.1037
7		109.705	108.905	104.199	99.9424
8		98.2709	106.99	93.7262	101.193
9		90.8174	107.203	85.402	101.751
10		86.4355	108.526	79.8339	103.105
11		82.8815	108.972	76.2879	102.615
12		80.5433	109.584	73.8228	103.585
13		82.2555	118.697	77.5853	115.18
14		85.701	122.855	79.9509	117.8
15		91.2795	125.818	85.7086	122.172
16		103.933	136.529	99.649	131.804
17		108.665	138.971	106.563	136.467
18		113.63	142.095	111.255	139.47
19		124.583	148.84	123.176	144.604
20		131.342	150.879	129.005	145.788
21		135.637	152.529	133.974	148.51
22		139.788	152.977	138.441	149.898
23		145.237	153.886	144.581	153.228
24		154.54	157.781	155.055	157.061
25		159.997	157.939	158.752	158.129
26		173.478	159.611	167.325	158.205
27		177.775	161.214	172.439	160.354
28		177.399	160.546	172.428	160.981
29		177.012	161.274	172.399	159.9
30		176.44	160.868	173.322	160.4
31		175.972	160.74	172.633	159.919
32		175.104	161.297	171.971	162.272
33		173.943	161.936	170.855	162.619
34		174.333	161.979	170.37	163.938
35		174.234	162.598	171.765	162.304
36		174.376	163.924	169.869	162.889
37		173.801	164.604	172.079	161.46
38		173.089	163.353	170.297	162.158
39		171.853	164.926	168.999	160.872
40		172.384	164.999	169.213	161.657
41		170.814	167.044	169.271	159.894
42		171.286	166.567	169.24	163.18
43		172.249	167.444	169.308	162.709
44		171.512	167.074	171.026	163.209
45		172.786	168.825	170.184	161.215
46		172.773	167.917	171.72	161.178
47		172.85	167.591	172.728	162.366
48		172.103	166.696	172.841	162.615
49		172.28	165.807	171.87	163.531
50		175.308	167.66	170.122	161.235
51		178.035	168.947	169.506	161.678
52		175.295	166.449	170.308	161.418
53		167.522	164.987	164.951	158.732
54		164.738	163.527	160.706	154.69
55		159.744	160.734	154.142	152.3
56		155.77	160.587	149.673	150.789
57		142.696	158.057	135.201	147.475
58		139.666	156.09	129.801	142.194
59		132.38	154.211	120.772	137.472
60		124.311	151.599	114.697	136.727
61		111.89	148.97	100.142	133.898
62		106.765	146.604	94.7874	132.436
63		105.755	147.326	91.1971	129.7
64		94.7904	141.161	83.9762	131.585
65		82.9086	135.766	73.2753	126.497
66		80.8086	134.772	70.2747	122.999
67		79.8448	132.682	70.6851	123.261
68		73.4118	129.44	62.9237	116.121
69		72.5979	127.748	62.6995	116.025
70		70.108	122.791	62.3589	112.872
71		70.3675	122.369	61.9325	112.113
72		72.9381	117.353	62.9319	107.287
73		74.3236	114.436	63.4842	103.013
74		78.906	113.036	66.6674	101.227
75		84.3702	111.432	71.9545	98.6033
76		90.6669	111.764	79.1943	100.604
77		98.4513	113.51	87.765	102.156
78		110.235	116.915	97.9751	102.389
79		125.725	118.582	108.375	99.4838
80		127.382	118.458	110.094	99.0787
81		129.821	116.18	112.949	98.4539
82		130.3	115.836	113.566	98.6804
83		131.519	114.51	115.221	99.0024
84		131.108	113.629	115.642	98.5812
85		127.41	109.848	114.409	98.7076
86		127.316	112.241	113.051	97.7497
87		129.485	114.851	113.132	98.0167
88		128.233	114.551	111.504	97.2337
89		125.019	110.793	109.968	96.4208
90		125.821	113.27	108.052	95.5181
91		113.268	110.328	98.8459	95.9594
92		102.016	108.019	91.9218	98.8558
93		99.5505	111.137	88.9194	100.228
94		90.4989	110.284	78.507	95.8231
95		87.4747	110.298	74.7193	94.7004
96		81.7836	111.403	70.8724	98.6198
97		76.9977	115.088	64.7209	100.432
98		77.4338	118.343	65.0181	105.847
99		77.462	120.086	66.6051	109.727
100		81.4738	127.301	68.0829	112.261
101		90.0438	133.936	78.0697	122.373
102		97.4354	139.038	86.9868	127.227
103		114.428	148.466	104.975	134.141
104		135.555	158.316	127.801	142.37
105		141.569	159.716	132.962	143.938
106		146.172	161.804	139.227	147.484
107		156.753	162.431	153.246	153.306
108		165.663	163.725	160.041	153.251
109		168.192	163.521	164.615	156.178
110		171.975	163.095	168.714	157.876
111		174.234	163.097	170.611	159.359
112		171.102	161.674	170.383	161.18
113		170.221	160.313	171.352	160.085
114		170.872	158.956	173.474	156.549
115		171.638	158.048	170.241	160.077
116		171.622	162.344	170.898	155.872
117		172.171	162.052	171.344	155.775
118		170.848	161.671	171.64	154.939
119		170.239	161.03	171.011	155.117
120		169.876	160.674	170.223	155.942
121		169.539	160.798	169.359	156.426
122		169.093	161.142	170.086	154.27
123		168.697	161.144	169.122	155.176
124		168.051	160.707	168.386	155.312
125		166.629	161.587	165.234	158.63
126		166.501	162.574	165.846	159.221
127		167.029	161.667	164.635	161.046
128		167.007	161.508	164.658	160.989
129		165.935	162.538	165.088	160.987
130		165.686	164.158	163.203	162.778
131		165.174	162.755	162.923	162.131
132		166.265	164.1	164.101	160.628
133		166.175	162.574	163.983	159.983
134		166.345	163.3	164.326	159.7
135		166.1	163.727	165.122	162.778
136		172.081	163.435	169.011	161.309
137		174.022	164.655	170.334	161.949
138		164.91	162.848	167.204	158.277
139		159.85	163.194	161.444	157.176
140		155.844	163.167	155.094	154.982
141		145.19	159.243	142.046	148.113
142		127.701	153.554	120.081	138.038
143		120.942	151.015	111.236	135.207
144		115.253	148.144	103.196	131.836
145		100.395	142.832	86.3754	127.86
146		98.4872	141.981	82.6622	124.247
147		89.6699	137.228	74.9687	121.555
148		82.6236	133.725	68.8456	117.836
149		71.3167	123.211	59.9602	109.76
150		71.3377	123.173	59.7858	108.501
151		70.2931	121.497	58.5539	106.017
152		71.2689	119.582	59.9051	104.336
153		74.021	116.573	62.6377	101.033
154		80.8654	114.564	68.6486	97.9838
155		87.1583	112.38	74.0012	95.2
156		97.8827	112.046	86.1507	97.2507
157		103.204	112.676	90.7657	97.0969
158		113.711	113.833	99.0441	95.7058
159		117.051	113.474	101.163	94.7622
160		125.51	117.547	107.115	94.898
161		126.226	117.493	107.309	94.1859
162		124.359	113.881	106.802	94.1416
163		129.051	117.786	110.269	95.2556
164		127.426	116.672	109.499	94.5293
165		127.608	115.713	109.808	95.4376
166		130.482	119.473	111.444	96.4377
167		129.391	118.717	111.031	96.3767
168		124.138	115.666	106.184	94.9769
169		123.509	116.958	105.136	95.1048
170		120.143	114.401	102.606	93.9914
171		112.635	112.877	96.4931	94.6643
172		108.269	111.932	92.9883	95.1575
173		102.68	111.392	88.3282	95.1933
174		94.4655	111.863	79.7883	93.8066
175		88.087	112.086	74.3858	94.9058
176		81.1411	113.546	67.5781	98.6848
177		80.2723	115.33	66.4675	100.386
178		81.2003	116.214	66.5285	102.566
179		85.8385	126.896	72.8765	114.271
180		88.4524	129.219	75.6456	117.247
181		102.396	138.596	91.6595	127.647
182		122.82	151.284	114.467	138.312
183		130.223	153.996	122.496	140.773
184		134.538	156.212	126.516	141.399
185		144.769	159.883	137.439	146.536
186		153.386	163.423	147.608	151.871
187		162.623	164.107	156.419	153.396
188		164.568	163.894	157.765	153.028
189		164.402	163.066	161.298	156.33
190		170.225	161.998	168.599	159.59
191		171.388	163.373	169.588	162.421
192		170.828	162.427	170.654	162.319
193		168.822	160.804	171.162	164.338
194		170.864	164.364	170.096	166.775
195		170.099	162.454	170.937	165.978
196		167.397	162.566	172.081	165.144
197		168.204	163.051	171.52	164.646
198		168.345	162.689	171.07	164.532
199		169.828	163.636	170.996	163.529
200		172.04	164.408	168.779	163.916
201		172.389	164.22	168.534	163.064
202		171.531	164.316	167.281	162.249
203		170.971	165.171	167.333	161.579
204		170.883	166.556	168.17	162.606
205		171.989	165.907	168.069	163.691
206		171.772	166.477	172.903	163.406
207		171.007	165.832	172.817	164.115
208		171.513	166.543	172.029	163.869
209		170.993	165.818	171.504	164.019
210		170.037	165.292	170.67	163.644
211		167.969	164.731	167.549	161.97
212		167.459	165.032	166.031	161.188
213		163.772	164.342	160.674	159.676
214		163.11	162.468	161.034	159.118
215		158.599	162.655	150.67	151.223
216		156.763	161.921	147.189	147.834
217		154.803	161.121	145.414	147.332
218		145.031	156.978	134.239	141.324
219		128.617	151.712	115.5	136.937
220		120.917	147.473	106.875	133.746
221		115.984	145.237	100.003	131.14
222		103.505	142.35	81.9384	122.162
223		97.3013	140.118	77.9455	122.455
224		87.9267	135.277	69.0532	117.533
225		83.2165	133.098	64.5943	115.842
226		78.6297	129.493	59.9613	109.738
227		77.0877	127.145	57.3189	104.678
228		76.5982	125.421	57.2178	102.563
229		78.8702	124.695	59.6686	100.321
230		78.5334	119.303	61.0211	97.6135
231		80.6373	116.306	64.8158	95.3364
232		88.1143	113.225	72.7581	93.8724
233		97.1379	112.133	83.7596	95.889
234		99.3678	110.978	87.1938	96.8615
235		105.175	108.398	95.7672	98.9152
236		111.29	110.72	100.958	98.5241
237		120.641	112.329	107.624	95.9666
238		124.984	115.651	110.195	96.8424
239		126.695	116.081	111.951	97.137
240		128.341	115.684	114.122	97.6722
241		129.927	115.444	115.925	97.8319
242		131.466	116.065	117.59	99.1531
243		131.823	116.2	118.382	99.4824
244		132.74	116.258	119.246	99.5621
245		130.907	115.251	118.302	99.8625
246		130.682	115.619	116.976	98.83
247		129.148	115.1	115.68	98.6433
248		123.616	114.106	110.071	97.0586
249		121.539	113.435	107.817	96.529
250		117.471	110.498	106.139	96.7975
251		114.124	111.217	102.594	95.5977
252		106.798	109.229	96.3041	95.6943
253		100.659	110.177	88.7429	93.9433
254		96.8836	110.576	85.4733	94.1721
255		93.0186	109.522	82.0847	94.2716
256		81.4432	111.212	70.7308	96.1193
257		81.2692	114.031	70.3997	99.2792
258		77.616	120.383	64.0199	103.065
259		78.4367	123.422	67.2357	111.15
260		81.0625	125.623	71.1388	114.825
261		87.2332	131.463	79.3542	122.646
262		98.1778	140.083	88.8795	129.504
263		108.595	146.862	98.0426	133.407
264		120.188	151.578	112.637	140.215
265		127.708	155.019	120.341	142.829
266		134.403	157.705	126.434	144.561
267		149.788	160.987	146.08	152.809
268		154.812	162.698	152.185	154.617
269		166.382	164.208	163.149	161.529
270		168.164	164.847	165.384	160.646
271		171.76	165.718	171.001	165.291
272		172.277	164.581	171.87	164.901
273		171.622	164.584	169.884	165.868
274		169.937	164.843	168.637	165.334
275		170.388	163.823	169.01	164.096
276		170.257	164.763	168.494	163.691
277		170.902	164.129	169.198	163.447
278		170.014	165.141	169.219	161.978
279		170.125	164.752	169.581	161.398
280		169.894	165.018	169.032	161.316
281		169.937	164.532	169.264	160.705
282		169.546	165.15	169.585	159.984
283		169.581	165.61	169.449	160.377
284		169.721	165.94	169.77	160.161
285		169.275	165.321	169.2	160.311
286		168.31	166.923	169.817	159.284
287		168.17	165.987	167.644	160.472
288		168.564	166.67	167.201	161.851
289		171.165	166.488	170.369	163.341
290		171.516	166.738	172.557	163.584
291		170.657	167.544	173.337	164.944
292		170.09	166.467	174.18	164.181
293		171.586	168.708	172.921	163.82
294		171.116	168.292	170.876	164.445
295		169.947	168.432	170.268	163.53
296		165.918	165.681	167.342	162.364
297		157.055	163.16	154.119	154.492
298		149.944	162.744	143.004	149.301
299		138.169	158.282	125.701	140.456
300		135.719	158.113	123.135	138.755
301		130.732	155.315	116.269	134.412
302		125.916	152.817	112.383	134.093
303		112.431	147.09	96.3046	128.499
304		109.035	145.347	90.0865	125.048
305		104.643	143.529	85.4908	123.866
306		97.3088	140.479	75.9557	117.559
307		86.9002	133.135	69.3305	116.919
308		81.7351	127.567	63.1034	111.142
309		78.1835	124.519	59.7417	104.844
310		76.2239	120.078	59.3984	100.523
311		76.4066	118.602	60.6358	100.353
312		77.0156	116.682	63.0572	100.033
313		78.7431	115.211	65.7609	99.4644
314		88.0728	112.281	75.642	96.7019
315		90.2626	111.772	78.6145	97.4638
316		92.4352	111.915	81.7613	98.4731
317		99.7634	112.449	90.0828	100.167
318		107.573	112.29	97.4482	97.596
319		114.375	113.264	103.034	95.6463
320		117.249	114.102	105.008	95.2928
321		119.532	114.735	106.806	95.3701
322		128.098	119.329	112.779	96.0179
323		128.968	119.982	113.836	96.8728
324		129.807	120.51	114.277	97.7389
325		128.658	119.797	113.655	97.2361
326		129.196	120.825	114.318	97.7106
327		128.203	120.521	113.09	97.5857
328		127.691	120.133	112.695	97.2833
329		126.231	119.338	111.431	97.4513
330		121.402	117.443	107.068	95.8799
331		119.833	117.204	105.203	95.1694
332		117.729	115.963	103.442	94.0599
333		109.365	113.064	96.5969	94.4338
334		106.167	112.53	93.8903	94.3718
335		93.3664	110.19	81.7737	93.761
336		80.8051	109.713	69.22	94.5974
337		77.457	110.97	65.1071	95.6234
338		76.8114	113.3	64.588	98.4047
339		79.6238	121.259	66.905	106.59
340		86.7384	130.457	74.3197	116.393
341		97.4056	139.15	85.0996	124.471
342		102.671	142.923	92.4752	130.746
343		110.459	146.58	101.394	134.952
344		135.572	154.823	130.147	145.459
345		142.981	157.883	138.582	149.902
346		155.966	160.915	152.58	155.86
347		161.924	162.837	157.973	156.748
348		176.464	165.311	173.187	165.006
349		177.572	164.554	173.353	163.094
350		174.739	164.815	172.734	165.155
351		175.098	164.301	171.282	163.727
352		171.527	164.101	168.193	164.348
353		170.292	163.17	167.253	163.713
354		169.74	163.353	166.927	163.362
355		169.829	162.472	167.718	162.058
356		169.922	161.608	167.858	161.48
357		169.479	162.282	167.369	161.837
358		168.99	162.529	167.544	161.412
359		167.826	163.385	165.843	162.649
360		168.384	162.989	165.738	162.718
361		170.62	163.922	166.653	164.891
362		173.852	164.891	169.071	165.522
363		174.877	166.05	171.422	164.864
364		174.294	165.385	172.335	163.348
365		171.299	164.574	170.293	162.268
366		161.5	163.517	158.374	157.589
367		156.203	162.772	153.042	156.456
368		146.47	159.718	142.852	152.626
369		140.483	158.361	136.756	150.878
370		128.148	159.001	118.653	144.756
371		124.802	158.147	113.176	141.4
372		121.551	156.861	109.377	140.467
373		113.671	156.389	98.0726	135.857
374		96.8429	151.344	81.4893	132.144
375		92.2745	148.281	77.8691	131.306
376		87.7465	145.087	72.0451	127.804
377		79.3872	138.432	62.9208	119.608
378		78.6429	137.539	62.0762	117.63
379		77.7123	131.307	61.0484	110.734
380		77.0932	128.665	60.8321	107.78
381		76.4451	120.724	63.4172	103.509
382		77.2738	119.264	64.4853	102.933
383		79.8069	118.596	65.8416	101.031
384		85.1167	114.628	72.7159	100.936
385		92.8686	112.909	79.9901	97.819
386		96.3828	110.356	86.5007	99.5958
387		104.789	111.311	93.999	98.9203
388		116.533	113.561	103.238	95.6034
389		119.515	114.056	105.568	95.5221
390		123.982	115.447	110.031	97.1462
391		125.56	115.721	111.713	97.5141
392		129.025	116.697	114.975	98.4446
393		130.432	118.152	116.079	98.843
394		130.851	119.259	116.503	98.965
395		131.5	120.298	117.379	99.8671
396		133.166	123.621	116.909	100.25
397		133.577	123.495	117.472	100.222
398		131.04	121.319	116.366	100.404
399		132.616	123.428	116.672	100.407
