# Supplementary material for: Exploring the potential of the sit-to-stand test for self-assessment of physical condition in advanced knee osteoarthritis patients using computer vision
Source: Front Public Health. 2024 Feb 7;12:1348236. doi: 10.3389/fpubh.2024.1348236 (PMC10880867; doi:10.3389/fpubh.2024.1348236)
Supplement: Supplementary file 2 [file Data_Sheet_1.ZIP › Supplementary Materials/Time series data/51_angel_order.xls]

## Sheet: Sheet1
Unnamed: 0		R_HIP_ANGEL	R_KNEE_ANGEL	L_HIP_ANGEL	L_KNEE_ANGEL
0		138.718	110.681	128.778	105.703
1		139.35	111.206	129.223	106.361
2		139.524	111.293	129.229	106.019
3		139.994	111.02	129.363	105.749
4		141.291	111.06	129.467	105.061
5		142.238	111.976	130.5	105.964
6		141.673	111.449	129.691	104.906
7		141.8	111.132	129.585	104.542
8		142.283	112.118	130.731	106.107
9		141.262	110.411	129.495	104.187
10		141.233	110.687	129.322	103.977
11		140.071	110.215	128.896	103.848
12		138.936	110.084	128.02	103.718
13		138.444	109.878	128	104.257
14		135.746	110.795	124.972	103.036
15		135.075	110.652	124.529	103.449
16		135.702	112.231	124.981	105.28
17		132.723	110.385	121.448	102.274
18		129.627	111.202	119.359	104.984
19		126.571	109.704	116.836	103.699
20		115.511	106.938	107.297	101.706
21		112.573	105.436	105.508	102.265
22		108.931	104.406	102.162	101.669
23		105.18	103.793	98.8735	101.809
24		98.708	104.972	94.4106	104.443
25		98.3629	106.72	94.9021	106.442
26		96.9578	107.454	93.1405	107.665
27		94.6338	109.92	92.837	111.767
28		93.5359	110.355	91.2371	111.831
29		90.4448	108.788	89.6512	111.922
30		92.2528	112.076	91.165	114.801
31		92.8759	115.358	91.5952	115.876
32		93.4972	115.698	92.0535	117.133
33		93.8278	117.797	92.1842	118.366
34		97.2419	121.888	95.7905	122.334
35		97.245	122.325	96.1472	122.889
36		98.6033	123.694	97.6723	124.454
37		103.179	127.824	102.064	128.205
38		108.623	130.685	107.92	131.102
39		107.267	130.262	106.745	129.562
40		110.804	131.48	110.853	131.722
41		117.9	135.679	116.887	132.445
42		122.966	139.055	121.41	133.159
43		128.208	140.58	126.652	135.721
44		129.823	142.292	127.09	134.793
45		139.069	146.291	134.31	135.756
46		143.74	147.493	138.232	136.408
47		148.266	150.037	143.144	139.095
48		154.829	154.041	147.976	139.775
49		156.165	152.726	149.41	139.953
50		158.695	155.362	150.62	139.71
51		160.351	155.749	152.026	139.815
52		164.16	159.366	154.839	140.404
53		164.3	159.055	155.116	140.469
54		163.886	158.419	154.608	139.627
55		163.633	157.604	154.964	139.385
56		163.593	157.261	154.531	139.183
57		162.564	157.812	153.816	138.908
58		157.133	152.07	151.533	138.98
59		154.495	151.691	149.639	139.433
60		151.544	150.119	146.661	137.294
61		145.77	147.264	142.719	137.099
62		141.953	146.062	139.105	136.818
63		140.713	146.343	136.873	135.763
64		137.164	144.245	132.991	134.042
65		130.49	141.955	126.539	132.484
66		128.068	140.371	123.496	130.023
67		127.684	140.811	122.836	130.428
68		122.603	138.234	117.739	127.483
69		121.38	137.258	115.435	125.177
70		118.13	134.986	112.334	123.039
71		118.455	136.021	113.591	125.588
72		110.083	128.222	106.357	119.306
73		109.68	127.372	106.682	119.735
74		109.091	127.349	105.276	119.405
75		102.777	120.239	100.006	114.838
76		102.197	120.08	98.439	113.028
77		102.365	119.989	98.9312	113.766
78		101.192	118.958	97.254	112.055
79		98.1034	115.681	94.5872	110.872
80		95.8654	113.974	92.1547	109.566
81		94.9465	113.906	91.0736	109.942
82		92.2011	111.93	87.1219	107.061
83		92.1212	111.276	87.2466	107.419
84		90.8228	109.916	85.8049	106.362
85		90.2935	109.255	85.0782	105.709
86		90.8843	109.894	85.8772	106.16
87		89.632	107.916	84.7048	104.943
88		90.4567	108.286	85.1148	104.489
89		92.4126	108.311	86.4761	103.881
90		91.8161	107.395	86.1017	102.728
91		94.2068	108.504	88.0431	103.775
92		94.6764	108.033	88.2948	101.803
93		101.609	110.013	92.7926	100.736
94		99.966	107.411	94.3366	101.673
95		101.802	107.338	94.021	97.74
96		106.732	109.151	98.3022	96.7275
97		106.995	107	98.8184	94.3803
98		107.799	106.163	98.5501	92.7217
99		109.525	107.81	99.355	95.4912
100		110.711	109.582	99.7665	95.5081
101		111.396	110.506	100.824	96.0646
102		110.627	109.224	99.9311	95.6753
103		109.885	108.71	100.877	96.2594
104		109.513	109.092	99.2728	95.0968
105		108.721	109.111	98.4611	93.7661
106		107.274	110.414	99.4368	99.4333
107		108.406	111.556	99.9199	101.059
108		107.787	112.795	99.8593	103.573
109		103.746	112.991	95.5872	103.395
110		103.03	112.45	95.3598	104.945
111		102.675	112.255	96.5501	106.358
112		102.95	115.684	94.7311	106.389
113		101.639	118.177	92.3863	106.49
114		100.428	117.722	92.2212	107.392
115		101.573	118.785	93.7673	109.129
116		103.58	121.895	95.5922	112.522
117		104.504	123.163	96.2888	112.883
118		103.628	122.558	95.7727	112.229
119		107.316	126.717	97.6621	114.816
120		117.853	133.132	108.39	120.636
121		118.124	132.083	111.12	121.258
122		121.318	134.404	113.537	122.052
123		129.146	140.88	120.124	126.776
124		129.749	142.274	120.532	128.473
125		133.678	144.473	122.45	127.5
126		134.848	145.41	122.618	127.45
127		141.268	146.609	134.13	136.663
128		142.858	146.001	134.844	135.045
129		144.015	148.263	132.16	132.335
130		152.09	153.028	139.649	134.901
131		157.609	152.877	149.923	139.557
132		160.187	153.86	151.661	140.394
133		162.584	156.135	154.905	142.262
134		168.935	159.873	162.172	145.466
135		167.639	158.24	162.569	145.489
136		168.065	158.728	161.522	143.789
137		167.466	158.698	160.921	142.635
138		167.223	158.94	161.08	145.107
139		165.723	157.241	160.001	144.168
140		166.125	157.232	159.962	143.481
141		165.342	160.567	154.145	141.45
142		167.192	158.188	159.588	142.002
143		169.669	163.169	157.933	140.114
144		169.544	162.989	156.939	139.986
145		168.045	162.437	155.737	139.325
146		166.435	160.328	154.628	138.405
147		159.059	156.87	147.425	137.055
148		154.649	154.899	143.344	135.367
149		151.397	153.062	141.157	136.249
150		143.835	145.761	136.182	135.463
151		143.187	148.094	134.89	135.499
152		140.935	147.858	131.356	134.548
153		138.075	146.515	129.134	132.01
154		132.191	145.033	118.839	126.901
155		132.204	145.555	118.466	125.779
156		130.886	146.197	114.867	123.107
157		130.307	142.006	118.549	123.202
158		126.495	140.8	111.237	118.851
159		124.743	136.525	112.328	117.4
160		124.857	137.388	109.805	118.286
161		120.048	132.064	105.871	115.831
162		116.975	131.717	102.062	113.06
163		116.251	128.551	102.399	112.462
164		112.446	124.736	98.1775	109.199
165		110.757	125.022	96.1741	107.951
166		110.028	123.18	97.1657	110.371
167		107.414	120.637	93.889	106.691
168		105.047	116.433	91.2475	101.457
169		109.514	119.893	93.8965	102.178
170		109.803	118.897	94.7832	101.682
171		110.99	117.749	95.0025	98.7426
172		109.261	114.267	94.584	95.2478
173		112.259	116.207	96.7634	95.6339
174		118.623	118.436	99.6981	92.7704
175		119.243	119.207	101.43	94.0021
176		118.923	118.503	101.238	93.218
177		120.247	120.972	98.3761	92.4878
178		118.742	118.737	96.6925	90.6794
179		119.667	120.224	96.8487	92.1057
180		117.54	117.804	95.3635	90.7595
181		115.378	114.465	101.734	96.5387
182		115.281	118.424	96.0232	94.4212
183		113.011	115.687	98.8545	96.161
184		110.476	115.771	99.7606	100.633
185		112.147	119.1	101.222	103.762
186		112.854	121.022	101.922	105.722
187		113.772	123.022	103.59	109.66
188		114.462	130.167	100.34	112.267
189		114.882	129.068	104.9	116.457
190		118.02	132.324	104.444	115.691
191		117.174	132.581	104.956	118.33
192		124.017	138.106	113.403	122.704
193		127.065	139.934	116.426	123.955
194		128.948	141.365	118.458	126.711
195		140.228	149.328	128.113	132.223
196		143.779	151.383	133.408	136.223
197		145.771	151.728	136.316	137.027
198		153.144	157.008	143.413	142.035
199		155.666	158.7	145.302	142.974
200		159.743	161.366	149.248	144.293
201		159.436	161.429	150.235	146.609
202		165.482	163.445	157.265	149.997
203		166.139	162.89	158.742	150.083
204		167.111	163.217	160.504	151.433
205		168.188	162.253	166.707	152.456
206		168.255	162.772	167.217	154.028
207		166.334	162.015	167.804	154.222
208		167.279	161.937	167.987	154.672
209		165.417	162.842	163.911	151.693
210		160.822	159.534	159.603	149.84
211		157.853	158.361	154.756	147.579
212		156.384	157.436	152.233	145.6
213		155.682	156.812	150.849	144.825
214		155.187	158.636	149.596	146.43
215		147.945	154.337	143.344	145.785
216		145.969	153.391	140.652	143.687
217		145.545	153.801	138.273	140.43
218		140.74	150.595	133.681	139.508
219		136.633	146.368	129.391	137.07
220		138.195	148.515	127.33	133.947
221		135.032	145.835	123.882	131.002
222		128.438	141.761	117.886	127.163
223		125.576	138.559	115.788	126.554
224		123.436	137.677	113.504	126.662
225		111.258	125.129	102.59	118.952
226		114.281	129.753	105.489	123.52
227		111.645	127.248	101.852	118.74
228		109.692	124.227	100.416	116.317
229		107.39	125.854	94.9241	111.632
230		101.62	122.359	88.1767	109.157
231		104.349	122.249	90.3422	108.51
232		101.123	119.626	87.4733	105.223
233		104.112	122.745	89.7584	107.417
234		101.087	119.214	87.29	103.265
235		98.8202	117.943	82.8773	100.337
236		97.3563	109.179	85.254	100.163
237		102.714	113.976	91.1921	104.173
238		100.797	111.243	91.5396	102.715
239		106.986	113.797	95.4032	101.793
240		104.797	109.612	94.8444	98.9643
241		107.766	109.226	94.4818	95.0177
242		109.734	115.233	94.444	95.7313
243		112.649	112.86	95.6815	89.2686
244		110.49	109.328	94.4214	87.9656
245		111.329	113.335	91.4735	86.3967
246		110.669	111.055	93.0062	88.1279
247		108.118	109.586	90.8697	87.1832
248		107.113	108.488	91.4269	89.0604
249		103.831	110.049	91.4183	96.0961
250		103.205	111.992	88.4427	94.8494
251		103.794	111.954	90.0283	98.004
252		103.56	114.077	89.7163	99.6857
253		100.832	111.257	86.9744	97.9945
254		103.89	112.505	93.3094	104.137
255		106.372	119.479	91.0026	102.893
256		116.394	125.579	105.2	112.682
257		118.635	124.964	110.288	117.776
258		124.535	129.967	117.969	124.341
259		132.984	137.342	125.966	127.588
260		138.485	142.375	132.157	134.11
261		141.96	144.045	135.165	134.454
262		145.052	146.696	137.314	134.395
263		154.719	153.587	147.273	141.806
264		155.481	155.79	149.337	145.169
265		156.897	155.832	150.725	144.081
266		159.636	158.754	153.703	148.394
267		160.567	158.185	154.034	145.763
268		159.332	157.819	153.404	147.202
269		161.153	157.625	157.784	149.182
270		161.304	158.093	158.179	149.543
271		162.011	158.278	158.134	148.163
272		164.072	159.259	160.375	150.262
273		165.511	161.009	163.252	149.45
274		166.348	161.785	161.511	151.304
275		166.498	162.879	160.64	150.63
276		166.062	162.729	161.658	149.939
277		159.621	159.148	154.834	147.727
278		157.707	159.341	153.281	148.32
279		154.202	156.499	150.927	147.21
280		154.727	159.505	147.838	146.322
281		151.678	155.223	146.394	145.583
282		150.7	156.7	142.823	145.679
283		148.427	155.338	143.073	144.5
284		145.229	154.256	136.147	139.731
285		142.378	152.156	132.73	137.629
286		133.419	146.504	123.492	132.69
287		135.977	150.383	124.551	133.832
288		132.092	148.289	120.137	130.74
289		129.465	146.167	117.551	129.623
290		124.306	141.802	112.349	126.581
291		123.884	140.224	112.667	127.701
292		122.294	140.243	110.698	125.167
293		119.549	136.117	108.851	125.011
294		116.673	134.188	104.997	121.48
295		113.311	131.299	101.85	119.899
296		113.63	131.046	102.798	120.794
297		109.839	128.451	97.4282	117.24
298		106.881	127.84	92.4807	113.299
299		101.898	120.876	89.408	109.76
300		104.935	124.701	90.9321	111.763
301		102.101	120.516	88.206	107.8
302		103.968	121.352	89.473	109.094
303		106.266	124.862	91.7534	111.531
304		109.702	124.724	98.1816	114.195
305		106.955	123.37	94.015	110.588
306		110.291	123.956	97.1217	111.099
307		107.727	122.641	96.4585	110.717
308		112.043	124.832	99.9433	112.247
309		112.498	122.785	103.414	114.069
310		111.202	120.499	103.146	112.669
311		112.637	123.206	101.135	110.914
312		113.844	121.13	104.346	111.358
313		115.653	123.902	105.014	111.76
314		113.11	119.657	108.525	114.271
315		115.604	121.952	107.226	112.059
316		114.533	121.211	106.04	111.589
317		112.538	120.858	105.402	112.259
318		108.856	117.005	105.054	113.778
319		110.453	120.128	102.458	112.028
320		112.372	121.168	103.388	112.742
321		112.403	122.483	103.536	112.816
322		112.727	122.568	104.934	114.201
323		112.678	124.178	107.023	117.033
324		116.976	128.526	111.527	121.953
325		117.951	128.178	115.819	126.031
326		121.831	132.632	119.937	129.468
327		127.467	135.813	125.096	132.576
328		130.621	138.643	128.476	133.932
329		134.826	142.584	131.349	134.955
330		139.068	145.102	136.076	138.201
331		147.496	151.217	144.82	143.677
332		151.519	153.565	146.236	143.187
333		151.821	153.995	145.195	143.083
334		153.504	153.548	153.091	146.743
335		157.831	156.639	156.186	147.593
336		160.019	158.025	159.407	149.794
337		161.434	158.441	161.461	151.314
338		164.865	160.924	165.731	154.104
339		165.845	162.052	163.968	152.11
340		164.851	161.841	164.901	152.088
341		162.948	160.356	162.902	151.11
342		160.71	159.288	161.498	149.952
343		159.888	158.191	160.062	148.461
344		159.432	157.98	160.478	150.52
345		159.955	161.12	156.206	147.419
346		159.124	161.229	155.722	148.465
347		156.54	157.566	156.455	150.767
348		155.675	159.431	151.383	147.281
349		154.196	159.303	150.038	147.366
350		153.493	159.644	148.163	146.068
351		151.799	158.9	146.164	144.732
352		147.3	157.106	141.886	143.044
353		145.522	156.513	140.338	142.909
354		143.807	154.763	138.669	141.875
355		139.15	152.113	135.308	142.057
356		137.201	151.179	133.478	141.452
357		135.131	150.377	130.94	140.026
358		131.654	147.746	130.023	142.038
359		125.557	144.288	121.559	135.198
360		123.315	142.971	118.386	132.357
361		120.762	141.115	115.781	130.206
362		115.202	135.37	110.699	125.291
363		112.965	133.736	107.876	122.7
364		110.561	132.395	104.959	120.304
365		104.261	126.531	98.4017	115.531
366		101.621	124.076	96.5952	115.341
367		100.192	122.772	94.4946	112.664
368		95.9899	118.897	87.2076	105.705
369		94.6045	117.513	90.2693	110.645
370		93.5106	116.412	88.3533	108.333
371		92.7635	114.889	87.4423	107.992
372		91.2715	112.097	79.7911	97.7598
373		89.1221	109.102	78.9291	96.9329
374		90.1496	109.068	79.5505	96.4856
375		90.4006	107.743	79.1288	94.7014
376		90.3421	106.603	77.727	92.1751
377		90.2749	105.079	77.1241	90.4644
378		91.6869	105.628	79.0992	91.2906
379		96.1004	104.979	82.5335	89.9572
380		97.5877	104.427	83.4712	88.8182
381		99.4729	104.363	84.7764	88.0493
382		103.445	104.229	89.3836	87.3004
383		104.522	102.305	92.2713	87.6105
384		107.78	104.228	93.0844	86.0989
385		110.416	105.595	94.8468	85.2286
386		115.778	107.283	98.4568	84.1898
387		117.186	107.659	99.148	83.5665
388		118.769	108.258	100.768	84.082
389		121.099	108.904	103.07	83.8092
390		122.39	109.528	103.659	83.874
391		123.88	109.737	104.383	83.1204
392		125.632	109.962	105.411	82.733
393		128.653	109.349	108.796	82.6447
394		128.338	109.129	107.104	81.467
395		129.888	110.284	107.445	80.6438
396		130.052	109.426	107.5	79.819
397		130.681	109.687	107.879	79.5802
398		130.842	109.661	107.773	79.1683
399		130.723	109.127	107.207	78.2696
