# Supplementary material for: Exploring the potential of the sit-to-stand test for self-assessment of physical condition in advanced knee osteoarthritis patients using computer vision
Source: Front Public Health. 2024 Feb 7;12:1348236. doi: 10.3389/fpubh.2024.1348236 (PMC10880867; doi:10.3389/fpubh.2024.1348236)
Supplement: Supplementary file 2 [file Data_Sheet_1.ZIP › Supplementary Materials/Time series data/52_angel_order.xls]

## Sheet: Sheet1
Unnamed: 0		R_HIP_ANGEL	R_KNEE_ANGEL	L_HIP_ANGEL	L_KNEE_ANGEL
0		115.572	119.884	111.665	95.611
1		115.579	119.878	111.6	95.6274
2		115.089	119.222	111.123	95.3606
3		114.997	119.233	110.982	95.3532
4		114.707	119.024	110.702	95.1039
5		114.609	118.927	110.662	95.0563
6		114.276	118.679	110.349	94.9952
7		114.018	118.48	110.188	95.0724
8		113.587	118.453	109.676	95.022
9		113.258	118.053	109.407	94.916
10		112.639	117.747	108.808	94.9041
11		111.222	116.785	107.437	94.5296
12		110.126	115.94	106.407	94.4536
13		108.932	115.314	105.264	94.3064
14		107.679	114.529	104.185	94.1834
15		105.954	113.588	102.561	93.9296
16		102.242	112.149	99.1817	93.5442
17		99.9605	111.179	97.1415	93.5139
18		95.9364	109.968	93.2015	93.2199
19		94.0099	108.989	91.4517	93.3831
20		91.7586	108.939	89.4407	94.2431
21		90.6764	108.676	88.6797	94.9543
22		90.5391	109.474	88.7299	96.486
23		90.6306	109.68	89.3585	97.3127
24		90.9394	110.338	90.2285	98.7446
25		94.061	113.595	94.3035	103.162
26		96.3652	115.148	97.3388	105.947
27		100.037	118.188	101.225	109.178
28		104.374	121.305	106.112	112.771
29		109.034	124.148	111.025	116.218
30		119.739	131.938	122.325	124.274
31		125.237	135.677	127.967	127.775
32		130.86	139.715	133.571	131.139
33		135.528	143.068	138.639	134.662
34		147.281	150.456	151.238	142.671
35		150.03	151.833	154.251	144.615
36		152.192	153.083	156.581	146.07
37		153.614	153.49	158.076	146.555
38		154.588	153.632	159.02	146.664
39		155.096	153.742	159.624	146.446
40		154.835	153.322	159.459	146.114
41		154.223	153.083	158.911	145.82
42		153.078	152.278	158.073	145.578
43		151.931	151.711	156.884	145.124
44		148.722	151.166	153.503	144.671
45		146.383	150.695	150.783	143.907
46		144.326	150.529	148.105	143.155
47		141.291	150.121	144.392	142.028
48		138.083	149.239	140.648	140.778
49		131.268	147.704	133.043	138.427
50		124.591	145.601	125.575	135.673
51		121.228	144.133	121.705	133.297
52		117.92	142.609	117.986	131.063
53		111.946	139.598	111.475	127.448
54		108.636	137.059	108.341	125.599
55		106.471	136.599	105.831	124.348
56		103.363	134.228	102.503	122.95
57		100.51	131.84	99.4283	120.561
58		96.2195	128.226	94.6623	117.306
59		94.1685	125.751	92.3114	114.308
60		92.7884	124.51	90.665	112.609
61		90.5376	121.955	88.3068	110.054
62		89.382	119.453	87.1849	107.819
63		86.4729	115.629	83.6104	102.636
64		85.8448	113.379	82.8275	100.144
65		85.7451	111.475	82.7526	98.1508
66		85.8424	108.72	82.5135	94.6969
67		87.1974	106.78	83.8577	92.7377
68		88.1422	106.024	85.0664	91.9312
69		89.3132	105.882	85.9367	90.9685
70		90.4805	105.452	87.4984	90.7519
71		91.9185	105.584	88.8683	90.3051
72		94.7781	105.971	91.6108	90.3775
73		96.1319	106.296	92.8108	90.5855
74		97.4454	106.662	93.913	90.649
75		98.6694	106.85	95.4555	91.3103
76		99.5714	107.046	96.6773	91.7689
77		100.85	107.713	98.0592	91.8842
78		101.041	107.964	98.2596	91.8205
79		101.557	108.324	98.3383	91.6131
80		101.35	107.783	98.421	91.3168
81		101.296	108.046	98.2632	91.4069
82		99.76	107.32	97.2762	92.2951
83		98.7986	107.504	96.0698	91.9896
84		97.829	107.19	95.577	92.7721
85		96.5447	107.092	94.4265	93.5651
86		93.9634	106.943	91.5235	93.8081
87		92.7589	107.298	90.3089	94.5708
88		91.8952	107.31	89.2286	94.8371
89		91.1619	107.844	88.3467	95.4373
90		91.164	108.54	88.7963	97.2108
91		92.1977	111.24	89.3394	99.7682
92		93.4349	113.679	90.7107	102.352
93		95.0214	115.882	92.2732	104.537
94		97.2314	118.654	94.6634	107.66
95		99.8079	121.945	97.4203	110.69
96		105.839	126.932	104.074	116.203
97		110.449	130.431	108.942	119.777
98		119.452	136.469	118.909	126.196
99		125.197	140.556	124.586	130.126
100		135.225	145.824	135.964	137.094
101		139.101	147.884	140.369	140.196
102		143.499	149.612	145.317	143.082
103		146.596	150.539	149.357	144.976
104		149.066	151.328	152.673	146.943
105		153.529	151.489	158.844	148.465
106		155.108	151.33	160.606	147.733
107		157.932	152.068	163.624	148.432
108		160.013	151.958	165.878	148.635
109		161.155	151.809	166.607	148.369
110		165.913	153.956	170.718	150.527
111		167.343	154.568	171.966	151.147
112		168.653	154.718	172.816	151.019
113		170.234	155.654	173.682	151.823
114		173.028	157.067	174.838	152.232
115		172.83	156.916	174.693	151.951
116		172.955	157.035	174.806	151.588
117		172.463	156.616	174.559	151.74
118		171.539	155.909	174.124	151.461
119		169.213	155.342	172.71	150.86
120		167.051	154.206	171.237	149.98
121		164.746	153.409	167.98	147.696
122		162.466	152.404	166.883	147.028
123		158.777	150.885	163.042	144.708
124		151.093	147.361	154.918	139.535
125		147.057	145.746	150.335	137.013
126		142.368	144.431	145.212	134.506
127		138.502	143.564	140.314	131.911
128		133.776	141.94	134.489	128.197
129		122.75	138.197	122.109	123.004
130		110.32	133.084	107.907	119.672
131		108.579	131.309	106.191	119.444
132		103.743	127.553	100.612	116.613
133		101.931	126.062	98.4718	114.727
134		99.4758	124.239	95.1087	111.802
135		98.0701	122.01	93.6209	109.443
136		97.2471	120.962	92.6227	107.228
137		94.498	115.72	89.7122	102.823
138		94.4928	114.45	89.8872	101.93
139		93.6374	113.469	88.9266	99.5162
140		94.115	111.722	90.0948	98.8903
141		94.2993	111.259	90.5339	97.8627
142		96.1902	110.137	92.1975	95.9409
143		97.9539	110.383	94.3781	96.4488
144		98.9723	110.279	95.2056	95.4174
145		101.837	109.834	98.3424	95.7566
146		104.823	110.741	101.184	96.297
147		105.744	111.233	102.206	95.98
148		106.045	111.491	102.451	95.2116
149		106.379	110.766	102.991	95.4366
150		106.97	110.862	103.684	94.9675
151		107.398	110.921	104.122	94.6585
152		107.17	110.819	104.303	94.9972
153		106.338	110.676	103.359	94.2091
154		105.608	110.815	102.895	94.9954
155		105.139	110.876	102.799	95.049
156		102.847	110.005	100.62	95.3672
157		101.088	110.088	99.0259	95.7029
158		98.9544	110.391	96.7947	94.5042
159		97.3232	109.295	95.8021	96.6555
160		96.1686	109.518	94.5783	97.2055
161		92.71	108.824	89.8157	97.3444
162		92.5138	110.294	89.8801	98.1413
163		92.9253	111.973	89.934	99.616
164		93.4418	113.375	90.0224	100.452
165		95.4483	116.312	92.2932	104.312
166		97.6443	118.262	94.8804	107.019
167		98.5108	119.958	96.0725	108.555
168		100.362	122.758	98.6099	112.054
169		102.727	125.17	101.357	114.062
170		109.382	130.102	108.714	118.853
171		113.088	132.941	112.887	121.558
172		117.649	135.88	117.71	123.819
173		120.917	138.035	121.4	126.302
174		125.829	141.376	127.21	129.614
175		133.402	144.702	136.062	133.907
176		137.161	146.289	141.117	137
177		143.323	149.319	148.439	141.765
178		145.812	149.88	151.543	143.005
179		149.363	150.588	155.453	144.536
180		151.024	151.1	157.952	146.045
181		152.024	151.485	158.685	145.692
182		153.223	151.756	160.085	146.384
183		153.325	151.667	160.691	147.013
184		153.707	151.17	160.383	145.752
185		152.94	151.205	159.334	144.955
186		152.519	150.94	158.856	144.543
187		151.438	150.434	157.911	144.016
188		151.334	150.791	157.73	144.294
189		148.815	150.735	154.835	143.289
190		147.226	150.311	152.945	142.575
191		145.725	149.09	150.626	141.011
192		144.158	148.622	148.574	139.909
193		137.325	147.539	139.963	136.514
194		134.599	146.587	137.33	135.878
195		131.582	145.628	133.359	133.426
196		128.361	143.388	129.799	131.438
197		124.989	142.341	125.505	128.503
198		117.757	139.45	116.904	124.53
199		114.649	138.821	112.642	122.502
200		111.847	137.425	109.617	121.692
201		109.472	136.412	107.883	122.404
202		108.45	134.891	106.75	121.786
203		103.714	131.448	101.39	118.745
204		102.091	129.896	99.7413	117.55
205		100.136	126.845	97.8026	115.984
206		98.2272	125.28	95.2777	113.118
207		96.3405	123.295	92.8723	110.216
208		93.5875	118.269	89.7017	105.015
209		92.3449	113.644	87.9682	100.544
210		92.6858	112.499	88.7562	99.7118
211		92.7539	111.364	88.6132	98.0887
212		93.9949	108.944	90.0662	95.679
213		94.8198	108.997	90.7743	95.0572
214		96.0167	109.088	91.9556	94.7618
215		97.7295	109.139	94.0524	94.9517
216		99.5662	109.561	96.498	95.6461
217		101.793	109.968	99.0937	95.4787
218		102.638	110.456	99.9419	95.5848
219		103.66	110.834	101.097	96.0527
220		104.519	111.36	101.73	95.7154
221		105.329	112.049	102.145	95.4878
222		106.608	113.17	103.132	96.253
223		106.959	113.198	103.462	96.5756
224		106.551	114.99	101.855	96.569
225		106.364	113.181	103.447	98.7061
226		105.338	112.387	102.485	97.7802
227		103.795	112.025	101.084	96.6699
228		103.414	111.774	101.197	97.3736
229		102.303	111.59	100.198	97.1077
230		100.754	110.954	99.3163	97.4439
231		98.9539	110.808	97.1491	97.1509
232		98.0941	110.682	96.3789	97.6238
233		95.8669	109.619	94.0951	97.0768
234		94.2516	109.759	92.1306	96.9307
235		93.3165	110.938	90.3704	97.9925
236		91.7181	110.542	88.6728	98.9268
237		93.2704	114.372	85.8215	99.4891
238		91.8437	112.641	88.3493	100.755
239		93.2601	113.664	90.1818	102.332
240		94.6977	115.786	91.4311	103.878
241		99.1751	120.446	96.5996	108.533
242		101.206	122.035	99.1169	110.213
243		104.443	124.447	102.727	112.13
244		107.496	127.057	106.996	115.242
245		115.751	131.123	116.833	119.351
246		120.842	134.315	122.589	122.942
247		124.97	136.663	127.242	126.032
248		130.089	139.942	132.654	128.861
249		134.874	142.346	138.007	131.175
250		142.369	145.333	146.594	135.31
251		145.626	146.254	150.63	137.482
252		148.827	146.725	153.445	137.692
253		149.813	147.417	151.827	137.398
254		151.605	149.587	153.848	139.466
255		158.319	152.642	164.172	144.208
256		160.837	153.431	166.339	144.661
257		163.567	154.017	169.682	145.114
258		165.877	155.341	171.433	146.192
259		168.865	155.794	174.073	147.626
260		168.007	155.566	173.071	147.356
261		167.73	154.527	172.918	148.11
262		169.463	156.299	174.33	148.5
263		169.582	156.118	174.956	148.079
264		168.388	156.892	173.633	147.825
265		164.147	155.672	169.13	145.127
266		163.465	155.404	168.597	144.899
267		159.73	152.703	165.462	142.918
268		154.147	151.644	159.264	140.182
269		150.81	149.701	154.589	138.303
270		146.486	148.467	150.384	136.084
271		143.164	147.243	146.475	135.191
272		132.047	141.931	134.875	129.76
273		128.03	139.581	130.192	127.371
274		123.053	137.156	124.01	124.132
275		119.875	135.783	120.26	122.276
276		116.319	134.275	115.606	120.008
277		109.506	131.203	107.193	117.073
278		106.902	129.396	104.051	116.052
279		104.109	128.45	100.204	114.174
280		101.757	125.939	97.9692	112.858
281		100.238	124.027	95.9226	111.218
282		97.7863	121.059	92.6565	107.05
283		95.9172	118.991	90.8389	104.945
284		94.447	117.386	89.1301	102.704
285		93.5961	115.356	88.5142	100.899
286		93.6773	114.682	88.6869	99.9576
287		93.3236	112.144	88.9573	97.6306
288		95.8332	112.792	92.0676	97.9797
289		96.7409	112.485	92.9559	96.4463
290		97.0332	111.758	93.0886	95.2849
291		99.5934	112.386	96.079	95.578
292		101.142	112.737	97.5968	96.2103
293		101.548	112.749	98.383	96.9288
294		102.453	112.122	99.3861	97.0515
295		103.394	112.099	100.415	97.3826
296		104.786	112.284	101.786	97.5371
297		105.761	112.764	102.195	97.3215
298		106.656	113.969	102.908	98.2128
299		106.554	113.342	102.742	97.7268
300		106.452	113.13	102.888	98.1162
301		106.742	113.29	102.813	97.8884
302		105.906	112.756	102.353	98.1416
303		105.697	112.252	102.523	98.0679
304		104.791	112.14	101.45	97.3927
305		102.733	111.416	100.001	97.5286
306		101.838	111.422	99.3319	97.7664
307		99.8731	110.541	97.311	96.9917
308		98.3721	110.507	95.5642	96.825
309		96.405	110.078	93.4512	96.7517
310		93.2745	109.997	90.4976	97.5271
311		92.093	109.88	88.9107	98.0212
312		90.8261	110.374	87.8484	99.1825
313		90.0651	110.708	86.9695	100.001
314		89.7713	111.487	86.6785	100.975
315		90.6514	114.317	88.1797	104.379
316		92.57	116.237	90.2425	106.308
317		94.1622	118.483	92.1669	108.439
318		96.7756	120.611	95.1069	110.475
319		98.9206	123.312	97.5467	113.049
320		109.625	131.498	110.08	121.975
321		114.383	135.509	114.621	124.244
322		119.067	137.794	120.164	127.153
323		124.124	140.772	125.971	130.2
324		134.067	145.181	136.688	134.775
325		138.113	147.065	141.45	136.853
326		142.274	148.906	145.841	138.998
327		146.325	149.878	150.155	140.39
328		146.726	150.951	148.527	139.385
329		155.89	153.556	160.928	145.476
330		158.79	154.241	163.913	146.47
331		160.378	154.865	165.965	147.611
332		163.165	155.456	168.282	147.56
333		165.425	156.146	170.241	147.98
334		167.999	156.722	173.011	149.626
335		168.958	157.301	173.725	150.106
336		169.732	157.516	174.281	150.88
337		170.427	158.133	174.504	151.164
338		170.856	158.074	174.709	150.95
339		170.961	158.234	174.669	151.205
340		170.54	158.202	174.426	151.43
341		170.753	158.358	174.411	151.903
342		170.189	158.473	174.273	152.221
343		167.749	157.89	172.349	151.612
344		166.075	157.52	170.828	150.935
345		164.007	157.148	168.94	150.264
346		161.785	157.297	165.769	148.707
347		160.51	157.952	164.705	148.805
348		154.308	156.412	158.868	147.778
349		150.848	155.738	155.37	146.589
350		146.602	154.121	151.358	145.623
351		142.857	152.707	147.523	144.269
352		129.477	148.638	130.233	136.938
353		127.09	146.814	129.758	136.287
354		123.925	145.495	125.918	134.229
355		119.911	143.851	121.398	131.974
356		116.206	142.314	117.294	129.879
357		110.079	139.528	110.222	127.495
358		107.369	137.825	106.823	125.545
359		107.075	138.911	104.081	124.158
360		102.903	134.89	102.069	123.297
361		101.22	133.571	99.819	121.252
362		98.2589	130.783	96.6124	118.201
363		97.0773	129.363	94.9527	116.311
364		96.6779	130.098	92.9529	114.897
365		94.2634	126.486	91.9178	113.407
366		93.1658	125.112	90.2592	111.089
367		90.8439	121.539	87.8569	108.114
368		90.3367	119.235	87.0053	103.735
369		90.7804	117.98	87.1342	102.535
370		91.4007	117.067	87.7831	101.035
371		93.7499	115.502	90.2223	99.0208
372		95.4705	115.365	92.1919	98.476
373		96.9061	115.112	93.7146	98.0367
374		98.713	115.15	95.4981	97.3885
375		100.865	115.797	97.3223	97.0053
376		105.045	117.189	101.236	96.9929
377		107.16	117.59	103.101	96.9597
378		108.938	118.058	104.812	96.7816
379		111.048	118.59	106.741	96.7212
380		112.955	118.708	108.318	96.4741
381		117.276	120.615	111.4	96.2178
382		118.422	120.712	112.317	96.4061
383		120.092	121.882	113.497	96.6371
384		122.413	123.467	115.122	98.0944
385		124.117	125.244	115.973	98.9529
386		124.712	127.091	115.112	98.4774
387		125.081	126.357	116.98	99.8611
388		125.26	126.696	117.482	100.338
389		125.91	127.242	117.879	100.401
390		126.82	128.188	119.147	101.354
391		127.252	128.52	119.515	101.433
392		128.007	129.281	120.315	101.954
393		128.862	130.131	121.102	102.543
394		129.381	130.368	121.315	102.307
395		130.756	131.709	122.449	102.533
396		131.321	132.138	122.733	102.378
397		131.684	132.422	123.028	102.28
398		131.862	132.681	123.271	102.335
399		132.549	133.223	123.61	102.216
