# Supplementary material for: Exploring the potential of the sit-to-stand test for self-assessment of physical condition in advanced knee osteoarthritis patients using computer vision
Source: Front Public Health. 2024 Feb 7;12:1348236. doi: 10.3389/fpubh.2024.1348236 (PMC10880867; doi:10.3389/fpubh.2024.1348236)
Supplement: Supplementary file 2 [file Data_Sheet_1.ZIP › Supplementary Materials/Time series data/54_angel_order.xls]

## Sheet: Sheet1
Unnamed: 0		R_HIP_ANGEL	R_KNEE_ANGEL	L_HIP_ANGEL	L_KNEE_ANGEL
0		122.913	122.605	110.513	99.1527
1		118.341	121.217	106.052	98.0814
2		116.525	120.802	103.996	97.4561
3		114.424	120.31	101.738	96.7533
4		110.355	118.804	98.2892	95.9343
5		100.096	115.252	88.9949	94.5499
6		97.2005	114.226	86.381	94.2869
7		94.2733	113.442	83.4852	93.5552
8		86.9959	110.749	76.7147	92.8827
9		83.2355	109.005	73.1431	92.2966
10		79.3392	107.408	69.5696	91.764
11		72.9866	106.721	63.2181	91.5436
12		68.3222	107.833	58.9101	93.8968
13		68.8607	111.844	59.4786	99.3869
14		70.4584	113.687	61.2527	101.665
15		73.9564	115.939	65.513	104.487
16		86.1588	121.512	79.9719	111.468
17		93.7231	125.696	88.5465	115.375
18		101.806	130.186	97.7693	120.374
19		126.979	143.569	123.943	133.97
20		135.967	146.999	133.222	137.132
21		151.771	153.303	151.168	144.052
22		158.016	155.556	158.486	147.473
23		162.793	157.238	163.934	149.262
24		167.913	159.181	170.39	151.121
25		169.2	159.353	172.206	151.324
26		169.412	159.66	174.917	152.359
27		169.142	159.328	175.077	151.928
28		168.822	157.999	174.834	150.473
29		168.541	158.068	174.391	150.136
30		167.529	157.624	173.021	148.869
31		165.974	157.435	170.208	146.837
32		163.455	156.092	166.476	143.651
33		158.247	153.642	160.187	140.189
34		153.053	151.398	154.976	137.711
35		145.817	148.502	147.427	134.7
36		130.116	143.329	131.502	129.681
37		122.029	141.267	123.187	128.199
38		114.45	139.395	114.949	126.729
39		95.6666	137.017	93.3036	122.563
40		91.0122	135.634	87.7874	120.78
41		82.966	132.007	77.3352	115.635
42		79.9035	130.479	73.0222	112.837
43		76.9126	128.776	68.3669	110.069
44		72.485	124.964	61.4658	104.769
45		70.4829	122.577	58.4624	101.831
46		65.8116	117.472	51.7407	94.8434
47		64.8649	115.853	50.7315	93.558
48		64.6861	115.56	50.5895	93.0693
49		63.6406	113.345	50.091	89.9957
50		62.6834	112.122	49.964	88.7805
51		61.8474	111.934	50.2562	89.5737
52		59.9049	108.836	48.6985	86.6086
53		61.3094	106.611	50.1632	85.176
54		60.9788	104.638	50.6785	84.8614
55		61.631	103.685	51.7556	85.251
56		64.6531	102.699	55.7122	85.2608
57		67.0551	102.793	58.3491	86.5675
58		69.3899	102.238	60.0902	84.9245
59		79.1279	102.82	68.7287	83.4293
60		81.8997	102.942	71.174	83.6122
61		90.3307	105.656	78.235	84.884
62		94.4321	107.747	81.7843	85.9588
63		98.9659	109.745	86.1253	87.6209
64		108.025	113.27	94.0653	89.7281
65		112.621	115.059	98.213	90.4808
66		124.333	119.21	107.312	90.9496
67		127.45	121.082	109.544	91.7923
68		128.783	121.262	110.513	92.1831
69		132.002	122.881	113.493	93.4965
70		132.93	122.709	114.027	93.5773
71		135.305	122.622	116.699	94.7768
72		136.861	122.597	118.251	95.3901
73		137.907	122.492	119.625	95.454
74		137.698	122.145	120.088	95.7862
75		138.298	122.337	120.925	96.3973
76		138.087	122.383	121.221	96.7562
77		138.299	122.333	121.45	96.7336
78		138.452	123.024	121.213	96.6334
79		137.27	121.865	120.011	95.5985
80		136.606	121.563	119.511	95.4735
81		135.909	122.162	118.226	94.7954
82		135.719	121.928	118.21	94.2418
83		134.485	120.842	116.909	93.3401
84		133.288	120.709	115.697	92.9439
85		133.243	120.031	115.407	92.5945
86		132.957	120.442	114.66	92.3508
87		132.433	120.19	113.823	91.0065
88		132.349	120.147	114.199	91.5507
89		130.075	120.423	112.035	91.466
90		127.951	119.557	110.13	90.8494
91		126.206	118.713	108.358	90.034
92		120.403	115.775	102.912	87.7616
93		110.787	113.51	93.4218	87.1158
94		107.136	112.573	90.6021	86.6983
95		103.981	111.511	87.6573	85.9287
96		95.9468	108.821	81.3801	86.2772
97		90.6994	104.746	76.6965	85.0971
98		85.5824	103.146	72.837	85.3887
99		80.8409	108.381	70.1327	93.6061
100		81.4341	110.176	71.6998	98.1558
101		83.1017	114.814	73.696	102.664
102		84.8789	116.864	76.5258	107.216
103		87.5708	119.022	80.4727	110.748
104		96.4326	125.627	92.2737	119.522
105		104.23	130.714	100.2	123.346
106		125.335	140.649	120.738	128.484
107		133.137	145.346	127.466	131.106
108		139.887	148.208	134.753	134.765
109		150.636	152.114	146.258	140.005
110		154.748	154.244	150.516	142.772
111		157.726	154.933	153.4	144.401
112		160.648	156.098	156.442	144.675
113		162.61	156.524	157.332	143.812
114		164.358	156.805	159.09	144.349
115		164.334	156.588	160.086	144.515
116		165.393	157.064	160.948	144.314
117		164.796	156.758	161.453	145.117
118		163.545	157.112	160.227	144.965
119		154.288	153.941	152.401	142.396
120		150.437	153.186	147.988	141.538
121		143.724	151.629	141.438	141.517
122		138.72	151.369	136.614	140.317
123		132.791	150.522	131.179	139.329
124		125.106	151.189	121.988	140.119
125		120.26	151.899	117.873	141.413
126		110.339	153.237	106.694	141.588
127		107.322	152.43	103.06	139.951
128		103.827	150.758	98.8461	137.762
129		98.0407	148.421	92.2226	134.005
130		94.4045	146.399	86.9266	130.336
131		92.7408	145.984	85.2418	129.182
132		89.2721	144.364	78.983	122.877
133		86.0466	140.954	74.4401	118.046
134		82.4544	136.416	69.8937	111.861
135		80.1555	134.483	66.5643	108.69
136		75.3242	131.06	60.7875	103.584
137		71.3854	123.095	59.5298	99.4992
138		71.1771	122.998	60.0926	99.8805
139		70.7067	117.718	59.8151	94.7364
140		71.5447	116.635	60.5224	93.6013
141		71.4355	110.282	60.0384	88.0667
142		73.2886	109.029	61.8318	87.7594
143		73.4072	106.481	61.9926	86.1756
144		81.2122	104.661	70.4325	89.3581
145		85.3191	104.303	73.8837	88.6705
146		97.6166	105.112	85.7176	89.2183
147		101.901	105.82	89.5919	89.6388
148		107.221	108.245	94.6697	92.1085
149		115.49	111.315	102.476	94.0158
150		119.478	111.999	106.909	95.5859
151		122.709	114.298	109.53	96.9022
152		126.381	114.267	113.3	97.5517
153		133.641	116.899	119.984	99.5163
154		138.988	119.744	125.108	102.184
155		140.103	120.719	126.494	103.689
156		141.633	121.694	127.762	104.661
157		142.037	126.925	127.779	104.586
158		140.689	126.793	126.898	104.624
159		130.168	118.742	123.4	109.019
160		130.177	119.735	122.671	109.077
161		133.011	124.227	125.007	111.082
162		134.895	122.72	125.39	107.178
163		136.254	124.08	126.926	107.937
164		137.359	125.717	125.916	106.259
165		137.473	126.88	126.102	107.457
166		129.786	124.18	120.509	104.834
167		128.693	124.485	118.281	100.906
168		127.877	123.107	117.898	100.172
169		125.589	119.596	114.233	95.7836
170		124.036	117.233	112.562	94.6589
171		122.57	118.842	111.559	96.3913
172		117.802	115.548	105.619	93.8923
173		111.684	113.467	99.8008	92.0557
174		101.571	111.316	90.4719	90.9401
175		96.1518	108.669	85.4047	90.2386
176		90.3285	107.79	80.4664	90.0018
177		86.814	109.874	77.2351	95.257
178		84.8619	112.648	77.1028	100.173
179		86.8803	117.025	78.9266	106.019
180		95.813	127.827	88.6239	117.589
181		109.9	137.385	100.397	123.208
182		115.69	139.873	105.588	123.83
183		120.831	142.912	109.717	125.056
184		130.962	144.155	122.748	130.4
185		140.614	148.425	133.733	135.454
186		156.995	153.35	154.35	144.823
187		158.146	153.694	156.219	144.739
188		159.643	154.377	159.31	147.868
189		161.379	154.394	161.049	145.757
190		163.511	154.954	160.809	141.021
191		165.661	156.755	163.465	143.814
192		165.697	154.771	169.239	149.756
193		162.338	154.339	166.661	149.608
194		156.145	152.664	161.622	147.701
195		152.783	151.433	156.783	144.998
196		151.877	150.143	155.377	142.578
197		149.944	154.366	144.26	135.987
198		150.818	150.713	149.506	139.109
199		145.144	147.902	142.368	136.406
200		144.334	148.956	140.898	136.709
201		142.043	146.46	139.652	136.862
202		142.752	149.626	136.909	133.941
203		138.636	149.645	132.568	132.362
204		137.945	150.495	131.565	132.779
205		136.648	152.408	132.173	137.105
206		136.146	151.965	131.393	137.27
207		135.645	153.773	129.796	136.169
208		132.039	151.661	126.654	135.678
209		129.922	150.763	124.751	135.484
210		127.525	149.785	121.835	135.14
211		122.47	150.217	115.502	132.908
212		117.29	146.955	111.583	132.452
213		112.443	146.689	106.232	131.203
214		108.599	145.415	102.325	129.94
215		106.686	144.918	100.989	129.844
216		99.6965	143.388	92.467	127.73
217		96.4666	141.051	89.3504	126.281
218		95.2796	140.623	87.9337	125.3
219		88.6381	134.824	78.6225	118.774
220		86.7792	131.432	76.9958	118.766
221		83.6469	127.403	70.488	109.474
222		84.5626	133.192	68.1916	105.062
223		79.8955	122.821	66.9679	104.847
224		76.4529	117.581	62.3668	97.3802
225		76.8209	115.226	63.4589	93.0018
226		79.0518	114.383	67.1027	94.5599
227		79.3075	107.546	69.5193	97.0576
228		87.7785	107.73	78.0469	95.1243
229		93.6217	109.054	82.6677	94.7513
230		101.335	114.41	89.1437	94.1903
231		112.149	117.544	98.6394	95.7085
232		121.439	120.331	106.757	97.4121
233		131.706	123.42	115.377	98.5763
234		135.571	124.159	118.794	99.0237
235		138.503	124.897	121.365	99.1929
236		142.606	125.941	125.188	101.298
237		142.969	124.396	126.278	101.818
238		145.381	126.227	128.204	102.818
239		147.588	128.648	127.73	102.787
240		148.048	127.305	127.989	102.073
241		149.724	126.997	128.726	101.324
242		148.146	123.975	129.19	102.294
243		148.551	124.208	129.098	102.042
244		147.8	123.818	127.849	100.643
245		147.42	123.365	127.699	100.582
246		146.7	124.43	127.445	101.415
247		146.218	124.763	127.203	101.335
248		145.089	124.631	126.328	100.742
249		143.895	123.604	125.871	100.224
250		143.808	123.55	125.987	100.842
251		143.686	123.415	126.334	101.3
252		144.005	125.043	125.207	99.6441
253		145.407	126.157	126.768	100.243
254		145.271	124.814	127.92	101.725
255		145.942	125.678	128.164	101.387
256		145.427	126.276	126.734	100.337
257		143.956	124.91	125.302	98.9884
258		143.56	124.842	124.315	97.955
259		143.607	125.553	125.386	98.0302
260		142.979	125.235	124.655	96.9954
261		143.351	124.819	124.68	96.3012
262		143.135	124.24	124.13	95.466
263		143.861	125.083	124.419	95.584
264		144.96	125.365	124.602	95.8211
265		146.677	127.25	124.534	95.1022
266		147.566	125.992	125.391	95.0527
267		148.548	127.372	125.472	95.2611
268		150.416	127.716	129.027	98.8815
269		150.445	127.642	129.03	98.6732
270		151.428	128.404	129.978	99.2444
271		150.124	128.487	128.855	99.8068
272		149.674	127.349	129.7	100.978
273		149.881	127.742	130.066	101.218
274		149.331	127.646	129.518	100.514
275		149.219	127.688	129.381	100.331
276		148.489	127.135	129.124	100.199
277		147.568	127	128.565	101.229
278		147.417	127.435	128.12	100.556
279		146.759	127.789	127.819	101.939
280		147.173	128.429	128.277	103.011
281		148.193	129.142	129.212	103.267
282		149.185	129.53	130.371	103.827
283		149.094	130.087	130.724	105.126
284		148.81	128.996	130.476	104.617
285		148.826	129.746	129.714	103.48
286		145.874	127.573	127.518	102.331
287		143.64	126.452	125.197	100.185
288		143.159	125.937	125.111	100.591
289		134.804	121.625	117.356	97.9485
290		123.385	117.601	108.36	97.9451
291		107.848	111.399	95.4388	97.1866
292		98.5222	112.499	89.605	101.316
293		92.4184	113.555	85.8562	107.924
294		90.2946	115.101	83.2211	108.88
295		93.0598	116.996	87.1284	114.514
296		98.9573	125.883	94.3557	121.365
297		103.339	128.52	99.9401	126.318
298		111.113	134.392	106.124	129.925
299		131.194	145.569	126.166	136.653
300		138.778	148.444	135.034	140.209
301		151.873	152.468	148.927	145.802
302		158.205	153.699	156.472	148.465
303		161.684	154.881	160.463	150.607
304		167.135	156.789	166.987	152.11
305		168.018	156.696	167.86	151.973
306		166.812	155.79	168.335	151.456
307		167.585	155.709	169.626	150.993
308		168.869	156.457	170.708	151.362
309		169.032	158.042	170.768	151.844
310		168.745	156.868	169.64	150.644
311		168.31	157.583	169.148	150.934
312		159.04	154.597	158.971	146.021
313		144.987	152.299	142.52	142.122
314		136.382	149.321	132.602	141.172
315		131.59	149.32	127.2	140.459
316		118.33	143.847	113.724	137.339
317		112.576	141.783	107.76	135.344
318		108.345	140.293	103.432	134.915
319		93.049	132.397	86.2802	127.498
320		89.5277	128.675	81.7147	122.657
321		84.8275	124.105	74.5412	116.172
322		83.5406	121.634	72.8351	111.633
323		81.3743	120.231	70.0128	108.816
324		79.0622	116.807	67.4815	102.513
325		77.5561	115.937	65.9908	102.628
326		77.3704	113.29	66.4895	100.129
327		77.9273	111.404	66.3079	97.4992
328		79.4836	109.494	68.897	96.4509
329		84.5306	107.86	76.5284	99.0724
330		85.8671	108.453	78.7647	98.4445
331		86.8275	108.11	78.7216	95.4587
332		93.5971	107.624	86.2978	93.5854
333		104.175	110.218	97.9655	97.1258
334		120.73	117.047	114.979	104.783
335		125.61	119.6	117.034	105.527
336		133.3	120.859	123.53	103.753
337		136.953	119.549	127.553	107.41
338		140.99	120.141	130.733	105.977
339		144.622	120.839	132.053	104.415
340		147.846	122.877	134.042	105.812
341		145.326	123.017	132.969	106.81
342		145.901	123.117	132.969	106.267
343		146.354	123.737	133.564	108.341
344		144.34	123.944	131.147	106.543
345		145.316	126.721	131.141	107.445
346		135.823	126.019	124.728	109.267
347		128.616	117.978	120.554	107.619
348		124.343	117.413	117.195	106.723
349		118.174	114.785	111.959	106.354
350		117.096	117.994	110.119	108.15
351		113.661	117.455	106.089	108.356
352		108.137	122.498	95.734	104.687
353		97.6561	108.686	90.341	102.159
354		92.1569	107.625	83.7251	100.282
355		91.2909	108.922	83.2503	101.306
356		93.6305	117.09	86.4016	107.226
357		96.4938	119.423	90.9796	111.588
358		102.495	126.134	96.6115	117.533
359		117.12	137.975	112.57	129.413
360		123.474	142.332	120.351	135.061
361		136.269	148.801	133.41	142.738
362		139.904	151.048	137.209	144.887
363		147.436	154.712	144.618	146.384
364		155.755	154.989	152.98	147.91
365		160.29	157.248	156.711	148.748
366		165.656	158.626	163.913	149.994
367		166.048	157.846	165.274	150.245
368		166.666	157.467	166.203	150.097
369		165.184	154.109	167.312	148.521
370		165.106	153.767	168.04	149.328
371		164.49	153.45	167.95	148.592
372		164.043	154.472	166.004	148.676
373		161.342	155.047	163.875	149.814
374		152.901	155.579	150.259	142.011
375		146.444	154.38	142.624	139.252
376		137.661	151.317	134.31	138.355
377		119.573	143.209	115.793	131.788
378		100.593	133.819	95.2542	125.162
379		87.7185	124.911	79.4702	115.82
380		86.2776	123.175	75.6262	110.412
381		80.0938	117.497	65.9712	99.1579
382		82.0665	117.693	68.4122	99.5004
383		84.472	122.059	68.514	98.0064
384		77.9863	113.732	65.2329	96.0315
385		78.5598	113.702	65.9881	95.5451
386		80.8275	110.625	66.2666	90.3467
387		81.2029	108.051	69.7108	91.2532
388		85.9961	109.581	71.6241	87.9837
389		89.8519	105.081	76.5766	85.6123
390		95.5919	109.481	82.2632	88.2041
391		99.4176	106.951	86.5381	88.4098
392		109.25	109.675	96.0743	90.4206
393		121.571	115.076	106.389	90.8231
394		129.616	117.274	114.255	92.8584
395		133.603	118.554	118.19	94.5442
396		134.626	118.232	120.165	95.8622
397		137.941	118.518	123.555	98.5564
398		140.102	118.208	125.009	98.5324
399		140.724	118.225	126.161	99.2905
