# Supplementary material for: Exploring the potential of the sit-to-stand test for self-assessment of physical condition in advanced knee osteoarthritis patients using computer vision
Source: Front Public Health. 2024 Feb 7;12:1348236. doi: 10.3389/fpubh.2024.1348236 (PMC10880867; doi:10.3389/fpubh.2024.1348236)
Supplement: Supplementary file 2 [file Data_Sheet_1.ZIP › Supplementary Materials/Time series data/55_angel_order.xls]

## Sheet: Sheet1
Unnamed: 0		R_HIP_ANGEL	R_KNEE_ANGEL	L_HIP_ANGEL	L_KNEE_ANGEL
0		139.462	104.122	131.425	101.34
1		139.427	104.445	131.443	102.046
2		139.191	104.638	131.353	102.742
3		139.141	103.782	130.758	101.239
4		138.884	103.376	130.485	100.734
5		136.678	102.24	128.48	99.1042
6		134.272	102.18	125.995	98.4253
7		133.567	101.971	124.678	97.9763
8		129.918	101.558	121.094	96.1721
9		129.033	102.16	121.622	97.7508
10		125.316	100.079	117.71	94.6835
11		119.516	98.9668	111.841	92.6747
12		122.763	100.499	115.069	96.8841
13		117.306	100.796	110.727	95.4082
14		114.184	100.589	108.938	99.0209
15		110.345	101.317	106.088	98.8688
16		106.8	101.1	101.842	98.6006
17		98.3617	102.538	95.7613	103.93
18		96.4943	102.926	96.2481	106.985
19		93.8207	104.578	92.174	107.646
20		92.3447	106.384	92.0728	109.815
21		91.3329	107.097	90.0768	109.724
22		91.5398	110.732	91.2719	113.566
23		93.9943	113.855	92.9741	115.28
24		92.272	114.796	91.8636	116.301
25		97.317	119.59	97.2315	120.645
26		95.2582	119.287	96.5448	121.309
27		99.9104	123.498	100.335	125.501
28		101.184	124.433	101.951	126.144
29		108.119	131.488	109.053	132.448
30		111.804	134.841	113.351	135.724
31		118.527	140.619	118.759	139.655
32		123.514	143.495	123.535	141.714
33		129.488	147.987	128.375	143.956
34		132.29	149.143	130.675	144.436
35		142.336	155.111	139.835	148.63
36		151.524	158.518	148.86	152.002
37		153.886	158.104	152.277	153.763
38		156.355	159.214	154.616	154.18
39		158.858	157.864	157.576	153.863
40		162.495	157.04	161.538	154.037
41		165.257	157.103	163.958	153.298
42		166.32	155.597	165.546	152.273
43		166.731	155.65	166.258	152.493
44		167.488	155.49	167.422	151.137
45		167.673	154.532	167.058	149.244
46		168.021	153.087	167.409	148.392
47		169.274	154.791	167.776	147.801
48		168.718	152.318	168.985	147.761
49		170.796	153.761	170.275	148.914
50		170.464	151.539	170.451	148.226
51		169.853	150.955	169.249	146.592
52		167.634	150.129	167.049	147.842
53		168.081	152.002	167.512	147.777
54		167.66	149.667	167.835	145.838
55		168.6	150.806	168.153	146.21
56		167.204	149.893	166.201	145.896
57		165.204	150.121	163.285	145.212
58		162.248	149.234	159.963	143.352
59		159.172	146.312	156.719	140.215
60		158.138	146.483	155.9	140.144
61		155.831	145.462	153.212	138.796
62		148.878	142.93	147.13	135.862
63		146.06	141.798	143.845	135.685
64		134.219	135.656	132.153	128.896
65		130.042	131.128	128.788	127.499
66		121.382	126.75	120.371	123.287
67		116.742	121.712	114.98	118.667
68		114.601	121.452	112.279	118.389
69		108.46	117.816	105.83	115.049
70		104.86	114.146	102.74	111.14
71		99.0795	108.541	96.4228	107.79
72		96.5795	106.265	94.5161	105.377
73		93.8356	105.024	90.8129	102.527
74		92.2205	103.138	88.875	102.093
75		90.5318	101.614	86.3956	100.696
76		87.5177	99.0564	83.6644	97.2941
77		86.81	97.4563	83.527	97.8588
78		86.6294	98.1753	83.5676	98.4938
79		88.265	98.0859	84.1216	98.0567
80		87.0002	95.9066	83.8542	97.045
81		89.313	96.2508	85.7935	97.8905
82		84.1214	91.3488	81.8744	94.3244
83		87.7526	91.152	85.4657	95.6755
84		86.922	88.7295	86.3013	92.6566
85		90.4985	88.203	88.6776	92.1162
86		94.1807	90.9657	91.0987	93.3203
87		99.146	92.4951	91.9211	91.0842
88		96.9457	86.2751	94.6586	90.1456
89		104.409	91.705	97.7607	90.2332
90		105.67	93.0525	97.4064	90.1541
91		108.192	92.9434	103.706	92.1889
92		116.167	92.6076	109.34	90.9473
93		118.81	93.3802	112.958	91.5827
94		120.727	94.3416	114.497	93.1569
95		120.843	93.8638	114.52	92.1812
96		124.022	94.597	116.861	93.8783
97		125.04	95.0396	118.024	93.7792
98		126.506	92.1841	120.9	93.9726
99		127.554	95.087	120.378	94.7092
100		129.888	94.8219	123.03	94.9617
101		129.042	95.2321	123.146	97.4485
102		128.843	93.9685	122.214	96.657
103		129.399	97.0754	122.103	97.8374
104		131.607	96.1261	125.373	98.868
105		132.087	96.0519	125.694	99.1383
106		132.59	96.3787	125.956	98.0243
107		132.048	97.1152	124.124	97.7084
108		132.618	95.7736	126.425	99.0644
109		132.498	97.563	125.732	100.521
110		130.376	96.4746	123.001	98.7746
111		125.753	93.792	119.693	97.29
112		123.413	92.9649	117.41	96.0773
113		121.558	91.8092	114.883	94.3329
114		117.54	90.7231	111.753	93.9048
115		114.839	90.0544	110.13	93.2227
116		106.609	88.1272	103.399	91.7554
117		102.744	86.766	100.917	91.0307
118		102.046	86.8095	99.7472	91.2237
119		96.0061	86.4975	93.8254	90.6958
120		92.8783	88.136	91.8186	93.1199
121		92.9662	93.5899	92.9342	98.8846
122		98.1746	98.2888	98.542	103.931
123		97.2126	101.232	98.7106	107.236
124		102.396	106.036	103.045	111.061
125		105.811	111.25	104.768	110.331
126		111.135	115.811	112.941	120.505
127		117.959	122.81	117.752	122.759
128		130.416	133.606	127.265	127.71
129		134.176	136.054	131.041	129.25
130		138.338	137.879	137.586	136.23
131		148.7	146.649	144.855	136.916
132		152.428	150.193	148.626	140.491
133		160.005	154.29	158.284	148.257
134		161.006	153.565	160.45	149.28
135		162.023	153.285	161.738	149.866
136		162.477	153.544	156.986	145.737
137		167.131	155.332	164.299	148.434
138		168.708	155.533	166.33	149.397
139		172.957	154.973	173.065	152.14
140		170.009	155.339	166.308	149.328
141		173.704	155.019	174.349	152.281
142		174.299	155.691	172.897	149.886
143		174.347	156.027	173.382	150.689
144		174.47	155.002	174.439	151.384
145		174.002	154.356	173.409	150.22
146		172.969	155.306	169.9	147.951
147		172.763	155.122	171.666	150.717
148		170.287	154.05	168.435	148.123
149		170.317	153.585	167.484	145.921
150		166.622	152.423	162.869	143.732
151		163.913	152.69	160.694	143.981
152		162.456	150.928	159.474	143.478
153		157.384	147.557	151.595	138.85
154		156.718	146.635	151.914	139.587
155		156.56	147.462	155.233	141.468
156		143.779	136.275	144.038	133.674
157		140.224	137.789	136.203	128.519
158		131.745	131.407	133.698	129.715
159		130.776	132.001	127.541	127.831
160		125.129	128.998	123.98	125.05
161		112.524	119.203	112.31	117.21
162		101.475	112.501	102.69	115.044
163		94.5089	108.304	95.7159	110.296
164		93.3437	108.01	92.2487	108.293
165		91.9597	105.171	91.7489	106.711
166		88.9821	103.992	87.8943	105.799
167		89.5526	104.076	88.0454	105.675
168		84.7806	101.162	83.8271	101.629
169		83.8595	100.033	84.0481	102.567
170		82.9063	100.249	82.7621	101.961
171		81.9048	98.481	82.9512	102.191
172		82.0099	98.5794	83.6267	104.48
173		80.8463	96.8797	82.2882	102.652
174		80.3451	95.5837	82.2309	102.244
175		80.0067	95.3628	82.8884	103.467
176		81.5009	95.6309	84.5841	103.93
177		82.9157	96.1805	86.0382	105.039
178		84.1277	96.0689	87.5692	102.952
179		84.7225	95.3455	89.0009	102.768
180		90.3254	97.8256	94.7282	105.918
181		91.193	97.3937	96.4514	106.029
182		93.313	97.1184	98.3215	105.959
183		96.7589	97.8299	102.377	106.024
184		96.6438	95.0758	101.275	102.602
185		102.126	94.4267	107.358	103.855
186		102.489	92.779	105.868	98.7796
187		104.607	94.1108	108.964	101.662
188		105.96	91.1157	108.703	97.3076
189		107.616	92.9013	110.078	98.4139
190		107.861	91.3837	110.143	95.9015
191		109.885	91.808	112.192	96.8339
192		108.707	89.4684	110.231	92.7715
193		111.033	90.8402	113.05	94.7375
194		115.866	97.0774	113.51	97.5647
195		112.565	91.1478	112.595	95.8029
196		112.461	93.8329	113.115	97.0627
197		112.381	95.2748	111.251	96.0414
198		105.494	89.9219	107.022	94.7445
199		106.784	95.1677	105.339	95.1799
200		106.729	93.6882	108.701	96.9707
201		100.856	94.1483	103.177	96.8555
202		103.962	96.7887	106.257	99.6992
203		103.874	102.865	105.912	104.291
204		97.1337	98.4524	99.8865	104.196
205		98.1986	105.13	95.8431	103.034
206		98.2747	104.262	102.59	110.775
207		102.363	108.453	106.248	114.848
208		107.531	115.351	110.977	120.31
209		105.89	113.094	109.878	118.274
210		113.823	120.431	116.06	122.979
211		114.08	117.832	116.049	120.321
212		126.006	126.788	127.67	128.265
213		130.995	131.333	130.448	128.404
214		135.565	134.36	136.62	132.599
215		141.469	137.088	140.768	134.235
216		141.358	139.266	141.594	135.276
217		145.184	143.685	144.219	138.271
218		149.129	144.883	149.669	139.736
219		151.779	145.402	151.748	140.876
220		157.486	149.278	157.14	144.938
221		159.3	149.69	159.432	146.896
222		161.425	148.161	160.744	145.266
223		165.342	152.308	164.076	147.512
224		166.629	152.782	165.909	148.346
225		168.078	154.753	166.329	147.905
226		170.484	154.041	169.361	148.454
227		170.625	155.001	169.748	149.501
228		172.418	154.673	170.682	147.99
229		171.646	153.928	171.52	149.071
230		166.951	155.055	160.823	146.523
231		167.098	154.562	160.516	145.638
232		162.585	149.697	158.407	142.265
233		159.456	145.745	160.121	144.375
234		159.165	145.903	155.239	138.226
235		149.591	139.863	148.549	137.583
236		147.802	141.155	146.546	137.913
237		141.2	139.387	140.533	136.292
238		136.852	134.425	136.617	131.804
239		136.749	136.071	135.592	132.012
240		130.247	131.358	130.969	127.599
241		129.573	133.065	129.768	127.805
242		126.998	134.179	127.126	128.881
243		118.515	127.17	119.628	123.758
244		116.321	126.947	114.833	120.852
245		107.506	118.749	106.476	115.623
246		104.993	115.608	104.494	113.239
247		103.211	114.207	101.629	112.404
248		96.684	108.734	96.9186	108.946
249		95.9188	108.98	93.1077	106.789
250		91.0261	103.668	87.8189	100.844
251		92.8137	105.426	90.0265	103.329
252		91.5998	103.364	90.5803	102.711
253		87.7873	98.4483	86.8681	99.7107
254		88.377	97.4465	87.5468	96.6189
255		89.4528	94.2929	86.8938	90.4723
256		92.531	96.2281	90.1575	92.2241
257		92.6911	95.6658	89.2416	90.9969
258		95.5993	96.1711	90.774	90.8529
259		96.6496	95.9337	94.5553	91.7052
260		105.333	97.8267	99.9249	89.8761
261		105.41	96.1259	101.737	90.9988
262		108.18	96.5905	103.51	89.8859
263		106.096	94.8553	104.498	92.171
264		106.938	93.6389	106.035	91.8869
265		108.967	95.24	106.692	93.2492
266		107.106	92.0837	104.478	89.7691
267		107.43	93.9023	105.49	91.1599
268		106.208	93.2872	105.767	91.7059
269		106.516	93.9592	105.411	91.8937
270		102.321	90.3243	102.543	91.1495
271		106.388	97.5305	98.2719	89.1211
272		97.1222	88.1237	94.7015	86.4837
273		95.3034	87.2018	93.4846	86.5141
274		99.4762	92.5704	94.672	87.9611
275		95.9633	93.0783	91.577	90.5713
276		98.6147	97.1904	94.1483	93.2191
277		90.0021	90.2689	85.7506	86.7005
278		91.2728	93.7041	90.3809	97.0988
279		90.4653	95.0414	89.7316	96.8191
280		94.085	100.861	91.6657	99.7726
281		94.7813	101.795	91.2486	100.433
282		100.247	107.351	98.9772	106.58
283		103.625	111.844	101.316	109.665
284		112.509	120.634	106.942	114.233
285		123.222	126.914	122.627	125.3
286		123.834	126.193	125.993	126.215
287		131.549	133.365	128.734	129.618
288		147.36	144.653	143.311	137.791
289		156.733	148.662	157.199	147.82
290		159.885	150.525	159.803	148.598
291		162.708	153.687	160.434	147.378
292		167.261	157.511	165.073	149.395
293		168.278	156.338	168.164	151.997
294		170.585	155.922	170.227	152.797
295		172.062	157.547	171.442	153.527
296		172.973	157.595	171.614	153.002
297		174.078	158.031	172.484	152.856
298		174.644	158.141	172.941	152.848
299		173.501	157.401	172.496	153.199
300		171.646	156.141	170.937	152.586
301		168.543	153.57	168.874	152.076
302		169.139	152.483	167.605	148.504
303		168.92	152.168	167.656	149.993
304		167.3	149.97	165.255	147.829
305		164.191	149.525	162.451	147.46
306		162.838	148.319	160.893	145.612
307		159.43	145.29	157.765	141.789
308		157.249	144.412	151.257	137.553
309		153.859	143.797	147.297	134.947
310		150.288	140.037	143.065	132.471
311		144.471	138.157	137.722	129.914
312		142.448	137.064	134.484	127.906
313		129.184	125.557	126.147	120.513
314		125.587	124.621	120.482	118.732
315		112.693	115.124	112.295	115.434
316		108.302	117.267	107.025	114.638
317		106.876	116.812	102.821	110.883
318		104.55	112.579	103.196	110.579
319		105.697	112.924	105.202	111.26
320		103.054	110.273	102.168	109.259
321		99.5035	105.915	99.5007	104.983
322		98.0851	100.336	100.589	102.056
323		96.5607	98.0304	99.0808	98.7157
324		98.5129	95.2077	101.399	95.2688
325		107.538	103.621	108.288	102.233
326		105.51	104.554	105.587	101.164
327		111.705	102.976	112.015	102.21
328		110.185	104.023	111.657	102.771
329		106.772	100.275	108.69	97.8929
330		112.054	103.024	110.617	99.334
331		110.077	96.4491	111.607	99.9777
332		112.601	100.342	110.553	98.0639
333		110.94	101.017	109.911	98.222
334		111.585	99.2501	111.33	98.3448
335		112.779	101.79	111.542	99.8312
336		105.836	93.2158	107.892	95.8948
337		106.246	96.0333	108.284	99.1803
338		100.602	91.4137	102.135	93.9829
339		102.267	94.6097	105.82	97.0771
340		98.0867	95.1234	101.155	97.7871
341		98.5038	95.6935	102.229	100.173
342		94.9909	96.5639	98.1812	102.24
343		93.7167	97.364	96.9581	102.697
344		95.7582	101.88	96.3942	105.542
345		95.2894	103.591	94.7457	104.145
346		94.5794	103.688	94.0109	104.834
347		100.789	108.821	99.9379	108.948
348		104.027	111.139	101.69	110.251
349		110.318	117.796	107.761	114.756
350		114.946	120.662	110.659	116.175
351		117.876	122.331	115.26	118.356
352		122.99	126.037	122.446	125.154
353		132.676	133.096	130.41	127.803
354		138.802	135.556	137.451	130.509
355		141.639	137.379	139.97	132.289
356		142.835	139.013	139.778	131.752
357		148.396	142.672	146.335	136.495
358		149.993	145.532	146.924	137.126
359		157.721	148.704	158.087	144.674
360		161.134	147.346	163.918	146.562
361		159.921	144.248	160.057	142.583
362		162.85	148.214	163.208	146.156
363		163.615	147.752	162.717	145.094
364		164.734	148.862	166.968	147.337
365		163.683	147.519	167.682	148.8
366		163.483	148.02	167.067	148.039
367		160.242	145.965	161.444	142.865
368		157.433	144.313	158.39	140.942
369		150.666	138.461	156.264	142.546
370		148.988	136.648	152.279	140.211
371		143.494	134.364	146.936	138.276
372		136.005	127.509	138.928	134.221
373		135.479	128.674	138.154	132.798
374		124.751	121.782	128.512	127.23
375		119.259	117.176	122.536	122.103
376		110.036	110.993	108.939	111.521
377		106.484	108.091	108.838	114.318
378		103.652	107.137	105.011	112.761
379		101.118	104.758	102.37	110.514
380		98.1522	102.899	99.2688	109.466
381		94.6453	99.8136	95.5268	105.51
382		93.7275	98.7165	94.9744	105.618
383		97.8889	102.6	95.2805	103.141
384		95.302	99.355	93.1203	100.804
385		94.036	95.127	94.4927	101.916
386		91.3724	90.3346	92.4556	98.869
387		96.9733	95.2856	93.2927	95.9831
388		97.0017	92.6252	92.9488	91.8573
389		97.8588	88.8291	95.5724	89.0701
390		99.5757	89.476	97.1407	89.9356
391		99.6317	88.0883	98.0756	88.9492
392		104.1	89.5236	98.4638	88.6483
393		102.801	85.6976	100.719	87.2012
394		106.285	86.2937	103.484	87.8937
395		106.848	85.5411	101.739	86.0677
396		110.43	87.2611	104.502	86.1218
397		108.904	85.1355	105.364	86.1922
398		108.685	83.364	104.29	83.9491
399		109.543	86.4724	106.101	87.8194
