# Supplementary material for: Exploring the potential of the sit-to-stand test for self-assessment of physical condition in advanced knee osteoarthritis patients using computer vision
Source: Front Public Health. 2024 Feb 7;12:1348236. doi: 10.3389/fpubh.2024.1348236 (PMC10880867; doi:10.3389/fpubh.2024.1348236)
Supplement: Supplementary file 2 [file Data_Sheet_1.ZIP › Supplementary Materials/Time series data/56_angel_order.xls]

## Sheet: Sheet1
Unnamed: 0		R_HIP_ANGEL	R_KNEE_ANGEL	L_HIP_ANGEL	L_KNEE_ANGEL
0		97.1968	90.6318	81.2719	73.7389
1		93.2272	90.1467	77.5581	74.3632
2		92.1638	90.8503	76.4588	75.0941
3		88.9703	90.595	73.8727	75.4623
4		88.6073	91.5757	73.0024	76.5999
5		84.0645	92.6776	69.3801	78.7495
6		84.2537	94.0674	67.8816	78.8631
7		82.1607	94.9641	66.4853	79.3941
8		81.2217	96.0879	66.4291	81.1367
9		82.3693	97.2761	65.9765	82.3052
10		82.6945	100.286	67.5452	85.7693
11		84.422	102.48	68.7617	87.7803
12		87.8491	106.931	71.4912	89.7624
13		88.7755	107.298	72.9199	91.5747
14		91.653	110.603	75.2633	93.459
15		94.9911	112.532	78.3309	95.2179
16		100.294	117.125	83.2167	99.2701
17		102.032	118.46	85.0176	100.213
18		105.475	120.98	89.8335	104.617
19		111.394	126.687	96.8355	110.401
20		121.796	134.897	111.697	122.041
21		132.146	143.962	123.231	130.024
22		135.532	145.163	127.609	132.078
23		138.293	146.729	129.638	133.303
24		142.07	148.65	133.665	133.469
25		144.668	151.041	135.835	135.902
26		145.358	151.727	136.903	135.816
27		145.734	151.456	136.785	136.011
28		146.559	151.339	137.029	135.543
29		147.529	152.534	138.694	137.372
30		146.786	151.978	137.638	136.749
31		146.001	151.612	137.199	136.148
32		145.666	151.263	136.581	135.91
33		144.849	149.967	135.64	135.087
34		144.393	149.139	136.445	135.546
35		146.246	151.334	138.787	136.507
36		148.888	153.693	142.679	139.398
37		150.1	153.882	144.241	141.95
38		151.216	155.678	144.852	141.541
39		152.77	155.488	145.68	141.879
40		154.044	156.989	146.596	142.391
41		154.463	158.047	147.378	144.45
42		154.715	158.645	147.085	143.527
43		155.023	159.353	148.028	144.909
44		152.519	157.148	145.176	143.074
45		151.481	157.087	144.148	142.828
46		149.471	156.375	143.05	143.14
47		148.125	155.34	140.142	141.271
48		141.144	150.8	136.143	140.59
49		141.235	150.676	134.58	139.474
50		137.55	147.249	131.557	137.958
51		136.049	146.957	130.397	137.631
52		133.608	145.034	126.115	134.171
53		129.002	141.145	121.65	131.782
54		125.802	138.486	116.422	128.067
55		123.018	136.496	113.98	125.45
56		120.532	135.814	111.592	124.654
57		119.239	134.183	108.657	122.442
58		114.891	128.352	103.368	118.989
59		113.802	128.127	101.58	117.575
60		109.403	122.541	96.4317	112.008
61		109.444	123.923	94.553	111.758
62		108.549	123.622	94.1254	111.468
63		108.689	123.323	93.28	110.075
64		104.236	118.455	90.6844	107.254
65		105.656	120.167	90.7044	107.23
66		104.071	118.245	88.2402	104.657
67		98.3276	111.179	82.4315	97.228
68		97.392	109.241	80.4435	94.3451
69		93.5882	105.66	78.1284	91.9852
70		94.2553	105.891	77.636	91.2787
71		94.5271	107.336	76.9707	90.6669
72		95.0115	107.707	77.5496	90.1568
73		94.3243	106.287	76.6245	88.5581
74		92.3681	106.318	76.2269	88.1743
75		95.9429	107.718	78.0297	88.3063
76		96.192	107.018	78.6891	88.5735
77		99.8138	109.353	82.3661	92.4423
78		101.325	109.61	82.8658	92.8271
79		102.455	110.221	85.131	94.4537
80		103.487	110.758	86.1267	96.1095
81		103.388	109.597	86.7351	95.6664
82		103.575	108.521	86.3728	94.433
83		101.923	107.205	85.5193	92.9637
84		100.428	106.457	83.1885	91.3727
85		99.9613	104.379	82.256	90.3171
86		96.6211	102.059	79.7052	88.2993
87		95.3324	100.508	78.9403	87.6243
88		94.7777	100.336	77.7818	86.0244
89		93.1529	99.4678	76.883	86.096
90		91.9476	99.3138	75.415	84.7504
91		90.4555	99.6976	73.8131	83.0316
92		89.5126	99.5821	71.8588	81.0131
93		87.6404	99.6141	70.1693	80.8008
94		88.1351	100.496	70.3448	80.6309
95		87.3859	99.9444	69.9432	81.6771
96		85.7603	100.586	68.0209	82.9193
97		85.3749	100.968	68.1838	84.3663
98		83.527	102.15	64.4965	83.7975
99		84.1172	102.773	65.6525	87.7009
100		85.2408	104.66	65.6333	87.2145
101		86.639	107.696	67.5483	92.3784
102		85.1059	106.511	68.6461	94.2345
103		89.2588	109.285	72.2097	97.0365
104		89.2526	110.22	72.4719	98.6181
105		97.3855	116.067	81.8084	104.922
106		101.084	120.276	85.6909	108.388
107		102.453	120.816	88.0925	109.254
108		109.926	128.16	95.2134	114.007
109		115.043	131.427	102.761	120.099
110		127.328	141.756	116.088	126.885
111		130.78	144.851	119.911	129.952
112		132.412	145.646	121.423	129.518
113		137.349	149.494	124.221	129.132
114		137.729	148.571	125.057	129.569
115		142.168	151.831	130.157	132.805
116		143.644	152.568	132.282	133.925
117		145.081	154.048	133.809	135.637
118		146.372	154.331	135.442	135.687
119		150.635	157.559	143.102	139.813
120		154.016	158.911	147.055	142.368
121		156.154	159.765	150.217	145.55
122		157.012	161.225	151.142	147.143
123		157.514	161.264	151.714	146.795
124		157.303	160.73	152.126	147.784
125		157.821	161.307	152.766	149.16
126		158.313	161.499	153.504	149.348
127		155.597	159.182	147.349	144.303
128		156.646	160.868	147.687	143.768
129		155.607	161.317	148.049	144.908
130		155.855	162.307	147.564	144.976
131		154.11	160.405	147.076	145.083
132		154.552	160.576	146.958	144.775
133		153.686	160.113	144.923	142.69
134		151.989	158.953	142.816	140.947
135		153.482	160.211	146.196	141.477
136		150.708	157.552	143.4	140.146
137		149.079	155.696	140.093	137.356
138		146.365	153.184	136.026	133.867
139		139.293	147.197	128.538	128.584
140		133.351	143.154	121.086	123.341
141		124.515	136.121	106.762	110.825
142		119.706	131.674	99.6371	103.817
143		111.775	121.214	95.4262	99.5361
144		113.754	123.379	95.3489	99.1888
145		107.784	117.221	89.5833	93.8084
146		107.699	116.123	89.0663	92.8479
147		109.562	119.716	89.4752	94.2157
148		106.149	114.86	86.6798	91.7091
149		107.31	114.042	87.0564	91.475
150		105.569	113.381	86.5253	90.9054
151		105.47	110.856	86.3345	89.3642
152		104.984	110.963	84.2127	88.1093
153		105.502	109.929	87.1278	86.6126
154		106.157	108.859	86.4785	86.3658
155		103.51	105.451	86.5148	84.917
156		105.423	107.272	87.4413	84.9628
157		107.476	109.682	89.0238	85.4264
158		107.698	110.119	89.6349	86.5728
159		107.991	109.444	89.7907	86.2862
160		107.388	107.78	88.463	84.2316
161		109.001	109.286	89.9547	85.136
162		107.047	109.84	87.7531	85.0663
163		106.87	110.12	88.5123	85.6265
164		102.929	104.376	83.9167	82.7951
165		103.799	109.149	82.9652	84.0098
166		100.325	106.451	80.8558	83.3526
167		96.6104	104.199	76.5209	83.8578
168		93.585	105.112	74.8338	86.6659
169		91.6892	103.58	73.7142	87.885
170		90.9527	107.718	70.0173	85.9007
171		89.6136	108.076	68.315	85.9134
172		87.8237	108.06	67.4911	88.6961
173		86.3216	107.809	65.3509	88.6471
174		87.6717	109.578	67.3352	91.8047
175		85.1633	108.982	64.6242	89.4223
176		86.4747	109.85	65.6401	91.4656
177		90.5128	115.159	69.3542	95.3374
178		91.9042	116.485	71.3483	97.2783
179		93.6848	118.888	74.0961	100.773
180		96.8694	121.402	75.4522	102.414
181		101.709	123.618	83.0279	108.945
182		107.205	128.332	91.5836	116.236
183		113.71	134.737	96.8929	118.757
184		116.882	137.32	103.11	122.877
185		122.98	143.539	109.596	126.495
186		128.23	144.763	117.335	131.7
187		135.483	150.63	126.978	136.713
188		137.582	151.295	127.86	136.619
189		142.449	155.021	133.27	140.716
190		144.676	156.12	136.655	141.902
191		149.535	158.462	141.743	144.243
192		152.439	161.129	142.859	143.364
193		153.369	162.38	144.051	143.915
194		152.866	162.187	143.928	145.171
195		154.316	163.101	146.316	147.482
196		152.909	162.774	144.498	145.902
197		152.934	162.764	144.382	146.807
198		150.206	160.595	140.586	143.96
199		151.598	162.094	143.786	146.411
200		144.637	157.203	137.064	143.366
201		144.852	157.147	138.02	144.268
202		140.141	153.339	132.73	141.322
203		138.368	152.539	130.976	141.169
204		135.653	149.851	130.057	142.577
205		133.668	149.161	127.787	140.64
206		132.595	149.943	125.311	140.038
207		130.668	148.592	121.948	138.474
208		127.967	147.017	119.337	135.94
209		126.33	145.127	118.172	134.189
210		124.926	144.552	117.283	131.59
211		123.005	141.617	114.675	127.962
212		122.149	140.498	111.319	125.969
213		120.287	138.77	106.889	120.676
214		110.755	124.634	98.4315	113.864
215		107.639	121.825	94.3346	108.429
216		105.464	118.053	91.8533	104.52
217		101.778	113.822	86.8972	99.6881
218		101.316	112.428	85.9738	97.2701
219		99.3482	109.599	84.0963	93.3412
220		99.8621	108.609	82.2756	88.6417
221		98.0804	107.82	80.4646	88.0821
222		97.9772	105.751	79.6001	86.3147
223		98.8995	106.175	80.7529	86.761
224		99.7953	107.428	80.897	88.1809
225		99.0823	105.482	82.1651	90.0161
226		101.49	109.001	82.5368	88.7052
227		101.688	106.973	82.9682	88.6127
228		100.392	104.861	83.572	89.7643
229		100.656	103.152	83.9091	89.1345
230		99.403	103.005	83.6501	89.9649
231		100.372	103.635	84.4021	89.7222
232		100.344	104.194	84.347	89.0934
233		101.488	107.131	83.6426	89.0705
234		98.8845	104.528	82.198	87.7689
235		100.225	107.03	81.7263	88.3612
236		96.1188	105.696	77.4143	87.1656
237		95.3099	105.654	77.6731	88.9417
238		90.1779	103.818	70.6237	85.8861
239		89.3769	102.093	72.0518	87.2503
240		88.5796	101.88	69.4005	87.474
241		88.0286	103.892	66.9568	84.8526
242		88.0424	105.813	67.5906	88.4565
243		88.0331	107.872	67.5411	89.6325
244		88.8856	107.732	71.9102	94.7453
245		89.0035	108.012	70.4192	94.9496
246		91.2327	111.446	72.02	97.0658
247		95.516	117.614	75.6343	101.074
248		96.121	117.91	76.7907	101.48
249		98.1753	119.274	80.0541	103.536
250		101.568	121.971	82.9672	105.381
251		103.456	125.791	82.8666	104.026
252		110.662	129.686	93.3492	112.675
253		111.553	129.249	96.0296	114.872
254		117.755	134.803	103.058	119.555
255		121.396	136.86	108.098	122.321
256		125.905	138.765	116.298	129.616
257		136.887	148.696	128.326	135.373
258		141.461	153.807	133.006	137.848
259		144.197	155.435	135.589	137.881
260		148.756	159.306	139.908	140.211
261		151.862	160.629	141.017	140.216
262		152.965	161.93	144.485	144.455
263		153.976	163.752	145.233	145.67
264		154.417	163.355	145.993	145.273
265		155.021	163.377	147.093	146.789
266		157.079	165.168	150.057	148.556
267		156.428	164.381	149.23	148.505
268		156.945	164.444	149.79	148.677
269		158.578	166.207	151.838	149.598
270		158.355	165.124	151.764	150.105
271		158.927	165.52	151.799	149.366
272		159.308	164.749	151.971	149.456
273		159.379	164.576	152.091	149.348
274		159.813	166.117	152.506	149.606
275		159.211	165.546	152.202	150.095
276		157.654	165.86	150.456	148.322
277		158.456	166.418	151.225	148.536
278		158.319	167.219	150.125	148.172
279		155.958	165.808	147.55	148.254
280		155.187	166.038	150.273	151.866
281		150.555	162.202	143.917	147.996
282		153.461	165.662	146.901	150.25
283		146.979	161.989	138.321	146.889
284		143.89	158.229	138.326	146.385
285		141.193	155.935	133.832	144.543
286		136.645	151.964	129.256	140.143
287		135.428	150.963	127.186	138.54
288		132.07	147.268	122.527	134.176
289		126.959	141.349	117.471	129.404
290		120.681	135.666	110.414	124.737
291		117.139	131.52	106.284	120.782
292		112.159	127.897	98.108	114.342
293		109.552	124.921	94.2108	110.555
294		105.103	119.338	89.0867	104.446
295		103.706	118.311	84.1129	98.2013
296		101.123	114.438	80.5377	93.3826
297		100.618	112.999	79.3021	91.674
298		100.489	113.446	79.6482	91.4442
299		100.216	112.438	80.4764	90.1984
300		101.379	111.264	82.9415	90.3398
301		100.531	110.557	81.5445	89.0581
302		101.78	108.543	83.459	87.5446
303		101.395	107.521	83.4855	87.8863
304		105.914	110.429	88.1781	88.6533
305		104.521	107.868	87.7915	88.6931
306		105.238	107.572	88.1283	87.9341
307		106.165	109.992	87.5272	87.208
308		106.147	110.889	86.7054	87.2708
309		105.759	108.785	87.9217	88.5478
310		103.982	105.881	84.4189	85.3347
311		102.962	106.752	83.3602	85.7853
312		101.661	106.074	83.6821	86.1111
313		101.447	105.506	82.4542	87.1097
314		99.5456	105.11	81.9252	89.2566
315		97.0237	106.156	75.9883	84.9651
316		93.6347	105.054	72.5877	83.881
317		92.5829	102.624	74.7121	87.6723
318		91.1162	102.672	72.0957	84.6744
319		89.7031	104.43	70.3025	87.8279
320		86.4598	104.913	66.6042	87.4672
321		88.5833	108.448	65.6128	87.5164
322		87.4813	109.645	64.5213	87.9364
323		89.1765	111.993	66.1989	92.1809
324		88.6192	111.274	69.2919	95.7448
325		92.2184	114.484	73.3301	99.5809
326		94.0443	117.838	75.9066	100.977
327		94.1726	118.691	74.3577	98.8779
328		102.858	126.975	84.3257	106.613
329		103.013	124.58	85.1154	105.866
330		105.883	127.772	87.2505	106.894
331		112.181	133.698	95.0607	113.703
332		115.21	134.711	98.5053	116.13
333		123.165	140.211	108.014	123.817
334		126.349	142.097	115.321	130.828
335		130.696	145.544	120.538	134.06
336		133.454	147.553	124.919	137.277
337		135.16	147.717	126.981	138.982
338		142.539	153.496	134.079	140.454
339		145.847	157.132	136.756	141.499
340		149.158	159.046	139.843	142.374
341		149.472	159.362	140.889	142.158
342		152.177	159.244	142.794	141.171
343		151.634	158.755	141.582	141.175
344		153.398	161.192	144.112	141.478
345		152.546	159.537	143.878	141.683
346		151.855	157.961	144.279	143.331
347		151.186	157.897	141.213	141.32
348		151.549	159.666	142.235	143.213
349		151.983	160.199	142.19	141.895
350		150.829	156.834	142.532	140.865
351		152.945	159.146	143.9	142.53
352		154.135	158.877	146.127	142.835
353		153.627	156.999	145.729	143.375
354		155.834	158.664	147.714	143.842
355		159.888	162.163	153.203	146.5
356		156.39	158.736	149.325	146.313
357		159.285	161.705	155.191	148.961
358		159.308	162.178	154.798	149.214
359		158.75	162.203	154.486	148.734
360		157.723	162.597	152.754	148.344
361		156.291	162.563	151.228	147.638
362		154.635	161.746	149.315	147.357
363		152.526	160.448	147.332	145.369
364		151.726	159.701	146.612	146.052
365		150.348	160.087	144.026	145.781
366		144.764	156.332	139.568	143.691
367		141.603	153.622	135.244	141.587
368		140.021	152.701	133.218	140.292
369		138.844	151.957	132.461	140.162
370		136.645	150	129.528	138.92
371		133.88	147.027	126.408	136.887
372		130.461	144.703	122.584	135.182
373		127.952	143.028	117.797	131.304
374		126.225	140.781	114.974	127.624
375		121.914	136.084	110.753	125.226
376		116.315	131.457	101.754	117.518
377		113.355	128.169	97.5636	113.877
378		112.707	129.138	93.3644	109.507
379		109.226	126.316	89.8832	105.107
380		103.865	118.705	83.8065	97.2754
381		105.915	118.44	87.1431	99.9921
382		106.82	119.547	87.1112	97.3548
383		103.837	117.142	83.5473	93.8394
384		105.216	115.721	83.4163	92.4474
385		103.54	114.793	84.3101	91.6059
386		105.269	115.662	83.4508	88.6556
387		103.4	113.148	83.3306	87.8123
388		102.707	114.921	81.5181	87.2529
389		106.102	116.895	83.6836	87.1178
390		106.502	116.618	88.5598	92.8067
391		108.518	116.718	86.9599	90.4077
392		106.664	114.73	88.5451	92.3252
393		105.914	116.404	85.1183	88.2423
394		108.505	115.851	87.942	92.3756
395		109.078	117.033	90.6657	95.2595
396		110.863	118.355	92.8431	96.291
397		108.39	119.191	92.9749	96.7102
398		111.465	119.288	96.1306	101.219
399		111.819	120.298	96.7627	103.517
