# Supplementary material for: Exploring the potential of the sit-to-stand test for self-assessment of physical condition in advanced knee osteoarthritis patients using computer vision
Source: Front Public Health. 2024 Feb 7;12:1348236. doi: 10.3389/fpubh.2024.1348236 (PMC10880867; doi:10.3389/fpubh.2024.1348236)
Supplement: Supplementary file 2 [file Data_Sheet_1.ZIP › Supplementary Materials/Time series data/57_angel_order.xls]

## Sheet: Sheet1
Unnamed: 0		R_HIP_ANGEL	R_KNEE_ANGEL	L_HIP_ANGEL	L_KNEE_ANGEL
0		135.468	112.626	125.17	102.739
1		134.767	112.392	124.254	102.048
2		134.113	112.347	123.818	102.176
3		133.05	112.343	122.654	101.835
4		130.236	111.675	119.543	100.235
5		128.782	111.187	118.199	99.802
6		127.017	110.542	116.357	98.8708
7		124.679	109.563	114.347	98.5759
8		122.931	109.191	112.09	97.8548
9		119.793	108.177	109.162	96.4903
10		116.96	107.321	106.705	96.4447
11		112.403	107.567	102.046	97.1438
12		110.752	108.243	100.207	97.9128
13		108.718	108.794	98.6388	98.9529
14		106.727	109.711	96.9996	100.832
15		105.423	110.485	96.1982	102.248
16		104.762	111.366	95.565	103.218
17		104.261	113.021	95.5941	106.04
18		106.184	117.259	98.3074	109.92
19		107.122	118.753	99.2022	111.914
20		115.146	127.084	108.652	120.086
21		118.032	129.504	112.05	123.507
22		123.211	133.086	118.084	127.786
23		129.036	138.767	123.962	131.912
24		139.996	147.25	135.604	139.578
25		146.271	152.954	142.227	143.832
26		150.953	155.488	146.962	145.997
27		154.747	157.161	150.729	147.047
28		159.256	160.869	155.345	150.767
29		161.063	160.541	157.878	151.523
30		164.249	162.048	161.143	153.081
31		167.473	163.515	164.374	155.508
32		167.839	162.437	165.748	155.469
33		168.065	163.137	166.095	156.169
34		168.259	163.344	166.811	156.449
35		167.867	162.657	167.081	156.773
36		167.476	162.814	166.443	156.264
37		167.037	162.406	166.493	156.853
38		165.412	160.759	164.363	154.857
39		165.446	161.066	164.237	155.66
40		164.446	160.073	163.379	154.575
41		162.662	158.528	161.904	153.713
42		161.743	157.019	160.706	152.549
43		161	156.56	159.185	151.387
44		159.313	154.79	157.595	149.632
45		156.656	152.099	154.585	146.495
46		154.242	150.697	152.563	144.62
47		152.077	149.297	150.438	142.799
48		147.432	144.381	146.118	138.659
49		143.481	140.127	141.654	134.308
50		139.416	134.75	137.383	129.354
51		136.12	130.948	133.176	125.623
52		130.489	124.184	128.54	121.787
53		128.346	122.166	125.557	119.848
54		124.755	119.136	121.413	116.065
55		121.397	115.539	118.15	113.041
56		117.928	112.22	114.977	110.298
57		115.942	109.617	112.526	107.36
58		112.966	104.184	108.131	101.563
59		113.133	103.668	108.195	100.681
60		112.857	102.59	107.594	99.6356
61		112.964	101.342	108.091	98.9629
62		114.04	100.719	108.54	97.5316
63		115.202	101.779	109.871	98.0512
64		115.425	100.562	109.842	97.7516
65		118.4	102.342	113.007	97.5054
66		119.312	102.128	113.585	97.4965
67		120.351	102.237	115.253	98.9437
68		122.62	103.051	116.428	98.2532
69		123.494	104.557	117.418	99.5689
70		124.723	104.698	118.864	99.7052
71		125.441	105.165	119.778	100.038
72		126.172	105.5	120.277	100.196
73		127.092	106.238	120.876	100.628
74		127.342	106.438	121.07	100.839
75		128.81	107.923	123.073	103.83
76		127.395	106.348	122.103	101.785
77		126.901	106.149	121.491	101.276
78		127.687	106.899	122.002	101.527
79		126.051	106.631	120.092	99.7865
80		125.984	107.327	119.381	99.2798
81		125.612	107.215	118.895	98.9012
82		125.172	106.857	118.333	98.5989
83		124.621	106.726	117.926	98.6053
84		123.644	106.477	117.026	98.4802
85		122.612	106.525	115.672	97.7699
86		118.96	105.059	112.503	97.228
87		116.656	104.04	110.114	96.936
88		114.518	103.573	107.818	96.6421
89		111.855	102.877	105.465	96.1439
90		108.448	101.583	102.501	95.6279
91		105.644	101.15	100.47	96.1406
92		104.174	101.803	99.0967	97.2258
93		100.348	102.742	95.7816	98.6784
94		98.1668	102.766	93.6643	99.507
95		96.0861	102.587	91.8381	100.371
96		95.1782	106.197	90.8152	103.204
97		95.9408	108.066	92.8544	106.204
98		97.3873	111.052	94.082	109.04
99		102.072	118.316	99.2027	115.979
100		104.201	122.064	101.808	119.702
101		106.701	126.416	104.193	123.624
102		110.826	130.24	108.41	127.487
103		113.937	133.855	112.182	131.119
104		119.341	139.908	116.768	135.288
105		123.466	143.263	121.26	139.332
106		132.244	150.431	130.02	144.664
107		136.118	153.196	133.479	146.475
108		139.578	154.684	138.093	148.528
109		143.771	156.945	142.727	150.481
110		146.817	158.311	145.329	151.262
111		148.795	158.492	148.571	152.58
112		151.623	158.297	151.098	152.585
113		153.938	157.526	153.583	154.014
114		155.978	158.613	155.356	154.882
115		156.095	158.578	155.535	154.691
116		156.887	159.025	157.049	155.591
117		157.626	159.612	157.51	155.726
118		156.477	158.742	157.219	156.382
119		156.164	158.096	157.747	156.173
120		153.818	157.019	155.358	154.86
121		153.385	157.58	154.288	153.853
122		152.596	156.37	153.517	152.895
123		149.058	156.999	145.316	148.023
124		149.828	156.558	149.983	151.358
125		148.124	155.157	148.576	150.073
126		145.663	154.643	146.4	149.547
127		141.015	151.56	138.347	142.793
128		138.949	149.744	137.923	143.542
129		136.206	148.31	134.498	141.369
130		134.411	145.983	132.704	140.107
131		131.66	143.12	129.673	137.352
132		129.287	140.533	126.957	135.601
133		127.326	138.757	122.583	130.55
134		118.837	130.023	115.603	126.233
135		116.177	126.766	113.111	123.531
136		114.13	123.687	110.946	120.951
137		112.837	120.53	109.532	118.175
138		112.527	120.5	107.595	114.884
139		110.231	116.081	107.134	114.287
140		109.099	110.599	106.654	110.565
141		110.558	110.051	108.361	109.898
142		112.119	109.779	109.801	109.437
143		114.182	109.347	111.795	109.857
144		117.314	111.363	114.167	110.056
145		119.467	110.84	116.98	110.739
146		121.632	111.517	119.179	110.792
147		126.387	113.177	124.127	112.4
148		128.008	113.164	125.252	112.008
149		131.416	116.765	126.346	111.878
150		132.565	117.178	127.545	112.501
151		133.165	116.893	128.462	113.254
152		134.1	117.002	129.078	113.183
153		134.616	117.22	130.317	114.472
154		134.735	115.683	132.681	116.764
155		134.477	115.288	132.124	116.709
156		132.364	113.753	130.182	114.828
157		133.395	115.518	131.05	116.907
158		132.211	114.581	130.32	116.758
159		130.775	114.876	128.44	115.909
160		129.35	114.412	126.51	114.496
161		123.892	111.82	121.466	112.203
162		123.319	113.511	119.393	111
163		115.92	108.776	114.225	109.709
164		113.675	110.082	112.529	111.502
165		110.923	109.989	110.266	111.993
166		108.218	110.717	107.938	113.28
167		104.485	109.1	103.423	111.638
168		102.131	111.804	95.9358	108.362
169		97.967	109.723	96.5533	111.563
170		97.6817	111.531	96.7406	113.145
171		96.4312	112.08	95.6596	114.239
172		100.134	117.487	99.0056	117.462
173		102.328	120.292	101.306	120.224
174		110.593	128.538	109.177	126.344
175		114.124	132.653	112.896	130.221
176		119.39	136.454	118.046	132.897
177		124.143	140.316	122.646	135.9
178		129.847	144.729	128.89	139.956
179		135.5	148.379	134.368	142.025
180		141.352	151.495	140.538	144.854
181		151.709	156.283	150.26	148.555
182		155.029	157.406	153.665	150.66
183		158.338	158.23	157.229	151.981
184		160.209	158.907	159.439	153.394
185		161.471	159.254	160.372	154.911
186		162.89	159.204	163.563	155.44
187		163.649	159.345	164.265	155.646
188		164.098	158.064	165.311	153.766
189		164.525	158.64	165.104	153.307
190		161.877	155.391	163.302	151.802
191		159.112	152.948	159.911	148.045
192		155.679	151.458	156.581	146.467
193		153.898	149.378	154.646	145.554
194		150.939	147.201	152.911	144.778
195		149.151	146.722	151.448	144.487
196		148.032	145.262	150.845	144.674
197		150.344	147.932	152.46	145.479
198		149.71	147.438	151.797	144.228
199		151.904	148.284	153.938	145.252
200		153.377	150.583	154.606	145.557
201		153.994	151.791	154.886	146.433
202		152.82	152.016	151.286	146.224
203		151.53	151.522	149.467	145.545
204		152.683	150.418	154.553	148.793
205		151.682	151.101	153.128	147.425
206		149.991	150.723	151.654	147.784
207		148.325	150.491	149.873	146.893
208		145.393	150.721	145.766	144.343
209		138.276	147.907	138.977	142.306
210		129.885	142.508	130.401	138.763
211		127.075	141.312	125.898	134.759
212		123.556	137.905	123.926	135.351
213		117.963	132.971	113.953	127.449
214		116.699	132.677	115.669	128.925
215		111.612	126.005	110.54	123.526
216		109.355	122.922	107.995	120.863
217		108.559	121.096	107.042	119.392
218		106.86	118.337	105.645	117.494
219		105.427	115.67	104.491	115.38
220		104.956	113.541	104.041	112.989
221		105.028	112.134	104.077	111.663
222		106.218	109.662	104.606	108.434
223		108.208	111.011	106.007	109.096
224		109.357	110.199	106.99	108.016
225		110.769	110.02	109.241	108.621
226		114.638	112.972	112.817	111.331
227		115.641	111.736	113.656	110.895
228		116.412	112.686	112.096	106.09
229		118.67	110.195	116.329	108.079
230		121.14	113.986	117.055	109.419
231		120.576	111.553	118.761	111.496
232		120.215	111.085	118.388	110.269
233		122.757	113.882	121.404	115.006
234		121.093	113.693	120.216	114.394
235		119.551	112.608	118.819	113.265
236		113.84	109.659	113.436	109.664
237		108.858	106.458	107.924	105.602
238		107.238	107.224	106.152	106.177
239		104.586	106.734	103.598	105.668
240		101.858	105.48	100.569	104.372
241		101.717	107.224	101.272	106.388
242		98.568	106.018	97.0893	105.329
243		97.2289	108.105	95.968	107.092
244		95.7427	107.881	93.6222	106.631
245		96.3468	109.662	93.8614	107.835
246		97.438	111.883	95.1878	109.527
247		99.8448	114.426	98.0993	112.437
248		107.714	122.352	106.083	118.452
249		117.998	130.687	116.579	125.479
250		123.77	134.921	122.272	128.893
251		128.822	138.138	127.414	131.566
252		135.157	142.507	133.538	134.703
253		140.576	146.137	139.198	137.964
254		145.459	148.742	144.02	140.022
255		150.168	151.962	148.702	142.106
256		155.024	153.676	154.392	144.995
257		158.244	155.449	157.753	146.554
258		160.778	156.681	160.611	147.941
259		161.139	156.209	161.275	148.269
260		164.094	158.075	163.803	148.479
261		165.24	157.98	165.304	148.83
262		164.797	158.093	165.78	148.574
263		165.93	158.054	166.537	149.143
264		164.592	156.652	164.997	150.551
265		164.516	157.011	166.04	150.236
266		166.474	157.848	165.843	150.45
267		163.833	155.64	164.199	149.919
268		165.351	158.081	165.105	148.987
269		162.801	156.361	163.974	148.777
270		159.405	154.053	160.412	147.133
271		158.47	152.036	159.467	147.874
272		156.881	152.333	157.061	146.583
273		157.378	153.269	158.167	148.412
274		157.947	153.814	158.356	148.903
275		157.02	154.336	157.268	148.747
276		157.797	155.929	157.607	149.416
277		155.49	154.709	155.282	148.765
278		154.083	154.569	153.69	147.313
279		151.772	153.369	151.952	146.217
280		148.587	151.843	149.575	146.393
281		145.838	150.896	146.94	144.679
282		142.924	149.539	143.694	143.821
283		139.24	147.36	139.235	141.533
284		133.502	143.497	132.984	139.053
285		130.437	140.87	130.299	137.565
286		126.169	136.937	125.99	134.285
287		121.915	132.934	121.874	131.359
288		119.647	130.234	119.407	128.457
289		116.549	126.94	116.618	126.251
290		111.605	121.253	111.004	119.815
291		110.032	118.442	109.508	117.403
292		113.047	121.522	107.571	114.435
293		112.085	118.645	106.358	110.944
294		114.334	119.248	111.271	115.396
295		115.229	121.908	109.395	113.813
296		116.115	121.367	110.431	113.362
297		117.702	120.762	112.2	111.626
298		119.364	120.258	112.546	110.294
299		120.7	120.177	116.438	112.778
300		120.901	120.405	115.735	111.703
301		123.323	119.637	120.674	113.434
302		124.407	125.832	116.663	115.433
303		124.535	125.824	117.873	116.052
304		122.682	124.736	115.953	114.393
305		119.538	118.019	120.746	118.029
306		119.213	117.453	119.791	115.814
307		117.052	116.628	118.959	117.293
308		116.008	115.668	117.064	115.774
309		115.35	115.168	115.846	113.631
310		114.471	115.767	115.337	115.197
311		113.298	117.122	112.078	113.469
312		110.998	114.612	112.291	115.183
313		108.611	114.324	109.799	114.647
314		106.1	113.644	106.153	112.685
315		103.892	114.273	103.86	112.428
316		100.992	113.743	101.191	112.619
317		98.6613	113.259	98.8614	112.003
318		94.5113	113.141	94.8815	113.351
319		92.9022	113.238	93.5084	114.636
320		92.2156	114.692	92.3372	115.499
321		93.1474	115.847	92.8768	115.897
322		94.623	118.08	93.9091	116.569
323		97.5861	120.322	96.9631	118.443
324		112.338	132.77	109.944	125.937
325		116.627	136.513	114.477	129
326		121.824	139.664	120.117	132.482
327		126.787	143.056	125.594	136.087
328		131.996	145.967	131.2	139.413
329		137.901	150.226	136.479	142.069
330		141.929	151.914	141.094	144.171
331		149.951	156	148.389	147.719
332		152.957	158.116	151.467	149.384
333		156.171	159.091	155.878	152.153
334		158.794	159.527	158.797	153.329
335		160.562	160.232	160.808	153.701
336		162.391	160.528	162.703	154.317
337		164.072	160.707	164.689	154.775
338		165.975	161.855	166.842	154.786
339		167.096	161.368	168.099	154.576
340		168.267	161.902	169.386	154.96
341		168.587	160.659	169.677	154.276
342		169.496	160.5	170.952	154.957
343		170.008	161.857	170.828	154.927
344		169.584	160.744	170.879	155.701
345		166.278	162.147	163.789	153.932
346		168.914	161.303	170.175	156.581
347		168.353	161.768	169.332	155.377
348		167.233	160.54	168.712	155.318
349		166.64	160.646	168.031	155.677
350		165.915	159.915	167.35	155.153
351		165.188	160.396	166.61	156.208
352		164.206	160.487	164.941	155.897
353		162.133	159.625	163.45	156.344
354		160.716	158.52	162.105	155.693
355		158.816	157.738	160.969	155.228
356		156.57	156.717	159.485	155.226
357		154.38	156.109	157.321	154.331
358		152.036	156.277	155.507	153.741
359		146.887	154.362	149.33	150.328
360		143.752	153.932	144.998	147.282
361		140.52	152.695	140.848	145.6
362		133.345	147.222	133.147	140.67
363		131.766	145.897	131.851	141.353
364		128.537	145.804	122.579	135.726
365		123.416	139.485	122.453	136.279
366		120.069	138.549	112.708	128.256
367		116.787	133.911	113.506	127.916
368		114.8	131.954	111.426	126.303
369		112.864	128.844	108.862	122.855
370		110.77	126.021	106.139	119.515
371		112.968	129.907	102.289	115.806
372		111.248	124.279	100.482	111.609
373		111.995	123.712	101.162	111.043
374		112.239	122.993	100.93	108.728
375		110.949	118.022	104.106	109.615
376		113.074	118.154	106.454	109.128
377		115.931	119.089	108.739	109.097
378		118.347	119.689	110.575	108.876
379		122.791	120.077	114.626	109.442
380		125.11	120.963	116.327	109.618
381		126.446	120.905	118.318	109.859
382		127.9	121.43	119.301	109.746
383		128.736	121.147	119.854	109.703
384		131.697	124.131	120.692	109.144
385		132.55	123.886	122.38	110.285
386		133.119	122.578	125.593	114.227
387		133.116	122.328	125.319	113.355
388		133.477	122.293	125.577	113.118
389		133.851	122.326	125.872	113.107
390		133.895	122.431	125.568	112.588
391		133.684	122.535	125.039	112.139
392		133.975	122.502	125.228	112.119
393		134.282	122.552	124.912	110.958
394		133.919	121.998	124.844	110.81
395		133.305	120.93	123.969	109.655
396		132.93	120.77	123.72	109.766
397		132.441	120.501	123.467	109.708
398		131.863	120.029	122.972	109.359
399		132.06	120.461	123.045	109.463
