# Supplementary material for: Exploring the potential of the sit-to-stand test for self-assessment of physical condition in advanced knee osteoarthritis patients using computer vision
Source: Front Public Health. 2024 Feb 7;12:1348236. doi: 10.3389/fpubh.2024.1348236 (PMC10880867; doi:10.3389/fpubh.2024.1348236)
Supplement: Supplementary file 2 [file Data_Sheet_1.ZIP › Supplementary Materials/Time series data/58_angel_order.xls]

## Sheet: Sheet1
Unnamed: 0		R_HIP_ANGEL	R_KNEE_ANGEL	L_HIP_ANGEL	L_KNEE_ANGEL
0		138.397	126.821	133.03	118.691
1		138.273	126.954	133.181	119.077
2		137.838	126.721	132.753	118.914
3		137.121	126.569	132.274	119.405
4		136.642	126.573	131.64	119.217
5		131.996	125.205	127.863	118.676
6		130.055	124.709	126.343	118.469
7		127.874	124.534	124.194	118.203
8		125.096	124.033	121.246	117.061
9		122.688	123.127	119.452	117.031
10		116.971	122.291	113.8	115.647
11		114.419	121.092	112.186	115.959
12		111.81	120.412	110.454	116.991
13		109.645	120.814	108.373	116.546
14		109.233	121.293	108.483	117.15
15		107.951	121.912	108.176	118.904
16		108.196	124.68	108.939	120.5
17		108.404	125.868	110.2	122.571
18		107.644	125.961	109.731	122.457
19		110.743	129.12	112.778	125.985
20		111.334	129.953	114.13	128.192
21		112.185	131.324	115.312	129.216
22		116.9	136.01	120.33	134.583
23		118.893	137.73	122.43	135.807
24		123.489	140.35	127.592	140.159
25		126.133	141.98	130.256	141.743
26		127.693	142.388	131.453	140.486
27		137.531	147.331	142.482	146.143
28		141.726	149.719	146.452	148.125
29		143.457	150.19	148.443	148.702
30		145.981	150.815	150.178	148.156
31		147.977	151.648	152.805	149.483
32		149.633	151.936	154.194	149.273
33		152.406	153.522	157.157	149.849
34		152.825	153.567	157.699	149.889
35		154.34	154.031	159.153	149.836
36		155.035	154.589	159.985	150.199
37		155.342	154.309	160.007	149.443
38		156.361	154.74	161.165	149.878
39		156.19	154.529	161.172	149.817
40		156.189	154.161	161.47	149.234
41		156.352	154.092	161.908	149.77
42		155.29	153.645	161.183	149.522
43		155.849	153.777	161.644	149.794
44		155.556	153.707	161.792	149.962
45		154.74	153.5	161.092	149.646
46		154.973	153.512	160.985	150.164
47		153.83	153.158	160.115	149.6
48		152.585	152.32	158.76	148.288
49		149.417	151.325	156.494	147.874
50		146.802	149.212	153.346	145.796
51		145.589	147.731	151.364	144.654
52		143.294	145.997	148.555	142.651
53		142.68	147.059	146.755	142.998
54		139.986	145.278	143.602	141.415
55		135.746	141.88	139.698	137.975
56		129.309	139.429	131.926	135.317
57		123.817	136.057	126.355	131.499
58		119.043	133.555	120.654	128.753
59		113.949	130.237	115.014	126.191
60		111.101	129.264	111.72	125.282
61		106.656	126.473	107.048	122.924
62		102.32	124.935	101.991	120.896
63		98.9749	123.243	99.0675	119.832
64		96.3793	121.741	96.3688	118.469
65		95.0606	121.229	95.0211	117.876
66		91.5223	118.605	91.2616	115.176
67		89.2474	117.051	89.1601	114.885
68		86.2129	115.153	85.0582	111.956
69		84.71	113.703	83.6465	111.159
70		84.134	113.629	82.8635	111.223
71		84.3038	112.607	83.8758	111.612
72		84.2457	111.824	83.736	111.844
73		84.2206	111.954	83.0437	109.871
74		82.1062	109.822	80.2818	106.859
75		83.4968	110.284	81.1564	106.438
76		84.0295	110.392	81.3198	105.237
77		85.6608	111.476	83.0549	106.66
78		85.9025	111.22	83.2436	105.116
79		88.0714	111.586	85.6327	106.291
80		88.2773	111.426	85.6052	104.279
81		89.6569	111.119	86.5959	104.438
82		89.8318	111.165	87.9049	105.503
83		90.1729	110.968	87.4344	103.348
84		90.7948	110.254	87.4968	102.878
85		91.6475	110.478	87.1632	102.1
86		91.0938	109.784	86.4049	101.026
87		91.4192	111.158	86.7544	102.767
88		91.2559	111.204	85.6505	101.024
89		90.127	109.458	84.2013	99.2716
90		90.4889	110.674	85.6952	101.889
91		86.8456	107.487	82.0249	99.3953
92		88.0211	109.333	83.3544	102.088
93		85.7575	107.464	82.2064	101.334
94		87.1931	110.412	83.8188	105.626
95		85.6536	110.204	82.8799	105.439
96		87.8303	112.814	85.4718	109.679
97		87.8871	113.51	85.8916	110.704
98		89.9315	114.614	87.9894	111.929
99		90.9445	116.198	88.5519	112.845
100		92.5698	117.893	90.1338	114.096
101		95.5533	119.725	92.0865	114.507
102		99.2442	124.11	96.2382	118.383
103		104.609	127.284	100.704	120.706
104		105.519	128.482	101.694	120.54
105		110.63	132.36	107.522	124.958
106		117.569	136.271	114.015	127.297
107		121.268	139.039	118.012	129.763
108		128.341	143.372	124.457	131.72
109		132.934	146.828	128.711	135.136
110		135.856	148.314	131.792	136.846
111		137.783	148.952	134.092	136.617
112		141.578	152.462	137.853	139.042
113		143.39	152.266	141.752	141.539
114		146.474	153.394	145.294	140.769
115		144.859	155.241	142.707	143.395
116		149.448	154.809	150.352	144.123
117		149.888	155.717	151.747	145.984
118		152.617	157.929	152.752	145.394
119		153.853	158.343	154.73	146.823
120		153.374	157.952	154.276	146.068
121		153.293	158.365	154.32	146.574
122		153.402	157.511	155.26	147.256
123		152.697	157.241	154.475	147.176
124		152.541	157.641	153.486	146.404
125		153.057	157.56	154.014	148.179
126		152.722	158.517	153.586	147.718
127		151.764	157.656	151.884	146.353
128		150.762	157.023	150.854	146.245
129		150.626	156.556	150.428	145.847
130		149.505	156.138	148.795	145.254
131		145.43	154.071	143.642	142.356
132		143.498	152.173	141.645	141.339
133		140.866	150.895	137.733	139.374
134		138.75	149.666	135.403	137.904
135		135.368	147.065	131.39	135.283
136		132.731	145.873	128.122	134.19
137		122.877	141.182	117.574	130.221
138		120.926	139.667	116.32	130.331
139		116.872	136.909	110.566	125.245
140		113.482	134.885	106.509	124.429
141		110.838	132.227	103.56	121.685
142		105.382	128.242	96.5326	116.719
143		104.773	127.262	95.5795	116.176
144		102.514	125.938	92.7462	112.947
145		101.477	125.079	92.4016	113.896
146		101.727	125.519	91.7161	113.261
147		100.537	123.146	89.1182	108.76
148		99.4607	122.453	86.4216	106.631
149		99.1006	119.855	86.142	103.121
150		99.0708	120.315	85.4031	102.565
151		99.8759	120.675	85.529	101.946
152		99.2306	119.124	84.7323	98.5383
153		101.567	120.34	85.7037	99.4319
154		101.573	118.457	87.2177	96.9221
155		105.107	120.263	89.9223	99.1213
156		101.48	115.671	89.2464	99.3622
157		104.492	119.732	90.0924	97.462
158		103.708	121.319	87.0439	96.5822
159		101.139	114.62	88.2573	95.1521
160		101.721	114.965	88.3854	95.2186
161		102.011	116.153	87.8293	93.7439
162		102.623	117.971	86.0046	93.1145
163		102.665	118.122	85.6253	93.5418
164		100.865	116.043	84.4725	92.0341
165		97.9603	115.532	80.9826	92.1595
166		96.2166	114.242	79.1106	90.3622
167		95.1509	115.048	78.3001	91.7727
168		96.6779	116.934	79.9887	94.9403
169		95.6068	116.695	79.7151	94.5815
170		95.0332	116.662	79.8346	96.1265
171		95.9849	118.018	81.8166	99.5561
172		96.3776	118.192	83.6499	101.966
173		100.048	121.219	88.6323	106.412
174		102.433	123.855	91.1139	108.187
175		104.215	125.813	93.299	110.309
176		108.488	129.698	98.1717	114.716
177		114.75	135.143	104.804	119.005
178		117.555	138.051	108.262	122.522
179		115.878	135.013	109.159	121.318
180		124.654	142.448	116.213	127.399
181		130.03	145.564	123.134	129.793
182		136.664	148.025	134.024	139.043
183		138.803	149.152	135.99	138.17
184		141.73	150.873	140.299	141.86
185		141.68	149.495	143.432	143.598
186		142.764	149.967	144.544	143.123
187		146.144	151.598	149.063	145.106
188		147.873	153	151.545	146.879
189		149.378	153.723	154.223	148.659
190		151.405	156.824	154.133	148.867
191		151.692	157.301	155.351	149.729
192		151.248	155.206	156.593	149.249
193		153.331	158.304	157.047	150.573
194		153.855	158.82	157.324	150.676
195		153.413	158.231	157.737	151.258
196		152.315	157.587	157.622	151.329
197		152.726	158.798	157.863	151.753
198		152.623	157.891	157.852	151.354
199		153.051	159.513	158.327	152.255
200		151.938	158.388	156.344	150.649
201		152.714	160.596	155.569	150.226
202		151.007	158.472	154.243	150.057
203		145.029	157.67	145.244	147.709
204		145.734	154.964	147.405	147.66
205		140.674	153.435	139.456	144.316
206		140.173	149.734	141.582	142.17
207		139.303	150.45	137.837	141.893
208		133.974	145.437	132.834	137.639
209		134.06	146.402	127.731	133.612
210		126.881	143.266	118.297	129.489
211		123.77	139.141	113.771	125.456
212		120.169	137.199	109.782	125.309
213		118.326	137.182	107.387	122.438
214		115.669	133.732	103.847	119.464
215		111.859	131.835	100.724	120.11
216		105.545	126.937	94.6452	114.73
217		101.241	124.739	90.3494	112.698
218		100.658	124.659	88.0442	111.298
219		97.8005	121.547	85.2773	108.529
220		96.219	121.154	84.9043	109.075
221		97.5874	121.773	84.1235	107.503
222		97.0161	119.619	84.7882	106.348
223		94.6833	115.818	81.6251	101.216
224		94.1482	113.321	79.6539	98.4689
225		93.994	112.158	80.071	97.0514
226		94.897	112.657	80.1945	96.4735
227		96.0471	113.064	81.767	95.8047
228		97.8008	112.991	83.095	94.8018
229		99.0665	113.122	84.4879	94.811
230		99.4389	112.662	85.5951	93.9257
231		101.138	113.269	88.4102	95.6539
232		103.073	113.78	90.2328	95.3915
233		103.533	113.279	90.6451	94.0225
234		106.73	115.967	92.8788	96.3701
235		103.953	116.142	88.6289	94.2515
236		104.655	114.767	91.8328	95.395
237		104.38	113.986	91.7979	95.2794
238		103.625	113.944	90.6125	94.4553
239		99.4172	111.859	85.1707	92.187
240		99.0289	110.212	84.7248	90.4779
241		96.632	109.505	82.6078	90.4234
242		96.0342	109.781	83.1921	92.9267
243		95.3078	109.857	80.3789	90.6001
244		93.2695	109.552	78.6753	90.7871
245		90.9727	110.231	76.6049	91.0069
246		91.1594	111.067	77.6135	94.8872
247		91.6596	112.111	79.016	95.4482
248		92.3589	112.333	80.5929	97.3816
249		93.3883	114.108	84.5621	103.082
250		96.6497	116.796	87.4033	104.781
251		95.7398	114.899	89.899	107.486
252		103.356	123.488	94.7616	110.462
253		106.312	125.654	98.9333	113.971
254		108.475	127.019	105.578	120.573
255		113.653	132.114	108.965	121.449
256		122.878	139.599	120.831	131.859
257		122.455	137.981	121.997	132.103
258		126.242	137.366	126.624	131.899
259		133.312	142.853	134.549	139.624
260		136.246	146.118	136.095	139.525
261		138.736	146.272	140.898	141.443
262		148.423	153.234	147.608	144.601
263		147.582	150.444	150.004	144.083
264		150.808	153.027	152.493	145.861
265		151.494	152.652	153.052	144.387
266		154.02	152.261	154.904	141.709
267		157.575	153.571	157.708	143.885
268		165.569	155.646	163.071	145.21
269		165.707	155.898	163.822	145.634
270		166.697	155.509	164.838	144.994
271		167.233	155.812	164.899	145.197
272		167.071	156.237	164.651	144.678
273		168.743	156.251	166.56	146.439
274		168.216	156.943	165.236	145.468
275		169.927	158.067	166.651	147.098
276		168.781	155.166	169.518	146.746
277		168.322	157.275	165.445	145.889
278		168.763	157.208	166.454	146.792
279		166.534	157.758	164.323	145.967
280		167.158	157.667	165.161	147.247
281		165.545	156.409	164.64	146.284
282		164.165	157.902	161.753	144.832
283		163.152	156.526	161.777	145.898
284		160.046	154.23	160.036	145.281
285		154.483	153.833	153.825	143.488
286		150.698	151.542	151.532	143.147
287		145.608	150.085	144.143	138.959
288		143.746	149.729	142.088	139.385
289		138.14	146.192	136.396	136.016
290		123.952	137.564	120.093	128.192
291		117.367	134.834	113.447	124.916
292		114.867	132.562	110.999	123.971
293		114.718	131.919	110.357	123.547
294		110.264	129.542	104.594	119.834
295		105.601	125.501	99.0298	115.552
296		101.086	122.303	93.818	110.049
297		101.167	122.273	93.0278	109.644
298		102.183	123.175	94.8492	110.18
299		98.4589	118.189	90.2354	104.171
300		98.6059	116.917	88.9721	102.47
301		98.86	116.912	91.2586	104.379
302		94.9953	111.057	85.5142	97.4238
303		97.315	113.812	89.2435	99.9457
304		95.5736	110.899	86.0926	95.6453
305		98.9234	110.388	90.2269	97.6786
306		103.744	115.469	96.3588	102.208
307		102.137	112.437	94.6192	98.5175
308		105.618	115.424	96.4192	99.8055
309		104.442	111.135	97.011	96.1024
310		106.011	111.92	98.2342	96.28
311		109.36	114.566	101.197	98.4862
312		106.888	109.632	102.885	98.7561
313		108.078	112.77	98.1255	94.5991
314		106.512	113.604	95.7081	95.3481
315		106.344	111.882	98.2199	95.2325
316		104.547	111.803	95.0185	93.598
317		103.068	110.206	93.3624	92.8456
318		101.771	109.864	93.3485	93.8494
319		96.1694	106.934	86.9379	91.3269
320		99.649	113.397	87.6196	93.4571
321		94.5602	110.472	83.6031	91.8718
322		92.5019	108.296	81.7384	91.8516
323		97.2753	113.353	87.4156	98.134
324		91.5858	109.368	82.6559	94.7432
325		95.4106	114.02	86.4101	100.057
326		93.604	111.479	86.3194	98.7948
327		94.4519	111.202	87.8524	100.55
328		98.7808	115.886	94.0758	106.739
329		101.024	118.603	96.7232	108.176
330		104.305	120.67	97.956	109.004
331		107.387	123.817	102.187	112.405
332		107.137	123.362	104.672	114.593
333		116.499	131.08	114.292	123.416
334		113.251	126.753	114.984	122.446
335		120.838	132.119	124.218	130.212
336		121.126	131.216	124.493	127.259
337		127.439	136.984	131.557	132.373
338		129.228	137.319	133.328	132.157
339		131.621	138.04	135.835	132.612
340		135.696	140.204	140.188	134.891
341		140.044	143.56	141.7	135.084
342		139.341	141.366	145.901	138.131
343		141.241	143.442	146.593	137.516
344		140.772	142.694	147.273	138.465
345		144.968	148.086	148.903	140.562
346		145.789	149.287	149.153	140.676
347		146.885	149.217	150.298	141.154
348		149.468	152.824	152.541	143.251
349		148.198	151.552	152.29	143.911
350		149.75	152.99	154.367	144.598
351		150.197	153.158	154.626	144.779
352		149.67	152.651	153.894	145.101
353		150.344	154.979	153.947	145.866
354		150.588	153.175	153.574	145.233
355		146.921	152.368	147.167	144.095
356		151.884	154.076	153.012	145.143
357		151.97	152.921	154.584	146.083
358		151.731	153.198	151.281	143.261
359		148.64	151.229	148.968	142.853
360		146.589	150.987	143.665	139.776
361		140.396	146.962	140.785	139.249
362		142.154	148.502	139.58	138.143
363		135.956	144.946	131.862	133.314
364		129.935	143.247	126.294	132.154
365		121.571	139.129	118.336	130.934
366		114.575	134.659	111.807	129.368
367		115.723	136.122	111.352	129.416
368		111.282	134.435	107.806	128.017
369		101.367	126.388	101.465	125.992
370		102.557	126.506	101.679	125.71
371		98.555	123.878	97.6847	121.518
372		98.4537	123.051	97.7581	121.938
373		97.609	122.633	96.2435	119.577
374		95.6394	120.59	92.9892	116.394
375		95.4578	119.461	93.1568	115.409
376		96.3002	119.845	93.5832	115.066
377		95.7451	115.957	90.3684	109.341
378		96.8665	114.279	92.5499	109.57
379		98.4464	113.104	93.9298	108.976
380		104.905	118.717	96.139	107.05
381		100.989	112.682	96.6388	108.416
382		110.959	118.764	101.354	105.767
383		113.088	119.191	103.246	105.538
384		112.225	115.288	106.008	105.919
385		120.776	121.164	109.216	104.005
386		124.098	122.542	112.133	105.365
387		128.394	124.42	116.048	106.214
388		134.184	126.431	121.832	108.302
389		137.357	127.862	126.116	111.537
390		139.452	128.427	127.386	111.141
391		141.13	129.039	129.081	111.835
392		142.436	129.327	130.751	112.39
393		143.542	129.199	130.234	111.165
394		144.682	130.31	132.686	113.737
395		144.998	129.802	133.276	114.186
396		145.208	129.867	132.589	113.626
397		142.462	130.606	127.393	110.834
398		142.326	128.588	125.688	107.655
399		141.851	127.735	125.356	107.038
