# Supplementary material for: Exploring the potential of the sit-to-stand test for self-assessment of physical condition in advanced knee osteoarthritis patients using computer vision
Source: Front Public Health. 2024 Feb 7;12:1348236. doi: 10.3389/fpubh.2024.1348236 (PMC10880867; doi:10.3389/fpubh.2024.1348236)
Supplement: Supplementary file 2 [file Data_Sheet_1.ZIP › Supplementary Materials/Time series data/59_angel_order.xls]

## Sheet: Sheet1
Unnamed: 0		R_HIP_ANGEL	R_KNEE_ANGEL	L_HIP_ANGEL	L_KNEE_ANGEL
0		132.265	114.938	110.423	86.0307
1		132.431	115.1	110.409	86.0456
2		132.722	115.569	110.792	86.2073
3		132.861	115.504	111.181	86.4972
4		132.879	115.466	111.229	86.4069
5		132.949	115.671	111.156	86.1625
6		133.21	115.876	111.289	86.4445
7		133.062	115.862	111.242	86.64
8		132.721	115.687	110.935	86.5792
9		132.553	115.795	110.739	86.6076
10		132.515	115.889	110.666	86.8597
11		131.845	115.636	110.218	87.0288
12		131.165	115.529	109.766	87.3404
13		129.619	114.686	108.706	87.2788
14		128.094	114.047	107.716	87.717
15		125.856	113.414	106.088	87.447
16		120.957	111.381	101.887	87.1137
17		118.26	111.291	99.4912	87.5255
18		115.39	110.48	96.7051	87.4072
19		112.294	109.514	94.5418	88.2299
20		108.797	108.737	91.7345	89.4299
21		105.738	108.28	88.9172	90.1925
22		103.157	107.913	86.8167	90.197
23		100.895	109.366	85.0491	92.8991
24		98.399	109.651	82.974	94.1622
25		97.434	111.313	82.6728	95.5791
26		94.4469	112.892	81.2491	98.8578
27		95.2519	115.475	82.5537	100.896
28		95.4676	116.706	83.3047	103.101
29		96.2394	117.692	84.6985	105.142
30		97.3536	119.326	86.1284	107.032
31		99.2706	121.811	88.6622	110.534
32		101.571	123.663	91.1535	112.683
33		104.362	125.869	94.3477	115.93
34		107.392	128.259	97.3624	118.594
35		110.894	129.901	100.894	120.927
36		117.889	133.462	108.955	125.89
37		123.263	135.917	114.308	128.065
38		129.787	138.736	121.798	131.995
39		139.602	143.574	131.608	137.133
40		146.863	148.445	138.802	140.876
41		152.94	151.666	144.939	144.073
42		157.438	153.81	150.158	147.027
43		161.525	155.523	154.046	148.288
44		164.325	156.007	156.658	149.058
45		166.843	157.172	159.415	150.129
46		168.941	154.599	161.299	146.384
47		168.977	153.395	160.061	144.644
48		168.907	152.389	160.037	143.862
49		168.672	152.092	160.999	144.005
50		168.999	152.221	161.617	144.187
51		169.071	152.619	161.891	145.039
52		169.757	153.608	163.592	145.904
53		169.133	153.755	162.36	145.345
54		168.364	153.833	161.039	145.177
55		163.81	152.19	156.499	142.478
56		160.5	151.386	152.516	140.917
57		156.641	149.602	149.326	139.696
58		149.944	145.099	141.495	135
59		140.664	140.29	131.834	130.018
60		131.595	133.469	123.001	125.903
61		124.819	130.765	114.984	121.115
62		119.794	129.462	109.334	118.719
63		114.787	125.815	104.09	115.893
64		111.253	124.678	100.21	113.563
65		105.067	121.327	93.9023	109.411
66		102.418	119.148	90.8092	106.436
67		98.0205	115.396	86.5977	102.96
68		95.2407	112.086	84.751	101.393
69		93.0879	110.405	82.4805	98.6696
70		89.4157	106.952	78.6568	94.7924
71		88.7706	105.794	77.9276	94.1507
72		87.4077	103.944	76.9307	92.4274
73		86.9425	102.914	75.5519	90.6468
74		85.9895	100.839	75.3372	90.4641
75		86.7113	101.067	74.917	88.6557
76		86.2029	99.8459	74.9607	88.1598
77		87.461	101.374	75.1677	88.7874
78		86.1425	100.767	73.6869	86.8523
79		86.6487	101.153	74.9834	88.1769
80		88.9101	103.764	75.4234	89.5769
81		86.5117	103.486	73.1011	88.1854
82		88.2352	105.484	74.4067	89.8831
83		88.738	106.488	74.2885	90.6824
84		86.0569	105.794	71.8358	89.4406
85		86.4051	106.737	71.4649	90.3736
86		85.9799	107.618	71.3445	90.6408
87		87.0924	109.194	72.6214	93.0501
88		87.5984	110.825	72.9758	94.1104
89		88.7313	112.059	73.429	95.4247
90		89.2587	113.015	75.1141	97.7074
91		91.5256	115.928	77.5263	100.538
92		92.7425	117.496	79.4851	103.234
93		94.6306	119.185	82.974	107.114
94		97.149	122.103	85.8043	110.33
95		102.908	127.069	91.9125	116.255
96		105.963	129.837	95.3538	119.673
97		108.802	132.191	98.3249	122.291
98		113.883	135.426	103.908	126.77
99		117.638	137.584	106.933	128.275
100		121.704	139.417	111.686	131.249
101		127.028	141.065	118.396	134.947
102		132.611	144.305	123.194	136.45
103		138.826	145.878	129.678	138.867
104		146.172	149.994	137.349	142.214
105		159.167	155.378	151.682	147.994
106		162.394	156.723	154.151	148.891
107		164.231	156.715	156.899	149.747
108		166.162	156.636	157.86	150
109		167.69	157.035	159.504	148.977
110		167.73	155.363	159.453	147.216
111		168.131	153.912	159.344	147.017
112		168.676	153.475	159.455	145.605
113		168.843	152.439	159.388	145.127
114		170.05	152.483	160.677	144.572
115		169.351	151.47	161.19	144.48
116		170.435	153.15	162.476	146.334
117		171.303	153.473	163.751	146.2
118		170.469	152.476	163.839	145.392
119		170.511	152.431	161.981	145.246
120		170.468	152.859	161.748	143.301
121		170.131	152.922	162.165	143.864
122		166.683	152.19	158.111	142.932
123		165.494	151.042	155.746	140.922
124		157.941	146.702	148.241	139.083
125		154.057	146.038	143.884	136.832
126		145.936	141.565	136.318	134.523
127		139.164	139.31	128.405	130.45
128		133.266	137.572	120.79	128.193
129		127.286	134.669	114.756	126.028
130		122.495	133.012	109.508	123.095
131		118.328	131.005	103.744	119.732
132		113.19	127.346	100.062	118.152
133		111.982	127.151	98.129	115.994
134		103.002	120.448	87.7166	106.995
135		99.3727	116.183	85.764	106.182
136		96.5991	113.782	81.558	102.745
137		95.0717	111.626	80.492	101.279
138		91.2995	107.297	77.1702	97.9712
139		90.6589	106.661	75.2979	95.778
140		89.3139	104.561	75.0337	95.0016
141		88.9564	102.942	75.1832	93.7569
142		87.9731	101.535	73.6867	91.4448
143		88.3571	101.245	73.753	91.2058
144		92.2093	103.182	74.0833	89.186
145		94.3996	104.963	76.5539	90.57
146		94.1923	104.131	77.1104	90.3794
147		95.1331	104.26	77.4598	89.534
148		96.2763	105.815	79.932	90.4664
149		96.9074	103.963	80.671	89.9149
150		95.9743	101.007	80.588	89.1224
151		97.8143	101.213	82.6917	89.1601
152		100.82	101.273	85.4618	89.4752
153		103.328	103.257	86.4057	87.3643
154		107.491	105.119	90.8759	88.9406
155		107.793	104.834	90.8208	88.3815
156		109.47	105.269	93.2916	90.2216
157		109.489	106.179	94.2226	91.0395
158		111.76	106.546	95.0339	89.9954
159		111.386	105.697	95.0736	89.9378
160		110.277	106.207	94.8985	90.9696
161		112.584	106.996	94.9365	90.8197
162		110.752	108.396	93.5276	91.0026
163		108.666	106.985	93.5999	93.346
164		104.405	104.914	88.4616	92.6658
165		105.108	109.072	87.3451	91.5671
166		103.933	109.868	85.2444	91.4407
167		103.018	110.528	82.791	90.9242
168		101.297	111.464	81.2184	91.4004
169		100.005	112.163	78.8721	91.6731
170		100.479	114.456	80.5544	94.2293
171		98.0695	113.968	78.445	94.587
172		97.4185	115.457	79.2601	96.5432
173		95.9769	117.347	77.2327	97.1595
174		95.2853	117.559	77.299	98.0955
175		95.0373	117.917	78.1846	99.816
176		95.0938	118.477	78.9641	101.724
177		96.3924	121.05	80.9576	104.897
178		98.0661	123.382	81.977	106.799
179		99.214	125.256	83.2138	108.925
180		102.391	128.562	87.5386	113.212
181		105.563	130.058	92.0599	117.083
182		108.283	133.231	94.3224	119.596
183		115.443	138.323	103.208	127.237
184		118.313	141.079	105.723	128.893
185		124.882	142.764	113.814	134.338
186		127.995	143.286	118.425	136.418
187		132.749	146.068	122.881	137.919
188		142.145	149.029	133.138	142.323
189		144.456	148.93	132.18	137.1
190		149.964	150.92	139.486	140.776
191		159.599	154.017	152.745	147.801
192		162.926	154.098	156.611	148.964
193		169.799	156.673	163.501	149.379
194		169.486	156.22	162.929	147.539
195		172.336	156.47	166.4	148.287
196		172.719	156.553	167.669	149.108
197		173.577	156.659	169.256	149.852
198		173	155.496	166.151	147.137
199		173.113	155.283	166.391	147.51
200		172.656	154.522	166.093	146.791
201		172.706	153.383	167.63	147.866
202		172.999	154.006	167.657	147.2
203		171.248	152.917	165.4	145.985
204		170.167	152.774	163.579	145.101
205		166.188	149.969	160.12	144.48
206		163.849	149.552	156.911	142.592
207		159.996	147.919	153.403	141.654
208		151.475	144.36	144.038	138.3
209		143.244	140.49	135.028	134.74
210		136.172	137.749	126.858	131.106
211		129.234	135.441	118.288	127.828
212		123.975	133.245	111.875	124.61
213		114.761	129.707	103.518	121.984
214		109.969	127.45	97.7358	117.209
215		106.853	125.085	94.6928	114.711
216		105.462	123.713	90.7063	109.538
217		102.328	121.074	87.3987	107.09
218		100.378	119.015	85.5954	105.654
219		99.6558	117.539	84.8289	104.575
220		96.1163	114.747	81.2087	101.238
221		95.3418	112.519	80.7065	99.8542
222		94.5059	111.193	80.6904	100.074
223		91.6525	104.877	76.7735	92.6543
224		91.2242	102.241	76.2001	90.1805
225		93.7781	103.871	78.3992	91.0748
226		97.0643	105.866	81.7014	92.3735
227		95.1533	103.082	80.3332	90.1751
228		95.8606	100.408	82.3255	91.6202
229		100.298	103.466	83.3019	87.2147
230		97.4838	98.6838	84.1552	88.8907
231		100.366	99.4865	87.1164	89.3453
232		105.233	101.016	91.2292	88.7728
233		110.857	105.539	94.5612	88.8126
234		112.5	106.694	96.4252	89.2076
235		113.922	106.642	97.36	88.907
236		115.718	107.692	99.5788	89.8692
237		116.318	107.26	101.667	91.3554
238		115.285	104.852	99.605	89.5793
239		116.514	106.196	101.326	90.7271
240		115.847	106.36	100.828	91.1827
241		114.16	105.222	97.5197	88.7293
242		112.865	108.294	93.8837	87.7401
243		108.358	104.043	90.3485	86.6822
244		108.734	108.186	89.147	87.2126
245		104.488	104.076	87.7918	88.3924
246		100.373	103.267	82.4021	86.7879
247		97.8772	104.501	80.308	87.8049
248		96.6645	105.562	78.8116	88.611
249		93.1746	105.211	75.628	88.9465
250		93.9303	109.397	75.2624	91.1707
251		92.1395	109.795	73.7495	91.4914
252		91.9102	113.247	74.4827	95.2201
253		92.2688	114.033	76.1824	97.5707
254		92.0374	115.063	76.0415	98.682
255		94.1744	117.656	79.2299	102.63
256		95.9032	119.461	80.786	103.756
257		97.3275	121.576	81.4378	105.025
258		100.883	124.951	86.2562	110.039
259		102.883	126.614	88.8685	112.436
260		105.646	129.504	92.0091	115.833
261		110.24	132.475	97.2739	120.113
262		116.259	137.053	105.232	127.659
263		120.559	138.02	109.732	129.287
264		125.892	140.759	116.549	133.474
265		130.504	141.795	120.723	134.827
266		136.26	144.709	127.882	138.234
267		142.492	146.448	135.196	141.469
268		149.158	149.227	140.161	141.514
269		156.329	153.216	149.443	146.771
270		156.751	150.245	145.713	139.826
271		163.83	153.199	155.542	145.163
272		168.385	153.881	161.05	146.056
273		170.839	154.98	164.656	146.813
274		171.951	155.888	164.863	146.409
275		172.928	155.344	167.212	146.845
276		174.098	155.837	168.105	146.442
277		174.552	155.739	169.201	147.229
278		174.843	155.451	169.748	147.623
279		174.777	155.212	169.826	147.478
280		174.625	154.932	170.094	147.844
281		173.215	154.011	168.118	146.813
282		168.823	150.852	162.709	144.699
283		166.051	149.016	159.462	143.15
284		162.488	147.307	156.531	142.519
285		157.577	145.014	150.023	139.443
286		150.316	141.528	142.118	136.02
287		142.882	138.298	135.51	134.77
288		136.173	135.165	127.924	130.128
289		129.984	132.565	120.489	127.437
290		126.106	131.869	116.431	127.758
291		117.772	129.833	105.552	121.931
292		114.025	128.692	101.321	120.184
293		110.581	126.77	97.3129	116.892
294		106.539	125.122	92.75	114.663
295		102.61	122.188	87.6315	110.422
296		100.287	120.788	84.6586	107.546
297		97.033	119.156	80.682	104.22
298		94.4976	115.944	79.4679	104.977
299		94.1062	116.179	77.2066	100.061
300		89.1828	111.87	73.9968	99.2326
301		87.0216	108.507	71.9597	95.5148
302		85.5107	106.538	70.4859	93.659
303		84.6705	105.021	69.8961	93.2655
304		86.3564	104.74	71.3214	92.9837
305		87.9398	104.875	71.7467	91.0531
306		88.73	103.979	72.8261	90.9464
307		90.1882	103.886	74.5344	91.2697
308		91.0654	104.056	75.5136	90.8914
309		93.1424	104.077	77.4552	90.8905
310		95.1006	104.636	79.3145	90.8479
311		96.1389	101.536	81.6915	90.9795
312		98.7804	102.778	84.0247	90.1702
313		100.115	101.953	84.5675	88.8376
314		102.263	101.45	87.4569	90.4227
315		106.078	104.806	88.8488	89.0189
316		107.123	105.2	89.4183	88.9698
317		107.869	105.213	90.7241	89.617
318		107.62	104.607	89.6067	89.0122
319		107.44	105.194	89.3898	88.6813
320		106.983	104.221	90.3007	90.9563
321		102.294	103.241	84.7322	86.5688
322		100.406	102.362	83.6938	87.2762
323		98.726	103.743	81.539	88.3898
324		94.8174	103.53	78.3562	87.708
325		92.1634	103.573	76.3286	88.9497
326		89.8677	104.761	74.061	90.1361
327		88.2194	106.488	72.1099	90.7732
328		87.1145	107.113	70.9994	92.1156
329		86.2563	109.666	68.9692	91.573
330		86.5873	111.669	68.7055	92.7302
331		86.1062	114.578	69.6033	96.3432
332		86.627	116.243	70.2598	97.8281
333		87.3955	117.832	71.5059	100.395
334		88.7806	120.343	73.657	102.925
335		91.0458	122.398	77.2775	107.114
336		93.5946	125.149	80.372	109.978
337		97.3479	128.155	84.0017	113.339
338		99.7173	130.58	86.7889	116.22
339		102.548	132.216	89.6351	118.189
340		106.971	135.697	94.0421	121.497
341		121.157	144.689	110.145	132.893
342		126.602	147.027	114.918	135.012
343		132.056	148.552	121.88	138.163
344		139.151	151.037	128.463	139.822
345		145.001	152.45	133.607	139.585
346		150.745	153.345	141.151	143.065
347		156.797	155.573	147.136	144.483
348		161.628	156.729	151.869	145.873
349		165.035	155.95	156.148	146.417
350		171.686	156.923	163.656	147.974
351		172.543	156.206	165.686	147.836
352		174.01	155.806	166.287	146.006
353		175.3	156.482	165.97	144.79
354		173.837	155.431	165.689	145.152
355		174.17	154.707	167.451	145.962
356		174.441	155.359	168.155	145.978
357		174.17	155.437	167.272	146.213
358		174.412	155.657	167.457	146.538
359		174.287	154.967	167.299	146.146
360		172.389	154.594	162.185	142.615
361		171.891	154.379	163.968	144.737
362		170.29	155.041	162.577	144.815
363		166.798	151.788	158.556	142.051
364		163.521	150.453	154.719	140.938
365		159.165	149.321	150.588	139.958
366		151.108	144.332	142.311	136.429
367		142.882	140.401	134.308	134.251
368		134.638	137.027	126.786	132.203
369		128.5	134.489	119.728	129.098
370		119.276	132.094	108.6	124.986
371		115.996	131.468	104.018	122.223
372		112.61	130.478	100.37	120.305
373		109.679	129.039	96.9494	118.392
374		105.324	124.946	91.57	112.116
375		101.937	122.323	88.227	108.832
376		99.1827	120.765	86.7755	110.729
377		97.2521	118.24	82.7437	104.498
378		94.7826	116.071	80.4812	102.258
379		90.8106	111.68	78.1936	101.551
380		87.3856	106.728	74.1185	96.3627
381		87.0128	103.956	73.6755	93.6332
382		85.6819	100.62	72.4525	91.1307
383		85.6509	98.9934	71.5875	88.4391
384		87.0359	98.3683	72.8253	87.997
385		88.053	98.1008	73.434	87.2416
386		88.9224	96.9116	74.0008	86.3456
387		91.2551	97.2667	75.8229	86.3942
388		93.0031	97.2747	76.7788	85.8319
389		93.3329	96.5239	77.3142	84.9687
390		97.2251	96.4136	80.3578	83.2949
391		98.1872	95.4713	81.1943	83.0213
392		101.235	96.3907	82.8145	82.7437
393		106.011	99.5341	85.3242	82.0255
394		106.44	98.6537	86.2426	80.7292
395		109.187	99.0583	88.2746	80.8872
396		110.757	99.6232	89.4068	80.8424
397		111.003	100.403	90.154	80.7079
398		112.217	101.055	90.7127	80.2275
399		111.434	99.7571	90.5075	80.197
