# Supplementary material for: Exploring the potential of the sit-to-stand test for self-assessment of physical condition in advanced knee osteoarthritis patients using computer vision
Source: Front Public Health. 2024 Feb 7;12:1348236. doi: 10.3389/fpubh.2024.1348236 (PMC10880867; doi:10.3389/fpubh.2024.1348236)
Supplement: Supplementary file 2 [file Data_Sheet_1.ZIP › Supplementary Materials/Time series data/5_angel_order.xls]

## Sheet: Sheet1
Unnamed: 0		R_HIP_ANGEL	R_KNEE_ANGEL	L_HIP_ANGEL	L_KNEE_ANGEL
0		111.096	79.1911	101.684	71.8766
1		106.199	78.5376	96.9424	70.9857
2		104.323	78.5809	95.303	71.1141
3		99.2241	77.9225	90.759	71.665
4		97.0311	78.0459	88.9809	72.6566
5		95.0907	79.3101	86.8269	73.6757
6		90.3501	84.093	82.0287	78.2557
7		87.3343	85.4804	79.2835	79.2838
8		85.7092	89.5477	77.3633	82.3535
9		86.634	91.4208	77.8675	84.4819
10		88.6846	93.7901	80.1951	87.6682
11		90.8725	99.8331	81.7104	91.3252
12		98.8607	109.257	88.87	100.698
13		105.989	117.411	95.7261	109.487
14		110.839	123.894	99.9656	113.375
15		117.487	129.847	106.181	117.889
16		129.225	138.906	117.749	126.029
17		134.501	142.738	123.199	129.852
18		148.702	152.731	138.372	138.64
19		152.803	155.082	143.24	141.174
20		156.944	157.31	147.819	143.387
21		164.973	159.662	157.95	147.86
22		167.208	160.235	160.433	148.66
23		170.924	159.994	166.16	149.89
24		172.011	159.781	167.692	149.916
25		172.657	159.039	168.842	149.17
26		174.023	159.55	169.995	148.564
27		174.746	159.418	170.668	147.76
28		175.308	159.754	172.3	147.227
29		174.873	159.654	173.42	146.731
30		174.741	160.283	174.349	146.3
31		175.125	159.863	174.067	145.872
32		174.61	160.108	174.282	145.942
33		175.411	160.384	173.727	145.272
34		175.515	160.051	173.134	144.873
35		174.892	159.925	169.49	143.961
36		174.282	160.431	167.57	143.637
37		173.185	158.922	165.383	142.089
38		169.759	158.691	160.866	140.867
39		167.956	158.634	158.192	139.667
40		165.073	157.399	155.216	138.423
41		149.397	149.343	138.562	131.32
42		138.771	142.975	127.024	126.226
43		133.923	139.409	122.512	124.547
44		129.077	136.347	117.303	121.66
45		120.257	130.074	107.97	116.759
46		112.675	124.365	99.6181	111.454
47		106.441	118.938	93.2985	107.017
48		104.381	116.781	90.5465	104.744
49		102.385	114.5	88.573	103.272
50		98.5831	110.139	84.7005	99.2728
51		97.8013	108.85	83.6581	98.5564
52		95.0869	102.82	80.9806	93.528
53		94.5177	100.884	80.4363	92.7161
54		94.3286	98.8112	80.5693	90.7261
55		94.4993	94.9421	82.0091	87.7237
56		94.133	92.7513	82.3998	86.3103
57		94.6823	91.875	82.6969	85.9046
58		95.3222	89.0477	84.824	84.0563
59		96.5758	90.0924	86.8481	86.0849
60		97.8539	90.5215	89.3204	86.4836
61		100.329	91.6123	93.1328	89.2446
62		103.677	94.7951	96.7023	93.5573
63		105.522	94.7555	100.03	95.3843
64		108.474	96.0927	103.176	96.7601
65		108.695	96.2094	104.262	97.6743
66		110.335	97.2601	105.661	98.4365
67		110.893	96.7776	106.608	98.6027
68		111.341	97.8384	107.066	98.7974
69		112.993	98.673	109.016	100.793
70		111.992	96.7981	108.791	99.1046
71		112.847	97.4033	108.96	100.181
72		112.081	95.9706	109.248	99.0585
73		112.039	96.7722	109.159	99.796
74		111.332	96.4268	108.308	98.9768
75		111.254	98.553	108.253	99.5465
76		109.321	96.2266	106.889	97.8356
77		108.814	96.4044	106.304	98.3101
78		108.021	95.6863	105.026	97.2608
79		107.275	95.4564	103.692	96.2485
80		103.759	91.884	99.3578	90.5457
81		101.266	89.9405	95.4722	88.0031
82		101.769	91.6471	96.5204	91.1047
83		99.9955	90.2069	94.5451	89.8699
84		96.1376	90.722	88.621	85.914
85		96.3345	93.4186	88.0206	87.3363
86		100.683	98.7377	87.586	92.1509
87		100.505	101.758	88.4253	96.1377
88		101.803	105.053	89.2035	98.0709
89		102.612	109.377	89.4268	101.785
90		105.489	113.712	91.9827	105.588
91		106.818	117.229	93.0537	108.018
92		114.035	126.238	98.7633	115.496
93		115.303	129.07	99.7105	116.673
94		123.58	137.471	107.641	122.367
95		126.78	139.628	111.535	125.024
96		131.299	143.335	116.355	128.262
97		139.113	147.982	125.27	132.984
98		147.883	154.148	134.22	137.705
99		155.878	158.533	144.085	141.895
100		159.211	160.541	148.436	144.471
101		167.312	163.059	158.541	148.436
102		170.595	164.001	161.179	149.363
103		175.415	164.288	168.343	151.037
104		176.088	163.656	169.543	150.597
105		177.486	163.919	171.45	150.569
106		178.113	162.089	172.591	148.464
107		177.695	161.685	172.96	147.919
108		177.751	161.406	173.234	147.079
109		177.646	161.185	172.916	146.731
110		178.952	161.551	172.762	147.571
111		178.356	160.668	170.992	147.167
112		177.79	161.234	170.475	147.623
113		176.625	161.135	169.202	146.855
114		172.649	159.846	165.471	145.759
115		168.259	159.339	158.757	142.728
116		161.134	156.893	150.245	139.516
117		157.131	155.549	145.505	137.425
118		153.59	154.551	141.129	136.294
119		144.564	150.423	130.998	131.835
120		140.279	148.611	127.849	131.969
121		122.772	136.674	107.708	119.172
122		118.755	132.96	103.712	116.448
123		111.765	126.96	95.8689	110.897
124		109.438	123.254	94.3575	109.516
125		107.898	121.909	93.1943	107.705
126		101.628	114.56	86.5327	102.108
127		98.9794	112.452	84.4236	99.5145
128		98.2904	108.853	83.9439	97.7519
129		96.7493	107.273	82.5333	95.155
130		96.3795	104.806	83.1873	92.8947
131		96.3133	102.246	85.1451	92.4283
132		96.3449	98.8874	85.2892	89.7649
133		97.2043	98.313	85.2968	85.4852
134		98.8461	99.137	86.9322	87.0768
135		99.9793	99.0823	88.8946	87.8686
136		102.193	100.22	91.0231	88.5892
137		103.328	100.268	93.1099	88.04
138		107.545	100.728	98.2034	90.5389
139		109.071	100.055	99.9489	90.6207
140		110.979	101.01	101.486	91.2528
141		113.03	96.9776	105.218	88.5375
142		114.659	95.186	105.45	85.089
143		117.254	94.6325	106.685	84.0295
144		117.146	94.0734	107.073	83.6186
145		117.81	93.2153	107.572	82.805
146		117.69	93.1542	106.917	82.4636
147		118.2	94.709	108.005	83.1096
148		117.796	93.9687	106.709	81.9646
149		116.559	93.5788	105.933	81.0316
150		116.123	94.2235	104.28	82.4187
151		114.432	92.7167	104.055	80.6012
152		114.902	92.8126	103.586	80.6549
153		112.386	91.5588	101.297	80.1656
154		112.318	92.2837	101.464	80.8199
155		106.755	89.292	95.4895	79.6335
156		103.041	89.4589	95.8518	84.2222
157		102.225	89.0643	94.8455	83.1465
158		101.203	91.9054	89.7196	82.2989
159		97.678	90.5055	87.5968	83.6246
160		98.3187	92.8573	87.5328	86.1118
161		100.584	105.653	88.0608	96.253
162		101.783	110.661	87.2083	99.7404
163		103.963	114.323	88.6775	101.242
164		105.294	117.532	89.9276	103.027
165		110.966	126.71	96.0723	112.283
166		117.43	134.58	102.098	118.251
167		123.631	140.538	109.733	124.748
168		129.661	146.131	115.426	128.943
169		131.316	144.977	115.474	124.922
170		140.713	150.008	124.989	129.73
171		148.903	157.885	134.803	138.515
172		160.923	161.978	149.441	145.596
173		163.351	162.179	153.159	147.309
174		166.257	162.195	157	148.514
175		171.029	163.836	162.977	151.224
176		172.322	163.902	165.305	151.769
177		173.835	164.077	167.811	152.345
178		177.627	164.486	173.417	152.816
179		177.434	163.738	173.951	152.243
180		176.79	164.514	176.081	152.292
181		176.15	164.285	177.2	151.953
182		175.804	164.02	177.393	151.142
183		176.376	164.104	176.666	151.279
184		176.339	164.563	176.102	150.944
185		176.706	165.026	175.077	150.115
186		177.48	164.732	173.904	149.71
187		178.426	164.247	171.22	149.088
188		177.107	163.892	171.072	148.389
189		173.452	162.944	164.681	146.281
190		172.358	162.817	162.459	145.664
191		170.767	163.678	159.205	144.405
192		165.842	163.123	152.603	142.391
193		162.292	162.794	149.027	141.844
194		159.045	163.889	145.072	142.079
195		147.469	161.128	132.165	139.195
196		143.562	159.96	127.518	137.61
197		134.613	155.688	118.3	133.675
198		127.995	150.404	112.572	130.306
199		121.346	144.636	104.096	122.812
200		107.147	131.064	89.5544	114.33
201		103.617	127.995	85.672	112.332
202		103.704	127.808	86.4697	112.849
203		99.6704	121.216	83.0403	107.48
204		99.8071	121.104	83.0026	107.996
205		98.0104	114.778	81.0289	101.451
206		98.1151	114.006	80.1853	98.7957
207		96.9682	111.211	79.906	96.9122
208		99.2532	110.251	80.6425	91.5831
209		98.791	108.181	81.1343	90.6701
210		98.8939	106.386	81.8274	89.8021
211		98.5236	103.342	82.1351	87.4094
212		99.6718	103.616	82.1852	87.9416
213		99.6523	102.435	84.5031	87.7144
214		102.665	104.465	88.1354	89.1046
215		101.522	102.365	88.0939	86.7384
216		105.953	103.551	92.8918	90.5432
217		105.937	102.737	93.2228	90.2245
218		103.664	99.0969	97.315	93.6522
219		105.763	100.065	98.7222	95.8744
220		108.612	101.353	104.53	98.9315
221		112.744	105.921	104.029	95.8802
222		109.236	101.166	105.688	99.1809
223		109.01	100.022	104.886	98.7401
224		108.534	101.289	105.707	99.8637
225		108.789	100.219	106.271	99.2633
226		111.064	104.143	103.892	95.4013
227		111.102	103.16	104.56	94.8415
228		106.347	97.6027	104.209	95.3538
229		105.871	96.5498	103.062	93.178
230		105.727	95.887	102.188	90.0703
231		106.606	96.0229	102.191	89.9619
232		106.101	96.1112	100.233	89.0164
233		105.226	96.7453	98.8393	89.5564
234		104.07	97.2642	96.7682	87.6981
235		102.072	97.5353	93.8086	88.5761
236		101.48	98.2303	92.7941	89.479
237		100.062	98.4891	90.9359	90.0838
238		98.6932	100.333	89.6026	91.9676
239		99.7151	102.686	89.3095	94.9428
240		103.322	111.429	91.6319	102.98
241		105.264	114.37	93.0438	104.941
242		110.292	121.233	98.0162	111.795
243		113.356	124.949	100.524	114.485
244		115.261	129.514	101.889	116.576
245		128.232	141.576	115.256	125.924
246		133.378	144.68	120.476	128.322
247		142.154	151.6	129.456	134.539
248		147.095	155.486	134.167	136.997
249		151.306	157.516	138.731	139.353
250		158.758	161.392	147.807	144.52
251		164.897	163.957	155.263	147.79
252		168.694	164.558	160.055	150.223
253		170.252	164.584	161.503	150.517
254		171.668	164.391	163.122	150.436
255		173.653	164.085	165.731	149.702
256		175.418	163.9	166.846	148.204
257		176.703	162.682	168.671	146.42
258		177.484	162.644	169.247	146.519
259		178.093	163.229	168.992	146.887
260		178.367	163.184	170.702	148.631
261		178.823	163.782	170.013	147.628
262		177.429	162.704	169.429	147.187
263		176.914	161.904	168.973	147.088
264		175.251	161.922	167.277	147.069
265		174.405	161.784	165.846	146.409
266		173.344	161.514	164.608	146.589
267		171.208	162.336	161.144	145.468
268		166.603	161.685	156.634	144.66
269		161.992	160.954	149.189	140.461
270		158.402	159.705	145.235	139.111
271		155.241	159.186	141.221	137.832
272		147.456	156.402	133.055	135.559
273		142.536	153.987	127.88	133.096
274		130.951	146.688	116.24	127.426
275		126.363	143.372	110.185	122.595
276		123.037	140.353	107.352	121.104
277		118.939	136.033	104.827	120.468
278		114.199	131.944	97.5456	112.857
279		111.306	128.376	93.7328	108.96
280		103.754	118.501	88.8315	105.784
281		100.048	112.582	84.1597	98.5311
282		99.5604	110.764	84.4207	98.7243
283		98.1097	108.042	82.2361	94.0733
284		98.2674	105.145	82.3538	92.348
285		98.2675	102.77	84.6521	90.2715
286		99.1674	100.362	86.7826	88.5038
287		98.9527	99.414	85.1041	84.1022
288		99.9855	99.0553	87.1264	85.229
289		99.3259	97.5567	85.8216	82.1029
290		100.938	98.2109	91.0643	86.5228
291		104.587	100.856	92.5318	85.5057
292		105.221	100.98	93.6746	85.6633
293		107.898	102.383	96.2722	85.7666
294		109.005	102.476	98.2854	88.6272
295		109.883	102.052	100.772	89.5125
296		111.323	102.515	101.361	90.2263
297		114.597	102.037	105.667	91.4754
298		116.154	100.892	107.938	90.4227
299		117.263	101.912	108.774	92.8176
300		116.548	100.782	108.058	90.4629
301		114.804	99.3078	110.725	93.8416
302		116.919	100.885	108.662	91.488
303		116.604	98.9076	108.83	89.2755
304		115.084	99.8063	107.607	89.6902
305		113.228	99.4061	105.682	88.7521
306		108.831	95.3967	104.185	89.9398
307		108.206	95.6926	103.063	89.5306
308		105.117	96.058	99.1736	88.6399
309		103.318	94.7993	97.1409	85.9413
310		104.184	97.0969	96.431	86.8825
311		98.8482	94.7035	91.4028	87.0762
312		98.6201	95.44	90.6925	88.2187
313		97.4779	95.8336	89.5596	90.1543
314		97.4934	99.4295	86.3817	90.9101
315		96.8958	99.5416	85.242	90.3564
316		98.1132	105.103	87.449	99.1169
317		98.6329	107.476	87.5091	99.7304
318		102.501	111.557	91.3839	104.925
319		105.129	115.971	91.2736	102.758
320		121.57	132.015	105.2	112.658
321		127.772	139.524	112.665	121.495
322		130.756	141.613	116.657	125.005
323		142.494	150.749	127.776	130.763
324		146.852	152.378	132.585	133.019
325		160.309	161.771	147.162	142.156
326		163.844	163.263	151.763	144.798
327		166.335	164.151	154.728	147.193
328		170.578	164.799	161.692	150.051
329		171.84	164.68	163.469	151.004
330		173.443	165.075	165	151.077
331		176.937	163.641	169.495	150.551
332		177.83	163.252	170.817	150.278
333		177.514	162.436	172.772	150.321
334		178.643	162.632	173.13	149.277
335		178.455	162.596	173.575	150.099
336		177.859	162.94	174.087	149.282
337		179.199	163.285	173.284	149.493
338		178.933	163.203	173.212	149.759
339		179.032	162.46	172.614	148.87
340		176.99	160.801	170.945	147.765
341		176.233	160.949	171.005	147.987
342		175.19	160.322	167.986	146.541
343		174.899	160.978	166.673	146.158
344		173.585	160.273	165.659	146.658
345		171.085	159.899	162.411	144.619
346		169.98	160.394	160.887	144.345
347		168.256	160.518	159.053	144.081
348		161.769	158.998	150.394	140.571
349		157.892	157.984	146.485	139.499
350		151.812	155.882	140.171	136.849
351		147.028	153.803	136.434	136.347
352		144.182	152.967	131.801	133.529
353		136.405	149.597	124.388	131.497
354		127.687	144.337	113.604	125.119
355		119.336	139.737	106.551	123.232
356		116.899	138.182	102.315	119.655
357		113.575	134.638	103.024	122.971
358		106.784	131.019	94.934	118.167
359		104.715	128.408	93.47	117.673
360		95.8534	120.419	83.5523	110.436
361		95.5181	119.978	83.2911	110.149
362		91.2551	115.164	78.3545	104.66
363		91.4246	115.723	79.4082	106.919
364		88.9839	111.582	76.3155	102.172
365		87.6119	109.348	74.5652	98.4838
366		90.961	110.196	73.8729	92.0277
367		91.8299	107.9	75.4466	89.3639
368		91.4453	107.334	74.6162	87.6869
369		91.9898	106.855	75.5908	88.5588
370		92.0062	104.395	75.0143	84.5745
371		91.771	103.4	74.7866	83.9513
372		93.5043	101.394	78.3519	83.2831
373		94.0373	100.982	78.6015	82.2837
374		93.9742	100.433	78.544	81.6968
375		93.9034	97.1741	78.8484	79.5125
376		94.4035	98.1471	79.4971	79.2793
377		96.3863	95.1925	82.586	78.5284
378		99.6918	96.3094	84.6198	78.9618
379		99.1037	93.2992	86.0776	78.6268
380		102.847	91.529	88.9661	76.0992
381		100.992	89.6373	90.4086	78.6853
382		108.794	89.8355	97.8087	78.4953
383		110.743	88.365	98.1097	75.1531
384		113.255	87.9557	100.584	75.1677
385		114.75	89.0802	102.153	75.4762
386		113.776	89.3654	101.403	75.5173
387		117.524	89.5884	105.352	76.2072
388		119.971	90.6581	105.247	74.8141
389		121.903	92.8428	106.601	73.8959
390		122.376	90.5814	107.068	74.0415
391		122.858	90.8053	107.306	73.1403
392		123.981	91.2203	109.71	75.7785
393		124.417	90.4072	109.098	74.6053
394		125.542	91.4617	111.479	77.6053
395		124.524	88.4865	109.103	74.629
396		125.982	90.2553	110.159	73.983
397		125.267	88.442	110.179	75.6797
398		125.72	89.1939	110.75	75.4708
399		125.753	89.193	110.515	75.4318
