# Supplementary material for: Exploring the potential of the sit-to-stand test for self-assessment of physical condition in advanced knee osteoarthritis patients using computer vision
Source: Front Public Health. 2024 Feb 7;12:1348236. doi: 10.3389/fpubh.2024.1348236 (PMC10880867; doi:10.3389/fpubh.2024.1348236)
Supplement: Supplementary file 2 [file Data_Sheet_1.ZIP › Supplementary Materials/Time series data/61_angel_order.xls]

## Sheet: Sheet1
Unnamed: 0		R_HIP_ANGEL	R_KNEE_ANGEL	L_HIP_ANGEL	L_KNEE_ANGEL
0		129.125	110.2	116.543	89.7741
1		129.09	110.427	116.638	90.3278
2		129.324	110.483	116.86	90.0269
3		130.19	111.009	117.803	90.994
4		129.988	110.672	117.571	90.4406
5		130.231	111.01	117.774	90.7771
6		130.095	110.778	117.992	90.5407
7		130.222	111.27	117.947	90.6113
8		129.966	111.18	117.715	90.5811
9		131.701	112.849	119.24	92.8872
10		130.253	111.404	117.906	90.1931
11		130.689	111.912	118.283	90.4408
12		130.219	111.337	117.956	89.7669
13		130.131	111.337	117.751	89.4657
14		130.099	111.532	117.535	89.136
15		129.477	111.168	117.291	89.5163
16		128.929	111.309	116.388	88.8295
17		128.716	111.004	116.38	89.1236
18		127.738	110.884	115.66	89.0545
19		126.415	110.333	114.361	88.3804
20		125.549	109.733	113.849	88.5954
21		123.979	109.149	112.558	88.5262
22		121.957	108.26	110.65	87.6023
23		120.615	108.124	109.75	88.6324
24		118.184	107.402	107.528	88.4682
25		114.624	106.01	104.854	88.0445
26		113.147	106.503	103.669	89.0131
27		110.263	105.355	101.303	88.7383
28		104.553	104.047	96.5998	88.825
29		103.149	104.305	95.5099	90.2008
30		99.7026	102.808	92.8602	89.7143
31		99.8993	105.155	93.2627	91.9344
32		98.1886	105.218	92.3906	93.0021
33		98.7303	106.179	93.2975	95.2427
34		100.896	109.389	95.1849	97.9211
35		99.601	109.161	94.4462	96.7538
36		101.126	110.93	96.584	99.2156
37		107.337	116.613	102.181	103.483
38		110.322	118.71	105.619	105.691
39		117.424	123.959	112.033	109.729
40		122.101	127.732	116.336	112.377
41		124.465	129.156	120.146	114.897
42		129.918	133.695	124.64	117.607
43		133.332	135.532	128.066	119.498
44		136.578	137.271	131.957	121.889
45		141.164	140.337	135.626	124.704
46		153.926	149.056	150.187	135.241
47		157.007	150.478	153.506	137.764
48		158.906	151.057	156.336	139.943
49		159.993	152.58	157.971	141.962
50		161.455	152.736	159.587	142.899
51		163.398	153.844	162.112	144.704
52		163.912	154.657	162.564	145.159
53		164.623	154.718	163.47	145.807
54		164.412	154.777	163.901	146.6
55		164.74	155.06	163.994	146.787
56		163.804	155.259	164.383	146.736
57		162.946	154.358	163.496	146.682
58		161.49	154.126	161.995	145.606
59		161.532	155.12	162.697	146.422
60		159.69	153.869	159.761	144.501
61		156.408	152.728	156.587	143.291
62		155.033	152.57	156.173	143.845
63		148.341	150.448	148.104	140.743
64		144.955	148.373	146.086	140.114
65		140.827	145.474	141.304	137.46
66		136.809	145.482	136.359	135.521
67		134.022	144.658	133.303	133.513
68		129.767	141.392	127.58	129.178
69		123.787	137.74	121.535	125.896
70		120.366	136.537	117.271	122.86
71		114.86	131.757	110.819	117.408
72		107.784	127.915	102.635	112.856
73		101.637	122.754	95.935	108.55
74		98.9164	122.15	92.9197	105.99
75		97.5705	120.08	91.6536	104.75
76		93.3869	116.43	86.536	100.527
77		91.3929	115.665	84.5696	99.6659
78		88.9556	112.889	82.137	97.2121
79		87.0606	110.555	80.043	95.9118
80		84.4244	109.009	77.8388	94.2247
81		81.7905	107.38	75.0657	92.6687
82		80.5687	105.729	74.0504	90.84
83		80.9753	105.247	74.2889	90.3263
84		79.4454	103.004	72.7057	88.179
85		79.7381	102.443	73.262	88.0897
86		79.8948	102.009	73.4394	87.576
87		78.6913	100.171	72.76	86.2993
88		79.5368	99.506	73.4933	85.989
89		81.8157	99.9296	76.1537	87.3249
90		83.0237	99.1418	77.2511	84.6511
91		84.884	98.937	79.1046	84.6445
92		84.8594	97.9644	79.1449	83.1056
93		87.5575	98.2405	82.0845	83.6458
94		89.1322	98.5906	83.5166	83.2488
95		90.1741	99.6876	84.5473	83.9453
96		92.1278	99.5605	85.5986	83.0694
97		93.119	99.1615	86.6762	82.6952
98		93.8838	100.95	88.1703	83.8371
99		96.1342	100.489	90.0196	82.2023
100		97.9152	102.001	91.5366	83.3067
101		98.4555	102.533	91.8996	83.9094
102		98.2798	102.146	91.4733	82.9368
103		98.9493	103.548	92.5599	84.8849
104		97.7357	101.571	90.8223	82.019
105		97.6276	103.178	90.5841	84.75
106		97.3103	101.812	89.9218	82.7197
107		97.4404	102.107	89.9754	83.9802
108		99.1365	103.565	90.8294	85.6365
109		97.821	102.962	89.9885	85.7723
110		99.3858	104.139	91.4475	87.6933
111		101.094	105.712	92.4928	88.5262
112		103.24	106.884	94.3594	89.8897
113		107.104	110.739	98.3429	93.5064
114		109.658	112.902	100.369	94.3201
115		113.088	115.159	104.117	97.0643
116		121.712	121.252	112.5	102.247
117		124.953	123.478	115.854	104.813
118		131.232	128.447	121.709	108.575
119		135.124	131.404	125.23	111.002
120		139.011	134.547	129.27	114.311
121		145.626	140.304	136.056	119.092
122		148.347	142.288	138.897	121.505
123		152.248	145.943	142.911	125.245
124		158.409	150.632	149.775	130.147
125		163.01	154.67	155.873	136.39
126		166.791	157.638	161.261	142.004
127		169.193	159.157	163.049	143.574
128		169.566	159.586	164.995	145.708
129		171.636	159.588	168.359	148.062
130		172.401	159.518	167.79	147.112
131		173.452	160.195	168.908	148.171
132		173.897	160.211	169.66	148.743
133		172.985	159.488	168.895	147.335
134		171.607	159.183	167.539	146.129
135		171.732	158.717	167.484	145.591
136		170.913	158.363	167.077	144.702
137		169.757	158.473	165.281	144.325
138		168.287	158.029	164.204	143.875
139		166.809	157.897	162.098	143.456
140		166.124	158.674	158.573	141.235
141		162.936	156.553	157.429	141.772
142		161.878	156.244	155.262	140.16
143		157.749	155.942	148.277	136.547
144		153.853	153.3	144.493	134.213
145		150.465	152.074	139.774	131.091
146		145.933	149.839	134.919	128.348
147		139.572	145.724	129.195	126.193
148		136.478	144.864	124.123	122.542
149		132.518	143.464	119.062	120.144
150		125.267	137.909	114.563	118.015
151		122.984	137.528	111.409	116.988
152		118.316	136.81	102.463	113.482
153		111.45	128.846	98.2321	108.165
154		106.077	124.904	93.143	105.073
155		103.283	122.773	90.5329	103.673
156		97.884	116.415	87.2703	102.181
157		94.9419	113.565	84.5175	99.7326
158		93.2383	112.433	83.1327	98.9545
159		92.045	109.948	82.2093	97.0684
160		90.9668	108.086	80.9112	94.9432
161		91.4403	106.805	81.499	93.3692
162		91.6254	106.655	81.8316	92.7277
163		93.9124	107.422	83.7382	93.216
164		96.1788	106.54	86.3249	91.7713
165		97.4831	106.164	87.0964	90.781
166		100.865	110.522	88.0226	89.249
167		102.014	109.865	89.0376	89.2858
168		100.355	106.054	89.9451	90.6672
169		103.933	110.301	91.3261	89.2322
170		101.661	106.831	91.2862	90.4495
171		101.568	107.675	91.595	91.5899
172		102.754	111.385	90.3009	90.2118
173		100.89	108.505	91.0131	91.773
174		103.188	113.209	92.3433	93.2382
175		99.887	108.483	90.0463	91.4643
176		100.363	110.512	90.6122	92.5845
177		105.451	120.496	92.7721	97.9116
178		99.2389	112.439	89.5059	95.1117
179		101.582	113.754	92.0761	97.3411
180		102.894	116.798	94.2068	99.4028
181		104.746	118.941	96.4985	100.192
182		108.134	121.136	99.348	101.757
183		110.476	124.341	101.817	104.515
184		114.256	126.498	106.113	106.451
185		117.344	128.326	109.144	108.084
186		123.986	134.585	116.255	113.778
187		135.214	140.735	127.716	120.461
188		141.563	144.226	134.508	124.622
189		147.061	148.029	139.932	128.149
190		151.251	151.025	144.139	131.689
191		155.159	153.249	148.389	134.594
192		157.908	155.596	151.964	138.153
193		161.836	158.176	155.774	141.602
194		165.682	160.395	160.12	145.108
195		168.541	161.635	163.747	148.561
196		171.397	163.124	168.582	153.417
197		172.74	163.817	170.422	154.443
198		174.415	163.875	172.118	156.22
199		174.727	165.093	171.627	154.811
200		175.802	166.759	172.987	154.894
201		176.682	164.684	174.913	157.791
202		176.804	163.923	175.168	157.946
203		176.66	163.716	175.62	157.655
204		176.263	163.529	176.324	157.694
205		176.25	163.034	176.544	156.805
206		175.979	162.93	176.637	156.812
207		176.17	162.736	176.292	157.047
208		175.715	162.603	177.114	156.287
209		175.806	162.633	176.582	156.427
210		175.494	162.218	176.476	155.633
211		175.082	163.007	175.549	154.647
212		173.064	162.229	173.672	153.235
213		171.301	161.851	171.147	151.747
214		165.138	159.104	163.808	147.324
215		162.058	158.64	159.565	145.965
216		157.726	157.141	154.353	143.55
217		152.984	155.89	148.024	140.81
218		148.392	154.373	143.058	139.397
219		143.06	151.091	137.411	136.15
220		136.721	147.964	130.121	132.497
221		132.923	148.603	124.132	130.655
222		126.151	143.786	116.7	126.146
223		110.231	135.049	99.9202	119.075
224		104.976	132.013	94.3541	116.008
225		102.087	129.419	91.847	114.116
226		98.75	126.473	88.3357	112.133
227		95.4082	124.005	85.4137	110.718
228		93.569	122.383	82.6339	108.674
229		92.4628	122.496	80.1659	106.173
230		87.6718	116.335	76.7859	103.299
231		86.0196	112.367	75.2687	100.015
232		83.5535	109.393	72.3195	96.0285
233		87.0753	112.745	74.2095	95.4931
234		87.5249	111.309	75.214	94.9699
235		85.0112	104.756	75.0833	93.383
236		85.1931	103.733	75.4599	92.1418
237		84.7883	101.418	74.8879	89.4532
238		86.5999	100.936	76.7135	88.4407
239		87.7934	100.323	77.7569	87.7221
240		91.4244	100.15	80.9794	86.2372
241		93.7457	100.982	83.2422	86.8975
242		95.8095	100.91	85.3423	86.8531
243		99.7471	105.472	87.679	86.6908
244		101.077	105.999	88.866	86.448
245		101.484	105.91	89.1935	85.7936
246		103.505	106.763	90.9513	85.6861
247		102.715	103.922	91.9403	86.6669
248		102.892	103.677	92.2187	86.4259
249		102.62	103.331	92.5132	86.8056
250		101.517	102.479	91.2342	86.7818
251		103.397	105.036	93.115	90.058
252		102.19	106.793	89.9791	85.99
253		98.0512	102.409	87.7643	87.4141
254		98.6298	103.972	88.5954	88.9595
255		96.9561	104.088	86.8972	88.8275
256		96.0054	105.627	86.4144	90.4868
257		96.0781	107.257	86.4732	91.2004
258		98.6052	111.885	89.73	96.5619
259		102.065	114.752	93.5058	100.062
260		105.349	118.908	96.5916	102.59
261		105.891	120.238	96.9603	103.442
262		109.827	123.079	100.983	105.962
263		113.762	126.67	104.908	108.297
264		116.432	128.706	107.963	110.568
265		121.637	132.297	112.31	112.934
266		127.246	136.686	118.158	116.94
267		135.525	142.492	127.678	123.865
268		140.615	146.201	133.118	128.034
269		142.448	147.776	136.382	131.536
270		146.606	150.751	140.412	134.729
271		150.152	152.836	144.538	137.814
272		151.271	154.602	144.61	138.773
273		154.407	156.238	151.7	145.463
274		156.495	157.407	154.658	147.511
275		156.944	157.516	157.138	148.297
276		160.069	159.34	161.382	150.478
277		162.247	160.862	164.191	151.831
278		162.853	160.923	165.594	152.531
279		163.715	161.39	167.501	153.24
280		164.148	161.548	169.212	153.299
281		166.066	161.906	171.869	155.36
282		168.217	164.161	171.215	155.081
283		167.945	164.078	170.33	155.473
284		168.473	163.117	173.848	159.189
285		167.643	163.003	171.529	158.097
286		167.014	162.467	170.635	157.855
287		167.968	164.31	168.032	155.93
288		165.576	163.272	163.921	153.563
289		162.948	163.147	160.838	152.962
290		160.822	161.323	158.973	152.975
291		156.397	160.401	153.202	150.707
292		153.064	161.839	146.288	146.885
293		146.516	159.114	138.495	143.516
294		142.525	157.787	133.228	141.416
295		137.737	155.297	127.763	139.299
296		132.402	153.029	120.707	136.028
297		127.586	150.185	117.806	136.398
298		122.586	147.4	112.333	133.892
299		118.377	144.345	107.984	131.519
300		114.044	141.318	103.202	128.388
301		109.914	137.957	98.525	124.796
302		102.206	130.769	90.0287	117.168
303		100.134	129.042	87.614	114.246
304		95.3365	123.447	82.8784	109.226
305		93.8422	121.23	81.9494	107.583
306		92.5714	118.99	80.7072	105.148
307		91.6802	116.973	80.2822	103.389
308		88.9602	113.793	77.9505	100.322
309		88.0162	112.003	77.1975	98.5835
310		87.0182	109.084	76.3189	96.0941
311		86.8887	106.739	77.0059	94.3939
312		85.5227	104.229	75.4557	91.4953
313		86.3829	104.313	76.9237	92.534
314		88.3526	105.768	78.936	93.1513
315		88.8009	105.019	79.7873	92.608
316		88.0349	103.694	79.3365	91.6369
317		90.6717	105.201	82.1049	92.9211
318		90.8785	104.708	82.7474	92.263
319		91.6402	104.612	83.8534	93.0012
320		91.4757	103.069	85.3254	91.9854
321		92.8413	102.563	86.0602	92.1836
322		93.2558	102.474	86.8241	91.7676
323		96.5524	106.559	87.8905	90.4709
324		93.8005	100.787	87.1172	90.5578
325		94.0868	101.438	87.3588	90.7021
326		93.7636	101.712	86.9248	90.768
327		93.5985	101.807	86.091	90.3658
328		94.3396	104.669	85.5994	90.5266
329		92.7751	103.311	84.7619	91.1605
330		91.6909	103.565	83.7129	91.0836
331		91.8471	104.35	84.5798	92.7791
332		91.9964	105.155	84.6518	93.2969
333		92.3828	106.727	85.3227	94.649
334		93.9407	109.045	86.8459	95.4465
335		96.8876	111.657	89.9011	98.0124
336		99.0912	114.555	91.8923	99.9878
337		100.854	115.867	93.644	100.943
338		108.597	122.393	101.456	107.273
339		113.491	125.644	106.736	110.375
340		119.001	130.348	111.699	113.984
341		130.158	138.557	123.02	121.928
342		137.372	142.89	130.318	126.612
343		140.925	145.638	133.564	129.513
344		144.937	148.05	138.168	133.351
345		150.568	151.094	144.604	137.945
346		155.214	154.107	151.326	144.319
347		160.868	157.842	157.165	148.498
348		161.438	157.493	157.936	149.034
349		165.52	160.503	162.899	152.825
350		167.124	160.567	166.261	155.55
351		167.484	160.635	166.568	155.197
352		169.796	162.307	170.428	157.872
353		171.135	162.67	173.634	158.937
354		171.336	162.871	173.502	157.369
355		174.043	162.875	178.318	158.788
356		173.919	163.195	178.669	158.187
357		174.281	162.848	177.642	159.874
358		174.734	162.299	176.474	160.189
359		175.411	163.01	177.12	159.964
360		175.24	162.102	174.18	162.068
361		175.291	161.245	174.606	161.584
362		175.445	160.724	176.6	159.458
363		175.368	162.087	179.025	158.224
364		175.604	161.334	177.564	156.28
365		175.084	161.54	176.53	155.639
366		174.069	161.277	174.8	154.622
367		171.603	159.567	171.922	153.204
368		168.83	158.621	168.702	152.145
369		166.23	157.66	164.98	150.605
370		162.423	156.855	159.386	147.803
371		158.595	154.826	155.107	145.767
372		155.383	155.381	149.564	143.554
373		144.059	150.788	135.543	137.303
374		138.035	148.691	129.083	134.902
375		132.786	146.67	121.996	131.486
376		125.364	141.886	115.883	129.325
377		120.421	138.589	110.521	126.073
378		116.157	136.017	104.974	122.193
379		114.264	134.887	100.607	117.584
380		109.06	130.859	95.0652	113.018
381		106.009	128.105	91.9085	110.075
382		98.8542	120.878	84.2851	102.651
383		96.5427	118.594	81.8685	100.505
384		93.7685	115.321	78.816	97.1763
385		92.2565	113.039	77.2638	94.9288
386		92.3339	112.514	77.456	94.0839
387		91.8941	111.07	77.47	93.0362
388		89.9413	108.163	75.1577	89.8015
389		90.7289	107.792	75.9325	89.2805
390		91.2263	106.953	76.1995	87.9604
391		92.8608	102.94	79.2578	88.7282
392		93.2836	102.77	80.6306	88.3923
393		95.1053	101.548	81.5812	87.6343
394		98.396	103.622	84.4602	88.4563
395		102.639	108.999	86.1229	86.7653
396		100.196	101.832	87.2858	87.8034
397		102.405	103.244	89.3081	88.0472
398		103.339	103.268	90.5537	88.2014
399		104.701	103.72	91.9154	88.4699
