# Supplementary material for: Exploring the potential of the sit-to-stand test for self-assessment of physical condition in advanced knee osteoarthritis patients using computer vision
Source: Front Public Health. 2024 Feb 7;12:1348236. doi: 10.3389/fpubh.2024.1348236 (PMC10880867; doi:10.3389/fpubh.2024.1348236)
Supplement: Supplementary file 2 [file Data_Sheet_1.ZIP › Supplementary Materials/Time series data/62_angel_order.xls]

## Sheet: Sheet1
Unnamed: 0		R_HIP_ANGEL	R_KNEE_ANGEL	L_HIP_ANGEL	L_KNEE_ANGEL
0		106.85	92.8789	93.7584	82.3838
1		104.861	92.9598	92.9189	82.6063
2		105.578	94.5407	92.4704	83.2913
3		103.656	94.2027	92.3363	84.6864
4		102.106	92.599	90.8088	84.0767
5		105.42	96.6177	92.9319	86.4445
6		104.012	96.9257	93.0324	87.5048
7		108.668	101.151	95.7589	88.8762
8		110.806	104.268	99.9021	92.0824
9		113.866	106.616	102.191	93.6072
10		115.674	109.622	105.38	95.5458
11		122.42	116.506	113.917	102.333
12		125.196	119.277	118.927	106.424
13		128.491	121.584	122.734	109.98
14		132.304	125.345	128.393	115.074
15		134.678	127.643	131.61	117.522
16		136.264	128.631	133.793	119.742
17		138.826	131.638	138.87	123.785
18		138.861	130.232	139.093	123.324
19		140.752	132.015	141.811	125.187
20		141.99	133.734	143.71	127.184
21		142.275	133.055	143.667	126.867
22		141.287	132.272	142.892	125.085
23		140.758	131.347	143.065	124.611
24		141.541	132.057	143.525	124.355
25		140.35	131.667	143.279	124.593
26		139.774	130.14	142.644	123.907
27		139.212	129.645	141.619	122.445
28		138.791	129.614	141.721	123.219
29		137.869	128.039	139.832	120.694
30		136.494	127.056	139.3	120.235
31		134.637	125.188	137.7	119.608
32		134.018	124.474	136.048	117.012
33		132.92	123.776	135.326	117.44
34		131.641	122.847	134.444	117.929
35		129.596	121.272	130.965	115.249
36		127.744	120.441	126.46	110.592
37		125.091	117.336	123.806	108.668
38		125.493	118.789	123.114	110.267
39		123.47	117.217	119.102	105.569
40		122.21	117.999	118.215	106.858
41		117.481	113.962	112.909	101.518
42		117.235	113.486	112.473	101.324
43		116.796	113.619	111.843	101.849
44		113.498	110.346	107.93	96.5383
45		112.174	109.01	105.984	94.8182
46		107.992	104.315	100.746	89.8464
47		107.669	103.955	99.9007	89.254
48		107.69	104.455	101.134	91.1186
49		105.142	102.032	97.9134	87.8455
50		106.503	102.827	99.0533	87.674
51		107.263	103.598	102.541	91.3893
52		108.122	103.222	104.274	91.5935
53		109.865	104.029	107.291	95.5985
54		107.354	102.354	105.87	92.5512
55		112.137	105.023	110.438	96.6509
56		112.365	105.545	112.632	99.5589
57		111.724	105.666	111.543	97.6939
58		114.371	106.249	115.595	101.833
59		113.635	107.642	114.159	99.187
60		115.127	107.99	115.939	101.028
61		114.935	108.143	116.191	101.532
62		114.742	107.819	114.7	98.6862
63		115.199	107.987	116.628	100.668
64		116.329	110.333	117.917	102.829
65		116.585	110.778	118.514	103.951
66		116.395	110.489	118.521	102.964
67		115.911	109.748	117.906	101.774
68		115.7	109.38	117.537	102.177
69		113.488	106.771	116.387	99.3327
70		117.049	110.255	118.047	102.05
71		114.247	107.934	114.806	98.3258
72		111.492	106	112.487	96.5502
73		115.801	108.859	116.437	100.881
74		115.747	108.954	115.31	99.4737
75		114.072	108.057	112.943	97.9074
76		111.866	105.396	110.071	93.4876
77		112.054	107.493	110.177	96.3208
78		111.479	105.114	107.202	92.8994
79		108.144	101.97	101.333	87.2737
80		111.213	106.247	104.53	91.6847
81		108.762	101.788	101.353	87.2035
82		111.148	105.328	104.258	90.8898
83		111.724	107.376	105.616	93.0073
84		113.763	108.054	107.313	92.3509
85		116.569	112.571	112.593	97.518
86		118.816	115.138	115.957	100.144
87		121.847	118.873	120.366	103.797
88		127.722	125.084	125.068	108.616
89		127.522	123.922	127.366	109.39
90		133.117	129.354	132.019	113.773
91		135.699	132.318	135.039	116.737
92		142.116	137.913	144.376	125.515
93		141.012	137.37	143.057	122.937
94		143.479	138.906	146.604	126.637
95		144.308	139.87	148.588	128.835
96		142.553	138.344	146.066	125.105
97		144.952	139.109	149.677	128.351
98		145.052	139.025	149.081	126.768
99		144.52	138.637	150.565	128.245
100		144.386	140.229	148.165	128.1
101		145.305	141.586	146.552	125.974
102		142.48	139.294	144.993	125.619
103		141.759	136.46	147.953	127.421
104		141.106	135.6	146.049	125.579
105		139.907	135.026	144.075	124.458
106		143.058	139.116	143.354	122.698
107		141.787	137.717	143.826	124.216
108		139.961	134.394	143.065	125.398
109		137.255	131.965	139.553	121.18
110		143.815	141.812	141.674	125.394
111		142.167	141.486	138.208	120.614
112		146.029	142.964	140.778	123.335
113		143.5	140.341	137.846	121.336
114		141.404	139.524	137.012	118.481
115		140.083	136.2	135.147	117.862
116		137.459	136.663	130.897	114.142
117		133.708	132.504	126.83	110.137
118		133.809	131.733	124.75	109.754
119		132.569	132.371	123.371	109.045
120		129.346	130.136	117.16	104.767
121		125.668	127.037	115.296	103.829
122		123.727	124.961	112.533	101.11
123		120.892	121.157	111.765	100.975
124		119.65	120.45	109.84	99.2416
125		117.816	118.731	107.565	97.8591
126		115.046	114.628	105.263	94.2927
127		113.799	113.336	102.09	92.4592
128		111.2	111.474	99.6293	91.3137
129		111.51	111.607	100.592	91.7584
130		111.433	113.201	100.685	92.2486
131		109.004	113.617	94.4438	90.4655
132		108.065	111.503	95.6285	91.3742
133		109.881	112.383	98.7106	89.6249
134		108.584	111.32	97.2857	88.7816
135		106.922	110.06	95.3689	86.0905
136		111.967	114.213	101.325	90.9416
137		111.316	114.099	101.372	90.1075
138		110.712	114.064	101.516	90.2802
139		113.929	114.604	106.997	93.4486
140		116.342	117.002	109.102	97.0006
141		116.175	116.652	110.137	98.916
142		114.216	113.397	111.401	99.0014
143		118.317	119.753	109.548	97.5009
144		119.262	116.815	116.866	103.66
145		121.402	121.827	113.822	101.149
146		117.954	118.205	112.822	97.8541
147		116.148	117.181	111.367	97.2969
148		116.017	114.465	116.675	102.722
149		116.507	116.287	115.747	101.259
150		116.79	115.962	117.195	102.342
151		116.109	118.722	110.158	96.9856
152		117.64	119.803	114.91	101.28
153		118.81	120.117	115.826	102.354
154		114.592	116.45	107.669	95.2032
155		115.612	118.258	108.968	97.4574
156		115.687	117.749	108.529	96.8033
157		116.722	117.575	109.702	97.9089
158		115.304	115.504	109.188	95.8011
159		112.426	112.074	105.241	91.1571
160		113.503	113.314	105.051	92.4338
161		114.16	114.315	104.18	91.3265
162		113.496	113.257	100.992	88.8359
163		114.065	113.068	100.589	88.2995
164		111.933	111.83	98.7273	86.1938
165		116.232	115.64	101.884	88.5021
166		119.448	118.216	105.98	92.0289
167		118.021	115.839	104.999	89.8955
168		125.552	124.077	115.528	99.5377
169		125.745	124.336	116.9	100.3
170		129.123	128.918	119.506	103.224
171		129.984	128.467	121.454	105.095
172		132.405	132.644	124.047	109.039
173		134.8	135.659	126.396	110.239
174		135.363	133.626	133.957	116.686
175		137.957	139.042	131.097	118.278
176		137.783	137.053	133.226	119.199
177		140.828	139.427	137.887	123.859
178		139.859	139.263	135.823	121.776
179		141.696	139.354	144.264	126.536
180		143.415	140.082	146.966	128.638
181		143.756	139.641	147.604	127.813
182		143.704	139.644	148.845	130.015
183		143.925	139.096	149.596	129.608
184		148.481	144.853	150.712	130.952
185		148.926	145.869	151.523	133.613
186		147.748	144.23	152.233	133.172
187		148.087	145.012	150.661	132.146
188		148.12	143.005	152.287	132.099
189		151.439	146.711	152.278	132.157
190		148.804	144.694	150.339	132.53
191		149.868	146.892	150.17	130.965
192		150.405	146.848	150.513	132.879
193		145.216	139.608	149.118	130.743
194		146.194	144.304	146.906	128.565
195		147.594	143.651	148.083	129.687
196		146.558	143.233	146.546	128
197		141.138	138.91	142.757	126.265
198		139.134	137.336	139.51	123.838
199		138.641	136.314	139.069	123.803
200		138.161	136.328	139.823	125.284
201		136.448	137.366	137.001	124.782
202		134.143	136.237	134.399	122.301
203		132.719	134.557	130.637	117.78
204		129.323	135.694	124.836	121.345
205		130.537	135.893	124.65	114.902
206		129.575	133.355	123.23	112.977
207		126.612	134.328	119.265	116.456
208		122.592	131.107	114.484	111.712
209		123.312	131.437	113.951	112.094
210		122.602	129.099	116.244	110.421
211		117.466	126.134	109.107	106.163
212		116.798	125.548	108.989	109.649
213		113.059	118.007	110.809	106.921
214		111.262	121.382	101.718	101.952
215		110.548	118.107	103.595	101.001
216		107.596	115.228	101.989	100.008
217		106.338	113.674	98.8018	97.022
218		106.422	113.73	98.8994	96.849
219		102.431	107.25	97.6435	95.5425
220		106.542	114.611	99.3753	98.1771
221		102.833	107.419	99.9074	96.8144
222		101.778	105.588	97.3303	92.3081
223		105.358	110.78	101.499	98.6645
224		101.908	111.773	93.8802	93.3173
225		103.575	111.398	94.5751	92.6586
226		100.769	104.891	98.176	90.9498
227		106.053	109.264	101.53	94.7137
228		107.263	111.61	103.768	97.0572
229		105.797	110.443	103.226	94.4915
230		109.206	112.503	106.533	98.2672
231		111.907	114.754	109.078	99.6923
232		115.008	118.823	110.543	101.468
233		110.588	114.051	109.685	99.7019
234		111.072	113.27	111.866	101.802
235		113.436	119.631	106.566	98.712
236		114.293	117.884	111.359	100.671
237		114.225	118.482	110.068	100.002
238		110.776	116.821	105.852	97.5177
239		112.003	117.033	106.049	96.2224
240		111.714	115.396	109.365	97.7206
241		108.427	112.806	105.63	96.6566
242		108.807	113.995	102.043	93.1245
243		108.656	108.878	107.69	96.3576
244		110.689	113.673	102.672	90.0968
245		109.395	113.476	99.9596	88.3532
246		111.163	113.376	103.778	93.4693
247		108.383	111.73	98.2381	87.2584
248		109.286	114.177	99.5256	89.1978
249		107.32	113.818	99.6538	90.5237
250		107.325	113.56	98.5934	90.2517
251		107.936	112.642	101.174	93.1831
252		107.54	113.909	101.195	92.9395
253		111.886	115.685	104.865	96.4672
254		114.976	119.952	110.129	103.279
255		122.966	126.471	119.369	110.038
256		127.197	130.029	125.989	116.61
257		127.247	131.659	125.262	116.433
258		130.797	133.625	130.444	120.348
259		133.95	137.106	134.968	125.256
260		136.868	143.396	139.556	133.039
261		140.507	146.134	140.758	130.946
262		141.585	148.469	142.653	134.298
263		140.88	145.61	145.081	135.348
264		141.726	147.39	145.724	136.101
265		141.667	148.195	146.658	137.934
266		146.133	151.378	150.281	139.119
267		142.741	151.106	145.747	139.742
268		142.121	150.453	145.521	138.234
269		145.547	149.937	152.132	139.552
270		144.485	149.236	152.326	139.799
271		148.328	152.398	152.652	139.118
272		148.002	152.53	152.974	141.034
273		147.374	150.792	151.985	139.077
274		150.694	154.259	152.728	139.96
275		152.296	155.119	154.984	141.891
276		150.515	152.505	152.175	139.015
277		154.127	153.848	154.734	139.944
278		154.001	151.476	153.458	138.111
279		150.876	149.97	146.015	134.224
280		153.971	151.139	151.271	136.297
281		153.018	149.688	150.574	136.871
282		153.583	150.317	149.894	136
283		151.547	150.465	148.406	136.451
284		147.343	144.833	146.677	133.292
285		146.571	147.348	145.94	135.099
286		146.386	147.322	144.924	133.553
287		140.634	143.346	141.676	133.022
288		136.528	141.64	137.346	132.008
289		130.225	138.831	128.428	129.12
290		131.03	137.916	131.66	129.971
291		127.971	136.016	125.035	125.736
292		125.202	134.39	122.02	124.11
293		122.716	129.449	124.591	122.908
294		125.696	132.258	123.617	121.96
295		119.314	129.089	114.51	117.439
296		118.48	127.427	113.812	117.167
297		116.719	126.903	112.014	116.098
298		118.408	126.628	115.567	116.492
299		116.55	124.505	112.236	112.74
300		116.028	124.076	111.843	113.07
301		113.895	121.038	109.728	110.078
302		112.675	119.373	109.005	109.59
303		110.92	117.799	106.986	107.719
304		108.731	115.531	102.325	104.312
305		108.766	116.157	103.003	105.848
306		110.276	116.149	107.11	107.483
307		107.984	111.046	106.07	104.377
308		108.405	111.717	105.966	103.559
309		108.078	111.782	101.252	98.1505
310		110.063	112.505	103.588	101.157
311		108.389	110.542	102.079	97.7602
312		107.515	110.778	100.606	95.8554
313		110.956	112.488	106.923	101.376
314		110.705	112.854	107.737	100.573
315		113.606	114.578	111.636	104.65
316		112.178	113.976	111.278	104.131
317		115.454	116.294	115.293	108.58
318		113.373	113.518	115.425	107.842
319		116.641	114.419	119.399	110.388
320		118.488	117.473	118.268	109.775
321		118.146	117.546	116.789	106.979
322		119.592	117.787	119.111	109.875
323		118.773	117.653	118.922	109.059
324		119.604	118.325	119.889	111.179
325		117.087	114.742	120.225	110.614
326		119.908	118.974	115.619	107.49
327		119.974	119.743	116.79	108.864
328		117.623	118.502	113.779	107.22
329		119.296	117.721	118.068	108.169
330		118.177	116.377	117.167	107.292
331		117.841	117.587	112.602	105.807
332		119.027	119.342	112.961	106.421
333		114.842	115.898	107.872	101.28
334		116.437	114.306	112.006	102.317
335		116.292	117.346	109	102.336
336		115.103	115.196	112.167	104.1
337		115.022	115.721	113.153	104.336
338		114.561	116.51	113.616	105.477
339		114.389	118.523	109.338	104.362
340		115.012	117.913	114.806	108.399
341		117.83	121.588	119.038	111.927
342		119.993	123.776	121.099	113.641
343		123.486	128.346	122.242	117.237
344		128.264	131.742	129.32	120.697
345		134.288	136.112	135.741	126.924
346		135.955	137.673	138.726	129.29
347		144.278	144.402	144.483	132.183
348		147.547	147.562	146.836	134.963
349		146.763	147.549	146.15	134.938
350		151.554	150.885	150.449	138.753
351		154.086	151.813	154.046	141.61
352		154.539	154.56	152.714	141.787
353		159.036	156.005	155.507	142.905
354		157.007	154.607	152.67	142.823
355		158.439	155.892	153.41	143.313
356		162.001	157.802	158.098	145.069
357		160.173	156.547	154.786	144.021
358		159.514	156.542	153.651	143.484
359		164.066	157.736	160.694	146.307
360		164.016	158.301	160.678	146.214
361		163.316	157.964	159.976	145.84
362		161.969	155.899	160.213	146.549
363		162.863	156.559	161.41	147.018
364		161.354	155.694	160.035	145.834
365		158.19	153.64	157.947	145.122
366		155.973	152.013	155.744	143.379
367		153.431	150.426	153.132	141.767
368		150.142	148.425	150.394	140.829
369		146.018	145.492	146.193	137.514
370		142.075	142.639	142.038	134.475
371		133.254	136.55	132.702	128.072
372		125.212	130.775	123.804	122.093
373		121.167	127.123	118.834	117.684
374		118.05	123.789	114.907	113.84
375		114.735	120.098	111.847	111.81
376		110.264	114.044	106.959	106.101
377		103.856	105.123	102.008	100.817
378		106.096	107.032	100.943	97.9221
379		105.858	105.943	100.487	96.9787
380		104.114	102.046	100.465	96.1114
381		104.239	100.626	99.7217	93.8965
382		107.245	100.317	101.292	92.6797
383		108.532	99.6966	101.818	90.8089
384		111.668	102.638	103.338	91.097
385		114.206	103.494	104.351	90.3124
386		116.147	103.761	105.951	90.4619
387		117.598	104.248	107.305	90.6394
388		121.009	105.427	109.654	90.604
389		122.927	106.335	111.123	91.0876
390		124.705	107.026	113.063	91.5461
391		126.357	108.396	114.159	92.0255
392		127.418	108.047	114.783	91.1676
393		129.341	109.275	116.533	92.2847
394		130.752	108.718	117.861	92.0367
395		131.557	109.216	118.981	93.226
396		132.671	109.256	118.749	91.6067
397		133.772	109.948	120.238	92.881
398		134	110.116	120.201	92.8717
399		134.138	109.825	120.115	92.2418
