# Supplementary material for: Exploring the potential of the sit-to-stand test for self-assessment of physical condition in advanced knee osteoarthritis patients using computer vision
Source: Front Public Health. 2024 Feb 7;12:1348236. doi: 10.3389/fpubh.2024.1348236 (PMC10880867; doi:10.3389/fpubh.2024.1348236)
Supplement: Supplementary file 2 [file Data_Sheet_1.ZIP › Supplementary Materials/Time series data/63_angel_order.xls]

## Sheet: Sheet1
Unnamed: 0		R_HIP_ANGEL	R_KNEE_ANGEL	L_HIP_ANGEL	L_KNEE_ANGEL
0		108.349	91.9193	104.935	83.1323
1		108.298	92.1565	104.436	84.0491
2		105.985	91.8807	103.461	84.7143
3		102.487	90.4918	99.0236	83.339
4		99.3914	89.8614	96.7604	83.1204
5		98.1372	90.8259	95.4519	84.6307
6		89.7719	88.5929	88.0956	83.2119
7		86.9682	91.2146	84.8898	86.7251
8		78.7347	91.1944	78.342	87.9537
9		77.2068	92.3175	76.1206	88.7124
10		71.4836	94.6111	70.6447	92.3839
11		68.8054	95.1853	68.7223	91.7635
12		67.9328	95.5412	67.431	92.7411
13		69.2824	103.818	69.8868	102.418
14		71.4444	108.195	72.231	107.996
15		71.7749	110.721	72.4205	109.808
16		73.4415	113.883	74.968	114.566
17		75.4502	117.047	77.4723	116.761
18		80.486	120.6	82.5934	122.736
19		83.1734	125.287	85.5434	124.789
20		90.2882	131.874	93.4825	132.73
21		94.2551	133.26	95.8248	131.514
22		98.2712	136.634	100.014	134.851
23		102.372	137.466	104.732	135.217
24		107.186	138.97	109.809	138.566
25		108.468	137.007	111.445	136.987
26		116.135	141.15	119.57	142.178
27		117.078	136.48	119.77	137.348
28		122.645	137.416	125.34	136.908
29		123.853	134.922	126.811	135.716
30		127.543	138.258	131.108	139.605
31		133.065	138.152	137.085	140.758
32		135.485	141.144	138.468	140.775
33		138.862	141.486	140.103	138.229
34		143.466	142.631	143.689	137.566
35		144.945	139.973	145.188	136.252
36		147.211	144.419	147.376	138.037
37		146.149	141.58	147.512	137.946
38		146.722	142.339	148.214	137.999
39		149.126	143.632	150.349	139.474
40		149.246	143.71	152.968	142.841
41		149.056	143.1	152.337	142.133
42		149.623	144.081	152.737	142.988
43		150.454	144.156	152.934	142.802
44		150.165	143.725	152.491	142.519
45		148.011	143.707	151.327	142.735
46		146.606	141.3	149.667	140.542
47		142.198	139.709	145.102	138.483
48		139.956	140.594	143.602	140.902
49		136.96	138.103	140.267	138.264
50		133.595	136.24	137.478	136.127
51		126.031	132.724	131.559	135.972
52		123.515	130.875	128.268	134.707
53		119.659	130.39	124.515	134.052
54		111.087	126.49	116.809	132.242
55		110.241	126.548	115.636	131.409
56		105.02	127.775	109.193	130.203
57		103.908	125.956	109.687	130.973
58		102.927	125.884	107.273	130.514
59		98.0135	122.742	104.185	131.319
60		97.263	122.757	102.069	130.878
61		89.6989	117.258	94.0617	127.141
62		88.6022	117.678	92.4704	125.842
63		86.6847	115.299	91.8606	125.999
64		86.5378	115.954	90.7793	125.651
65		84.322	114.665	88.778	122.993
66		84.7432	114.655	88.1269	122.541
67		78.6606	108.95	81.8859	116.57
68		78.2978	106.979	80.9199	114.521
69		76.6256	104.546	79.8453	112.492
70		77.9447	105.424	81.6138	112.819
71		80.7116	105.83	84.9188	114.032
72		79.9354	103.145	83.4097	110.212
73		81.9197	104.526	85.4325	112.108
74		87.0497	104.927	90.742	110.501
75		92.1312	108.641	95.3075	114.014
76		94.4228	112.304	91.7957	104.811
77		96.5405	113.474	93.569	104.759
78		95.4172	104.023	98.5039	106.216
79		101.363	104.203	103.136	103.476
80		103.518	104.014	103.218	98.1573
81		107.397	102.297	104.324	92.8878
82		112.43	106.613	107.306	95.7378
83		112.243	106.058	107.075	94.7204
84		115.523	106.366	107.541	92.7724
85		115.904	107.279	107.458	92.8724
86		111.444	102.183	103.785	88.5874
87		112.757	104.375	107.513	95.1109
88		110.5	102.479	106.264	93.3038
89		103.958	98.9461	102.996	92.9214
90		105.947	104.026	105.086	97.1389
91		102.851	103.35	102.544	96.9678
92		96.875	103.065	99.5867	101.058
93		96.7092	104.986	100.712	104.252
94		94.7793	106.815	98.9443	105.465
95		91.3706	111.13	98.5625	113.69
96		92.2776	111.919	96.9739	113.375
97		90.4951	113.969	98.6405	118.372
98		93.817	115.956	100.131	120.26
99		92.2835	117.142	99.624	122.051
100		94.5701	124.483	98.1976	125.98
101		99.2335	126.385	105.683	133.296
102		97.4471	127.114	99.5295	126.928
103		99.6483	129.252	101.041	128.727
104		106.245	138.291	103.665	131.703
105		108.68	143.056	104.991	135.385
106		112.02	141.312	109.652	135.224
107		116.226	145.083	111.428	135.002
108		120.811	145.298	116.227	134.122
109		125.273	150.442	118.661	138.329
110		128.204	146.045	126.984	138.617
111		130.069	152.434	123.077	137.632
112		137.135	151.564	134.431	140.857
113		138.897	149.888	135.911	140.082
114		143.354	155.217	138	142.627
115		145.777	151.481	145.344	143.818
116		147.24	154.014	142.66	139.949
117		151.498	155.732	146.559	142.53
118		154.044	157.405	147.684	140.926
119		153.893	157.377	147.364	140.625
120		153.528	154.798	151.772	142.385
121		153.672	153.193	152.244	141.615
122		152.617	152.648	151.782	141.245
123		152.082	153.243	151.902	142.28
124		152.965	152.737	152.297	140.612
125		153.081	154.827	149.782	141.614
126		151.999	154.352	149.367	141.3
127		152.657	154.056	151.877	143.914
128		148.204	152.733	145.355	140.778
129		146.093	152.432	143.391	141.503
130		148.813	153.714	144.913	140.259
131		148.993	154.489	144.948	139.896
132		146.216	154.616	140.643	137.359
133		142.749	152.39	136.473	135.579
134		140.899	152.562	134.826	137.934
135		133.331	148.71	127.465	134.729
136		130.1	147.473	124.531	133.163
137		120.906	140.744	117.914	131.923
138		117.698	140.833	115.323	134.41
139		112.518	137.651	109.573	130.193
140		107.474	137.078	104.728	130.747
141		103.374	135.196	100.874	128.801
142		94.3736	128.196	94.53	125.403
143		92.3411	126.193	91.8735	122.375
144		91.7863	125.309	92.4513	123.806
145		85.4478	120.352	85.7567	117.999
146		86.5202	120.766	87.0883	120.089
147		82.6903	117.28	83.2893	115.932
148		79.4192	113.712	79.6891	111.655
149		80.0444	113.365	80.0234	109.013
150		80.1339	111.898	80.9633	109.337
151		80.9507	111.692	80.6446	106.558
152		83.2425	112.62	84.1002	109.786
153		84.0605	111.298	83.8414	106.618
154		86.9288	112.727	86.5425	108.583
155		88.0637	111.595	88.2061	108.789
156		91.1015	112.653	88.3446	105.904
157		94.0568	113.292	91.959	106.694
158		92.8005	109.121	94.9365	107.937
159		95.8282	113.994	93.2932	105.979
160		99.8071	113.873	103.104	114.962
161		100.614	114.989	104.229	115.938
162		102.374	116.432	105.125	116.878
163		96.4987	110.635	98.7977	110.194
164		96.5399	111.709	98.3113	110.213
165		92.9859	109.221	95.5907	108.445
166		96.3094	116.087	91.3035	105.672
167		93.692	115.274	88.5996	105.462
168		92.9971	115.798	88.3892	106.121
169		88.4437	113.586	87.5138	107.921
170		86.5178	113.929	85.4374	108.005
171		85.1861	113.883	84.6049	109.155
172		83.8286	112.797	83.965	108.298
173		84.9435	115.893	83.9924	110.63
174		84.089	115.454	83.7473	110.902
175		85.3193	117.438	84.3195	112.519
176		90.0236	122.736	88.8442	118.737
177		91.0139	123.668	89.6671	120.504
178		97.2957	129.441	95.7821	125.511
179		96.7671	128.975	94.5525	123.957
180		100.989	132.488	98.0792	126.775
181		106.292	136.862	102.777	129.198
182		107.993	138.668	104.513	130.464
183		118.673	144.136	113.602	132.885
184		120.524	144.875	116.121	135.454
185		126.892	148.457	121.699	136.705
186		131.956	151.004	126.242	138.803
187		135.564	153.967	129.821	139.042
188		139.129	156.786	129.484	136.604
189		141.972	156.614	135.921	140.813
190		149.063	158.308	140.812	138.459
191		150.262	155.827	144.161	141.616
192		153.315	158.715	145.5	140.381
193		155.09	157.838	148.937	142.543
194		155.969	158.743	148.72	140.999
195		156.671	159.674	149.324	141.036
196		157.47	159.377	150.697	141.018
197		157.395	159.239	151.146	142.511
198		157.879	159.42	151.098	141.256
199		157.951	159.589	151.756	142.03
200		157.348	159.028	151.067	142.194
201		157.26	158.04	151.131	140.586
202		157.308	157.933	150.782	140.225
203		155.107	158.049	147.27	138.77
204		155.93	159.136	147.316	137.982
205		155.095	160.823	145.036	137.128
206		152.581	158.556	142.651	136.283
207		149.724	157.666	140.515	135.906
208		149.545	158.343	139.919	135.768
209		143.07	155.314	133.577	133.744
210		138.093	152.769	129.312	134.229
211		129.483	145.288	123.689	134.077
212		128.202	147.418	120.916	135.577
213		125.29	145.313	118.855	134.342
214		117.552	141.611	112.693	134.508
215		116.777	141.533	111.949	134.529
216		112.622	139.44	107.565	132.169
217		103.741	135.036	99.1711	128.634
218		99.1934	129.448	97.9871	127.275
219		97.5436	131.458	93.7759	126.002
220		94.3239	129.257	91.7968	124.657
221		88.02	124.363	85.4096	119.881
222		87.9159	123.43	86.28	120.269
223		83.2908	117.838	82.0401	114.587
224		80.7906	114.995	78.822	110.723
225		81.8265	114.955	78.3769	109.768
226		81.8796	113.745	77.9865	107.595
227		80.9501	112.093	77.1819	105.998
228		85.0465	114.54	81.5525	108.818
229		84.898	112.527	80.7149	105.607
230		88.5891	113.182	84.6257	105.297
231		93.4451	116.204	89.1715	108.343
232		92.8277	114.249	89.1519	106.782
233		95.3426	115.67	91.272	107.189
234		99.0745	117.452	94.3435	108.064
235		99.7163	120.307	90.8114	106.116
236		101.246	121.523	93.0052	107.494
237		104.236	122.66	94.2078	107.154
238		103.217	121.699	92.6844	105.499
239		103.353	121.288	92.7831	106.069
240		101.7	119.761	91.0888	105.087
241		99.8921	117.971	89.4928	103.836
242		97.3409	114.805	88.2044	102.335
243		95.5048	113.41	86.0454	100.951
244		87.9927	109.567	82.2002	101.381
245		86.3172	110.051	80.2428	101.615
246		85.4092	110.53	78.2803	100.702
247		82.9921	110.353	76.5101	102.032
248		81.6617	109.75	75.1754	101.55
249		78.7048	107.651	73.674	100.416
250		80.8303	112.16	76.219	107.626
251		81.9458	114.942	77.9017	111.191
252		85.4407	118.416	81.1213	114.477
253		86.6843	120.364	83.3389	117.26
254		90.7984	125.364	86.7825	120.848
255		91.7666	126.254	87.8756	122.529
256		94.8272	128.809	91.0929	124.781
257		101.96	135.515	98.5005	131.076
258		104.241	139.871	99.5384	133.317
259		107.949	140.666	103.284	132.773
260		111.571	144.788	106.757	136.979
261		113.424	144.518	107.886	135.589
262		117.895	148.631	110.112	136.995
263		125.403	149.681	118.445	138.568
264		134.572	152.024	128.413	140.195
265		138.911	154.192	131.635	139.411
266		136.508	157.139	123.903	136.854
267		144.784	159.008	135.396	139.672
268		147.653	160.345	137.437	140.026
269		148.804	160.134	138.793	139.135
270		152.173	160.394	142.395	139.78
271		153.289	159.461	143.801	138.025
272		155.409	158.621	147.382	140.163
273		155.867	157.981	148.155	140.314
274		156.432	158.68	149.619	141.98
275		156.663	158.833	149.203	141.331
276		156.383	157.764	149.663	141.525
277		156.268	157.565	149.685	141.84
278		156.021	157.211	149.204	141.331
279		154.889	156.968	148.437	141.304
280		155.149	156.552	148.953	141.887
281		155.628	156.319	149.479	141.406
282		155.172	155.906	149.596	142.368
283		154.618	156.291	148.211	141.374
284		152.696	154.321	147.458	140.631
285		150.482	156.327	141.415	138.154
286		149.899	156.222	140.375	137.697
287		145.393	154.306	135.994	136.135
288		143.021	152.365	132.839	133.964
289		139.694	150.23	130.631	133.373
290		129.532	144.825	122.589	134.848
291		116.902	138.423	109.584	130.854
292		110.654	136.293	105.447	133.121
293		104.507	132.519	99.4617	129.188
294		106.287	134.668	100.792	132.721
295		97.8919	129.552	92.8015	125.075
296		99.4266	131.472	93.9539	127.537
297		97.9732	130.35	93.3934	125.821
298		90.3673	124.956	86.1232	121.13
299		89.5845	124.7	84.6184	119.377
300		83.9303	120.086	79.3046	115.47
301		82.9093	118.506	78.4396	113.697
302		82.6219	118.636	78.7782	114.402
303		82.2114	116.699	78.1213	111.756
304		82.6648	116.501	78.4415	111.615
305		82.5016	113.984	78.3415	108.391
306		82.7916	113.087	78.6053	106.831
307		84.3501	113.638	80.2935	107.477
308		86.9747	114.207	82.633	107.119
309		89.4737	115.58	84.546	108.278
310		93.2701	116.055	88.2712	107.596
311		94.4625	115.187	89.5571	106.219
312		98.6055	117.278	93.7489	109.326
313		98.8371	116.869	93.4222	108.187
314		102.084	119.914	93.1353	108.633
315		101.131	117.723	91.6373	105.669
316		101.711	117.659	92.8455	107.138
317		98.6631	115.149	92.2873	106.55
318		94.7785	111.941	89.7502	104.725
319		96.6754	113.275	90.5943	105.754
320		93.1898	111.581	87.7198	105.76
321		90.4928	109.307	85.0694	102.806
322		87.7869	109.486	80.8379	102.136
323		81.5676	104.975	74.0368	96.0149
324		79.5968	104.551	72.2551	97.9407
325		76.2387	104.948	69.2337	96.8023
326		78.1477	107.497	71.7176	100.733
327		75.2545	105.48	70.3017	98.2526
328		78.3812	110.063	73.551	105.662
329		78.4693	110.277	73.7518	105.456
330		80.6911	112.893	76.891	110.338
331		83.3348	117.575	79.8171	114.782
332		89.4303	125.826	85.4683	122.13
333		92.7196	128.238	88.7277	124.657
334		93.9414	129.492	90.8725	126.293
335		94.4016	129.702	90.867	125.697
336		102.119	135.765	97.8715	129.74
337		103.457	136.646	100.366	132.202
338		108.885	140.752	105.189	134.949
339		117.586	145.438	112.789	136.965
340		128.516	150.459	120.708	136.646
341		130.208	149.981	121.71	133.734
342		131.923	151.358	123.689	138.12
343		135.368	150.077	128.951	135.648
344		138.016	152.077	132.802	141.054
345		143.263	154.238	136.075	139.5
346		145.642	156.756	136.789	136.898
347		146.899	155.6	138.419	136.904
348		149.046	154.27	141.885	139.798
349		151.66	155.87	144.157	140.205
350		151.269	154.168	145.058	142.107
351		154.333	157.285	146.84	140.378
352		154.844	156.381	148.356	141.013
353		153.505	155.994	147.967	142.04
354		153.579	155.93	147.43	141.53
355		153.427	155.898	146.793	140.409
356		153.104	155.665	147.078	141.154
357		154.24	155.877	147.965	140.929
358		153.871	155.063	147.966	140.793
359		154.016	154.984	148.077	141.425
360		153.515	154.18	147.42	140.73
361		154.474	154.983	147.836	140.654
362		154.727	155.508	147.889	140.801
363		154.486	155.864	146.913	139.633
364		154.925	153.919	149.432	140.207
365		154.794	154.842	149.044	140.32
366		149.718	155.718	140.435	136.478
367		148.467	155.641	139.277	136.65
368		146.257	154.241	136.12	135.093
369		138.23	150.034	130.583	135.21
370		130.072	144.318	123.083	132.179
371		123.986	140.881	119.001	133.699
372		117.954	140.481	112.672	133.282
373		112.605	138.186	106.192	129.099
374		109.233	136.812	102.729	127.651
375		104.946	133.876	99.0592	126.088
376		98.3691	131.229	93.338	124.732
377		97.5506	130.328	91.7192	123.628
378		95.3239	129.726	89.5412	123.04
379		90.9425	125.206	84.6539	117.79
380		88.5128	123.18	82.051	115.195
381		87.8394	121.582	80.3726	113.347
382		85.0972	118.143	78.3671	110.707
383		85.4126	117.474	78.7885	110.139
384		84.6738	115.557	78.4099	108.096
385		85.6887	115.725	80.1533	107.947
386		90.1882	115.493	84.841	106.81
387		90.448	114.288	84.9837	105.601
388		90.8117	112.926	84.7154	104.059
389		90.4737	112.969	80.5716	99.1794
390		94.1522	112.984	87.1481	102.357
391		94.0223	114.328	83.764	99.0052
392		98.6678	113.695	92.2857	102.048
393		101.891	114.869	95.7367	103.162
394		102.972	117.242	92.6004	101.363
395		106.502	117.699	99.1077	104.64
396		107.772	117.19	100.998	104.451
397		107.322	118.148	97.3592	102.705
398		110.088	117.201	103.481	105.334
399		110.196	117.699	103.544	106.004
