# Supplementary material for: Exploring the potential of the sit-to-stand test for self-assessment of physical condition in advanced knee osteoarthritis patients using computer vision
Source: Front Public Health. 2024 Feb 7;12:1348236. doi: 10.3389/fpubh.2024.1348236 (PMC10880867; doi:10.3389/fpubh.2024.1348236)
Supplement: Supplementary file 2 [file Data_Sheet_1.ZIP › Supplementary Materials/Time series data/64_angel_order.xls]

## Sheet: Sheet1
Unnamed: 0		R_HIP_ANGEL	R_KNEE_ANGEL	L_HIP_ANGEL	L_KNEE_ANGEL
0		115.409	88.0119	104.892	81.8278
1		109.345	88.5729	99.2593	79.9854
2		107.169	88.4363	97.4248	79.8215
3		102.979	88.1472	94.243	79.9052
4		99.5853	86.9869	91.8023	79.4766
5		97.5748	87.2276	89.7711	80.3383
6		91.2493	86.63	85.1527	81.0492
7		89.0419	86.3194	83.1394	80.7609
8		85.8637	86.3541	78.7935	79.8455
9		82.9742	85.229	76.1434	78.7973
10		80.2968	84.8521	73.5571	77.4664
11		76.8116	86.7375	70.83	78.0376
12		72.9767	91.1579	67.923	81.4037
13		69.5389	96.8577	67.1624	88.2321
14		69.0264	100.676	67.029	90.8982
15		69.7838	104.736	68.931	96.2973
16		73.8052	115.178	75.4978	107.76
17		74.9829	118.568	78.4999	112.796
18		84.4335	126.082	90.5443	122.547
19		90.4297	125.465	96.9809	122.472
20		94.6502	125.771	100.141	121.696
21		126.151	131.545	128.98	125.252
22		137.518	134.714	139.77	127.621
23		156.392	146.844	156.117	138.248
24		160.23	150.183	159.899	142.19
25		165.586	152.529	165.506	146.044
26		167.974	153.367	167.45	146.933
27		167.717	153.743	167.486	148.469
28		172.081	154.746	171.932	148.405
29		174.688	156.129	174.121	149.767
30		176.791	156.568	176.132	150.458
31		176.687	156.835	176.452	151.821
32		178.426	157.274	177.83	151.457
33		178.643	158.007	177.564	152.959
34		178.688	157.321	178.523	151.073
35		177.836	157.969	178.14	151.873
36		177.909	157.474	178.223	151.582
37		177.958	157.343	178.238	151.634
38		177.871	157.565	178.304	152.113
39		178.582	157.57	178.577	152.131
40		179.067	157.145	179.46	151.881
41		177.729	158.968	177.151	152.644
42		176.908	158.373	176.484	152.729
43		176.297	157.525	177.138	153.947
44		176.896	158.267	176.945	153.903
45		177.084	159.31	176.679	153.157
46		175.807	158.648	174.852	151.266
47		173.319	156.885	173.598	151.719
48		171.953	155.876	172.164	150.011
49		167.182	154.428	168.986	149.609
50		157.09	147.95	160.124	144.014
51		146.882	143.481	151.338	137.875
52		113.466	138.543	119.78	128.165
53		100.57	138.001	107.53	131.092
54		95.7909	137.716	101.493	128.98
55		92.0355	143.457	96.9807	134.509
56		89.4292	145.075	92.1704	134.028
57		87.2436	144.067	90.1405	131.462
58		88.4978	150.108	86.2619	133.448
59		83.7297	145.042	85.1651	134.202
60		86.0053	148.107	82.9243	133.14
61		75.9316	134.621	75.796	125.406
62		70.9115	123.106	68.4663	111.421
63		65.1218	111.82	61.1858	98.0439
64		62.04	102.871	58.0705	91.7204
65		64.2581	104.246	56.2031	88.3212
66		59.6826	95.58	56.288	85.9599
67		60.4366	88.6045	57.7062	80.9099
68		61.79	86.0687	58.9362	79.4676
69		67.9155	82.471	64.1631	77.6774
70		71.8967	82.586	67.9846	77.8216
71		76.0396	83.1999	71.6422	78.4282
72		87.5099	83.7077	82.4158	79.0372
73		91.6494	84.8244	86.676	79.4979
74		96.0278	84.2658	91.5557	79.438
75		101.937	82.3756	97.7887	77.7858
76		104.614	82.4354	100.468	78.4077
77		108.572	83.588	103.519	77.7518
78		110.481	85.6571	105.019	79.5546
79		112.13	85.6151	106.942	79.6892
80		112.386	86.0738	107.02	80.0099
81		112.873	86.4253	108.056	81.6765
82		112.638	87.8623	107.528	82.4063
83		111.851	87.692	105.872	82.7959
84		108.773	89.2803	103.909	84.0796
85		105.908	90.4858	101.212	85.4368
86		106.351	87.9322	102.564	82.0636
87		107.254	88.7433	102.906	81.3545
88		107.63	95.9937	101.303	83.6541
89		105.692	92.5592	100.514	81.8851
90		104.284	90.9286	99.1237	80.3148
91		102.386	87.8844	98.4913	79.5446
92		99.8136	87.0171	97.6757	79.5864
93		98.7898	87.2175	96.0278	79.4506
94		100.796	90.262	96.868	82.1422
95		98.7748	87.9785	95.08	80.351
96		99.9107	89.9472	96.0373	81.3328
97		98.3224	88.8136	93.1383	80.4491
98		95.6031	88.3812	89.9624	80.2945
99		88.615	89.3385	84.677	80.346
100		83.6294	86.8074	78.3264	78.0884
101		72.7868	89.568	68.9055	80.1647
102		70.9494	91.5227	67.0558	81.7445
103		67.0575	102.428	62.6938	89.8111
104		66.1396	107.749	62.2473	94.4152
105		66.4186	112.977	63.4289	100.788
106		69.6776	124.96	68.1036	113.286
107		72.3063	129.329	71.7459	119.004
108		74.9823	134.206	75.4642	125.125
109		86.303	146.9	89.2204	141.961
110		89.8673	148.396	93.5614	143.286
111		95.3122	143.807	98.3281	138.253
112		100.904	141.733	104.13	135.298
113		112.695	142.676	111.371	132.224
114		124.994	140.794	128.829	135.648
115		146.618	148.61	149.512	145.532
116		160.816	155.719	163.917	155.52
117		163.83	159.535	166.497	157.42
118		165.8	158.832	168.344	157.14
119		170.416	160.936	172.782	156.953
120		173.895	161.812	175.848	157.607
121		174.662	160.429	174.789	154.069
122		175.707	160.658	175.035	151.775
123		174.166	160.872	172.271	150.948
124		175.428	158.498	175.948	151.654
125		174.974	158.101	176.575	153.331
126		174.619	159.763	175.116	152.669
127		169.928	158.196	169.951	148.654
128		163.489	151.975	168.452	147.741
129		157.453	150.632	163.271	145.282
130		151.876	147.882	159.267	144.055
131		127.68	141.232	135.677	132.153
132		103.049	129.464	110.113	121.192
133		94.6978	132.424	100.337	123.462
134		92.576	134.229	96.4881	121.088
135		89.6255	135.26	92.5758	120.464
136		83.8011	133.418	83.5255	114.953
137		80.182	130.278	80.6427	113.494
138		76.1041	132.721	77.0057	116.319
139		74.3682	133.668	74.3048	117.967
140		73.3115	132.514	71.4103	113.632
141		64.8843	118.068	63.5117	102.425
142		63.6853	114.56	62.6455	98.8507
143		60.6857	102.451	59.4241	89.5312
144		62.7007	100.434	60.2916	88.2891
145		62.6055	93.9557	62.0343	84.0115
146		65.3468	92.9805	64.1788	82.9095
147		65.8833	89.2747	63.9417	80.2427
148		73.8795	90.2135	73.1594	82.2367
149		81.154	89.3794	80.0565	82.2235
150		89.1208	89.9818	86.5335	80.7251
151		92.5596	89.2709	88.9825	78.7789
152		97.6437	90.0401	91.5746	78.5397
153		103.529	86.7715	100.252	79.3727
154		105.612	92.4691	98.0469	79.4379
155		109.283	93.5448	100.732	81.8991
156		110.51	93.8069	102.421	81.8498
157		111.517	88.9596	106.639	82.0553
158		113.463	89.7152	109.746	83.7312
159		112.566	89.0527	108.637	82.6037
160		110.021	89.641	107.643	83.4682
161		106.052	89.7638	102.396	82.9184
162		104.879	89.2416	100.436	83.1718
163		105.387	94.0573	98.6923	81.8052
164		101.418	88.1788	98.1246	84.9174
165		96.488	91.237	93.9703	87.6247
166		92.1742	92.0833	90.6233	89.2956
167		88.0834	89.1038	84.1161	84.1835
168		91.2017	96.9231	84.5047	86.8257
169		87.3683	90.2983	82.8338	83.9324
170		85.8509	90.0846	82.2923	82.5367
171		85.5	88.2518	81.115	79.1589
172		83.3472	87.4433	78.8797	79.1814
173		81.2892	86.7805	77.4133	78.4492
174		78.6241	86.4701	75.8809	79.6023
175		73.3585	87.4031	71.337	80.4195
176		72.3292	89.9984	72.3555	82.0428
177		71.3308	92.3221	70.5029	82.9709
178		67.1716	101.367	65.8943	90.1644
179		65.5938	105.139	64.4395	93.4769
180		65.614	114.409	64.6983	103.039
181		67.3021	124.216	68.522	116.523
182		69.3984	132.447	72.4763	126.141
183		71.8861	139.42	76.3156	136.463
184		75.0653	143.688	79.371	139.771
185		77.8257	143.882	82.3238	139.705
186		80.5312	145.135	86.1138	140.914
187		85.4517	139.62	92.6671	137.517
188		92.4302	139.053	99.2807	135.223
189		125.59	137.267	133.087	134.533
190		144.756	142.751	152.208	142.179
191		153.669	145.885	160.105	145.957
192		166.153	153.891	170.841	153.312
193		168.496	155.953	173.264	156.027
194		171.231	157.232	174.824	155.181
195		176.417	157.84	177.263	153.977
196		177.435	158.344	177.826	155.002
197		175.91	158.084	176.308	154.7
198		177.779	159.105	176.415	154.875
199		176.996	160.641	174.446	152.472
200		172.02	158.439	170.768	149.385
201		169.168	156.054	168.772	148.321
202		166.409	154.359	166.805	146.951
203		159.325	146.692	164.039	145.811
204		154.464	142.904	160.558	143.082
205		135.306	130.603	146.18	134.585
206		125.483	124.885	136.578	128.782
207		118.991	123.132	129.477	125.171
208		106.34	128.3	116.138	120.456
209		101.504	131.099	106.714	120.363
210		94.4112	134.764	100.614	124.464
211		85.3217	144.196	89.681	134.311
212		83.4452	146.335	86.9365	136.161
213		76.8239	144.264	81.0139	135.627
214		77.4589	146.46	80.8597	137.718
215		73.8588	144.936	77.1766	135.384
216		70.135	137.77	74.5038	128.764
217		65.5609	130.161	68.539	120.424
218		61.6069	121.88	63.7276	111.099
219		59.2903	116.616	61.622	106.625
220		58.3126	102.797	59.1738	94.4896
221		58.6692	98.7835	60.6773	93.0033
222		62.0439	91.5923	62.9884	85.9004
223		62.5858	90.8956	61.522	81.243
224		64.8832	90.6592	63.7487	81.7971
225		70.1919	87.722	67.1697	78.3665
226		72.9417	88.3699	69.9778	79.2098
227		81.4982	86.6704	77.4373	77.6677
228		91.6211	81.3263	88.3605	76.5409
229		95.4245	83.1427	92.7204	78.7983
230		104.886	91.3938	98.2279	79.967
231		103.723	84.7136	100.052	79.9866
232		105.719	85.1382	102.211	80.1172
233		108.989	85.7771	106.449	81.0798
234		111.185	86.1644	108.625	80.5375
235		112.94	87.0452	110.225	82.2979
236		113.599	87.2301	110.897	82.5172
237		113.318	89.41	110.422	84.3197
238		111.177	91.61	107.366	85.6225
239		108.616	90.9562	105.738	84.9698
240		97.9316	87.4638	95.529	81.2132
241		94.3538	85.6576	92.343	78.9431
242		88.9172	88.9394	87.8391	83.0279
243		84.3195	88.868	82.8129	82.018
244		80.9673	88.2316	79.2681	81.4227
245		74.2998	89.0285	71.5732	81.0137
246		71.613	89.7569	69.6831	81.8752
247		70.0628	94.3553	69.0334	85.6442
248		68.807	97.8385	67.2987	87.0973
249		66.3028	99.9302	64.8782	88.6878
250		67.2375	108.867	65.2691	96.0808
251		70.6056	120.209	68.5468	108.247
252		71.0573	125.798	70.4116	114.604
253		72.1809	130.094	73.016	119.767
254		73.9737	134.539	75.6355	125.072
255		79.2489	140.839	80.7055	130.458
256		82.011	141.875	84.7622	133.402
257		86.1285	140.051	90.0542	133.491
258		90.9414	139.018	94.8947	132.485
259		91.7359	137.42	96.2601	130.531
260		118.153	135.633	124.145	130.697
261		137.064	140.799	142.866	134.572
262		155.46	144.571	163.418	148.856
263		160.751	151.179	164.071	149.753
264		161.298	152.342	166.71	151.838
265		161.504	153.262	167.772	151.638
266		158.521	152.219	164.031	147.437
267		150.01	148.494	154.672	141.777
268		143.879	144.611	149.373	141.022
269		139.864	142.178	146.79	141.206
270		140.867	143.344	146.918	141.591
271		140.909	143.295	146.947	140.138
272		146.341	146.907	149.882	138.534
273		147.951	146.087	151.707	138.328
274		149.472	140.71	155.844	134.767
275		147.438	140.318	150.997	132.398
276		143.088	133.947	145.003	129.774
277		123.316	119.56	132.592	121.671
278		121.967	122.376	129.365	121.495
279		119.697	119.855	126.424	118.647
280		117.71	120.984	123.584	116.306
281		116.415	123.493	122.786	116.958
282		115.174	125.807	120.287	117.844
283		113.687	129.632	118.634	119.497
284		106.986	135.895	111.524	122.991
285		98.2793	140.521	101.87	125.867
286		92.6081	140.08	96.5286	126.674
287		90.9187	142.117	97.125	132.503
288		89.2101	142.059	94.2774	132.134
289		82.8952	139.869	88.1117	131.404
290		82.2444	140.111	87.2948	131.042
291		76.5913	134.987	80.5056	128.142
292		75.7248	134.218	80.6025	128.426
293		73.2603	128.937	76.6324	122.401
294		70.8329	118.902	73.3689	115.129
295		69.953	113.968	70.7121	108.585
296		67.1507	106.712	66.7466	102.467
297		70.9779	101.989	63.5275	89.3729
298		69.6365	97.0896	62.2402	83.6233
299		71.7349	93.4502	65.1371	81.0748
300		77.5992	88.5495	76.5456	86.3842
301		85.4846	89.0668	85.7285	88.3703
302		95.511	93.6444	92.2987	87.7539
303		103.451	93.6333	99.7998	86.6577
304		108.141	96.5566	103.586	88.2116
305		111.876	95.7885	105.707	86.4664
306		118.767	99.4614	111.789	89.8029
307		119.943	99.2745	112.773	90.2026
308		121.418	99.9086	114.095	90.2244
309		120.265	100.115	112.155	89.0764
310		121.269	101.221	114.098	92.2815
311		119.654	97.5028	111.671	87.6657
312		119.971	99.4228	113.834	91.3845
313		114.349	91.52	111.629	89.6753
314		106.422	90.0781	104.59	89.1962
315		104.052	89.5434	102.206	89.1307
316		102.402	90.679	99.5924	86.8783
317		99.5437	90.686	95.6353	85.7467
318		96.2346	89.4784	92.179	83.6717
319		95.8172	94.9826	89.6483	83.4681
320		80.1312	91.2338	76.6397	80.5118
321		79.028	91.3736	75.1137	79.8363
322		75.604	90.3991	71.801	78.9018
323		75.1126	94.5605	70.5856	81.177
324		72.1548	95.6788	68.7685	83.2139
325		73.7196	108.799	72.3446	95.3084
326		73.2535	112.794	71.2145	97.8755
327		68.5405	114.088	69.0128	102.685
328		75.9833	126.577	76.1976	115.722
329		78.0797	132.467	80.364	124.687
330		77.2814	134.92	80.1292	128.568
331		82.6661	145.036	87.7157	143.485
332		81.6296	145.109	86.0096	143.881
333		90.1909	146.65	94.2456	144.352
334		93.4838	145.163	99.0416	143.253
335		98.0461	144.678	103.633	141.454
336		107.217	141.514	114.218	140.665
337		127.948	145.059	135.029	143.451
338		146.726	151.444	150.944	149.676
339		157.409	154.01	160.892	151.592
340		171.746	158.772	174.733	158.641
341		174.409	160.517	178.336	161.403
342		176.427	160.879	177.806	160.003
343		176.509	162.504	176.897	159.416
344		176.717	161.458	176.66	158.94
345		176.876	161.09	175.967	161.699
346		177.75	162.682	176.088	161.592
347		176.217	164.654	178.18	162.462
348		176.44	162.934	175.353	159.205
349		175.663	163.126	174.779	158.714
350		175.375	163.868	176.319	159.999
351		174.195	164.465	175.405	159.6
352		173.356	164.183	174.101	157.918
353		174.605	163.3	173.54	159.216
354		173.447	164.275	174.743	157.144
355		173.626	163.814	173.267	157.888
356		174.351	163.983	173.543	158.034
357		174.065	163.423	173.507	157.825
358		173.805	163.41	173.372	157.649
359		173.398	162.943	172.586	157.48
360		174.072	163.174	173.92	156.905
361		174.351	163.465	174.06	157.55
362		174.786	163.852	174.419	158.039
363		175.091	164.381	175.04	157.346
364		175.921	164.353	175.21	157.917
365		178.485	163.438	179.931	155.86
366		173.855	161.571	177.114	157.603
367		165.97	157.869	171.835	153.517
368		157.768	154.245	165.549	152.118
369		146.68	149.166	157.65	150.047
370		130.223	144.411	142.127	144.702
371		109.875	141.388	123.417	141.889
372		108.164	147.74	118	144.032
373		105.472	150.813	114.735	148.098
374		105.388	154.893	110.527	149.241
375		94.5206	151.034	105.304	153.825
376		96.8344	154.536	100.927	149.723
377		80.0218	147.784	88.4079	150.917
378		78.5206	146.327	88.1332	151.809
379		74.3463	142.844	82.703	146.862
380		72.3687	131.994	73.0426	124.842
381		70.6089	128.336	70.67	120.508
382		62.9824	107.794	64.5839	106.181
383		61.858	103.032	62.2547	99.6181
384		63.9587	95.4778	63.8427	91.8921
385		64.7134	93.5335	64.114	89.731
386		66.5166	92.0875	65.6686	88.7781
387		71.4353	90.9199	70.0673	87.3133
388		77.5135	91.5824	75.8575	88.9229
389		87.3147	92.5249	83.6086	87.8933
390		92.5692	93.7595	87.1987	87.1651
391		98.955	95.2403	93.0987	88.653
392		109.12	97.5002	101.693	89.2763
393		113.646	98.4057	105.671	90.4344
394		118.752	98.8241	111.406	90.4367
395		119.211	98.7212	111.98	90.4162
396		118.923	98.8782	111.995	90.192
397		119.761	98.9287	112.691	90.1343
398		119.342	98.7168	112.617	90.0822
399		119.32	99.2143	112.408	89.6414
