# Supplementary material for: Exploring the potential of the sit-to-stand test for self-assessment of physical condition in advanced knee osteoarthritis patients using computer vision
Source: Front Public Health. 2024 Feb 7;12:1348236. doi: 10.3389/fpubh.2024.1348236 (PMC10880867; doi:10.3389/fpubh.2024.1348236)
Supplement: Supplementary file 2 [file Data_Sheet_1.ZIP › Supplementary Materials/Time series data/65_angel_order.xls]

## Sheet: Sheet1
Unnamed: 0		R_HIP_ANGEL	R_KNEE_ANGEL	L_HIP_ANGEL	L_KNEE_ANGEL
0		96.2352	132.23	94.6052	130.305
1		97.9248	133.015	96.5969	131.553
2		99.8988	133.711	98.0575	131.458
3		104.051	136.695	101.257	132.624
4		104.982	137.568	101.515	132.297
5		110.651	139.37	106.322	132.447
6		112.129	139.979	107.613	132.669
7		118.127	141.709	113.986	135.585
8		121.591	144.02	116.953	136.992
9		129.298	146.803	124.592	139.457
10		131.26	146.783	126.789	139.528
11		135.955	147.937	132.472	142.96
12		138.144	148.358	134.913	144.005
13		140.842	148.671	137.971	145.788
14		141.691	148.857	139.061	146.555
15		144.809	149.636	142.946	149.442
16		144.116	149.305	142.647	148.81
17		144.978	149.34	143.477	148.811
18		141.087	145.676	140.342	147.86
19		140.728	146.085	139.909	147.878
20		141.715	146.621	141.464	150.217
21		141.035	146.882	140.596	150.071
22		140.94	145.756	140.73	149.53
23		141.746	145.979	141.888	150.637
24		141.348	145.367	141.863	150.707
25		141.225	144.493	141.387	150.209
26		141.949	145.08	142.633	149.73
27		142.224	145.406	143.312	150.551
28		142.232	145.303	143.527	150.358
29		143.844	146.162	144.414	151.062
30		143.755	145.61	144.707	150.09
31		143.879	146.589	143.84	149.203
32		144.609	147.718	145.068	149.468
33		144.602	147.46	144.988	149.205
34		144.831	147.759	145.301	149.916
35		145.279	147.177	145.494	148.777
36		146.785	146.814	147.315	148.1
37		148.055	147.6	147.816	147.926
38		151.205	150.321	151.154	150.634
39		152.732	150.612	151.554	149.827
40		155.519	151.443	154.193	150.408
41		155.376	152.103	153.573	149.962
42		159.29	154.148	156.054	150.117
43		163.212	154.204	159.78	148.398
44		162.03	153.883	159.326	149.3
45		162.437	154.004	159.574	148.609
46		161.58	154.234	158.884	148.57
47		159.861	153.676	157.821	148.378
48		159.688	154.207	156.486	148.467
49		157.341	155.039	153.731	147.946
50		152.93	155.098	149.156	147.828
51		150.405	155.602	146.635	145.911
52		147.181	154.696	143.056	146.5
53		143.396	154.008	138.969	144.787
54		139.113	154.402	133.756	144.04
55		137.178	153.801	131.59	143.333
56		134.831	153.091	129.131	142.41
57		125.612	152.02	119.326	141.084
58		121.095	150.239	114.227	138.765
59		119.637	150.109	112.396	138.299
60		115.206	148.511	108.889	139.797
61		114.081	147.776	107.531	138.908
62		112.851	148.294	105.926	139.242
63		112.293	148.772	106.367	141.048
64		109.853	148.538	104.526	142.702
65		108.734	149.408	103.715	143.697
66		107.595	149.076	101.72	142.457
67		107.797	150.531	98.2273	139.466
68		106.132	147.388	99.5709	139.944
69		106.484	147.264	99.6301	140.489
70		105.374	147.099	96.0793	137.718
71		103.968	146.829	92.8332	135.524
72		103.93	144.633	95.7941	138.084
73		103.255	142.517	94.0236	134.78
74		103.186	143.098	89.9686	130.266
75		102.107	141.964	90.2687	130.877
76		101.499	141.049	89.041	129.426
77		101.413	139.639	89.3378	129.744
78		102.296	137.533	90.9557	129.295
79		103.609	136.946	92.8766	129.72
80		105.586	134.868	95.6041	130.131
81		108.807	134.094	98.4634	126.108
82		108.273	132.222	98.5087	124.598
83		109.278	132.677	98.4488	122.974
84		111.566	130.962	102.785	123.444
85		118.645	134.018	107.688	122.164
86		120.248	134.57	109.341	122.303
87		121.692	134.254	110.697	121.762
88		128.128	132.44	118.706	121.888
89		129.32	130.891	120.617	119.692
90		133.259	133.734	122.388	118.115
91		135.844	133.056	123.439	114.657
92		136.354	132.533	123.655	115.022
93		136.252	132.177	123.421	114.754
94		138.343	132.312	124.151	114.642
95		138.034	132.372	123.545	114.218
96		134.532	129.647	121.235	112.715
97		134.516	130.289	121.188	113.519
98		132.946	131.576	120.995	115.555
99		131.82	130.788	119.65	113.684
100		128.291	130.518	118.91	116.449
101		125.803	130.925	117.098	117.558
102		117.693	130.657	109.577	119.573
103		115.782	130.768	109.291	122.425
104		107.715	129.293	100.741	122.436
105		102.37	131.917	95.8539	123.985
106		98.9501	130.501	97.0045	131.663
107		97.4683	130.272	95.7061	131.13
108		93.2282	131.113	86.6841	123.645
109		92.5016	129.479	89.55	128.395
110		93.0286	131.846	87.2696	127.069
111		94.129	132.989	88.6687	128.631
112		103.176	137.773	101.162	136.482
113		104.279	138.353	96.8774	129.672
114		108.125	139.514	104.96	137.083
115		112.605	141.381	105.555	132.39
116		122.438	145.969	119.335	142.267
117		127.635	146.58	124.932	143.24
118		130.497	147.166	128.963	145.708
119		131.844	148.093	128.459	141.434
120		144.719	153.074	143.032	145.513
121		145.001	153.51	143.603	145.869
122		146.002	153.742	144.29	146.05
123		146.937	153.804	145.338	146.444
124		146.083	153.161	146.078	147.383
125		146.695	154.476	145.677	145.996
126		145.871	152.619	146.075	145.387
127		151.399	151.025	152.422	145.391
128		152.868	151.879	154.073	146.828
129		155.298	152.014	158.417	147.696
130		156.022	151.241	159.755	147.454
131		157.225	153.269	161.37	147.561
132		156.702	153.341	161.306	147.159
133		155.777	154.21	160.022	145.744
134		156.289	154.062	158.635	143.955
135		154.102	154.13	155.251	142.897
136		152.303	153.354	153.543	143.354
137		150.609	151.733	150.873	141.176
138		148.493	151.069	149.561	140.793
139		146.319	150.63	147.282	140.491
140		140.986	151.243	141.018	140.855
141		138.448	151.816	137.869	140.474
142		130.168	147.851	127.258	139.432
143		116.352	145.07	110.697	138.841
144		113.87	144.288	107.378	138.325
145		110.9	144.632	103.875	135.871
146		110.445	145.085	103.176	138.601
147		109.832	145.409	100.488	136.097
148		107.362	146.99	96.1395	133.894
149		107.031	146.267	95.4527	134.683
150		105.498	146.322	93.7035	134.808
151		101.186	147.636	86.4003	130.49
152		99.0621	147.12	84.803	132.22
153		97.389	147.215	82.1843	130.693
154		92.9623	146.658	77.613	130.034
155		90.0321	145.373	78.8445	134.064
156		90.3133	144.939	77.6865	131.528
157		87.9273	143.09	76.1936	130.819
158		87.331	140.494	75.9561	128.911
159		89.692	139.214	78.0477	128.757
160		92.7366	135.684	79.2535	124.286
161		91.6175	132.483	79.0371	123.373
162		93.098	130.573	81.2484	121.951
163		92.7663	128.261	82.3562	121.26
164		95.7063	127.133	87.6135	121.513
165		95.697	125.797	88.4193	120.976
166		99.8227	127.354	94.3511	123.606
167		101.045	125.557	96.5586	122.094
168		103.965	127.142	98.7531	123.031
169		103.552	125.894	100.697	124.958
170		106.584	128.478	102.657	125.841
171		107.34	129.134	104.772	127.414
172		108.515	130.275	105.468	127.876
173		107.17	129.625	104.219	126.415
174		105.175	129.003	103.221	126.232
175		101.493	126.014	101.293	125.168
176		102.077	127.934	98.865	124.266
177		100.85	125.392	100.378	125.186
178		95.8597	123.815	93.5514	122.825
179		94.384	125.393	89.9405	119.621
180		93.0295	125.824	87.9613	119.384
181		90.5532	122.3	89.1088	119.819
182		88.3627	122.616	86.3029	118.852
183		92.4323	127.33	87.6379	120.824
184		92.3602	127.777	87.597	121.536
185		97.741	132.472	93.0728	127.424
186		98.9823	133.176	93.6841	126.689
187		104.162	137.553	98.4717	130.501
188		107.146	139.853	98.5588	127.782
189		113.936	143.547	105.798	131.49
190		125.855	148.765	117.371	135.375
191		134.818	151.332	128.818	139.308
192		136.637	151.589	131.843	140.722
193		141.955	152.947	137.241	141.854
194		144.068	153.784	139.345	142.438
195		150.912	155.236	146.715	143.527
196		153.447	156.071	148.534	143.626
197		157.82	156.657	153.064	143.92
198		159.556	157.08	155.287	144.475
199		162.804	157.727	158.955	145.228
200		163.363	157.887	160.223	146.232
201		164.977	156.876	163.944	146.697
202		168.53	157.34	165.172	146.555
203		167.316	157.762	164.44	147.759
204		167.306	156.517	164.252	146.862
205		165.77	154.842	162.509	146.342
206		164.156	152.236	163.439	147.966
207		164.487	153.821	162.02	146.015
208		163.218	152.201	162.232	145.678
209		164.505	153.978	162.189	145.44
210		162.959	152.884	161.001	143.583
211		161.859	154.002	159.612	144.422
212		160.454	152.747	158.987	144.505
213		149.628	151.974	147.997	141.064
214		143.171	150.143	140.99	138.48
215		141.624	150.427	137.848	136.008
216		132.771	147.076	128.683	132.097
217		132.209	148.6	128.124	133.285
218		128.882	146.707	124.691	132.113
219		125.303	147.522	121.024	133.165
220		119.567	145.426	115.319	131.655
221		112.169	142.85	107.57	133.601
222		109.893	142.557	106.11	134.939
223		106.088	141.894	99.6145	133.862
224		103.775	142.744	94.8005	131.588
225		101.273	141.235	92.4709	131.083
226		97.7767	138.811	88.079	130.149
227		98.8396	138.895	89.0377	129.988
228		98.7987	136.876	88.405	129.067
229		98.4288	135.992	88.7888	129.986
230		99.0381	136.365	90.0436	130.883
231		97.4938	134.865	87.9432	129.197
232		97.7516	134.317	88.3886	128.963
233		98.0213	131.378	89.1852	126.072
234		98.7449	130.453	90.6685	125.41
235		99.7162	129.15	91.3968	121.607
236		104.869	129.483	97.0751	120.295
237		106.682	129.871	99.5965	121.655
238		107.913	129.596	101.643	122.429
239		113.539	131.35	107.78	125.111
240		115.389	131.501	110.02	125.274
241		116.232	132.278	111.988	127.403
242		117.395	133.127	112.972	127.276
243		118.607	134.155	115.012	128.626
244		117.978	130.807	117.132	129.656
245		117.945	132.484	114.477	127.002
246		119.248	134.021	117.364	130.368
247		118.571	133.442	115.656	128.05
248		119.262	134.1	117.453	129.346
249		115.212	130.991	114.863	128.5
250		115.896	132.19	115.544	130.555
251		113.567	131.262	111.233	128.161
252		111.146	132.538	107.378	128.37
253		110.722	133.388	106.816	128.869
254		108.013	133.753	103.312	129.297
255		104.879	131.774	101.056	129.267
256		107.181	136.131	102.252	130.358
257		106.984	135.857	103.464	132.538
258		104.619	136.927	99.5111	132.098
259		102.84	137.431	96.674	129.75
260		110.282	141.648	104.696	133.209
261		117.636	144.737	110.811	133.217
262		120.21	145.124	114.385	135.059
263		124.707	148.097	117.388	135.353
264		132.572	150.249	125.873	139.755
265		134.389	150.286	127.574	138.131
266		139.071	152.029	132.504	140.784
267		145.983	151.931	138.828	139.474
268		149.005	152.513	145.705	144.551
269		151.82	153.841	145.91	142.847
270		151.252	150.931	146.695	143.071
271		157.605	155.56	152.619	145.709
272		161.051	156.11	155.365	145.905
273		162.617	157.325	157.191	147.606
274		162.522	156.159	160.15	148.948
275		166.857	156.813	162.248	148.492
276		164.138	153.967	164.607	149.514
277		167.813	157.525	164.404	149.518
278		167.247	155.743	165.782	149.013
279		168.007	155.487	165.704	147.305
280		168.485	154.312	166.295	146.007
281		170.963	152.947	167.43	145.811
282		173.921	155.7	169.334	145.8
283		171.583	154.832	167.4	145.089
284		169.638	154.192	165.862	144.239
285		168.888	155.761	165.473	145.781
286		166.815	155.06	163.899	144.901
287		163.188	155.388	158.984	144.353
288		161.229	154.968	158.261	144.041
289		154.832	152.902	153.364	144.849
290		153.308	152.011	152.767	144.221
291		144.588	149.204	142.876	139.988
292		138.51	148.272	134.429	136.587
293		133.072	147.07	128.784	135.649
294		129.611	146.538	125.102	135.651
295		121.919	146.517	116.358	134.399
296		118.532	145.987	112.998	135.115
297		112.288	143.909	104.915	133.369
298		108.421	144.205	100.231	134.743
299		109.9	145.234	100.258	133.608
300		107.283	143.929	97.0783	132.396
301		105.408	144.777	94.5121	132.605
302		102.59	144.97	91.8115	134.401
303		101.698	144.634	90.1896	133.173
304		101.795	144.922	89.7631	132.396
305		101.074	144.936	89.2424	132.317
306		101.665	144.136	91.4341	133.474
307		98.8217	141.955	88.0088	131.007
308		98.836	140.02	89.3027	131.073
309		98.1848	137.14	89.2725	128.851
310		98.3291	136.36	89.819	128.494
311		97.3826	134.241	90.2474	128.043
312		97.1227	131.947	91.6588	127.033
313		98.8352	130.117	93.5522	124.122
314		102.722	129.445	99.2723	123.536
315		101.532	127.81	99.4066	122.847
316		107.314	129.33	105.035	123.601
317		112.249	129.899	110.459	125.695
318		115.161	127.944	111.704	121.784
319		116.294	124.981	112.499	118.133
320		124.487	124.666	119.752	115.392
321		128.817	127.65	124.069	117.488
322		133.302	129.071	126.023	113.911
323		132.387	128.947	124.314	113.364
324		135.527	129.885	125.658	112.517
325		132.659	129.099	123.883	113.176
326		131.589	128.751	121.713	111.824
327		127.184	129.041	117.321	111.742
328		123.371	127.224	115.7	112.672
329		123.745	130.863	114.203	112.991
330		110.314	128.321	107.664	124.505
331		107.555	127.276	105.144	124.098
332		100.088	126.118	97.5889	123.336
333		98.8669	128.111	96.682	126.498
334		99.3563	130.698	96.8996	127.148
335		95.0004	129.199	93.344	126.035
336		97.883	132.186	97.536	130.591
337		102.731	137.946	98.7879	128.623
338		107.051	139.166	103.046	130.918
339		109.099	138.991	106.106	131.382
340		119.346	144.603	113.674	131.982
341		123.216	144.607	117.545	133.703
342		126.662	146.97	120.713	134.61
343		135.143	150.339	130.694	139.905
344		138.455	151	137.526	145.698
345		149.154	154.119	146.636	145.465
346		151.877	154.782	149.142	145.279
347		158.717	154.257	155.638	146.752
348		160.857	153.847	157.093	144.255
349		160.123	155.32	152.84	142.766
350		163.289	155.297	156.353	143.045
351		161.983	155.515	154.693	141.182
352		160.171	154.569	153.639	143.365
353		155.694	151.321	154.32	147.685
354		156.707	151.224	154.197	147.876
355		158.717	153.03	155.45	147.523
356		160.223	153.53	156.622	146.919
357		160.837	153.251	156.459	145.523
358		163.631	154.667	156.525	144.666
359		164.958	155.287	159.171	146.091
360		162.866	154.912	155.773	143.599
361		154.642	153.231	148.936	141.002
362		151.957	153.076	145.989	140.234
363		148.862	154.074	142.322	139.621
364		142.431	154.074	133.928	137.471
365		131.37	149.219	124.503	133.243
366		130.713	149.997	124.924	136.765
367		126.429	148.273	120.36	134.094
368		117.033	145.113	110.48	134.574
369		110.98	143.446	104.479	134.999
370		110.537	143.486	103.183	134.557
371		106.339	145.59	97.9296	136.32
372		103.105	143.699	96.2498	138.168
373		102.399	146.584	93.5673	136.05
374		101.357	143.887	92.2134	135.55
375		100.439	144.844	89.4107	133.805
376		101.219	143.3	90.8486	133.354
377		96.7708	139.826	85.9382	131.099
378		97.9124	138.518	84.6435	128.149
379		96.8845	137.38	83.7287	126.372
380		94.9331	134.023	82.8972	124.976
381		94.4797	133.606	82.1076	123.499
382		92.8476	129.025	82.1275	120.175
383		94.6311	128.736	84.099	120.482
384		93.3856	125.294	82.498	113.668
385		92.0642	121.081	87.8802	116.349
386		98.6928	124.026	94.1321	118.909
387		100.853	124.347	96.4011	117.853
388		104.33	125.175	100.446	119.607
389		110.815	126.467	106.541	119.611
390		112.607	127.7	108.33	121.298
391		115.288	129.787	106.977	115.493
392		115.692	127.737	109.655	117.677
393		114.473	125.733	107.517	112.71
394		114.892	126.212	108.744	113.732
395		113.486	126.317	108.632	114.605
396		115.848	129.439	106.339	114.189
397		112.239	127.152	103.383	111.386
398		116.326	129.176	108.737	117.126
399		110.977	125.941	106.105	114.507
