# Supplementary material for: Exploring the potential of the sit-to-stand test for self-assessment of physical condition in advanced knee osteoarthritis patients using computer vision
Source: Front Public Health. 2024 Feb 7;12:1348236. doi: 10.3389/fpubh.2024.1348236 (PMC10880867; doi:10.3389/fpubh.2024.1348236)
Supplement: Supplementary file 2 [file Data_Sheet_1.ZIP › Supplementary Materials/Time series data/66_angel_order.xls]

## Sheet: Sheet1
Unnamed: 0		R_HIP_ANGEL	R_KNEE_ANGEL	L_HIP_ANGEL	L_KNEE_ANGEL
0		131.515	113.963	118.634	87.9531
1		130.112	113.505	117.321	87.7283
2		126.095	112.465	114.322	87.7734
3		123.936	112.104	113.144	90.2456
4		118.997	111.351	109.368	88.6203
5		107.39	109.919	99.8392	89.6932
6		99.9659	111.067	94.8597	93.0683
7		90.2598	110.307	87.9489	96.3165
8		83.7863	115.353	84.2619	107.047
9		84.2207	115.982	85.4119	110.471
10		87.9522	121.864	88.7717	115.918
11		90.5357	123.292	92.2271	119.181
12		95.2157	126.647	97.0626	122.532
13		103.963	132.011	106.094	127.035
14		108.824	133.941	111.276	128.382
15		113.59	136.195	115.365	129.389
16		131.123	144.759	130.458	131.51
17		137.694	147.513	135.376	131.436
18		147.29	151.569	142.529	133.088
19		151.761	154.18	146.261	135.287
20		155.555	155.711	149.115	136.081
21		161.448	157.08	154.316	137.234
22		164.091	156.679	156.286	136.427
23		166.154	156.799	158.035	136.883
24		170.072	157.459	160.893	137.041
25		169.515	156.653	160.506	135.826
26		169.762	156.138	160.929	135.85
27		170.07	156.401	161.428	136.356
28		170.354	157.47	161.698	137.667
29		170.904	156.911	161.39	136.78
30		170.623	156.795	161.158	136.162
31		169.981	156.378	161.064	135.332
32		165.372	155.31	156.934	134.306
33		159.321	155.222	151.568	134.014
34		155.457	154.647	148.775	133.191
35		151.471	153.588	145.724	132.414
36		141.38	148.796	138.308	128.569
37		135.746	146.406	134.515	127.021
38		128.796	143.572	129.484	124.636
39		106.999	133.891	110.933	120.143
40		101.773	131.049	105.721	118.604
41		94.2075	128.408	97.3005	115.284
42		90.6386	126.812	93.2529	113.12
43		86.7712	125.195	89.1028	111.467
44		83.6332	123.684	82.3406	105.37
45		81.3209	120.51	79.7048	102.126
46		78.81	118.843	77.5616	100.468
47		76.0366	114.94	74.511	97.5831
48		73.8836	113.013	72.495	95.5738
49		73.0943	111.977	72.462	94.7307
50		72.3156	110.66	71.0306	93.0904
51		72.696	111.488	70.4279	91.6933
52		71.7311	108.132	69.2745	88.3699
53		73.416	107.871	70.592	88.484
54		75.2539	107.233	72.5954	88.4895
55		86.864	104.116	82.4638	86.8712
56		91.8609	105.181	85.0511	86.0834
57		105.009	103.324	97.7995	85.2066
58		110.305	103.819	102.155	84.104
59		115.338	104.892	105.731	83.5375
60		123.679	108.061	112.778	85.22
61		127.327	108.718	115.922	85.8989
62		129.952	109.62	118.076	86.8271
63		136.824	111.924	123.449	88.099
64		137.841	112.731	123.917	88.0504
65		140.299	113.325	125.456	88.2357
66		140.653	113.692	125.221	88.0339
67		141.355	113.671	125.368	87.5866
68		141.683	114.727	124.839	87.4396
69		141.602	115.203	123.911	87.0033
70		140.843	114.381	123.182	85.445
71		140.187	115.067	121.895	86.1757
72		139.791	115.432	121.382	86.05
73		138.933	115.65	121.232	87.7383
74		138.242	115.958	120.606	87.8129
75		137.341	115.42	119.991	86.7981
76		136.41	115.24	120.1	87.791
77		135.472	115.038	119.342	87.372
78		131.305	118.024	116.102	88.3583
79		128.45	116.666	114.209	87.8797
80		123.984	115.885	111.267	87.814
81		121.95	118.651	108.956	90.9005
82		117.175	113.973	107.34	89.3158
83		109.032	114.609	102.441	91.1535
84		103.407	113.332	98.1345	91.0308
85		98.6555	113.739	95.3056	94.7522
86		89.889	116.632	88.4188	99.7649
87		88.2814	116.227	86.9031	101.064
88		90.1738	121.71	88.8783	104.973
89		91.1028	122.839	89.7078	106.924
90		92.0259	124.531	90.9592	108.806
91		98.675	129.125	98.9181	114.823
92		101.895	131.265	102.01	116.539
93		107.192	135.271	107.601	118.914
94		129.602	145.489	126.538	125.04
95		136.413	150.176	131.749	128.225
96		145.972	152.617	140.981	133.524
97		150.104	153.744	144.331	134.677
98		152.819	154.879	147.075	135.942
99		157.727	156.41	152.722	138.613
100		159.088	156.155	153.977	138.482
101		159.952	155.971	155.47	139.025
102		164.185	158.088	159.447	139.77
103		165.351	158.504	160.43	140.172
104		166.864	159.245	161.582	140.311
105		167.27	159.616	162.382	141.279
106		167.846	159.263	162.83	141.289
107		168.274	158.954	162.17	138.311
108		169.072	159.274	161.961	138.342
109		168.394	158.065	162.238	138.648
110		168.649	158.245	162.331	137.529
111		168.793	158.535	162.415	138.187
112		169.036	158.838	162.41	138.168
113		168.6	158.927	161.677	137.046
114		169.085	158.457	161.575	136.408
115		168.517	158.46	161.378	136.593
116		168.277	159.433	161.32	136.104
117		167.417	159.146	160.009	135.089
118		163.356	160.079	155.12	134.646
119		159.195	155.956	153.625	133.949
120		151.118	153.072	150.363	132.291
121		149.281	156	147.063	131.911
122		143.489	153.862	142.429	128.972
123		132.305	148.237	132.493	127.827
124		126.624	146.88	127.243	128.543
125		114.578	144.115	113.047	125.34
126		110.244	142.013	110.083	125.642
127		103.969	140.921	102.495	123.352
128		100.896	138.96	101.353	123.15
129		98.4109	138.182	98.3009	121.408
130		93.5891	135.605	90.9032	116.528
131		92.2796	133.766	90.9711	116.115
132		90.0063	130.912	88.2319	114.133
133		83.3291	125.791	79.6403	107.281
134		82.731	125.538	78.0906	105.763
135		81.3191	120.396	79.2857	106.026
136		79.8281	118.083	77.6212	103.324
137		79.6736	115.76	78.2174	101.517
138		81.8982	113.863	80.8737	101.375
139		83.7718	113.413	82.7997	101.448
140		85.393	111.791	84.5568	101.19
141		96.1091	111.674	97.114	101.721
142		100.71	112.244	100.846	100.469
143		108.847	112.36	108.567	99.6005
144		111.852	111.581	110.601	96.5975
145		117.578	113.362	113.813	95.9629
146		123.46	113.354	114.818	90.2684
147		127.448	114.225	117.038	89.5736
148		129.231	113.522	116.426	86.4341
149		133.76	114.677	120.205	87.4863
150		134.548	114.441	120.893	87.7906
151		136.819	115.019	122.855	87.9983
152		137.428	115.922	123.77	89.6488
153		137.876	117.254	124.405	90.1871
154		136.58	117.213	124.639	91.8088
155		136.679	118.618	125.841	93.279
156		136.302	119.2	127.176	95.7142
157		138.224	124.156	127.988	94.7048
158		139.237	124.708	128.134	94.7704
159		137.419	120.649	124.68	90.9961
160		140.706	125.668	124.924	91.7259
161		141.601	125.131	123.702	90.512
162		137.374	125.156	119.368	92.5998
163		134.87	122.446	118.264	90.8794
164		130.416	122.068	114.89	89.9883
165		115.936	120.575	107.319	93.1107
166		110.689	121.525	105.61	98.4172
167		101.069	121.544	98.9405	103.149
168		98.8088	123.256	97.2221	106.893
169		97.5171	125.336	96.5305	109.414
170		100.048	130.731	99.545	115.517
171		99.5735	132.992	98.0488	115.634
172		107.319	136.674	108.411	122.316
173		112.279	137.035	115.639	125.521
174		126.498	146.266	127.07	128.707
175		133.847	148.463	134.046	131.451
176		137.196	149.026	134.722	129.042
177		152.846	157.829	146.328	136.627
178		156.794	160.512	147.076	135.428
179		160.26	162.016	149.598	136.375
180		166.614	163.181	155.254	138.905
181		169.214	163.359	157.276	139.445
182		172.412	164.42	159.86	140.305
183		172.988	164.633	160.431	140.641
184		173.931	164.75	160.788	140.455
185		172.583	162.759	163.061	140.844
186		173.727	161.948	163.155	140.046
187		174.413	162.504	163.318	140.035
188		172.612	161.914	163.818	140.445
189		170.398	161.264	164.258	140.994
190		162.809	158.383	163.087	137.849
191		157.356	156.186	161.005	135.514
192		153.311	154.297	158.46	134.391
193		150.569	153.521	155.847	133.037
194		151.456	155.155	154.371	132.971
195		147.396	152.143	152.45	131.552
196		144.906	152.123	146.431	130.952
197		141.412	150.617	142.444	129.189
198		134.958	148.25	136.574	128.98
199		128.537	143.18	130.604	126.487
200		125.322	141.569	128.067	127.702
201		121.238	141.442	121.441	123.723
202		118.806	142.866	118.492	125.188
203		114.092	142.131	112.365	124.203
204		109.007	146.149	103.567	123.64
205		105.735	144.298	100.339	122.673
206		99.4516	141.479	94.7893	120.169
207		97.6544	139.44	93.2985	119.321
208		94.8997	137.92	89.7402	117.601
209		92.0021	133.641	86.4431	112.878
210		90.842	133.226	83.7494	110.691
211		89.6884	131.19	83.3835	108.907
212		88.0688	127.238	82.302	106.275
213		87.5484	126.495	82.4517	104.86
214		87.6322	122.936	83.313	103.174
215		91.2832	125.602	88.3687	105.92
216		97.1875	121.532	97.4783	106.849
217		98.4055	118.37	101.889	109.683
218		102.751	120.124	106.171	109.386
219		113.182	122.005	116.809	109.646
220		115.871	123.616	119.338	109.824
221		118.915	121.92	120.942	105.952
222		119.525	121.091	121.439	105.499
223		123.211	122.119	123.247	104.388
224		128.101	121.064	124.81	99.6915
225		129.588	119.6	122.926	95.805
226		132.553	120.866	123.891	95.4048
227		136.829	121.904	125.071	93.5349
228		136.178	120.722	123.89	92.052
229		140.783	127.665	123.639	91.8202
230		139.565	125.677	122.889	91.3498
231		138.702	126.732	123.164	92.8596
232		131.575	125.581	120.121	95.0246
233		127.42	125.797	118.384	96.1189
234		125.748	127.181	118.393	99.0568
235		113.569	124.147	108.574	98.7327
236		108.99	122.803	103.437	97.9475
237		102.538	123.781	97.4549	99.9261
238		98.3125	122.853	94.4729	102.203
239		95.6189	122.784	93.7355	106.279
240		91.433	121.646	92.582	111.573
241		93.3586	126.275	92.9124	111.895
242		94.0749	128.161	94.2669	113.831
243		100.196	133.556	103.725	123.084
244		103.41	136.519	106.459	124.411
245		111.209	141.146	115.333	128.205
246		112.68	139.828	117.58	128.88
247		117.735	141.27	122.954	130.485
248		125.297	144.678	130.502	132.022
249		129.771	145.016	136.298	134.765
250		133.26	145.234	137.18	132.509
251		155.68	158.715	152.929	140.07
252		160.265	160.446	155.585	141.318
253		166.842	162.493	158.818	143.272
254		166.43	161.973	157.383	142.311
255		171.139	163.086	162.172	143.57
256		172.456	163.244	164.062	142.812
257		174.819	162.645	165.514	144.799
258		174.067	162.683	164.192	144.318
259		173.645	164.006	164.266	144.315
260		175.572	164.784	164.058	144.223
261		173.647	165.231	164.696	144.371
262		169.007	161.824	163.86	141.386
263		161.275	159.849	162.015	138.488
264		154.413	155.281	160.236	138.563
265		153.764	158.669	156.069	137.729
266		147.594	151.339	155.349	138.133
267		146.738	152.447	152.957	136.466
268		144.794	153.083	149.472	136.564
269		143.651	152.875	147.282	136.339
270		139.064	150.141	144.059	134.848
271		140.331	155.209	137.516	134.063
272		133.879	149.103	135.924	131.89
273		135.67	153.38	132.493	132.058
274		124.678	148.154	125.387	132.175
275		122.795	149.181	121.936	131.431
276		117.869	147.617	115.914	130.54
277		115.676	149.162	111.472	128.468
278		114.662	149.58	110.474	128.344
279		110.427	146.487	105.269	126.149
280		106.871	144.757	102.358	124.47
281		103.767	141.965	101.109	124.269
282		98.0436	135.401	95.6278	118.575
283		97.1729	134.318	94.3889	116.858
284		92.8561	128.895	90.6826	111.492
285		96.3283	129.343	93.2773	111.067
286		95.4799	126.259	91.5274	108.243
287		100.336	122.18	92.4851	103.756
288		102.06	121.643	93.2271	101.363
289		102.823	118.837	94.6037	101.566
290		110.832	121.743	108.464	104.44
291		113.767	122.624	114.329	106.605
292		117.606	115.237	120.929	105.571
293		122.748	112.435	123.959	101.676
294		131.014	117.405	125.13	98.5112
295		130.321	108.955	126.223	95.6265
296		133.115	109.869	127.899	96.395
297		132.614	108.786	127.668	95.7746
298		136.139	109.896	129.192	96.7892
299		137.396	110.536	131.617	99.025
300		139.623	111.653	132.265	100.111
301		139.997	113.855	133.012	101.464
302		140.379	113.629	133.132	101.501
303		145.173	121.334	132.604	102.051
304		145.039	121.642	133.268	102.845
305		144.732	117.993	135.128	102.256
306		144.941	118.774	135.92	101.335
307		144.635	119.277	135.488	100.891
308		140.898	118.155	133.914	101.37
309		140.578	119.632	134.358	103.638
310		134.862	118.773	132.138	105.158
311		132.061	120.133	131.034	106.512
312		128.732	121.01	131.741	110.346
313		122.452	124.856	129.583	115.154
314		123.126	123.853	128.86	115.016
315		122.58	123.947	129.036	116.647
316		123.278	123.95	129.506	115.927
317		119.681	121.888	128.704	117.396
318		116.561	121.604	124.271	114.924
319		116.027	122.725	123.254	114.997
320		113.766	122.722	119.87	113.212
321		102.071	120.33	108.231	110.297
322		97.2026	119.112	103.151	109.094
323		92.7037	119.17	96.9764	110.451
324		91.5479	121.464	96.043	112.38
325		90.9441	122.656	94.8544	113.954
326		96.1179	131.065	95.6523	115.354
327		94.9194	128.375	97.6355	116.949
328		98.2271	130.113	101.584	119.285
329		120.854	142.828	121.973	128.279
330		125.534	144.732	126.572	129.678
331		134.529	148.811	135.628	133.047
332		138.729	150.738	140.841	134.884
333		142.349	152.489	145.011	136.884
334		151.261	155.435	157.781	140.759
335		154.465	156.157	161.771	141.765
336		157.145	157.148	165.285	142.825
337		161.59	158.154	172.636	143.943
338		162.845	158.331	174.157	143.396
339		168.611	158.476	173.804	144.841
340		172.375	158.213	171.702	145.697
341		173.857	158.97	171.257	146.006
342		176.256	161.471	171.87	144.107
343		176.881	160.725	171.248	142.733
344		177.541	161.113	170.942	142.294
345		178.539	161.406	170.217	142.573
346		178.316	161.052	170.318	141.572
347		178.464	159.25	170.135	140.968
348		178.372	158.786	170.519	140.992
349		178.46	159.725	168.239	141.267
350		178.042	157.106	171.145	139.691
351		178.075	157.697	170.767	139.935
352		178.301	158.564	170.513	138.639
353		177.74	159.312	169.12	138.466
354		177.56	157.475	170.579	140.175
355		177.642	157.474	170.499	140.313
356		177.486	157.855	170.523	140.399
357		177.707	158.565	169.994	140.464
358		177.57	158.598	169.731	139.971
359		176.822	159.026	169.277	139.247
360		170.468	158.372	162.332	135.403
361		167.091	158.261	159.717	135.665
362		159.159	156.848	153.106	135.956
363		154.004	156.239	147.86	135.825
364		148.801	154.408	143.973	134.826
365		138.552	150.891	136.338	131.823
366		134.797	150.273	135.275	132.438
367		129.612	149.103	131.805	131.724
368		114.945	148.066	118.514	129.385
369		110.843	146.877	114.083	127.673
370		103.567	144.417	107.189	127.558
371		99.9157	142.676	103.627	126.842
372		96.8534	141.549	100.233	125.544
373		90.4379	136.805	93.4283	120.961
374		87.115	134.558	89.9595	119.087
375		84.4434	132.474	86.6403	116.888
376		75.9242	126.079	77.4661	110.002
377		74.2153	124.366	75.724	107.705
378		70.353	118.706	71.1933	102.213
379		68.1255	116.224	69.5409	101.096
380		66.5445	112.346	69.313	100.23
381		63.7066	108.946	66.753	97.6279
382		63.5033	108.201	66.9792	98.3392
383		63.5118	107.499	67.2035	98.0547
384		68.0244	105.537	69.6506	95.3091
385		69.6354	103.893	70.7178	94.3927
386		77.3435	102.647	76.3837	93.2723
387		81.9518	102.052	80.3291	92.4317
388		87.759	102.657	85.4741	92.2368
389		98.0869	103.986	94.6997	90.5829
390		103.023	104.985	98.7666	89.363
391		106.876	105.46	101.416	87.4683
392		116.996	106.612	109.225	86.6019
393		119.327	106.797	111.027	86.3884
394		123.517	107.392	114.301	87.2872
395		125.361	107.054	116.039	87.3656
396		127.564	107.733	117.79	88.1699
397		131.012	108.872	121.243	89.8656
398		132.123	109.295	122.202	89.8663
399		132.381	108.748	122.305	88.678
