# Supplementary material for: Exploring the potential of the sit-to-stand test for self-assessment of physical condition in advanced knee osteoarthritis patients using computer vision
Source: Front Public Health. 2024 Feb 7;12:1348236. doi: 10.3389/fpubh.2024.1348236 (PMC10880867; doi:10.3389/fpubh.2024.1348236)
Supplement: Supplementary file 2 [file Data_Sheet_1.ZIP › Supplementary Materials/Time series data/67_angel_order.xls]

## Sheet: Sheet1
Unnamed: 0		R_HIP_ANGEL	R_KNEE_ANGEL	L_HIP_ANGEL	L_KNEE_ANGEL
0		113.263	122.495	100.671	111.066
1		115.188	123.858	101.527	110.541
2		117.888	126.249	103.522	110.882
3		120.641	129.454	105.538	112.288
4		123.271	130.863	108.688	114.485
5		126.333	132.992	111.732	116.642
6		129.546	135.584	114.959	119.084
7		133.174	137.363	119.362	122.29
8		136.267	138.514	123.29	125.772
9		138.539	139.228	126.188	127.507
10		140.726	140.746	128.682	128.378
11		141.695	140.988	129.955	128.684
12		142.463	141.524	130.73	128.742
13		143.068	142.19	131.326	128.588
14		143.45	142.865	132.679	129.53
15		143.736	143.587	133.017	129.41
16		145.638	145.491	133.722	130.044
17		146.224	146.717	134.246	130.878
18		143.924	145.803	132.475	129.045
19		142.037	145.246	130.765	129.974
20		138.242	139.623	128.022	128.234
21		136.767	139.57	125.762	126.158
22		135.519	139.894	121.969	122.812
23		136.076	141.41	121.303	122.923
24		135.487	141.989	121.241	123.776
25		132.077	140.513	118.115	121.332
26		129.042	137.526	116.997	121.684
27		120.345	132.504	110.911	122.693
28		117.43	130.52	109.495	123.503
29		115.698	129.576	107.412	122.445
30		113.695	128.498	104.533	119.914
31		110.182	126.992	101.651	118.328
32		108.097	125.661	99.6812	117.499
33		106.054	123.348	96.7343	115.263
34		103.49	121.329	93.9021	113.153
35		100.528	118.369	90.903	109.8
36		100.363	118.53	89.5886	108.35
37		97.9713	115.776	87.2094	106.417
38		96.1531	114.289	84.9381	104.9
39		97.774	116.046	86.4901	107.099
40		94.5425	112.193	84.8058	106.703
41		92.6317	108.751	84.0435	106.462
42		92.2724	108.047	83.4162	105.74
43		90.4591	107.671	81.8665	103.848
44		90.0585	107.902	80.8177	103.05
45		88.7759	106.574	79.5542	100.663
46		88.6473	107.235	79.043	99.8083
47		88.3849	105.715	78.9463	99.9154
48		88.3379	104.75	80.7185	101.269
49		88.9625	104.69	80.8917	102.044
50		89.5472	104.488	81.0137	100.72
51		90.1683	104.892	81.3047	100.182
52		91.0578	105.345	82.5057	101.146
53		91.4856	103.582	83.5887	100.071
54		93.2967	103.946	84.2792	99.9033
55		94.5265	102.73	83.2681	96.6428
56		95.8311	103.162	84.702	95.4
57		98.6996	104.911	85.8514	95.7966
58		96.7623	104.08	81.6814	91.785
59		99.1273	104.297	85.7088	93.0945
60		102.36	103.662	90.0128	95.2727
61		103.233	104.687	89.2881	93.728
62		105.483	107.052	88.369	91.9039
63		105.725	107.146	88.4684	92.6598
64		103.318	104.356	85.7898	91.5002
65		102.768	105.6	87.4301	95.5521
66		102.747	107.547	87.0191	99.1926
67		103.697	109.276	87.2505	99.9218
68		106.248	113.085	92.3753	104.67
69		108.509	116.516	94.8115	108.24
70		111.461	119.333	96.8641	108.594
71		115.091	123.316	100.371	111.425
72		122.259	127.808	107.152	114.161
73		125.488	128.67	115.047	120.942
74		132.035	135.181	117.46	122.014
75		135.479	137.334	120.236	122.995
76		136.281	137.95	120.803	124.525
77		140.844	140.683	125.791	127.122
78		150.717	144.224	138.794	132.186
79		152.977	145.308	139.012	131.205
80		150.75	145.793	133.672	128.679
81		149.338	146.966	133.407	128.701
82		150.184	145.348	135.427	129.563
83		148.496	147.487	133.824	128.694
84		148.651	145.971	134.291	130.667
85		148.409	146.69	134.204	129.289
86		149.172	146.137	133.172	128.514
87		148.849	146.588	131.431	127.34
88		148.871	146.257	130.345	126.969
89		147.791	146.459	129.834	127.735
90		146.325	146.652	129.104	127.675
91		138.006	140.425	124.625	125.717
92		135.207	138.152	121.611	126.108
93		130.7	137.759	117.929	122.912
94		129.662	138.876	117.526	124.372
95		124.272	133.727	113.673	123.788
96		118.763	129.631	109.143	121.626
97		116.907	129.966	107.783	122.784
98		112.649	127.413	104.947	122.03
99		110.774	125.72	102.92	120.186
100		108.164	126.215	101.527	121.101
101		106.205	123.623	101.754	121.946
102		103.916	123.673	97.0783	118.405
103		101.531	121.629	94.0751	116.578
104		96.7166	117.396	89.0943	112.807
105		95.8497	116.324	86.8864	110.381
106		93.4255	112.491	83.0517	106.585
107		91.5642	110.39	80.2241	102.879
108		92.5514	111.148	81.7382	104.87
109		90.2935	109.135	80.0624	103.635
110		86.5961	105.529	75.8139	99.6485
111		88.1097	105.907	78.647	102.377
112		85.24	104.293	74.6752	99.3559
113		83.1124	99.9522	75.4329	97.6949
114		84.5912	102.994	77.0945	101.148
115		81.3177	101.374	72.2509	96.2127
116		80.1806	97.0043	74.0377	96.8199
117		82.5789	97.9171	77.1178	99.1381
118		79.6968	97.0907	68.7725	90.0254
119		82.2332	96.4855	75.3793	94.816
120		81.8307	97.3407	72.4332	91.4862
121		82.3365	95.9489	71.4139	88.4199
122		83.2948	95.2726	76.5967	93.221
123		82.0817	95.462	70.3412	86.9208
124		83.7334	94.8263	74.1069	88.6418
125		86.7824	98.448	77.1017	91.51
126		86.5242	94.8604	81.7065	95.5583
127		86.9712	97.8509	80.6542	95.5815
128		91.6459	100.642	88.0127	101.244
129		92.5869	102.103	86.4611	99.5092
130		98.2244	104.536	90.3334	99.9843
131		97.7062	102.291	90.5101	98.0927
132		98.743	101.484	91.4303	98.2079
133		102.379	105.443	95.0194	100.57
134		101.337	101.199	94.7731	99.6136
135		102.447	100.238	93.0725	95.883
136		104.806	101.812	92.7988	94.5492
137		106.022	100.643	93.1007	93.7764
138		107.265	103.558	90.1987	90.1343
139		104.913	99.9824	91.5081	94.9803
140		104.216	103.979	89.2169	93.279
141		99.5401	99.7721	90.0349	98.031
142		99.352	105.417	85.9919	97.8653
143		96.8903	102.916	90.699	104.654
144		99.9473	107.164	92.926	107.093
145		102.719	109.814	95.6781	109.611
146		107.458	114.36	100.406	114.45
147		110.414	119.526	97.9717	111.935
148		115.03	125.086	102.345	115.52
149		120.145	125.603	111.385	120.303
150		123.858	133.339	108.919	117.85
151		126.075	134.062	112.224	120.73
152		129.857	134.026	118.886	125.025
153		130.373	136.215	116.602	123.3
154		133.463	134.47	122.824	129.145
155		135.81	136.87	126.818	130.553
156		137.427	138.258	127.777	130.209
157		138.552	141.08	128.998	131.785
158		140.92	142.68	130.468	132.425
159		141.788	143.672	131.351	131.312
160		142.035	143.721	131.754	132.573
161		141.511	142.958	132.245	133.111
162		138.478	138.921	130.292	129.819
163		136.617	137.309	129.383	129.185
164		137.843	138.244	127.715	129.195
165		144.159	141.426	132.235	129.777
166		142.514	143.275	126.229	128.002
167		142.902	141.818	124.497	125.444
168		140.258	142.843	121.309	124.806
169		137.267	139.95	118.065	122.499
170		136.281	139.334	121.719	124.717
171		131.412	136.35	116.469	122.633
172		125.787	132.797	111.977	120.759
173		121.635	131.306	109.543	121.249
174		117.955	130.413	108.074	122.697
175		114.429	127.677	103.699	118.771
176		110.307	123.539	103.949	119.889
177		106.43	121.941	99.381	117.993
178		103.814	119.41	96.925	115.544
179		100.75	116.13	93.5613	113.764
180		98.5886	115.561	88.4291	109.727
181		95.0252	112.622	83.6032	104.426
182		94.3918	111.712	82.0773	103.433
183		93.6622	111.184	81.4589	103.813
184		90.2092	105.651	77.8263	99.3066
185		88.8013	103.301	75.2627	96.3921
186		88.5473	103.125	76.31	97.4808
187		87.2362	101.775	75.1769	97.3219
188		85.7471	98.482	73.1794	95.2729
189		84.0749	98.3504	72.184	95.6486
190		82.5349	98.8262	70.8731	94.5474
191		82.859	96.2502	72.7244	94.8271
192		81.4502	93.2806	70.6978	91.2832
193		81.5866	94.6324	70.2106	90.0705
194		83.1521	93.6244	72.0399	89.3434
195		84.2499	96.756	70.5154	88.7774
196		85.1603	95.0953	72.024	88.9516
197		85.7098	95.4201	73.5298	90.6228
198		86.7856	94.4401	74.7213	90.1764
199		87.9017	94.8071	75.4319	90.2992
200		89.4875	94.781	76.9037	90.217
201		88.4138	92.1414	76.6928	89.5303
202		91.6073	94.7927	77.8722	88.8064
203		92.2807	94.7847	77.8901	86.9873
204		95.2005	94.9713	79.2711	85.8474
205		98.6869	92.7941	81.6257	85.1245
206		100.55	95.0275	83.4609	86.7065
207		101.588	95.8589	78.8482	81.0991
208		104.699	95.7553	82.2727	81.839
209		105.53	96.4962	82.7231	81.954
210		105.249	95.8579	82.6508	80.9279
211		105.671	95.8182	83.3096	81.6629
212		106.165	96.1795	82.9182	81.5234
213		106.227	96.1167	83.1929	82.1615
214		105.587	96.3985	82.1569	80.7912
215		105.653	96.788	83.0302	82.0891
216		106.187	97.9959	83.9186	83.0267
217		105.521	97.3852	82.9579	82.1168
218		104.747	98.2755	82.2034	82.0158
219		104.341	99.1998	82.1894	83.0825
220		97.7291	98.6283	77.4643	83.1697
221		97.5735	97.2493	83.8073	91.367
222		95.9551	97.4663	84.2277	94.5094
223		96.0099	97.4839	86.0822	98.6278
224		95.9667	101.843	81.0476	95.2991
225		98.4484	102.702	89.0255	102.953
226		101.814	107.28	92.4648	106.541
227		106.759	116.666	93.1585	107.433
228		111.7	120.59	97.4969	110.314
229		115.506	120.037	105.131	113.549
230		120.793	128.254	106.614	114.417
231		125.161	130.91	111.427	116.585
232		127.32	132.995	113.918	118.485
233		130.988	133.338	120.115	123.569
234		132.496	133.761	122.908	126.865
235		136.987	137.011	127.805	128.995
236		141.379	139.925	132.461	131.142
237		142.595	140.318	134.402	130.799
238		144.325	143.949	134.977	131.538
239		143.356	141.297	136.044	132.263
240		141.072	140.924	133.198	131.125
241		139.57	139.748	132.878	130.984
242		138.856	140.586	131.256	132.604
243		138.611	141.121	130.59	132.058
244		138.774	141.125	131.632	133.234
245		136.998	139.062	129.723	132.357
246		133.495	135.834	127.707	129.691
247		132.418	132.742	126.004	128.359
248		130.961	131.233	124.419	127.933
249		128.389	129.319	122.348	127.564
250		129.803	132.766	122.112	129.604
251		128.439	132.649	120.137	129.129
252		125.481	129.669	116.517	126.535
253		122.839	128.563	114.131	125.514
254		121.396	128.891	112.667	125.294
255		119.676	127.3	110.819	124.503
256		117.374	126.816	107.708	123.092
257		115.027	125.622	105.219	122.469
258		111.123	126.191	101.241	120.319
259		110.026	126.559	99.528	119.643
260		106.865	120.993	99.2805	120.199
261		105.419	118.54	97.1613	118.116
262		104.745	118.139	96.8891	119.037
263		104.403	118.734	96.3863	119.355
264		102.798	117.422	94.707	118.308
265		101.619	116.472	92.984	116.864
266		100.673	116.389	92.3421	117.278
267		100.017	116.112	91.9463	117.654
268		99.9939	116.199	91.4033	116.991
269		98.5935	115.263	89.9812	116.181
270		98.0745	115.111	89.7442	116.29
271		96.8255	115.236	88.967	115.403
272		96.3007	115.379	89.6672	116.567
273		96.0069	115.414	89.6281	116.147
274		96.8315	117.096	89.2969	114.524
275		97.6046	118.233	90.6576	115.535
276		98.9648	121.757	88.6187	114.113
277		97.8874	120.792	87.7733	113.132
278		96.8118	118.661	86.4677	111.311
279		97.4766	120.242	87.7134	113.059
280		96.586	119.503	86.5886	112.237
281		93.624	116.618	84.6533	110.787
282		96.3536	119.051	86.5707	112.972
283		96.5613	120.104	87.4134	112.962
284		95.0615	115.508	89.1334	113.13
285		94.3171	114.481	88.1186	111.569
286		96.1647	115.287	88.8365	111.262
287		97.6003	120.407	85.4247	109.399
288		99.4405	120.078	88.4581	110.354
289		99.8209	119.917	88.7919	109.88
290		99.4078	118.489	88.0056	109.303
291		98.7959	117.554	87.9825	108.443
292		99.9119	116.684	88.6645	108.384
293		100.306	115.944	88.6218	107.41
294		100.261	114.151	88.4379	106.019
295		102.314	115.488	88.2596	103.888
296		104.254	116.388	89.0192	103.369
297		105.868	117.786	90.2654	100.423
298		105.899	116.348	91.8696	102.119
299		106.008	116.778	92.7864	103.347
300		106.866	116.999	95.4381	106.235
301		107.641	117.815	96.7598	108.029
302		108.043	117.481	97.5737	107.456
303		108.388	117.635	98.7673	108.611
304		106.967	118.358	94.8244	107.319
305		108.988	118.995	97.833	107.299
306		105.557	117.572	93.2281	106.107
307		105.701	118.92	91.9826	105.371
308		104.807	119.336	88.8704	101.493
309		104.935	120.022	89.5152	105.184
310		105.518	120.452	90.2087	105.317
311		106.726	119.007	95.9113	110.968
312		110.228	122.692	98.7218	113.356
313		114.371	126.749	103.217	116.942
314		116.215	128.62	105.86	119.406
315		121.118	130.393	111.603	120.594
316		128.002	139.079	115.474	123.364
317		133.117	142.855	120.927	126.386
318		134.49	142.811	123.449	128.106
319		135.946	141.497	126.516	129.946
320		137.663	141.799	128.342	129.859
321		141.755	145.229	131.748	130.973
322		143.769	147.701	134.424	132.283
323		143.895	147.531	135.19	132.607
324		140.866	143.556	134.495	131.888
325		141.385	143.744	134.839	132.005
326		145.912	148.078	137.785	133.552
327		145.631	146.932	137.985	133.522
328		142.125	143.499	136.466	131.797
329		146.694	148.056	139.225	133.314
330		146.879	148.545	139.271	133.136
331		146.903	148.796	139.314	133.339
332		146.277	147.98	139.313	133.344
333		146.33	147.576	139.014	133.146
334		145.907	147.711	138.761	133.462
335		144.397	146.394	136.597	131.63
336		142.739	144.868	135.19	130.938
337		141.484	144.823	133.928	130.705
338		140.868	144.663	132.776	129.999
339		139.425	143.262	130.75	129.277
340		136.91	141.743	129.341	129.487
341		135.529	141.136	126.438	127.78
342		134.187	139.672	124.529	127.43
343		134.076	139.777	123.665	126.237
344		129.698	137.892	117.084	120.651
345		129.84	139.97	116.065	121.218
346		131.516	139.372	118.716	124.752
347		127.798	138.838	113.75	119.641
348		122.34	133.573	110.933	121.504
349		119.929	132.516	107.999	119.165
350		118.77	132.811	107.12	120.584
351		116.7	130.217	107.743	121.165
352		115.685	129.35	106.697	119.527
353		114.046	130.686	102.73	117.882
354		113.312	129.839	101.543	117.57
355		111.795	128.329	99.2727	115.742
356		109.754	126.19	97.1133	114.529
357		108.215	124.161	96.3672	114.888
358		107.14	123.251	95.1053	114.105
359		104.836	121.919	91.3644	112.012
360		103.244	119.398	88.8818	109.809
361		99.713	117	86.125	107.946
362		97.828	114.861	84.3175	106.528
363		96.1003	112.47	81.8631	104.012
364		95.7817	112.247	81.2112	103.339
365		94.7994	112.325	80.4444	103.807
366		93.4568	111.459	79.5804	102.718
367		92.2227	110.581	78.4171	102.045
368		91.7443	110.289	77.947	101.942
369		89.0729	109.706	76.3362	101.101
370		88.0973	108.528	75.776	100.941
371		88.6021	109.258	76.3439	100.803
372		87.3195	109.219	73.8753	99.0029
373		87.0601	104.114	78.6788	101.526
374		88.3715	106.702	76.5084	98.8348
375		88.1485	105.789	76.9136	99.2374
376		87.9085	104.894	77.1942	98.9844
377		87.5145	104.292	76.8309	98.5515
378		88.5562	104.42	77.5503	98.3302
379		89.2819	104.011	77.9571	97.5626
380		89.4907	103.438	77.8336	96.8318
381		89.8033	102.057	77.4249	95.1154
382		91.1089	102.32	78.4923	94.712
383		92.3967	101.675	79.3738	94.0812
384		93.4771	101.123	79.8977	92.6209
385		94.6193	99.8129	80.724	90.4526
386		97.8817	99.4452	82.1795	88.5564
387		100.535	96.2104	83.4442	84.369
388		102.342	96.0026	84.9222	84.4054
389		103.187	95.1155	86.0607	84.6039
390		104.317	94.763	87.816	85.1744
391		105.702	95.4529	90.4477	87.078
392		106.642	95.7196	91.3669	87.247
393		108.16	95.7152	92.6304	87.1323
394		109.215	96.5908	93.9393	87.3485
395		108.425	96.6578	91.6184	87.2418
396		111.601	96.5375	96.0758	88.3421
397		111.98	96.19	96.1101	88.0802
398		110.529	97.0919	92.9676	87.8691
399		110.409	96.9779	94.0565	88.3097
