# Supplementary material for: Exploring the potential of the sit-to-stand test for self-assessment of physical condition in advanced knee osteoarthritis patients using computer vision
Source: Front Public Health. 2024 Feb 7;12:1348236. doi: 10.3389/fpubh.2024.1348236 (PMC10880867; doi:10.3389/fpubh.2024.1348236)
Supplement: Supplementary file 2 [file Data_Sheet_1.ZIP › Supplementary Materials/Time series data/68_angel_order.xls]

## Sheet: Sheet1
Unnamed: 0		R_HIP_ANGEL	R_KNEE_ANGEL	L_HIP_ANGEL	L_KNEE_ANGEL
0		129.846	107.791	110.526	84.7695
1		129.349	107.407	110.63	84.453
2		129.432	108.156	110.83	83.9442
3		130.08	108.461	110.805	83.7152
4		128.63	108.51	109.918	83.8102
5		127.812	108.684	109.178	84.154
6		126.88	108.178	107.409	83.397
7		122.439	106.108	104.459	83.1192
8		118.504	105.442	101.178	82.1151
9		117.373	104.738	99.113	82.7063
10		112.683	103.949	95.0403	81.742
11		110.525	104.087	93.8026	83.5076
12		109.086	104.395	93.2177	84.5614
13		104.333	103.565	89.8403	86.5522
14		103.156	107.255	87.8007	88.8502
15		104.628	110.862	88.7381	91.5433
16		101.739	110.055	85.5642	90.7652
17		105.002	115.715	88.3594	94.23
18		110.475	120.604	93.96	100.381
19		111.657	122.818	95.833	103.698
20		116.084	126.703	100.487	108.014
21		126.264	133.678	111.309	116.047
22		133.104	139.638	118.733	122.141
23		140.255	145.705	126.661	127.616
24		147.01	149.797	134.642	132.844
25		153.303	153.074	141.515	137.538
26		159.8	157.696	149.8	144.023
27		166.015	161.149	159.059	151.719
28		170.043	163.085	165.624	156.29
29		171.888	164.261	169.336	158.277
30		172.622	164.725	172.062	157.958
31		172.002	164.392	173.191	156.003
32		170.726	164.95	171.885	154.061
33		169.404	164.045	171.484	153.288
34		169.106	163.659	169.948	152.661
35		168.541	162.563	169.843	151.944
36		168.253	162.378	169.174	151.014
37		168.489	160.512	167.236	149.893
38		167.902	160.678	166.904	149.41
39		168.67	160.728	166.364	149.933
40		168.567	161.208	165.932	149.857
41		167.728	161.201	165.043	149.748
42		168.046	161.297	163.751	148.82
43		167.269	161.262	162.856	149.093
44		168.305	162.734	162.882	150.448
45		167.475	161.907	161.222	148.072
46		166.06	161.136	159.166	145.978
47		163.228	160.086	154.645	142.505
48		157.571	154.821	148.384	136.1
49		152.981	151.689	141.902	131.521
50		149.188	149.188	138.16	128.492
51		142.66	144.141	132.773	123.622
52		138.023	140.461	126.151	118.875
53		134.081	138.519	120.146	114.584
54		128.668	134.162	113.895	109.247
55		122.04	129.493	106.688	105.252
56		116.223	124.709	99.8462	101.381
57		110.731	119.796	94.8689	97.9608
58		107.705	118.825	91.249	96.3068
59		105.759	117.247	88.6682	94.5587
60		102.248	113.751	83.6027	91.3119
61		99.8661	112.368	79.768	88.6224
62		97.7336	110.58	77.245	86.6531
63		95.3944	108.899	74.4428	85.122
64		93.2959	106.374	71.9881	83.0227
65		92.1966	106.163	69.1481	80.9075
66		91.4411	105.769	68.0469	80.086
67		89.2	104.412	68.7039	81.5102
68		87.6541	104.01	64.844	79.1346
69		86.5008	103.252	65.6642	80.0061
70		85.2286	101.375	63.4636	78.6767
71		87.5612	106.854	64.7229	81.2473
72		85.8202	106.335	61.6137	79.277
73		84.7682	105.097	60.5562	79.3762
74		81.889	100.516	58.2284	77.018
75		80.0851	97.9323	58.681	77.2686
76		80.6361	97.6917	60.0965	78.644
77		80.7424	101.096	58.1174	77.1195
78		81.061	98.0625	60.6482	77.7845
79		82.268	97.7255	61.8323	78.2024
80		83.906	100.159	61.45	77.7114
81		83.9192	100.234	61.8962	77.5573
82		82.1243	96.1209	61.7073	77.074
83		81.1051	95.9588	60.8739	76.3594
84		83.9096	100.46	62.1164	77.0694
85		85.0604	101.037	63.856	77.8367
86		85.7796	99.9413	65.4165	76.881
87		88.6678	101.066	67.9234	76.7064
88		88.7534	99.032	71.1304	78.7022
89		91.5275	97.8969	72.6274	76.8714
90		94.2808	98.9392	75.4499	76.7212
91		100.396	101.859	80.7264	77.9742
92		103.731	102.025	83.5537	78.1296
93		107.531	103.859	87.1638	79.4079
94		111.472	105.36	90.4249	81.5374
95		112.985	105.879	91.7256	81.4744
96		113.548	105.612	93.9853	82.6038
97		115.563	104.859	95.5231	80.2787
98		116.989	104.791	97.2588	80.9075
99		117.846	104.752	98.4388	81.2388
100		117.352	104.772	98.6994	81.2343
101		115.662	104.122	98.1713	80.5981
102		115.65	104.1	98.4572	81.2176
103		116.655	105.335	99.0914	82.0248
104		116.057	103.771	97.2279	79.3488
105		112.236	102.566	95.3779	81.3644
106		112.719	105.093	93.5062	80.1925
107		109.378	103.737	90.219	79.2909
108		104.737	103.503	85.4847	76.7271
109		101.913	102.836	82.5105	78.8556
110		97.5051	100.367	78.7571	79.534
111		97.1562	104.306	78.195	82.0282
112		98.5596	106.922	80.4695	85.6331
113		98.448	105.963	80.4984	85.9272
114		100.575	110.251	83.7937	89.3904
115		105.563	116.813	87.5412	93.3103
116		107.207	118.587	91.6567	98.3225
117		110.904	122.909	94.8342	102.549
118		116.507	128.425	103.252	110.105
119		122.769	132.67	110.668	115.614
120		132.071	140.068	121.978	124.67
121		142.233	148.395	134.843	134.504
122		151.817	155.044	146.366	143.564
123		159.173	160.176	154.247	149.613
124		164.472	162.016	161.172	154.637
125		168.893	163.393	166.818	156.306
126		174.347	164.266	171.08	156.27
127		175.776	164.344	175.267	156.191
128		173.281	162.235	177.115	153.364
129		170.324	162.656	175.319	151.818
130		169.404	162.192	173.968	150.776
131		168.292	162.391	172.463	151.4
132		168.097	163.068	171.712	153.054
133		169.152	161.555	170.966	153.069
134		169.451	161.815	171.83	152.162
135		169.76	161.659	172.517	150.62
136		170.29	161.692	172.553	150.308
137		170.929	161.902	173.161	148.767
138		172.683	162.234	173.949	147.579
139		175.522	162.203	172.265	145.653
140		178.691	160.873	170.844	143.945
141		176.766	161.303	167.343	142.05
142		169.627	159.96	160.602	140.628
143		163.787	157.853	153.689	137.373
144		160.367	156.886	147.972	134.42
145		155.438	154.189	142.354	131.245
146		148.951	149.873	134.719	127.44
147		140.439	144.306	126.58	121.741
148		131.248	138.43	116.949	114.858
149		125.011	134.914	106.704	108.245
150		117.155	128.77	101.121	103.668
151		113.901	126.222	95.4552	99.394
152		106.998	119.776	87.9184	93.0026
153		104.858	118.597	84.806	91.8084
154		99.8176	113.825	80.5234	88.874
155		97.5938	112.16	77.2584	87.5985
156		95.0152	110.067	73.2132	85.2454
157		91.3077	107.98	68.2734	82.6429
158		85.5711	103.683	64.5931	80.8439
159		85.4711	105.936	62.9719	80.8556
160		83.081	104.039	61.6874	80.569
161		82.7226	105.274	60.9152	80.6375
162		81.4634	104.35	60.8078	81.9587
163		81.4793	103.1	61.4971	82.3265
164		81.3905	101.661	60.5987	81.3319
165		82.0897	103.167	61.8413	81.9695
166		79.7959	99.7574	60.6422	79.517
167		80.7382	101.519	61.0261	79.4248
168		81.4489	100.994	63.455	80.6925
169		80.7367	98.7732	63.2686	78.2499
170		80.9055	94.1917	64.4254	75.3962
171		83.1985	93.3777	66.1469	73.7315
172		85.4009	92.9771	68.8157	73.1622
173		87.7612	92.8637	72.1048	73.9311
174		91.3048	93.2022	74.8489	73.807
175		94.2398	94.5029	78.5341	74.9124
176		99.9514	97.0755	83.0351	75.123
177		104.855	99.3792	86.8584	75.8329
178		109.964	100.613	90.663	77.1338
179		112.386	100.108	93.1018	77.2754
180		114.73	102.223	96.2642	79.8851
181		116.102	101.136	96.277	78.1904
182		116.915	102.503	97.897	80.5536
183		116.858	101.811	97.5329	80.3097
184		112.662	99.2962	95.2395	79.5688
185		111.079	99.9442	93.2412	79.6143
186		105.82	97.8078	90.3018	80.4784
187		102.163	96.9455	85.6055	79.3199
188		99.5517	97.1386	83.2255	80.9003
189		99.6129	98.7122	82.6617	82.9527
190		100.203	100.761	83.7092	85.1542
191		100.982	102.681	83.7608	86.1839
192		102.735	106.121	84.6547	87.8026
193		105.869	111.138	88.4198	91.7017
194		109.383	115.573	92.7023	96.1694
195		113.504	119.988	97.8374	100.329
196		128.064	132.942	114.818	112.26
197		135.291	139.439	122.357	118.818
198		145.614	148.036	134.152	128.396
199		155.806	157.353	147.462	140.783
200		162.637	161.96	155.588	148.63
201		166.333	164.27	157.628	150.418
202		167.53	165.69	161.131	151.902
203		168.147	164.869	161.744	150.807
204		169.797	165.529	165.763	152.632
205		170.882	165.546	167.784	151.882
206		170.6	166.25	169.005	150.784
207		171.555	164.97	169.331	150.42
208		172.064	165.286	170.163	151.642
209		170.922	163.693	169.721	151.001
210		170.998	163.855	169.937	151.852
211		172.401	163.945	168.513	152.404
212		171.717	163.556	167.991	151.559
213		170.966	163.169	168.805	151.836
214		171.353	163.566	167.681	151.22
215		171.229	163.789	167.64	151.586
216		172.174	164.225	166.646	151.713
217		171.262	162.776	166.321	151.035
218		172.037	164.429	165.803	151.57
219		172.767	165.222	166.165	151.453
220		172.095	165.445	164.556	151.682
221		170.628	164.708	161.579	150.172
222		166.666	163.485	159.269	146.193
223		162.405	159.889	154.132	142.995
224		160.198	159.144	151.742	141.757
225		157.508	157.038	147.743	136.602
226		153.424	153.436	142.718	133.309
227		151.469	152.867	138.613	130
228		144.878	148.921	132.08	124.383
229		138.512	145.068	124.905	119.051
230		130.195	139.014	114.83	111.328
231		123.706	132.136	109.391	107.293
232		118.827	127.991	103.435	102.151
233		114.623	125.785	96.2164	97.4532
234		107.339	118.104	90.3227	94.541
235		104.835	117.013	85.6366	91.7456
236		97.8386	109.246	79.5731	86.3605
237		94.1477	105.699	75.5165	84.2688
238		92.0249	103.713	73.0717	82.9523
239		88.2582	99.8504	69.3383	79.6403
240		86.3213	98.1764	67.0035	77.3039
241		85.7465	99.1926	65.9036	77.3614
242		83.8888	96.7483	64.2676	75.3883
243		82.1623	95.5277	62.2923	73.8817
244		81.3298	95.7287	62.0929	76.4569
245		81.7446	94.9899	62.9686	76.4231
246		83.1582	95.6687	61.8457	73.207
247		82.2875	95.0821	63.5524	75.3554
248		81.8779	93.3953	64.8531	75.2352
249		84.19	94.5681	68.0684	75.4931
250		86.6281	95.972	70.4864	76.0573
251		86.3927	95.5832	71.2326	75.5552
252		86.5496	95.9845	72.5017	75.9826
253		87.2594	97.2883	74.3611	77.687
254		87.1126	95.5207	73.3488	77.3743
255		90.0159	98.2052	76.1638	80.3875
256		87.5859	94.0338	75.6341	81.4542
257		90.8266	97.734	78.6715	84.1397
258		92.7996	99.7199	81.4667	87.1501
259		92.7395	99.5994	81.5812	87.0772
260		89.8465	97.8351	77.8559	84.3283
261		89.9152	99.0641	76.8039	83.0759
262		89.284	100.078	75.7388	82.4968
263		89.6317	100.643	75.113	83.1529
264		88.7377	102.7	74.6124	86.1382
265		90.424	104.349	75.5413	87.6301
266		94.9692	108.246	80.2846	92.0083
267		101.394	114.676	85.9472	96.3981
268		105.76	118.438	89.6453	98.0071
269		114.722	125.184	98.2813	104.53
270		122.094	132.102	106.255	109.755
271		128.906	137.257	113.43	115.775
272		137.784	143.481	122.5	121.764
273		145.366	150.654	131.738	129.561
274		152.275	155.535	140.722	136.862
275		160.76	161.458	151.379	145.183
276		167.216	164.277	161.143	151.248
277		174.604	167.378	168.313	154.705
278		178.534	167.484	173.311	156.666
279		178.182	165.992	177.592	157.939
280		176.27	166.183	178.48	156.662
281		174.273	165.55	176.843	156.81
282		173.698	164.742	175.578	156.922
283		173.4	164.813	174.894	157.692
284		172.636	165.34	174.432	157.902
285		171.972	164.879	173.659	157.265
286		172.738	165.151	174.17	156.823
287		174.117	165.422	174.623	157.149
288		174.815	165.284	174.115	156.697
289		176.456	165.319	172.953	155.727
290		177.834	165.091	172.3	154.196
291		178.52	164.582	168.963	153.151
292		173.866	163.773	167.423	151.259
293		169.843	163.464	161.879	149.228
294		163.852	160.085	155.414	144.973
295		159.314	158.485	150.883	142.042
296		154.341	155.702	145.894	138.959
297		148.081	151.746	138.984	133.495
298		137.29	144.666	128.634	126.096
299		129.167	139.166	118.252	118.321
300		124.341	136.176	112.085	113.119
301		119.977	132.323	105.932	108.047
302		116.525	129.88	100.875	104.294
303		109.286	123.991	91.898	98.3374
304		103.599	119.081	87.0737	95.0614
305		99.809	115.946	82.5077	92.8142
306		96.4824	112.483	78.7319	90.7514
307		93.4288	109.393	75.2384	87.2174
308		90.105	106.794	71.5525	85.4224
309		87.4505	106.529	67.3691	82.7044
310		84.4381	102.508	66.482	81.9128
311		82.0192	102.249	64.6204	81.348
312		80.4062	102.485	63.8951	83.2386
313		80.3629	103.512	61.6246	83.3514
314		80.909	104.391	63.2634	85.4327
315		79.6757	103.5	62.4513	85.145
316		78.668	102.401	61.9917	84.46
317		77.5215	101.65	61.3021	82.9692
318		77.6049	101.309	61.7458	82.3619
319		77.7613	100.2	61.6536	81.0852
320		77.3494	99.1327	62.0491	80.7704
321		77.0172	96.8111	61.4295	76.9661
322		77.9952	97.7098	63.5136	77.1508
323		81.412	98.7565	66.3673	76.3268
324		82.0277	98.7248	67.0789	75.0148
325		82.0097	97.7862	69.1489	75.42
326		81.9572	96.9213	69.2804	74.8438
327		83.4093	98.5579	71.1427	76.6434
328		82.8675	95.3901	72.2908	78.6572
329		82.4849	94.1977	72.7106	80.4833
330		83.2371	94.3064	73.5836	81.1559
331		84.3476	95.2162	74.0422	80.9516
332		88.9474	100.178	76.6867	82.9179
333		89.2884	100.311	76.7046	83.0738
334		87.3954	99.6684	76.0506	83.4562
335		86.2236	99.0456	73.6273	82.5226
336		86.2615	101.51	72.5238	81.9321
337		84.6138	101.836	71.0192	82.4433
338		83.4919	99.3107	69.9928	82.8053
339		84.7055	101.245	71.0586	84.8438
340		85.1263	102.798	70.8629	86.9128
341		88.4609	105.224	73.6601	89.8356
342		92.0034	108.965	75.8683	91.9089
343		98.2205	115.489	80.9865	95.8859
344		104.263	121.318	87.1283	100.98
345		111.939	128.93	94.691	106.113
346		119.534	134.79	103.06	111.748
347		130.693	143.618	114.381	120
348		141.994	153.13	126.14	128.361
349		148.5	158.124	136.275	137.167
350		155.723	162.33	144.105	142.259
351		157.956	163.601	148.485	147.358
352		163.187	165.075	154.41	150.251
353		169.898	167.077	163.41	155.567
354		174.599	167.398	169.46	157.522
355		177.8	166.783	174.355	158.887
356		178.502	166.294	176.892	157.219
357		176.543	164.764	176.383	156.492
358		174.99	164.648	175.349	156.654
359		173.821	165.274	176.164	156.174
360		172.956	165.146	175.802	155.371
361		173.792	165.114	175.295	156.224
362		174.979	165.48	175.177	155.366
363		175.906	165.021	174.909	154.893
364		176.713	165.895	173.585	154.971
365		177.634	165.357	171.233	154.297
366		174.389	165.171	167.814	152.462
367		167.588	163.831	162.551	149.925
368		163.132	161.877	157.536	147.364
369		160.57	160.133	153.135	144.873
370		158.186	158.628	150.286	142.768
371		155.422	156.494	146.662	140.469
372		151.936	154.37	141.681	133.863
373		146.341	149.961	135.374	129.202
374		143.837	148.301	130.597	124.072
375		138.86	144.676	123.871	118.011
376		133.52	140.409	118.323	114.103
377		126.283	134.755	110.978	110.14
378		120.433	130.07	103.33	104.181
379		114.787	125.794	97.0301	99.5766
380		110.671	122.427	92.0743	96.8754
381		107.104	119.186	87.3399	92.4068
382		103.042	115.656	83.0721	90.0674
383		97.9858	110.124	79.8322	87.2632
384		93.7189	105.938	75.6288	85.1253
385		91.6551	104.872	73.8776	84.2399
386		90.7687	104.294	73.5842	85.3417
387		89.1017	104.568	68.4605	82.3026
388		86.4453	103.425	65.773	82.1439
389		85.2829	103.388	65.9349	82.7393
390		85.6515	104.197	66.7076	82.8456
391		86.9627	103.396	68.0723	84.3322
392		87.5527	103.797	69.3538	85.0585
393		87.2229	103.35	70.5099	84.0193
394		89.142	105.199	71.8215	84.3138
395		91.0143	104.69	73.0389	83.841
396		91.8837	105.165	75.9116	83.9783
397		93.7373	104.249	80.1676	86.4378
398		97.0809	104.595	83.4182	89.6897
399		101.394	107.003	84.3521	89.3342
