# Supplementary material for: Exploring the potential of the sit-to-stand test for self-assessment of physical condition in advanced knee osteoarthritis patients using computer vision
Source: Front Public Health. 2024 Feb 7;12:1348236. doi: 10.3389/fpubh.2024.1348236 (PMC10880867; doi:10.3389/fpubh.2024.1348236)
Supplement: Supplementary file 2 [file Data_Sheet_1.ZIP › Supplementary Materials/Time series data/69_angel_order.xls]

## Sheet: Sheet1
Unnamed: 0		R_HIP_ANGEL	R_KNEE_ANGEL	L_HIP_ANGEL	L_KNEE_ANGEL
0		146.736	137.049	116.343	86.1248
1		146.509	136.322	116.18	85.6905
2		147.277	136.955	117.471	87.0931
3		147.392	137.267	117.597	87.5763
4		147.735	137.395	117.863	88.0571
5		147.8	136.86	118.171	88.1294
6		147.452	136.028	117.996	87.7621
7		147.777	135.859	117.916	87.2877
8		147.655	135.933	117.865	87.2234
9		147.554	135.38	117.831	86.8244
10		146.644	135.338	117.218	86.5994
11		146.417	135.758	116.781	86.4275
12		145.819	134.779	116.513	86.0623
13		145.419	134.781	115.79	85.0415
14		141.896	132.556	113.201	84.6907
15		140.305	131.108	111.983	84.1397
16		138.68	130.494	110.604	84.1497
17		134.54	128.692	107.254	84.346
18		131.718	127.037	104.988	83.7041
19		127.031	124.04	100.768	80.6344
20		124.456	123.07	98.9453	80.8372
21		117.245	120.382	93.8757	81.5868
22		114.286	119.266	91.5142	81.4947
23		110.487	118.424	89.3439	82.6167
24		107.675	117.222	87.2979	83.7443
25		104.658	117.758	85.9508	87.3934
26		103.476	117.755	85.2055	88.1124
27		103.381	120.346	86.0978	92.0485
28		106.856	125.433	90.4767	97.4871
29		109.105	127.991	94.4017	101.854
30		112.336	131.838	98.0854	105.789
31		115.819	134.975	102.99	109.736
32		125.291	141.429	114.417	119.258
33		130.138	145.173	120.173	124.52
34		134.429	147.172	125.304	128.302
35		138.621	149.178	131.387	133.303
36		149.224	155.124	142.848	142.096
37		152.999	157.474	148.039	145.511
38		157.006	159.777	151.911	148.288
39		160.573	160.992	155.971	150.708
40		168.782	162.932	163.971	154.969
41		170.004	162.621	166.012	155.11
42		170.342	162.219	166.817	155.106
43		170.514	161.597	167.588	154.866
44		169.921	161.155	167.399	154.246
45		170.834	161.284	168.572	154.848
46		170.296	161.195	168.462	153.76
47		170.812	160.471	169.596	153.197
48		168.564	158.585	168.985	151.809
49		169.603	158.331	169.966	151.769
50		170.196	158.274	171.438	153.512
51		170.998	158.145	171.97	153.706
52		172.302	158.262	172.842	156.217
53		173.395	160.431	172.75	156.294
54		171.927	159.737	172.703	156.234
55		172.173	159.966	171.712	156.379
56		171.038	159.851	170.958	156.445
57		168.543	158.483	168.997	153.842
58		164.713	157.283	166.089	152.629
59		162.757	157.189	162.609	149.698
60		158.452	154.973	158.461	146.648
61		154.254	152.531	154.333	143.814
62		141.955	144.926	141.372	133.729
63		135.522	140.78	134.922	129.367
64		129.547	136.461	127.773	124.815
65		123.495	134.747	120.801	121.143
66		105.079	122.613	98.8606	105.744
67		100.565	120.431	92.7094	100.938
68		97.7349	116.579	90.7787	99.9439
69		94.0692	115.59	85.3882	95.4744
70		92.0313	113.576	83.8388	95.0407
71		90.2804	112.612	81.1415	92.6723
72		87.8475	109.005	78.5032	88.7967
73		88.3119	108.865	78.6158	87.8029
74		92.3049	108.845	82.7334	89.0815
75		91.989	107.106	81.9229	86.1106
76		98.8876	108.879	88.201	89.4764
77		98.1837	107.637	87.212	86.6146
78		101.928	107.067	89.0482	83.6555
79		106.496	108.319	92.9375	83.5083
80		108.874	108.289	95.9667	84.2987
81		113.223	110.82	99.2887	85.6915
82		114.557	110.797	100.687	85.4605
83		119.455	112.405	104.556	85.5322
84		121.946	113.585	106.803	86.4641
85		123.318	114.008	107.021	85.1278
86		126.081	115.485	109.069	86.3473
87		128.58	116.828	110.917	88.4261
88		128.156	115.385	109.504	85.1507
89		128.725	116.421	109.89	86.2595
90		129.731	118.505	110.746	88.7475
91		126.57	115.496	108.021	85.3008
92		125.474	115.696	107.129	85.9285
93		124.147	115.232	105.762	85.7172
94		119.026	113.533	102.863	87.1528
95		114.683	111.093	99.4663	86.3524
96		111.843	109.959	96.7762	85.3405
97		107.922	108.749	93.6108	83.8894
98		101.862	106.137	87.9105	82.1678
99		100.016	107.236	86.6534	82.7523
100		96.6509	105.446	83.7386	82.373
101		96.358	106.237	84.4913	85.0244
102		93.8898	107.983	83.3157	87.8571
103		95.181	110.95	84.7669	90.7132
104		95.0466	113.386	85.8398	93.975
105		97.7492	118.136	88.8457	97.4194
106		99.3562	120.209	90.4682	100.461
107		104.593	124.079	96.6042	105.458
108		105.759	125.751	97.8503	106.655
109		114.899	132.002	108.972	115.238
110		119.875	136.393	113.778	118.825
111		125.521	139.344	121.386	124.389
112		129.958	142.579	126.376	127.52
113		140	148.287	138.023	136.071
114		142.631	151.079	142.621	141.388
115		147.288	152.815	147.124	143.468
116		150.919	154.227	151.067	145.773
117		159.037	158.77	159.849	151.061
118		158.965	159.458	156.271	147.806
119		159.751	158.708	159.434	148.827
120		158.725	156.083	159.387	147.28
121		162.414	158.459	163.983	149.16
122		162.536	157.836	165.357	149.56
123		164.017	157.061	167.347	150.594
124		166.627	158.713	170.87	153.864
125		168.434	159.828	171.378	153.975
126		168.699	159.993	171.542	154.57
127		169.481	160.082	172.328	156.14
128		167.818	160.493	171.193	156.18
129		168.182	160.59	170.518	156.82
130		164.166	159.833	167.015	155.258
131		160.336	157.416	162.405	152.342
132		155.587	155.862	156.162	147.973
133		151.535	152.533	152	146.115
134		147.427	152.777	147.856	144.9
135		136.418	145.656	136.522	137.852
136		135.303	149.838	129.683	135.049
137		126.787	144.501	120.432	128.422
138		118.849	139.894	111.489	123.881
139		107.098	132.654	100.361	114.696
140		99.7033	127.005	93.4886	111.159
141		96.1528	123.809	90.3101	109.23
142		94.6006	124.298	87.8913	107.907
143		86.2317	116.801	78.4957	99.5433
144		84.7525	113.986	77.3763	99.6538
145		84.2782	112.681	75.4329	96.1593
146		81.1268	111.01	72.0522	92.5434
147		82.7204	111.534	74.6418	94.3205
148		83.5732	110.96	74.9881	93.1512
149		84.5462	110.317	75.7356	92.8828
150		86.9117	111.999	75.3619	87.4378
151		89.1241	108.43	80.2058	90.8648
152		92.7916	108.613	81.9237	88.2001
153		94.5357	110.714	82.0046	86.0226
154		98.5446	108.912	85.8398	86.6022
155		103.119	106.545	90.7511	84.3004
156		108.238	107.352	95.0164	83.0072
157		110.992	108.497	96.8754	82.5248
158		111.686	108.107	97.0553	81.4526
159		114.768	110.704	99.5083	82.4406
160		116.381	110.611	100.821	81.5767
161		120.205	114.747	102.536	85.012
162		121.983	115.585	103.735	85.5782
163		122.817	115.876	104.061	84.7687
164		123.145	116.12	103.718	85.495
165		123.148	115.276	103.625	84.2547
166		122.338	112.457	104.705	83.4808
167		121.963	113.642	104.677	85.3471
168		120.319	112.518	103.216	85.4928
169		119.678	112.845	102.392	84.1218
170		118.973	112.456	101.938	84.8634
171		114.353	110.774	97.4618	82.9107
172		113.072	110.309	96.9702	84.0436
173		111.036	110.053	95.9948	85.0963
174		107.315	108.179	92.4893	83.9786
175		101.407	106.48	88.2119	84.0041
176		98.9407	106.288	85.4629	83.4517
177		95.6484	105.42	82.8281	83.6492
178		92.8131	105.208	80.5842	83.7249
179		89.8469	106.044	78.9487	86.6299
180		87.7123	106.039	77.5504	87.496
181		86.9576	107.739	77.3385	90.3128
182		87.16	110.478	76.7199	91.1142
183		87.4166	112.002	78.1852	93.8624
184		88.827	113.092	79.7829	95.3477
185		92.2244	117.885	83.3008	99.4051
186		98.015	121.426	90.7326	105.336
187		102.808	127.402	95.8631	110.863
188		106.22	129.571	99.7216	113.564
189		111.321	132.548	105.772	117.809
190		121.538	140.309	117.34	127.17
191		125.548	143.495	121.276	130.555
192		131.265	146.723	127.421	135.404
193		137.278	150.102	133.722	139.644
194		147.795	155.053	144.237	146.428
195		149.492	155.217	146.274	148.068
196		155.527	157.157	153.844	151.27
197		159.564	158.583	158.009	153.028
198		162.217	160.655	160.141	153.76
199		164.771	160.381	162.586	155.046
200		164.368	157.746	165.089	154.79
201		166.521	159.999	164.475	154.603
202		167.026	155.898	169.532	156.075
203		171.959	161.223	170.297	156.182
204		170.814	158.811	172.792	158.504
205		172.098	159.095	172.282	156.454
206		172.963	160.007	173.829	158.687
207		173.973	161.09	173.209	157.164
208		170.192	160.891	167.495	155.142
209		174.014	162.272	172.555	158.366
210		170.4	163.066	166.85	157.685
211		173.356	162.417	170.914	157.406
212		169.862	160.939	168.142	157.863
213		170.133	161.916	166.954	156.801
214		165.462	160.3	164.79	156.266
215		163.768	158.935	163.435	155.638
216		156.368	155.909	156.521	151.028
217		152.498	153.979	153.729	149.879
218		145.986	149.465	147.332	144.826
219		140.857	149.765	140.984	142.079
220		121.939	139.255	120.962	130.672
221		117.251	137.11	115.868	127.716
222		111.581	133.173	109.915	123.314
223		104.298	130.139	100.554	118.172
224		103.425	129.954	97.2246	114.576
225		97.4714	125.646	91.2293	109.662
226		96.5169	124.073	91.2468	109.861
227		90.2493	120.715	82.447	102.802
228		88.4145	117.307	80.8466	100.744
229		90.5109	120.582	82.8198	103.178
230		83.8571	114.05	74.7121	94.2373
231		86.4244	114.546	78.7978	96.2215
232		82.2487	108.884	72.6706	88.8158
233		85.7328	110.616	77.6889	91.557
234		90.1845	109.556	80.809	89.5314
235		91.036	108.231	82.1397	88.525
236		96.6042	107.993	85.6205	86.5021
237		98.8734	108.906	86.4797	84.5901
238		104.542	110.937	91.1405	86.244
239		105.898	110.867	92.6203	86.1318
240		105.442	109.323	92.4791	84.5412
241		110.597	111.053	96.4571	85.4069
242		109.401	106.812	96.6779	83.1405
243		113.151	107.875	99.3968	83.312
244		114.58	109.765	100.943	85.5183
245		116.802	111.694	102.043	85.939
246		114.952	110.511	100.334	84.7682
247		116.256	111.141	101.264	85.6851
248		112.546	109.522	98.5551	85.5052
249		112.541	110.12	99.3043	87.4531
250		110.118	108.697	97.1614	86.299
251		106.533	106.589	93.2266	84.2198
252		104.403	107.763	91.9938	86.5386
253		100.888	106.884	89.6972	86.6256
254		100.263	107.611	89.4401	88.3365
255		97.2867	107.275	87.3387	88.7696
256		95.783	109.666	87.5926	92.6192
257		92.1669	109.1	84.6482	91.852
258		92.1502	114.028	86.0643	99.4473
259		90.4346	115.237	83.8671	99.1592
260		93.868	119.123	88.4107	104.482
261		94.0694	120.148	88.2932	104.066
262		95.3735	121.44	88.5478	104.89
263		102.76	128.59	97.044	112.334
264		104.197	128.415	97.6403	112.014
265		110.729	133.633	106.07	119.957
266		111.222	134.15	106.041	119.03
267		122.292	141.259	118.647	128.102
268		125.33	141.208	121.777	128.976
269		132.942	146.503	128.871	134.022
270		139.613	150.615	136.437	139.943
271		150.887	155.198	148.606	146.179
272		152.919	156.269	150.198	145.463
273		156.901	159.735	153.181	148.83
274		160.002	160.451	158.439	149.44
275		162.168	161.606	161.184	150.785
276		163.759	161.925	163.543	151.427
277		164.063	161.15	164.588	150.657
278		166.169	162.162	169.005	152.923
279		167.223	163.834	170.413	153.21
280		164.885	162.677	170.235	152.112
281		166.33	164.141	172.432	155.799
282		163.589	162.05	170.491	153.505
283		162.709	160.715	171.147	155.015
284		160.169	159.672	167.402	152.112
285		155.9	157.444	162.613	149.457
286		159.866	161.409	163.134	150.173
287		160.475	162.529	166.407	153.048
288		158.717	162.856	162.23	153.463
289		161.782	161.699	167.235	155.273
290		160.424	163.514	163.361	153.678
291		160.388	161.24	164.494	154.198
292		158.176	160.641	162.298	153.068
293		160.622	161.326	159.832	148.827
294		154.651	157.546	155.807	148.569
295		151.698	155.465	151.179	146.116
296		148.732	152.737	147.284	143.477
297		137.929	146.461	136.221	136.018
298		134.379	145.545	132.966	135.481
299		133.307	144.008	130.313	132.303
300		122.766	139.173	118.744	124.568
301		118.966	136.94	114.132	121.747
302		114.367	133.816	109.149	119.035
303		109.494	130.951	104.436	116.572
304		107.716	131.309	100.965	113.111
305		105.573	128.031	98.9934	112.13
306		108.885	132.282	97.8391	109.769
307		104.573	128.761	93.709	106.458
308		95.1925	119.587	84.2128	100.304
309		96.169	121.942	83.8396	99.0634
310		92.1965	115.705	80.6776	95.7239
311		94.2976	114.296	83.1212	95.8648
312		97.494	117.069	85.4756	97.5693
313		94.1887	113.001	82.1629	90.8653
314		97.4592	113.65	85.3801	91.6856
315		100.735	114.087	86.0329	88.6549
316		103.477	113.607	89.5846	89.585
317		105.411	111.69	90.2127	86.3342
318		111.941	111.74	94.7854	84.5656
319		114.324	113.353	96.0972	84.5059
320		117.18	116.553	97.3224	85.0293
321		119.66	118.541	98.4504	85.8175
322		124.077	122.47	101.49	88.6928
323		121.244	117.19	100.221	85.7996
324		123.341	122.111	101.283	89.0153
325		119.449	114.98	100.074	85.8173
326		119.372	118.107	98.2453	86.0312
327		117.873	114.762	99.104	86.8141
328		113.774	113.095	95.9375	85.7519
329		110.964	111.96	94.4217	86.695
330		106.608	109.958	91.2296	86.0743
331		105.032	110.091	90.9246	88.9092
332		105.8	113.307	91.1219	90.2457
333		98.4735	110.088	85.6781	90.4006
334		100.302	115.43	88.2564	94.4214
335		97.2544	115.31	88.0974	98.3555
336		96.7133	117.618	87.5384	100.226
337		97.7253	119.442	89.712	103.084
338		98.1173	122.182	90.6091	105.1
339		98.1489	121.509	89.5203	103.029
340		103.591	128.346	95.6818	109.073
341		104.881	127.808	97.2392	109.425
342		110.5	132.315	103.627	115.471
343		113.778	134.279	108.031	117.715
344		128.311	144.927	120.986	128.198
345		129.593	145.931	122.722	129.095
346		134.046	147.319	125.933	129.825
347		139.955	150.657	132.945	133.951
348		151.973	156.73	146.813	142.604
349		153.953	156.041	150.985	144.397
350		154.151	157.603	150.477	144.469
351		159.297	157.553	158.206	147.362
352		159.644	157.41	158.865	146.447
353		162.42	158.303	163.967	148.52
354		162.529	156.726	164.865	148.386
355		164.887	157.769	169.056	149.711
356		164.357	156.067	170.502	149.703
357		167.807	160.347	168.807	149.419
358		165.926	160.766	170.434	151.442
359		163.407	155.753	169.358	149.417
360		163.849	157.027	170.085	150.007
361		160.667	154.114	164.413	146.688
362		159.612	157.125	158.394	144.281
363		164.121	158.881	162.394	146.788
364		159.47	155.458	160.624	147.62
365		159.08	155.554	160.482	148.261
366		162.973	157.598	161.295	149.806
367		160.931	157.029	158.974	149.126
368		158.398	155.497	155.004	145.079
369		155.185	155.134	152.649	145.755
370		143.383	147.676	141.095	137.207
371		140.338	147.462	138.051	137.404
372		137.26	151.487	130.341	133.599
373		132.681	147.1	126.134	130.652
374		119.276	139.185	112.342	122.402
375		117.574	139.731	108.897	120.452
376		107.572	132.881	100.71	115.42
377		103.912	131.417	95.3577	111.371
378		94.5087	123.131	84.8355	103.187
379		95.5926	125.553	83.1351	100.519
380		92.7511	122.726	79.7959	98.1971
381		91.4588	122.525	77.7312	96.632
382		88.9322	118.032	78.2199	98.1577
383		93.3166	125.956	77.0492	98.1766
384		92.5026	124.922	75.4341	95.0735
385		85.9577	113.22	72.1115	90.0044
386		85.9754	111.623	72.2946	89.3099
387		88.3178	109.236	73.6579	85.9883
388		93.5444	115.271	74.9153	86.542
389		92.2528	109.056	76.9517	84.5225
390		93.1971	108.199	77.7999	83.4892
391		95.9179	108.053	80.211	83.9343
392		99.9492	109.489	82.9119	81.91
393		102.672	109.762	84.7924	81.1704
394		104.904	111.489	84.1159	79.6831
395		106.067	110.636	85.9125	79.2535
396		110.679	111.093	90.1342	78.4037
397		110.938	110.082	91.4893	78.3001
398		112.321	110.06	93.3491	79.1912
399		113.75	109.956	94.0203	77.9682
