# Supplementary material for: Exploring the potential of the sit-to-stand test for self-assessment of physical condition in advanced knee osteoarthritis patients using computer vision
Source: Front Public Health. 2024 Feb 7;12:1348236. doi: 10.3389/fpubh.2024.1348236 (PMC10880867; doi:10.3389/fpubh.2024.1348236)
Supplement: Supplementary file 2 [file Data_Sheet_1.ZIP › Supplementary Materials/Time series data/70_angel_order.xls]

## Sheet: Sheet1
Unnamed: 0		R_HIP_ANGEL	R_KNEE_ANGEL	L_HIP_ANGEL	L_KNEE_ANGEL
0		120.947	131.873	120.6	110.012
1		122.88	133.552	121.605	111.213
2		118.951	130.287	119.184	109.251
3		118.577	129.795	119.336	111.066
4		118.55	130.464	117.344	109.734
5		115.479	127.22	116.529	109.076
6		112.466	125.249	114.682	107.811
7		113.679	127.158	113.978	109.552
8		109.348	125.382	108.661	108.237
9		103.323	120.902	105.296	105.962
10		104.631	123.581	105.454	108.789
11		104.173	123.671	102.896	106.662
12		99.4364	119.683	100.137	104.622
13		101.973	122.59	101.445	106.319
14		96.4608	118.222	95.497	102.651
15		99.4135	119.953	97.2056	104.049
16		97.8633	119.263	94.8444	102.78
17		99.814	120.455	97.0591	104.196
18		103.07	121.76	99.5766	105.278
19		105.452	123.11	101.36	106.335
20		108.752	124.271	104.749	107.912
21		116.758	128.249	112.349	112.327
22		122.121	131.131	117.74	115.601
23		125.893	133.127	121.549	117.867
24		131.289	136.474	126.799	121.579
25		136.858	139.775	132.873	125.317
26		141.554	141.466	138.15	129.032
27		146.615	144.384	143.251	131.475
28		154.963	147.45	152.88	136.672
29		157.737	148.55	156.46	139.325
30		160.068	149.042	159.308	140.513
31		162.008	149.53	161.4	141.662
32		163.209	150.073	162.648	142.248
33		163.455	150.058	163.368	142.481
34		163.774	149.749	164.121	143.439
35		163.003	149.48	162.446	141.481
36		160.341	148.689	159.703	140.882
37		159.049	148.763	158.019	140.027
38		157.737	148.342	156.477	139.871
39		156.898	148.882	154.848	139.113
40		155.022	148.332	152.394	138.292
41		152.453	147.832	148.359	135.97
42		151.361	147.795	146.074	134.721
43		149.219	146.135	144.926	135
44		145.474	144.906	140.214	132.561
45		142.863	142.329	137.878	131.694
46		139.719	140.869	135.202	130.404
47		137.018	140.728	131.304	128.937
48		132.127	136.836	126.775	128.036
49		129.138	135.667	122.158	124.53
50		126.683	133.804	119.245	122.078
51		123.766	133.058	115.999	120.808
52		121.045	132.15	113.194	119.76
53		118.17	130.45	109.307	117.449
54		115.668	129.182	107.181	115.493
55		110.515	127.688	101.838	112.607
56		108.166	126.697	98.7762	111.727
57		105.413	124.397	95.2589	108.449
58		101.542	122.578	92.0252	105.532
59		100.047	122.494	90.7788	106.518
60		98.7259	120.431	89.6126	105.192
61		94.936	117.115	86.695	102.348
62		94.7004	118.287	88.1259	104.051
63		91.5337	116.125	84.9863	101.175
64		89.5743	114.469	83.4406	100.745
65		88.6191	114.553	82.8362	99.6562
66		87.1986	113.553	81.9683	100.335
67		86.4993	112.349	81.1538	99.5779
68		86.2673	112.908	81.4219	98.643
69		88.9922	113.974	83.9674	100.855
70		87.2923	112.176	82.5917	98.7639
71		87.0538	110.422	83.4421	98.4103
72		90.1102	112.217	84.9889	99.0457
73		92.0956	112.104	86.8431	97.7439
74		93.3224	112.738	88.9825	98.8631
75		94.7935	111.041	92.2155	98.8299
76		95.8596	110.777	94.1129	99.2953
77		95.4776	110.5	93.978	98.7504
78		95.2232	108.641	94.8414	98.6502
79		96.706	110.375	96.1475	99.8571
80		95.7749	108.073	95.4266	98.5758
81		95.0876	106.779	95.1309	97.5856
82		95.5816	108.131	95.3037	97.8105
83		95.9141	108.253	95.7166	98.0197
84		95.7789	108.301	95.4789	98.2061
85		96.4286	109.101	96.2782	99.4617
86		97.6415	110.463	97.7535	101.878
87		96.2265	110.411	96.1202	100.651
88		98.9997	113.503	98.1771	102.811
89		98.8389	114.59	97.2996	104.405
90		99.4802	114.234	97.9896	105.884
91		99.0371	115.244	96.8518	106.137
92		102.327	116.57	99.1002	106.966
93		103.05	118.048	99.2532	107.244
94		107.024	121.788	103.579	110.453
95		113.681	124.891	110.121	113.43
96		121.431	132.284	117.403	119.584
97		125.531	134.225	121.554	122.858
98		132.647	139.145	128.971	128.169
99		135.722	139.358	131.909	130.108
100		141.073	143.135	137.216	133.892
101		145.619	146.025	141.834	137.452
102		150.788	151.137	145.779	140.453
103		154.417	152.545	148.899	142.382
104		155.504	153.719	150.515	143.43
105		157.085	154.706	151.719	143.454
106		157.945	154.516	152.726	144.609
107		158.754	154.591	153.762	145.315
108		158.775	154.968	153.428	144.543
109		158.99	155.278	153.083	143.827
110		157.681	154.195	151.902	143.245
111		158.186	155.361	150.702	142.367
112		158.932	155.086	154.696	143.99
113		154.199	151.966	147.435	140.161
114		155.165	151.672	150.864	141.06
115		148.618	148.722	141.929	136.828
116		145.196	144.768	139.989	134.822
117		137.902	140.992	130.374	129.713
118		137.853	139.304	132.744	130.209
119		134.378	137.64	128.801	127.665
120		123.393	131.589	118.818	123.336
121		118.466	128.577	114.113	120.836
122		110.533	125.168	104.585	116.477
123		106.926	122.807	101.299	114.931
124		104.346	121.755	98.5667	112.211
125		104	122.046	99.1088	114.226
126		100.234	120.809	95.072	111.396
127		96.5458	116.913	91.1379	107.539
128		98.2893	120.402	93.8305	111.265
129		90.5073	115.024	87.4478	107.422
130		92.4788	116.883	89.7487	111.603
131		90.1447	116.199	88.0863	109.503
132		88.5499	114.244	86.163	107.611
133		90.1383	114.755	87.6192	109.652
134		89.7033	114.732	87.2088	107.838
135		89.7466	113.911	87.6138	107.738
136		89.8295	113.541	87.9705	108.329
137		90.5454	114.324	89.0107	109.381
138		91.2323	115.556	89.9233	110.295
139		93.5867	117.132	92.7261	111.631
140		91.4046	115.794	91.7674	110.478
141		95.962	118.25	94.6907	112.454
142		95.2397	118.63	93.3218	111.514
143		95.0601	116.656	93.5911	110.338
144		95.5112	115.864	93.8036	108.664
145		95.4057	117.573	93.8159	110.368
146		96.3728	117.393	93.8352	110.299
147		97.1639	118.508	95.1923	111.487
148		95.2002	117.681	92.544	110.332
149		92.4152	117.568	90.114	111.682
150		92.6707	117.486	90.0828	110.348
151		91.4091	117.924	88.7276	109.475
152		89.6906	116.433	88.2174	110
153		89.8543	116.736	87.725	109.851
154		90.685	117.891	88.3589	110.599
155		91.434	119.108	88.3499	110.594
156		91.2578	117.827	88.1069	110.18
157		93.3347	119.937	90.1377	112.269
158		95.5422	121.422	92.2381	114.179
159		94.1806	118.899	89.0614	109.29
160		102.731	125.275	100.092	119.115
161		104.836	127.067	101.932	118.819
162		111.149	130.793	107.498	120.194
163		115.495	131.493	109.34	120.205
164		121.161	135.01	116.462	122.96
165		124.675	135.067	118.545	123.496
166		130.043	139.657	123.502	126.611
167		135.117	143.289	128.649	129.999
168		142.969	147.481	139.849	136.228
169		147.297	149.042	144.098	137.996
170		153.206	150.964	148.767	141.381
171		154.736	151.278	149.774	141.635
172		158.906	153.931	155.746	144.699
173		162.369	154.518	159.454	146.614
174		162.64	153.138	158.924	143.869
175		161.745	152.736	157.336	141.057
176		163.258	150.86	159.21	142.103
177		165.23	153.635	161.003	144.383
178		163.918	151.162	159.595	143.726
179		163.453	152.114	158.796	143.711
180		162.589	153.968	157.774	145.272
181		163.614	155.154	160.591	146.688
182		161.438	154.284	158.506	145.761
183		155.827	153.047	153.176	144.383
184		152.491	152.034	149.746	142.526
185		149.533	150.168	146.575	141.078
186		145.127	148.493	142.379	139.406
187		142.167	146.876	137.943	136.126
188		138.663	144.642	134.887	135.22
189		133.984	141.492	126.818	130.375
190		128.088	138.55	119.761	126.976
191		125.34	136.813	115.58	123.52
192		122.521	134.653	113.957	121.819
193		119.074	133.054	110.32	120.552
194		114.853	130.354	105.4	117.243
195		112.074	128.79	103.88	117.059
196		108.953	126.832	102.936	117.33
197		103.267	122.774	97.6027	114.973
198		100.403	122.069	89.7292	110.173
199		98.8334	120.477	92.5156	111.099
200		98.1789	120.283	88.6815	108.898
201		98.1801	120.197	92.7406	111.272
202		94.5942	117.886	89.2066	109.459
203		95.7383	119.012	91.4044	110.83
204		91.3836	115.683	89.4281	110.988
205		92.3256	118.367	89.6958	112.533
206		88.9495	114.209	86.6335	107.39
207		91.7347	116.666	90.0053	110.125
208		92.7102	119.087	89.6576	111.108
209		92.3396	118.709	90.2643	110.181
210		93.3724	118.727	90.9628	111.094
211		94.7265	118.286	93.2596	110.384
212		95.5702	118.328	94.3984	111.169
213		96.6692	119.13	94.5255	111.925
214		98.7798	119.562	97.589	112.684
215		101.112	120.962	99.4359	113.507
216		101.248	121.134	99.8942	114.21
217		103.159	122.635	101.849	113.422
218		103.175	121.883	101.576	113.756
219		103.226	122.175	102.403	113.863
220		104.624	123.569	103.701	114.758
221		103.541	123.053	102.645	114.307
222		104.235	122.87	103.843	114.109
223		102.921	124.12	97.7576	109.21
224		100.321	120.905	101.142	113.323
225		99.2507	120.149	99.8634	112.094
226		98.4164	119.824	99.0387	112.085
227		98.4744	119.756	99.0628	111.999
228		96.3139	118.39	97.786	111.77
229		94.8397	117.601	95.752	110.721
230		95.0813	119.868	92.0205	108.907
231		93.4559	117.219	93.3524	109.743
232		91.8077	116.529	91.2752	107.827
233		92.3454	118.106	90.2486	107.453
234		92.3198	117.84	89.1793	106.261
235		93.5665	119.216	90.2153	107.3
236		94.0716	119.972	92.0167	109.193
237		96.1956	121.197	92.6364	107.857
238		98.7392	121.616	96.3156	110.924
239		99.8121	121.138	97.3242	110.321
240		100.437	121.385	96.3658	109.548
241		104.257	123.388	99.9302	112.26
242		105.529	124.326	101.374	112.902
243		107.548	126.085	103.304	114.157
244		116.733	132.924	112.532	120.568
245		121.027	135.538	116.752	122.922
246		125.668	137.959	121.458	125.53
247		129.819	140.909	125.323	127.692
248		133.671	143.139	128.622	129.274
249		137.95	145.707	132.721	131.697
250		141.745	147.44	136.58	133.489
251		149.548	150.487	145.567	137.818
252		151.65	150.812	146.827	138.28
253		154.657	152.205	150.069	140.438
254		158.671	153.161	155.992	142.862
255		160.261	153.17	157.5	143.181
256		162.426	154.375	159.177	143.877
257		164.285	154.441	161.27	145.004
258		167.493	155.377	164.717	147.396
259		167.971	155.808	166.358	149.034
260		171.757	156.786	171.704	150.914
261		169.504	157.565	167.57	151.774
262		171.279	157.035	168.601	150.36
263		172.407	157.056	171.273	151.241
264		173.476	156.605	173.169	151.864
265		172.848	155.686	172.951	151.537
266		172.324	155.579	172.678	152.184
267		172.254	155.158	172.806	151.403
268		171.221	154.552	172.265	151.625
269		170.108	154.28	171.634	152.117
270		168.793	153.347	170.707	151.636
271		167.116	153.288	167.952	149.922
272		165.536	152.418	166.483	149.65
273		163.123	152.267	163.681	148.923
274		161.426	151.107	161.672	147.253
275		158.963	150.846	159.091	146.582
276		153.037	149.928	148.81	141.402
277		153.675	150.365	153.285	144.777
278		144.589	146.97	139.245	135.858
279		143.26	147.227	140.844	137.819
280		140.257	145.704	137.62	136.143
281		137.42	144.408	135.007	135.048
282		135.22	143.981	132.2	133.832
283		132.093	142.146	128.697	131.32
284		129.903	141.451	126.078	129.539
285		124.537	139.186	119.366	126.398
286		120.8	136.535	115.988	123.938
287		118.343	135.566	112.585	122.146
288		111.672	131.853	105.13	117.626
289		110.259	129.968	103.315	116.004
290		106.319	127.715	100.031	114.158
291		105.147	125.727	99.5658	113.707
292		99.8262	122.058	95.737	110.558
293		98.1435	121.806	93.1705	108.489
294		98.3317	121.175	94.8101	111.063
295		92.6589	117.197	90.4998	106.703
296		91.2734	115.551	87.9706	104.565
297		92.078	115.607	89.042	105.261
298		89.4232	113.303	88.1337	102.912
299		90.6519	113.39	89.2567	103.558
300		88.0573	111.635	88.4314	101.947
301		91.5484	113.557	91.2262	103.602
302		92.9321	114.001	92.8992	104.908
303		89.5804	109.532	92.4893	101.687
304		92.6231	111.484	90.9088	98.9347
305		91.266	107.851	92.6037	96.2066
306		95.5243	109.206	95.4358	96.4597
307		97.2944	110.96	96.2866	98.1884
308		90.9464	103.683	96.5319	95.2022
309		94.8907	106.173	97.3573	93.6499
310		96.7478	107.459	97.4533	94.5108
311		94.3615	105.112	100.523	96.9475
312		100.18	108.913	101.65	96.4356
313		98.2223	106.393	101.372	94.1796
314		98.6426	106.649	101.293	94.2221
315		100.981	109.587	101.15	96.0786
316		97.355	106.45	100.478	95.5716
317		100.952	111.505	100.585	96.744
318		95.6511	109.994	97.591	97.6002
319		99.0255	112.485	98.3634	99.4239
320		95.2905	111.501	96.809	99.7461
321		94.6119	110.654	94.7076	99.4173
322		100.016	116.826	98.5631	104.309
323		95.7888	113.522	95.5358	101.582
324		98.9868	117.536	98.8653	106.333
325		98.1579	116.014	98.2949	106.282
326		106.247	123.424	106.391	112.56
327		107.761	123.566	107.127	112.523
328		108.948	124.178	108.479	113.957
329		112.936	125.83	111.995	115.712
330		116.657	129.57	113.933	117.535
331		117.398	129.101	114.893	117.82
332		128.057	138.775	124.962	125.831
333		132.264	141.622	128.994	128.224
334		140.197	147.102	136.779	133.26
335		144.74	149.826	139.879	135.28
336		149.503	151.15	145.843	137.743
337		154.194	152.593	150.275	140.195
338		156.188	154.176	152.271	142.586
339		161.918	154.659	158.963	144.959
340		163.04	155.03	160.453	145.156
341		164.999	154.477	162.9	146.566
342		166.359	154.605	165.827	148.894
343		166.924	154.918	165.849	147.909
344		168.914	155.72	168.037	150.228
345		168.501	154.837	168.705	149.518
346		169.003	156.006	168.769	150.004
347		169.738	156.068	169.164	150.581
348		169.455	154.778	168.698	149.122
349		168.739	153.745	169.002	149.673
350		168.144	153.682	169.078	151.368
351		168.505	152.215	168.561	149.996
352		166.987	154.482	166.9	151.103
353		165.372	153.541	164.433	148.795
354		163.141	152.409	161.533	146.863
355		160.339	152.259	158.247	146.086
356		157.288	151.201	155.053	144.474
357		153.704	150.576	151.625	143.84
358		149.173	149.002	147.08	140.973
359		142.285	146.557	139.432	136.974
360		138.215	144.371	135.723	135.098
361		134.212	142.524	131.701	132.711
362		131.249	141.371	128.095	130.49
363		127.572	139.201	124.519	128.31
364		124.567	137.794	121.257	126.34
365		120.879	135.455	118.401	125.381
366		114.78	132.534	111.572	121.022
367		112.609	131.12	108.669	118.217
368		109.051	128.87	105.823	116.861
369		106.702	127.415	103.212	114.88
370		104.211	126.198	100.148	112.832
371		101.876	125.212	97.4459	111.262
372		96.9069	120.542	93.4297	107.493
373		94.7291	119.036	91.2994	105.775
374		93.4329	118.25	90.1707	104.153
375		91.4842	114.854	89.3666	102.648
376		88.4527	113.345	86.2633	99.7564
377		88.2591	112.872	85.826	98.3034
378		85.1114	109.422	83.4933	96.1049
379		86.9174	107.802	86.4605	95.8367
380		85.7752	106.672	85.7472	94.1116
381		86.9355	106.163	87.5194	94.4242
382		89.1809	105.29	89.7616	93.4211
383		89.9956	103.36	92.0258	94.0733
384		90.7437	101.254	92.2576	90.2852
385		92.7322	101.061	92.9931	87.956
386		94.8594	99.2521	94.5094	84.5818
387		96.9937	99.3575	96.7916	85.2606
388		96.6787	98.6029	96.8714	84.0582
389		98.0094	98.6545	97.3479	83.0207
390		99.4766	98.8474	98.7025	82.8781
391		100.52	99.4356	101.127	84.6456
392		100.577	98.3788	100.228	82.5137
393		101.691	99.1686	100.719	81.8417
394		102.795	98.9378	100.246	80.0423
395		106.101	102.047	99.8526	80.2518
396		106.935	103.711	100.966	82.7237
397		105.294	101.392	99.4679	80.3138
398		105.464	99.5142	103.235	81.0845
399		107.677	102.511	101.536	81.4545
