# Supplementary material for: Exploring the potential of the sit-to-stand test for self-assessment of physical condition in advanced knee osteoarthritis patients using computer vision
Source: Front Public Health. 2024 Feb 7;12:1348236. doi: 10.3389/fpubh.2024.1348236 (PMC10880867; doi:10.3389/fpubh.2024.1348236)
Supplement: Supplementary file 2 [file Data_Sheet_1.ZIP › Supplementary Materials/Time series data/71_angel_order.xls]

## Sheet: Sheet1
Unnamed: 0		R_HIP_ANGEL	R_KNEE_ANGEL	L_HIP_ANGEL	L_KNEE_ANGEL
0		125.915	106.541	112.394	92.0664
1		124.635	106.231	112.087	93.6104
2		118.911	104.522	106.83	91.4217
3		117.3	103.846	105.122	90.6791
4		111.698	101.972	102.18	91.2232
5		110.388	101.441	100.31	90.0405
6		103.259	99.8419	94.621	90.0786
7		99.5077	98.1293	92.0025	90.1517
8		96.418	99.6048	89.2559	93.9811
9		93.7358	99.919	84.9805	92.752
10		90.7151	99.7588	83.1283	93.6303
11		90.8273	100.356	81.9789	93.7169
12		89.9611	100.072	82.527	94.8499
13		89.8018	101.696	82.3678	95.7112
14		89.9382	102.407	83.0388	96.5716
15		91.438	103.977	84.1218	96.7863
16		99.8855	110.306	93.9024	104.212
17		104.059	113.021	99.073	108.286
18		108.957	115.809	104.745	111.379
19		118.899	122.531	115.729	118.089
20		128.525	128.403	127.914	124.228
21		141.548	137.012	140.634	130.633
22		145.263	139.893	145.133	133.875
23		149.997	143.029	149.266	137.135
24		156.136	149.181	157.895	145.363
25		153.951	147.986	156.422	142.199
26		150.588	144.617	155.514	141.613
27		146.135	139.143	152.75	139.978
28		143.152	136.735	148.586	135.899
29		144.089	138.83	149.414	136.836
30		139.118	133.077	143.793	132.949
31		137.729	131.401	143.041	132.588
32		134.078	129.436	139.372	131.787
33		142.673	137.458	146.929	138.491
34		141.394	136.903	147.358	138.502
35		146.904	141.621	150.101	139.781
36		142.883	138.941	149.843	140.616
37		144.561	140.995	151.789	140.304
38		145.287	140.675	153.188	140.868
39		150.93	146.635	157.857	145.129
40		152.802	150.067	158.133	145.533
41		153.931	149.239	158.112	145.472
42		154.256	151.772	158.599	146.155
43		153.148	150.742	157.844	145.769
44		152.543	150.281	156.116	145.406
45		151.842	149.665	153.195	142.846
46		149.741	147.35	152.514	142.7
47		143.554	140.246	142.831	135.049
48		142.915	139.364	141.536	133.814
49		140.777	137.525	139.111	131.713
50		135.49	132.239	133.498	126.525
51		128.536	126.125	126.53	120.588
52		121.374	120.019	118.613	114.999
53		118.458	117.934	115.155	112.37
54		115.637	116.284	111.677	110.016
55		104.974	109.746	96.9765	102.363
56		100.74	105.474	91.042	97.5957
57		99.1393	104.867	89.1079	97.4058
58		94.8977	101.221	82.4482	92.4229
59		93.4014	100.129	79.7349	90.5416
60		93.2062	101.542	79.3866	91.1499
61		90.3058	99.9011	75.1838	87.9826
62		88.4631	97.9668	72.1482	85.7311
63		86.5843	98.0672	68.6234	83.9734
64		85.9806	98.0159	66.5617	83.049
65		84.0772	98.8147	65.1419	83.1992
66		84.3901	98.8327	65.2863	84.18
67		82.1402	97.2078	62.8198	82.2053
68		84.5436	100.249	65.0253	84.0993
69		86.3462	104.148	65.1023	83.6797
70		83.2983	98.3211	65.0178	82.8874
71		81.7407	96.8429	63.9114	80.5643
72		83.798	97.8847	65.7487	81.7928
73		84.033	96.9322	65.9969	80.4864
74		85.6436	99.6664	66.7247	80.6533
75		86.4279	99.8583	68.4915	82.0949
76		89.1335	101.915	71.016	82.2967
77		88.2762	100.037	71.1258	81.514
78		97.5946	102.514	80.5268	82.3947
79		98.6316	100.475	82.0512	82.1384
80		101.206	102.961	83.3081	81.7916
81		106.567	105.69	87.7147	82.7382
82		106.958	102.272	89.6191	82.4548
83		112.03	106.411	92.774	84.0041
84		110.525	103.074	93.59	84.7691
85		114.393	106.263	94.2069	82.8561
86		119.026	108.229	99.8186	85.6064
87		122.325	111.631	101.523	86.0327
88		122.158	110.543	100.939	85.0525
89		122.985	111.769	102.693	85.5082
90		122.161	111.795	102.073	84.8308
91		121.736	112.594	102.2	86.3272
92		122.305	114.071	101.334	86.3088
93		119.734	116.289	97.5499	89.2921
94		118.801	115.796	95.8196	89.0127
95		117.559	114.958	94.6476	87.7712
96		117.609	110.621	96.2385	86.7933
97		113.236	110.353	89.6464	84.8468
98		111.105	112.381	88.3127	86.7776
99		108.655	106.067	90.5846	85.384
100		104.352	105.983	85.4549	83.654
101		102.647	104.612	83.4847	82.9552
102		100.516	104.413	82.2678	85.5909
103		101.931	108.872	86.4771	90.7386
104		107.133	114.775	90.9636	97.021
105		103.836	111.523	90.3792	97.9094
106		109.817	116.505	94.3213	99.895
107		114.799	119.34	102.636	108.063
108		120.7	125.978	106.923	109.474
109		125.272	128.204	115.184	116.793
110		142.164	143.476	133.231	127.983
111		145.116	146.526	136.459	130.931
112		145.661	145.917	140.519	135.111
113		149.283	149.184	145.669	138.417
114		151.777	150.793	148.368	141.077
115		153.929	152.191	151.354	143.139
116		154.328	152.707	151.509	142.513
117		156.172	153.239	151.907	142.035
118		157.169	154.452	152.193	141.652
119		156.591	154.395	152.77	142.708
120		156.467	154.769	152.216	143.13
121		154.03	153.167	150.612	143.161
122		153.479	153.432	150.805	143.494
123		153.746	154.335	150.44	143.502
124		153.424	154.224	151.34	144.639
125		152.966	153.196	150.38	143.379
126		153.779	154.967	150.216	143.089
127		151.471	152.085	147.685	141.288
128		151.163	152.149	147.298	141.397
129		149.279	149.901	145.354	139.295
130		149.738	151.627	143.774	139.596
131		147.516	150.782	140.115	137.323
132		145.244	149.946	138.064	136.174
133		137.673	144.759	131.559	132.519
134		132.919	141.413	127.272	129.039
135		124.287	134.276	118.679	122.907
136		121.137	131.936	114.461	119.981
137		117.999	129.636	111.597	118.129
138		110.956	122.618	102.803	111.068
139		109.137	120.155	99.3381	107.894
140		104.979	115.663	93.5085	103.435
141		96.781	106.092	81.7235	91.9701
142		95.2428	104.335	79.0368	89.1781
143		93.1609	101.626	78.4707	88.6184
144		91.1528	97.2252	75.2072	84.0291
145		90.1419	95.9566	72.8219	81.8441
146		88.1831	94.6088	69.1697	79.1605
147		87.1374	94.6922	68.2506	78.6834
148		86.8574	93.7778	66.8327	77.0256
149		84.1798	93.7484	65.3376	76.5201
150		84.0336	93.3397	64.3661	74.3783
151		84.1662	92.5575	64.6211	74.6438
152		85.9478	93.1099	67.679	74.3075
153		86.2276	92.1609	68.6397	73.8138
154		87.2855	93.0827	68.6155	72.3296
155		91.3731	96.04	70.1615	71.4735
156		93.6377	93.8401	76.1894	74.7642
157		100.238	98.8248	79.0622	72.664
158		100.509	98.8303	79.9844	73.2621
159		102.977	96.7858	85.8056	74.2113
160		104.5	96.7439	86.882	73.798
161		105.3	97.6937	88.7748	75.3545
162		105.624	96.9763	89.7268	75.3628
163		105.349	98.0365	89.3515	75.4486
164		105.899	98.749	90.0959	76.4673
165		106.343	101.418	90.8035	78.9084
166		103.839	103.648	85.7954	77.0447
167		102.425	103.106	84.5736	77.9037
168		99.4894	100.976	81.2073	74.5412
169		101.898	103.405	83.8238	78.4079
170		97.3419	103.751	80.4428	78.6463
171		97.1699	103.954	80.3077	81.6266
172		96.8338	108.342	82.1772	88.3975
173		95.9585	107.224	80.6248	88.2206
174		95.5984	107.669	81.083	90.3271
175		99.2354	111.183	83.8541	92.7325
176		104.188	114.804	89.4384	97.5368
177		112.629	122.577	97.97	103.808
178		117.139	125.68	102.36	106.117
179		121.781	128.663	106.456	108.587
180		141.021	140.579	128.465	121.697
181		151.556	149.063	140.393	130.905
182		156.28	152.943	146.158	136.701
183		163.209	157.467	154.238	143.112
184		163.483	159.189	155.63	144.002
185		165.934	161.301	157.467	144.948
186		168.42	163.184	161.404	147.63
187		169.783	164.817	163.393	150.518
188		170.397	165.508	162.636	152.224
189		169.139	164.898	162.731	151.497
190		167.197	164.198	160.355	151.743
191		166.201	164.643	158.733	151.457
192		162.663	161.994	156.877	148.572
193		161.743	161.777	155.173	148.215
194		163.543	163.039	156.361	150.21
195		161.349	160.845	156.263	149.951
196		163.33	162.924	157.701	150.946
197		163.35	163.897	156.67	149.604
198		161.939	162.324	156.227	149.166
199		163.333	163.796	155.834	149.892
200		162.889	162.941	156.598	150.736
201		161.241	160.765	156.68	150.529
202		160.859	161.594	154.537	149.497
203		159.425	159.584	152.366	147.389
204		153.141	154.266	146.424	143.613
205		154.135	157.14	145.733	142.09
206		152.823	157.041	145.126	142.831
207		146.723	151.893	139.975	139.035
208		139.131	146.598	132.407	134.4
209		131.384	141.129	124.048	129.919
210		127.787	138.327	120.017	127.06
211		125.346	136.715	117.834	125.715
212		116.053	127.87	105.865	115.604
213		110.91	121.398	97.3262	106.705
214		106.759	117.384	93.2728	102.932
215		101.559	110.685	85.7492	96.1178
216		97.4873	103.899	79.7028	89.6805
217		95.291	102.297	76.0856	85.9029
218		92.7863	97.1271	73.8348	82.4529
219		94.3134	97.1162	74.0273	80.7339
220		94.7583	96.6973	74.0323	79.885
221		97.1324	95.8821	77.5557	78.0667
222		98.1962	95.2699	77.1572	76.674
223		101.2	97.7612	80.9388	78.5595
224		101.73	97.5815	81.7632	77.522
225		104.957	99.8317	84.5877	78.7804
226		104.788	99.4212	84.6744	78.1425
227		106.852	102.075	88.941	80.34
228		107.684	103.772	86.6311	78.5079
229		108.811	104.22	87.6863	79.4152
230		106.818	101.474	89.0924	79.597
231		107.824	101.311	90.8656	80.4023
232		107.531	101.485	87.3926	77.3574
233		107.905	99.4743	89.9334	77.8413
234		109.36	104	89.9648	79.4422
235		107.368	103.257	87.6423	77.8272
236		107.836	102.724	89.4771	79.3332
237		106.671	102.312	89.397	79.4543
238		106.17	102.075	88.3582	78.5064
239		106.891	103.002	88.8944	80.3363
240		105.967	101.466	89.2219	80.3802
241		106.015	102.634	88.7736	80.398
242		104.402	102.451	87.3728	80.3543
243		99.6921	99.1833	84.1477	82.6303
244		101.388	103.719	84.3574	83.9969
245		99.8365	102.114	82.5152	83.5438
246		97.9893	101.172	81.6573	85.4028
247		99.0249	101.897	82.1985	85.7785
248		101.61	106.515	83.91	86.6736
249		105.629	111.654	87.2575	91.5534
250		104.141	107.341	86.9093	92.2615
251		114.77	117.411	95.3905	98.0621
252		117.714	118.859	100.692	102.645
253		128.93	127.988	113.252	110.861
254		133.414	134.032	115.823	113.316
255		141.625	138.471	125.619	118.783
256		143.884	140.262	128.245	120.363
257		151.756	146.972	138.101	127.872
258		153.223	148.467	140.757	131.002
259		154.793	150.05	144.3	136.169
260		159.598	155.139	148.246	139.159
261		160.886	156.615	150.344	140.48
262		161.956	157.105	151.442	140.078
263		162.897	155.659	152.187	140.648
264		165.369	158.744	153.891	141.548
265		166.331	159.084	155.458	142.923
266		163.091	158.609	152.727	144.347
267		162.962	156.935	155.731	144.877
268		162.866	156.36	154.172	143.224
269		164.893	159.108	155.343	144.1
270		163.77	157.774	155.28	144.193
271		162.132	156.546	154.185	143.458
272		162.621	157.288	154.822	144.907
273		162.214	157.074	153.669	143.374
274		159.697	155.362	150.042	141.635
275		157.556	155.321	146.819	139.483
276		157.278	154.931	146.63	139.522
277		154.046	151.071	141.873	133.405
278		152.496	150.1	140.055	131.15
279		149.918	149.25	136.166	128.499
280		144.568	142.545	131.553	123.767
281		138.367	137.703	123.944	117.86
282		126.04	125.531	109.733	107.037
283		123.624	125.101	106.778	105.275
284		112.437	115.327	93.5409	95.6056
285		109.835	111.743	90.8069	94.3526
286		104.484	105.684	85.4324	89.6569
287		103.508	104.061	84.1339	88.4833
288		102.903	101.799	81.4602	83.7509
289		100.288	99.0817	79.7523	81.7969
290		105.807	105.059	81.5683	79.9211
291		106.247	98.8517	84.3522	79.0847
292		109.243	101.397	84.6373	77.7838
293		111.25	98.7855	87.3434	76.9104
294		110.556	99.0432	88.6409	77.8486
295		116.066	101.791	93.9697	79.1148
296		119.743	105.367	96.0041	79.4557
297		120.502	104.838	97.5309	79.9892
298		126.267	111.788	100.812	81.6224
299		126.744	109.869	100.366	80.0849
300		127.941	111.837	101.03	80.7461
301		128.905	112.32	101.615	81.3732
302		130.265	113.659	102.385	82.0524
303		127.935	109.724	103.088	83.0385
304		127.548	109.651	101.99	81.6852
305		126.52	107.757	100.572	79.6945
306		124.457	108.019	98.4644	80.8071
307		122.475	107.644	96.2957	79.3163
308		119.409	108.282	93.616	79.7981
309		119.249	109.432	93.2117	80.4651
310		118.131	108.223	93.7116	81.8963
311		117.05	108.907	92.9221	82.8985
312		115.46	109.126	92.0863	85.3372
313		114.371	108.509	91.2754	87.6968
314		114.774	109.024	91.5712	88.3018
315		117.209	115.033	95.7186	93.2983
316		117.328	114.607	94.9229	92.8151
317		121.005	118.325	98.7777	95.9376
318		123.503	121.981	101.293	98.5859
319		132.431	131.59	112.767	108.119
320		136.906	134.235	118.257	110.97
321		148.063	142.944	131.838	120.704
322		154.175	149.182	139.23	127.052
323		157.947	153.604	143.352	131.396
324		160.271	155.329	147.091	135.107
325		162.023	156.229	149.369	137.155
326		163.473	160.19	152.769	142.766
327		164.079	160.108	151.996	142.621
328		164.606	160.328	152.816	142.305
329		164.591	160.369	155.168	143.931
330		164.263	160.21	155.306	144.479
331		164.354	159.675	155.588	143.945
332		165.12	159.833	155.701	144.109
333		164.42	160.041	155.762	144.045
334		165.239	159.322	156.271	144.114
335		164.968	159.88	155.919	144.484
336		165.299	160.205	156.658	145.782
337		165.333	159.503	156.359	144.969
338		164.684	159.427	157.445	146.788
339		164.288	159.143	157.19	147.359
340		161.118	159.258	154.578	147.456
341		161.126	159.336	154.461	147.112
342		162.85	158.676	158.056	148.767
343		161.044	156.51	156.727	147.465
344		161.075	156.258	156.611	146.88
345		160.96	156.989	156.934	147.951
346		161.181	158.192	156.58	147.26
347		161.435	158.933	157.878	149.991
348		164.133	160.754	158.77	148.858
349		163.721	159.968	158.178	148.546
350		163.292	160.053	158.533	149.272
351		162.318	159.692	157.36	149.407
352		163.823	158.992	157.548	147.641
353		161.737	157.065	156.445	146.467
354		161.597	158.019	156.498	146.774
355		163.583	160.368	157.392	147.47
356		162.162	158.34	156.005	146.117
357		161.761	157.718	155.46	144.346
358		160.994	159.091	152.321	143.932
359		161.079	156.928	154.482	144.431
360		156.425	154.394	148.039	138.6
361		156.141	155.164	146.964	138.393
362		153.857	152.508	144.168	135.531
363		149.711	148.906	139.073	131.585
364		142.781	143.224	131.188	124.844
365		134.594	135.503	121.334	117.593
366		130.279	131.803	114.885	112.887
367		126.804	128.19	112.022	111.502
368		113.385	120.01	94.1609	101.119
369		108.138	114.682	90.5328	97.4538
370		105.5	113.102	89.0074	97.1529
371		102.366	111.816	83.12	92.855
372		99.4722	107.213	81.7431	90.6259
373		98.9158	106.303	81.4124	90.5067
374		98.468	106.079	80.4889	88.318
375		97.1778	103.313	78.163	84.1671
376		98.3709	105.225	78.8186	83.0786
377		100.447	106.131	80.4608	83.721
378		102.846	107.297	81.6704	82.0162
379		102.462	105.739	83.1274	81.9603
380		105.398	106.786	85.3748	81.0635
381		107.595	106.924	87.7091	81.3879
382		114.699	111.178	92.0044	81.4905
383		116.202	111.071	94.0422	82.6061
384		120.696	113.773	98.6307	84.1918
385		123.275	116.364	100.728	84.4585
386		126.354	117.704	103.061	85.4839
387		124.076	115.589	103.01	87.0158
388		125.039	114.9	102.926	86.0063
389		128.677	119.163	105.182	87.3747
390		131.194	122.148	106.122	87.3825
391		131.694	123.551	106.481	88.0785
392		132.156	126.102	105.974	88.1195
393		132.147	126.427	105.925	87.9861
394		133.197	127.196	106.14	87.6336
395		133.151	126.907	106.01	87.389
396		132.877	126.554	105.988	87.2927
397		132.683	125.876	105.718	86.5642
398		132.572	125.573	105.678	86.4031
399		132.614	125.9	105.977	86.784
