# Supplementary material for: Exploring the potential of the sit-to-stand test for self-assessment of physical condition in advanced knee osteoarthritis patients using computer vision
Source: Front Public Health. 2024 Feb 7;12:1348236. doi: 10.3389/fpubh.2024.1348236 (PMC10880867; doi:10.3389/fpubh.2024.1348236)
Supplement: Supplementary file 2 [file Data_Sheet_1.ZIP › Supplementary Materials/Time series data/72_angel_order.xls]

## Sheet: Sheet1
Unnamed: 0		R_HIP_ANGEL	R_KNEE_ANGEL	L_HIP_ANGEL	L_KNEE_ANGEL
0		135.544	122.001	119.517	99.7869
1		135.589	122.458	119.201	99.8596
2		132.582	121.47	116.673	99.2843
3		131.482	121.605	115.885	99.8805
4		129.674	121.148	115.071	100.657
5		124.088	119.457	108.607	99.5719
6		121.642	117.863	105.533	98.6123
7		119.105	117.806	103.097	99.1662
8		117.012	116.535	100.405	98.2048
9		115.12	116.767	99.0305	98.615
10		108.317	114.339	94.7988	100.1
11		106.772	115.812	93.592	100.887
12		109.404	119.806	96.2746	103.64
13		109.842	121.666	96.8522	105.98
14		113.299	128.297	100.688	114.751
15		114.661	130.842	102.341	117.242
16		119.956	138.76	107.048	124.204
17		122.577	141.765	109.087	125.813
18		123.144	142.803	110.675	128.257
19		128.314	146.463	115.676	132.588
20		130.932	148.999	117.849	134.081
21		134.123	150.019	121.428	135.061
22		136.526	151.877	123.017	136.092
23		137.461	151.688	124.165	135.625
24		147.424	155.625	134.006	139.245
25		152.128	158.101	137.968	139.449
26		154.773	158.664	140.66	140.542
27		157.889	159.981	142.533	140.057
28		164.473	162.879	147.844	141.526
29		165.261	162.195	149.917	142.407
30		167.567	163.382	152.641	143.175
31		167.98	163.047	154.423	142.981
32		168.226	163.066	155.96	144.892
33		166.59	161.656	161.475	145.618
34		165.798	162.003	162.386	144.966
35		165.369	162.468	165.909	146.443
36		165.002	162.735	166.166	146.032
37		164.204	162.367	167.189	145.963
38		164.515	162.474	169.427	145.873
39		165.598	164.636	169.492	145.49
40		164.747	163.947	170.658	145.956
41		166.401	164.512	169.174	146.712
42		167.587	164.964	167.488	147.481
43		167.834	164.562	165.694	147.508
44		166.988	163.234	162.358	145.689
45		166.952	163.392	160.49	146.875
46		167.245	164.534	158.312	146.559
47		162.516	162.669	151.033	143.794
48		159.003	160.046	147.487	141.255
49		149.966	157.348	137.932	137.735
50		146.187	155.843	133.481	135.523
51		141.622	153.317	128.098	132.354
52		128.948	147.296	116.62	127.185
53		122.918	142.99	110.986	123
54		121.232	141.126	109.146	121.014
55		119.897	139.004	108.115	120.611
56		114.01	131.242	100.544	111.799
57		113.308	130.622	98.517	108.736
58		110.504	125.444	94.4742	104.11
59		109.655	123.783	91.9678	99.5839
60		109.972	122.341	91.5817	97.1959
61		110.712	120.795	91.0683	94.0625
62		112.273	120.651	92.1498	94.0328
63		113.722	119.508	94.0165	93.9589
64		115.796	119.295	96.1206	94.7088
65		119.107	121.13	98.7166	95.3729
66		126.589	122.187	108.935	94.5731
67		130.895	124.631	113.336	95.6802
68		132.427	123.804	114.989	96.3082
69		133.777	125.308	116.069	96.9811
70		139.372	127.213	122.347	99.2898
71		141.571	128.021	125.269	101.343
72		145.502	129.088	126.922	101.07
73		147.251	131.646	127.782	101.874
74		146.944	128.128	128.076	99.5116
75		151.679	130.222	130.902	101.156
76		152.687	132.26	131.65	102.119
77		148.235	127.414	131.102	102.133
78		148.235	127.543	129.177	100.823
79		150.224	129.608	129.077	99.9694
80		146.345	128.335	129.016	102.238
81		145.816	128.242	128.648	103.947
82		144.754	131.074	123.65	100.436
83		143.565	131.464	122.079	99.9587
84		139.454	129.698	121.52	103.29
85		138.476	128.884	121.424	103.229
86		133.76	128.102	117.472	103.043
87		132.448	128.452	117.446	104.704
88		127.894	124.875	115.945	104.213
89		120.382	120.764	107.209	102.061
90		119.61	119.927	104.644	101.818
91		118.625	125.615	101.814	101.974
92		116.094	124.029	98.3761	99.5849
93		115.032	120.275	99.3701	102.527
94		113.228	127.206	96.9071	103.355
95		114.193	130.233	98.1082	106.418
96		114.211	130.384	99.7973	108.688
97		115.231	131.077	99.7227	108.543
98		116.371	131.097	102.933	112.823
99		117.963	132.902	105.159	114.903
100		121.101	136.833	107.787	118.777
101		123.83	139.582	110.437	121.294
102		126.311	143.698	111.382	123.022
103		128.868	149.198	115.237	130.148
104		128.819	149.595	115.582	131.514
105		131.57	152.562	118.114	133.675
106		131.691	152.736	119.015	135.015
107		134.299	154.886	121.117	136.279
108		143.481	158.949	129.866	139.807
109		150.891	162.895	135.975	142.133
110		153.29	164.091	137.457	142.197
111		155.957	165.287	139.52	142.197
112		161.397	166.385	144.142	143.163
113		162.937	166.97	147.03	143.944
114		165.54	166.332	150.276	145.451
115		166.434	166.223	154.477	146.427
116		168.42	165.893	155.595	146.633
117		169.575	165.241	160.961	147.081
118		167.039	163.047	163.282	146.666
119		168.086	165.317	164.856	145.639
120		167.503	164.939	165.445	145.699
121		164.792	163.963	163.533	145.27
122		166.674	162.028	168.305	145.788
123		166.919	162.661	168.112	146.403
124		167.884	164.206	167.882	145.767
125		168.201	164.724	167.522	145.44
126		168.364	165.35	164.788	145.952
127		167.981	165.226	163.809	145.844
128		168.558	164.853	161.59	145.358
129		167.445	164.173	159.495	144.225
130		164.029	163.228	152.232	142.722
131		162.243	163.182	150.708	142.717
132		157.899	160.541	146.529	139.721
133		155.573	160.126	143.787	139.437
134		151.995	158.593	141.65	138.309
135		134.262	144.764	124.142	128.03
136		127.864	138.602	116.49	120.771
137		125.819	136.552	113.4	117.449
138		125.588	136.022	110.795	114.741
139		121.417	130.448	106.478	110.258
140		119.236	127.664	106.697	111.58
141		119.167	124.738	105.809	108.392
142		120.841	124.23	107.258	107.862
143		122.83	124.581	107.466	106.558
144		126.738	121.838	113.001	104.589
145		128.346	120.635	115.145	104.14
146		131.231	119.105	117.887	102.748
147		132.786	118.775	119.066	102.29
148		135.06	119.272	121.268	102.488
149		140.911	119.154	127.048	104.662
150		142.507	118.739	128.007	103.232
151		143.688	119.121	128.872	102.965
152		144.585	119.344	129.989	103.129
153		151.547	123.084	134.509	105.488
154		149.775	121.147	135.618	106.295
155		154.157	123.764	136.917	105.4
156		153.715	124.034	137.25	106.139
157		154.086	123.41	137.495	106.116
158		150.291	120.608	135.424	106.077
159		152.661	123.661	135.298	106.125
160		149.168	121.529	134.353	106.613
161		149.054	121.573	133.768	106.408
162		149.412	124.046	132.03	105.657
163		143.183	120.422	128.961	105.251
164		144.41	123.474	127.598	105.175
165		141.948	122.013	124.563	103.168
166		141.501	122.817	124.71	105.001
167		135.637	116.888	123.341	102.888
168		134.194	117.367	122.878	103.262
169		132.215	117.558	121.311	103.85
170		130.29	116.717	120.14	104.663
171		126.84	114.873	116.798	102.857
172		118.883	113.789	110.081	101.084
173		116.593	114.685	109.567	102.51
174		110.366	112.686	103.528	101.015
175		109.176	113.597	102.471	102.623
176		107.729	116.746	98.885	102.557
177		101.342	117.492	98.8759	109.96
178		99.6396	121.527	94.8522	109.831
179		100.604	122.609	95.6899	113.517
180		97.702	118.285	93.9535	113.539
181		99.24	123.084	96.944	118.973
182		100.246	123.567	97.543	118.748
183		106.685	131.141	100.269	120.672
184		108.079	132.979	101.737	122.22
185		109.386	134.527	103.478	124.977
186		112.773	138.76	107.016	129.943
187		115.279	139.765	108.658	130.076
188		118.937	145.47	113.764	136.15
189		120.273	146.097	115.05	136.474
190		123.316	148.835	117.042	138.146
191		131.412	153.178	125.789	140.946
192		135.38	154.551	130.396	143.71
193		140.341	156.098	134.14	142.886
194		144.366	156.856	137.494	144.485
195		157.405	160.648	150.815	146.589
196		163.626	161.024	155.479	147.081
197		168.856	163.293	162.979	149.7
198		170.909	162.97	164.899	149.593
199		171.232	164.085	166.674	148.665
200		170.662	165.723	170.648	148.841
201		169.883	166.155	170.993	150.353
202		168.684	164.575	173.161	149.481
203		168.644	166.088	172.407	147.537
204		168.168	165.615	171.958	148.468
205		167.406	166.546	172.675	148.141
206		167.205	166.061	172.421	146.997
207		167.297	166.238	172.831	146.631
208		167.882	165.845	171.574	147.859
209		170.151	163.063	170.248	144.278
210		170.195	163.099	167.706	144.571
211		171.04	162.505	163.142	144.025
212		169.451	160.758	159.648	143.171
213		167.27	160.818	157.078	141.64
214		158.015	158.344	148.109	141.535
215		153.779	158.03	143.344	141.586
216		144.457	155.04	135.319	141.103
217		140.514	153.341	131.536	139.585
218		137.686	151.689	128.021	137.76
219		126.979	144.723	116.878	128.512
220		121.024	139.652	110.489	123.295
221		118.379	135.876	108.307	120.572
222		114.554	131.407	105.04	116.667
223		112.078	127.446	103.748	113.432
224		112.13	126.217	104.645	112.838
225		110.738	121.596	103.812	110.247
226		109.853	118.28	103.758	108.833
227		110.033	116.832	104.875	108.469
228		112.581	116.07	108.785	107.62
229		113.781	116.889	110.847	108.458
230		114.242	115.453	112.595	107.412
231		117.514	117.522	115.224	109.305
232		118.516	118.625	117.057	110.374
233		124.508	118.937	124.416	111.006
234		130.544	122.474	127.851	113.221
235		129.322	120.278	127.794	111.207
236		131.579	122.513	129.158	113.879
237		134.999	123.96	130.867	112.675
238		136.993	125.259	132.292	112.468
239		136.696	120.746	130.956	107.789
240		137.946	121.208	131.929	107.685
241		141.301	124.802	131.424	108.08
242		137.297	120.35	131.508	107.294
243		136.718	122.286	130.458	107.921
244		137.54	119.954	130.814	107.708
245		142.169	128.614	127.066	106.106
246		139.891	125.459	130.149	108.064
247		139.321	127.21	126.355	106.68
248		137.109	128.163	125.153	107.887
249		134.753	126.721	122.313	104.714
250		131.083	122.178	123.786	105.315
251		122.517	121.687	118.887	107.625
252		125.605	123.926	119.392	111.728
253		119.516	122.016	114.076	107.917
254		120.274	121.046	113.957	109.51
255		115.132	118.368	109.943	105.969
256		112.239	120.057	105.649	107.133
257		109.91	118.072	102.601	104.771
258		107.208	119.249	100.063	106.234
259		104.734	118.505	98.8567	106.08
260		103.762	119.587	98.8138	109.983
261		97.8225	120.014	96.4135	113.303
262		98.5984	120.964	95.243	114.359
263		94.7144	118.344	93.0159	113.04
264		98.5456	122.826	94.8816	113.785
265		101.974	129.333	96.7636	118.463
266		105.791	132.116	102.527	124.061
267		106.588	132.966	104.408	127.175
268		107.166	135.974	105.469	129.417
269		109.97	139.073	110.24	134.64
270		112.88	141.63	113.238	137.001
271		115.929	144.524	117.412	141.088
272		118.062	147.019	118.803	141.737
273		119.711	149.373	120.407	142.421
274		126.04	152.345	127.061	146.441
275		132.9	155.373	133.371	145.129
276		131.565	152.401	133.804	145.931
277		137.677	154.854	138.007	147.117
278		147.476	157.396	149.285	150.184
279		152.104	159.313	152.014	150.431
280		157.846	164.888	154.156	149.69
281		160.626	165.465	158.384	151.603
282		161.824	163.184	164.061	152.064
283		166.464	167.307	170.865	154.972
284		165.02	167.856	168.799	150.596
285		165.647	167.394	170.915	150.295
286		164.571	167.215	172.756	152.235
287		164.682	165.697	172.708	152.002
288		164.113	165.039	175.066	150.136
289		164.303	165.965	173.94	149.906
290		163.919	164.847	173.041	149.299
291		164.838	165.652	172.278	149.755
292		164.367	163.634	170.259	149.356
293		164.018	165.31	166.193	148.904
294		162.012	164.636	162.672	147.774
295		162.651	164.216	162.993	147.472
296		162.14	163.215	160.679	146.455
297		153.99	157.38	155.806	144.472
298		151.313	157.446	151.868	141.521
299		143.163	153.011	142.31	139.253
300		142.496	154.208	139.246	137.639
301		137.684	151.395	132.882	135.062
302		129.555	146.597	124.003	129.061
303		120.02	137.296	116.253	124.144
304		122.17	139.878	112.467	120.727
305		119.302	135.092	112.468	121.329
306		117.147	133.885	107.233	114.772
307		116.931	133.651	106.475	111.836
308		117.74	129.519	109.402	112.296
309		118.077	128.341	107.527	108.369
310		115.232	118.767	108.672	108.724
311		125.331	121.975	115.349	104.717
312		127.687	121.815	117.24	103.781
313		137.664	127.395	120.62	101.161
314		137.827	127.197	121.606	101.469
315		135.056	121.219	124.066	102.867
316		144.062	122.552	130.237	101.149
317		149.682	126.638	131.856	102.17
318		150.417	124.987	135.892	105.404
319		151.683	125.23	135.55	104.033
320		157.572	130.008	138.443	107.815
321		155.975	132.947	134.644	105.545
322		153.051	126.636	136.147	105.526
323		152.881	130.111	132.535	103.955
324		151.134	126.231	135.025	105.067
325		147.566	124.451	132.919	105.155
326		149.037	126.351	130.849	103.343
327		144.43	124.159	129.245	103.267
328		142.134	123.158	126.921	102.616
329		142.205	126.244	126.077	103.359
330		129.004	125.37	115.309	103.95
331		123.115	122.693	112.824	104.081
332		118.624	119.785	110.238	104.494
333		116.896	120.831	108.025	104.796
334		111.47	123.898	102.696	107.366
335		108.004	123.577	101.296	108.985
336		106.86	126.802	100.891	112.974
337		104.855	126.202	99.2944	111.851
338		104.817	126.655	98.9301	113.302
339		109.01	132.87	103.51	118.48
340		106.365	131.311	100.957	116.791
341		109.798	135.746	105.63	122.411
342		111.372	137.393	108.249	125.091
343		112.9	139.499	109.356	126.763
344		118.371	144.637	116.505	134.417
345		124.939	150.064	121.436	139.33
346		126.705	151.386	124.873	140.812
347		127.8	152.108	123.977	139.008
348		138.464	157.447	135.142	145.22
349		140.092	157.068	137.15	145.157
350		144.893	158.895	140.972	146.177
351		147.036	158.671	143.862	146.274
352		148.881	158.671	145.916	144.513
353		156.199	160.536	153.59	145.008
354		159.07	161.785	157.193	147.339
355		158.417	159.697	161.597	146.819
356		160.826	161.743	164.23	149.348
357		163.608	165.718	165.587	149.987
358		165.179	167.198	168.823	148.486
359		165.803	167.128	171.502	149.913
360		165.452	167.398	172.973	150.638
361		165.608	168.578	172.979	151.933
362		165.086	168.133	173.529	152.489
363		164.293	167.08	175.035	152.727
364		165.145	168.054	173.493	151.325
365		164.822	166.764	173.164	151.367
366		163.513	165.321	170.168	150.457
367		164.012	164.493	170.989	149.122
368		163.907	165.188	170.724	149.134
369		162.589	163.83	164.567	145.953
370		162.382	164.247	164.105	147.039
371		161.586	162.612	163.278	146.786
372		156.619	160.435	159.6	144.993
373		152.592	158.656	151.461	144.72
374		148.65	157.719	147.62	142.837
375		148.407	158.877	145.45	143.521
376		138.207	153.008	135.141	140.861
377		132.442	147.367	131.288	140.763
378		128.165	146.498	119.087	129.085
379		124.819	142.575	118.006	129.131
380		123.099	140.582	115.056	125.424
381		115.557	131.739	108.309	118.263
382		112.707	128.892	105.516	116.032
383		109.467	124.381	100.638	111.007
384		108.745	122.635	99.472	107.95
385		109.274	122.662	98.7449	107.562
386		110.196	119.288	96.3502	100.157
387		106.954	112.16	99.5799	102.365
388		109.073	113.662	101.373	101.595
389		111.318	115.059	102.392	100.25
390		117.085	116.865	107.335	98.6336
391		120.349	117.542	110.623	99.5019
392		125.108	118.237	113.463	97.5676
393		126.24	117.453	115.467	98.4226
394		128.624	119.787	116.623	99.2022
395		130.038	119.397	119.126	99.3966
396		131.642	119.262	119.058	96.9057
397		134.678	120.585	123.213	99.9143
398		136.348	119.942	122.613	96.3509
399		137.7	122.002	123.644	97.7649
