# Supplementary material for: Exploring the potential of the sit-to-stand test for self-assessment of physical condition in advanced knee osteoarthritis patients using computer vision
Source: Front Public Health. 2024 Feb 7;12:1348236. doi: 10.3389/fpubh.2024.1348236 (PMC10880867; doi:10.3389/fpubh.2024.1348236)
Supplement: Supplementary file 2 [file Data_Sheet_1.ZIP › Supplementary Materials/Time series data/74_angel_order.xls]

## Sheet: Sheet1
Unnamed: 0		R_HIP_ANGEL	R_KNEE_ANGEL	L_HIP_ANGEL	L_KNEE_ANGEL
0		141.758	113.037	127.37	98.8383
1		141.161	111.622	126.516	96.4169
2		141.274	111.681	126.641	96.7358
3		140.672	111.428	126.673	97.1976
4		139.767	111.21	125.976	97.1707
5		139.246	111.346	126.396	98.179
6		134.288	111.687	122.753	97.7837
7		131.942	111.052	121.605	97.9981
8		129.401	111.639	119.644	99.997
9		125.832	109.097	117.013	99.3707
10		124.102	108.993	115.103	99.249
11		119.547	107.316	111.907	99.7575
12		114.986	107.176	108.195	99.9151
13		112.453	108.678	106.571	101.203
14		108.32	106.755	103.501	101.133
15		107.677	108.202	103.596	102.63
16		105.014	108.752	102.689	105.454
17		104.412	109.687	102.602	107.3
18		101.703	110.444	101.133	109.314
19		102.215	111.825	102.56	112.019
20		102.417	112.345	102.033	111.441
21		104.981	115.634	105.492	115.617
22		105.055	116.811	106.183	117.738
23		109.629	121.668	110.944	121.584
24		111.256	123.057	111.781	121.63
25		115.971	127.874	116.499	125.361
26		117.27	128.254	117.079	125.785
27		121.693	131.363	121.258	128.44
28		126.185	134.637	125.548	131.277
29		135.033	140.749	134.545	136.745
30		141.991	145.167	141.766	141.195
31		144.583	145.882	144.553	142.157
32		147.954	147.961	147.018	143.016
33		151.585	148.668	151.839	144.88
34		153.682	149.724	152.926	144.142
35		157.127	150.871	157.869	145.505
36		157.742	150.867	159.104	145.625
37		159.446	151.553	160.34	145.972
38		162.574	153.042	163.725	148.332
39		164.163	154.014	164.147	148.586
40		164.666	153.955	163.946	147.621
41		164.848	154.095	163.982	148.033
42		163.428	154.138	162.432	146.336
43		161.656	153.854	160.627	145.342
44		160.684	153.794	159.446	145.205
45		159.245	155.198	156.813	145.797
46		156.077	153.454	153.591	144.596
47		153.572	151.76	150.106	141.787
48		151.807	150.847	148.573	141.436
49		150.136	148.681	146.317	139.423
50		145.627	145.653	141.205	135.861
51		144.112	144.842	138.922	134.068
52		136.864	139.927	132.672	131.451
53		133.341	137.154	129.299	129.521
54		129.916	134.053	126.597	127.982
55		124.304	129.534	121.974	125.574
56		124.057	130.092	120.563	124.58
57		121.31	127.532	118.544	123.278
58		114.413	123.513	114.213	122.524
59		111.687	121.622	111.95	121.051
60		107.611	118.363	108.077	118.741
61		104.709	117.747	104.164	116.859
62		100.134	113.381	99.4127	113.729
63		99.7855	112.497	100.195	114.873
64		98.3271	112.191	98.1545	112.473
65		97.4042	110.302	98.9469	112.768
66		96.1183	109.382	96.8329	110.901
67		95.7914	108.534	96.5559	110.491
68		94.2297	107.576	93.8596	108.188
69		93.1988	105.196	92.5984	106.453
70		93.7034	105.647	92.5863	106.169
71		93.5262	104.392	92.2291	105.282
72		92.963	103.45	89.8908	102.239
73		92.4044	102.287	89.4633	101.412
74		92.1998	101.636	87.9047	99.1286
75		93.0825	99.8415	89.6662	97.6185
76		93.6501	100.075	90.7251	98.3675
77		95.2638	99.5631	92.132	97.0817
78		96.8771	101.066	93.0747	96.5567
79		99.1262	102.862	96.2307	98.9959
80		103.688	105.816	96.6987	95.3509
81		108.521	104.66	100.597	95.3653
82		108.725	104.435	99.9364	93.5782
83		110.265	104.998	99.2023	91.6713
84		109.203	102.597	98.1314	90.253
85		111.432	104.525	100.411	93.5426
86		112.431	107.15	99.2098	92.3373
87		109.2	103.557	99.9129	94.0258
88		109.552	106.967	96.4075	92.2963
89		107.145	108.319	96.9952	93.9004
90		104.976	106.021	94.587	91.712
91		105.039	107.048	94.7792	93.5695
92		101.059	108.275	91.9685	96.9005
93		99.8677	107.077	92.0971	97.1023
94		100.656	109.991	92.1043	99.1343
95		99.6858	110.796	92.1175	100.551
96		100.006	110.212	90.7213	99.6291
97		99.8886	111.953	92.5413	103.656
98		105.247	116.481	96.2432	106.123
99		105.017	120.24	93.7719	107.69
100		110.913	122.815	101.711	110.424
101		117.879	128.247	111.547	118.292
102		121.629	132.693	113.659	119.046
103		134.627	141.382	126.34	125.931
104		135.869	138.912	130.625	127.728
105		142.466	144.875	133.559	127.959
106		147.155	147.256	141.208	133.224
107		149.588	148.658	143.864	134.587
108		153.047	150.791	146.178	135.272
109		154.742	150.548	149.388	133.836
110		154.723	150.404	149.275	133.189
111		152.155	146.941	149.46	131.239
112		153.74	146.532	151.69	131.343
113		157.306	146.355	154.277	131.938
114		159.404	145.39	160.474	137.245
115		165.572	149.7	166.219	141.193
116		169.511	152.112	168.979	142.293
117		172.973	155.63	170.204	141.349
118		173.496	157.045	169.778	140.108
119		173.226	156.021	170.512	141.283
120		172.145	156.238	168.828	140.781
121		167.709	154.096	165.385	140.728
122		167.229	155.478	162.724	138.971
123		162.903	153.454	158.679	137.641
124		160.581	151.763	157.167	137.584
125		158.161	151.584	153.035	134.822
126		151.371	147.538	144.454	130.153
127		149.527	146.431	142.383	128.453
128		143.606	143.138	137.28	126.104
129		140.381	140.948	134.563	124.332
130		137.956	138.347	132.21	123.518
131		133.255	135.564	123.862	116.024
132		129.067	131.535	118.789	113.52
133		123.706	127.576	113.243	108.813
134		122.557	126.603	111.959	108.274
135		121.057	126.657	110.987	110.031
136		117.497	123.076	107.432	108.189
137		116.394	122.417	106.131	106.946
138		112.29	119.739	102.475	104.945
139		108.167	116.695	95.778	100.812
140		106.806	113.758	95.8233	99.3632
141		101.89	108.498	89.7656	94.145
142		101.553	108.351	90.371	94.9284
143		100.719	107.218	90.1013	94.7203
144		98.678	106.767	86.1492	93.5756
145		98.5069	104.485	87.4988	92.0292
146		97.1073	102.174	89.4598	93.6088
147		96.8239	100.979	88.8038	92.1552
148		101.25	104.372	91.6884	92.9375
149		103.022	105.764	93.9825	94.4177
150		105.233	105.916	96.716	94.7621
151		106.655	106.623	98.7834	96.8552
152		109.299	108.281	102.567	100.636
153		114.406	110.929	108.94	103.695
154		113.547	112.787	107.25	104.436
155		117.895	112.663	110.829	104.152
156		118.291	111.314	111.401	102.938
157		119.09	107.613	114.235	102.204
158		118.277	101.239	113.747	98.4556
159		119.184	103.451	115.037	99.9598
160		120.381	102.114	115.002	97.752
161		126.798	106.122	115.747	95.8609
162		126.817	110.257	114.508	97.1941
163		123.681	103.908	114.56	95.6106
164		124.945	106.624	113.93	95.1533
165		122.69	108.403	113.983	99.0095
166		119.478	108.151	111.864	99.8157
167		120.758	112.775	114.43	106.354
168		116.841	108.838	113.02	108.131
169		117.673	113	110.669	106.343
170		112.725	110.017	105.348	105.137
171		110.9	108.459	105.408	106.038
172		108.362	110.569	98.049	99.6125
173		107.292	111.661	96.585	98.553
174		104.047	107.792	96.7051	99.9616
175		107.377	113.387	97.4772	100.707
176		106.395	111.792	99.3108	103.265
177		109.594	116.644	100.105	105.226
178		112.191	120.102	103.837	109.816
179		113.718	122.213	107.109	112.974
180		118.75	126.729	111.45	116.619
181		124.935	132.033	118.365	121.332
182		131.913	136.246	125.45	125.83
183		140.23	141.83	130.184	125.313
184		141.267	144.327	129.446	129.153
185		144.492	145.936	132.926	130.31
186		145.799	147.507	134.953	131.646
187		147.761	146.311	137.184	131.09
188		147.257	147.201	136.711	127.92
189		155.747	147.746	149.625	130.247
190		155.652	145.121	152.633	134.463
191		164.049	151.139	157.322	133.817
192		159.644	147.853	157.81	137.976
193		159.277	146.331	157.874	135.93
194		158.554	146.278	157.086	136.001
195		158.401	146.711	157.455	134.514
196		159.819	147.326	160.513	136.981
197		163.347	151.239	163.859	139.427
198		167.407	155.145	167.314	139.667
199		168.362	154.096	169.424	143.86
200		170.907	154.402	170.536	141.843
201		169.77	153.38	168.961	139.782
202		170.084	155.219	167.137	138.333
203		167.502	154.035	163.805	137.191
204		165.284	153.515	160.989	135.189
205		157.554	148.266	154.242	133.405
206		155.687	147.323	151.662	130.848
207		152.966	146.065	148.201	130.327
208		149.037	143.676	143.599	128.398
209		146.052	141.62	139.644	125.394
210		143.926	140.82	137.237	125.133
211		136.587	136.682	131.044	124.874
212		134.127	134.98	125.58	119.266
213		128.411	129.578	120.702	117.549
214		126.893	128.248	119.035	117.145
215		124.63	126.11	115.54	113.382
216		122.577	125.458	109.841	107.975
217		117.209	120.978	105.92	106.175
218		112.83	116.831	103.592	105.952
219		110.674	114.739	101.847	104.752
220		108.421	112.464	95.1001	97.2783
221		107.909	111.74	94.4574	96.9064
222		104.408	107.492	91.6799	93.4859
223		105.097	108.071	93.1976	93.9035
224		105.387	111.044	91.1781	94.5523
225		104.886	109.691	91.0909	92.9636
226		105.068	110.038	92.1829	93.8832
227		105.597	110.323	92.6464	94.4498
228		106.885	108.577	94.4662	93.9354
229		108.764	110.32	95.9458	93.8548
230		111.619	111.683	98.1288	95.3115
231		111.319	111.405	98.9476	95.8165
232		110.773	110.077	99.2859	95.8823
233		113.082	108.638	107.85	102.774
234		113.955	107.085	109.491	101.925
235		116.499	110.811	112.831	106.012
236		117.719	111.487	113.115	105.838
237		119.115	113.764	114.221	104.547
238		122.948	119.325	113.886	104.699
239		124.269	120.337	114.836	105.813
240		123.898	123.763	113.723	107.701
241		122.187	122.305	111.56	106.125
242		121.911	121.181	111.049	107.304
243		119.591	120.085	108.727	106.117
244		117.928	115.322	109.817	103.981
245		114.727	114.957	106.925	104.447
246		114.28	114.853	106.642	106.457
247		109.293	110.688	101.911	104.534
248		105.657	108.258	98.5596	100.24
249		105.107	108.355	97.1736	100.277
250		103.802	107.716	96.0727	102.346
251		106.109	111.566	93.4679	100.026
252		106.489	111.241	95.6703	101.356
253		106.138	110.567	95.0421	100.454
254		108.874	114.386	95.4736	101.599
255		110.721	117.814	100.923	106.363
256		112.878	119.656	105.422	110.561
257		122.13	129.288	114.757	117.01
258		124.352	131.274	117.252	118.131
259		127.15	133.078	119.503	118.582
260		135.704	141.897	123.969	123.023
261		136.239	142.357	126.065	127.976
262		142.611	145.058	131.875	128.434
263		142.48	144.488	133.058	129.114
264		144.857	141.899	138.996	125.291
265		145.623	142.128	141.255	126.464
266		144.351	144.775	134.63	123.858
267		147.14	144.921	139.376	126.357
268		152.553	149.053	145.709	129.66
269		157.943	151.573	154.035	132.803
270		159.634	151.307	156.297	132.948
271		159.112	149.752	155.881	132.925
272		159.529	152.544	158.009	136.624
273		160.232	151.615	157.604	135.296
274		153.683	145.221	154.481	134.775
275		153.065	144.557	152.001	131.165
276		152.135	143.773	152.339	132.086
277		153.031	140.871	151.007	129.869
278		154.632	141.919	152.576	131.129
279		157.655	144.007	154.423	132.271
280		162.925	150.182	156.211	131.978
281		158.662	148.58	153.491	131.555
282		155.899	146.889	150.722	130.173
283		153.153	144.948	147.799	128.075
284		150.29	144.727	141.375	124.037
285		145.853	142.169	136.765	121.544
286		141.196	139.876	132.557	119.96
287		137.039	136.347	131.454	121.064
288		135.396	135.27	129.584	121.284
289		129.54	131.591	124.23	118.403
290		127.497	129.499	122.506	119.159
291		120.857	123.991	113.747	113.581
292		118.94	122.124	111.213	111.458
293		119.343	124.33	109.134	110.145
294		113.672	117.23	105.004	106.748
295		113.111	117.283	104.008	104.886
296		111.59	114.688	101.332	101.595
297		108.306	113.071	98.6545	102.224
298		107.252	111.445	96.6951	98.9793
299		107.424	112.79	97.6015	101.51
300		108.872	114.19	97.3743	100.083
301		107.652	111.913	97.944	99.8516
302		107.278	110.619	97.8898	99.8043
303		106.926	110.181	94.9693	96.7942
304		107.676	110.085	98.7807	99.5452
305		106.243	107.679	101.532	102.031
306		111.166	113.485	99.3066	97.2906
307		112.303	113.662	101.61	98.5314
308		115.836	111.024	108.958	102.141
309		114.72	109.39	107.012	99.8962
310		115.45	108.725	106.166	97.9195
311		115.237	110.063	102.064	93.7359
312		114.041	107.138	104.127	94.9783
313		116.496	107.746	106.554	95.8334
314		115.929	111.449	102.064	92.2766
315		114.928	109.512	100.413	90.3129
316		112.229	110.623	97.7095	91.7464
317		112.548	106.533	100.018	91.0428
318		110.775	107.251	95.965	90.5215
319		109.259	107.826	95.063	90.4969
320		105.681	107.717	92.7546	95.6102
321		103.687	106.905	91.6463	96.6669
322		103.12	106.536	90.8796	95.1718
323		102.851	106.767	90.3209	96.6155
324		103.713	109.429	90.8662	96.8756
325		105.183	112.336	94.5514	101.622
326		107.152	114.132	95.2489	102.567
327		107.747	115.182	96.627	104.633
328		112.104	120.335	101.072	107.676
329		115.172	123.522	104.255	110.766
330		117.641	126.9	107.768	113.71
331		127.549	136.386	116.373	118.444
332		129.479	137.147	121.041	121.748
333		135.258	140.317	126.88	124.679
334		139.232	143.58	129.825	125.142
335		141.346	143.946	134.664	128.777
336		146.257	147.23	140.556	131.64
337		152.847	150.966	150.042	134.876
338		155.284	153.526	149.677	140.193
339		158.81	154.909	153.988	141.832
340		165.551	157.3	160.798	145.459
341		166.844	158.542	161.008	145.076
342		174.402	159.223	171.448	143.147
343		170.512	159.091	166.912	145.925
344		170.471	156.748	166.551	143.261
345		176.538	159.766	172.54	143.208
346		173.682	158.549	168.194	142.524
347		169.914	157.12	163.319	141.482
348		166.677	156.12	159.802	138.74
349		166.325	156.565	161.669	140.333
350		161.055	152.405	155.466	137.786
351		162.389	154.399	157.653	140.18
352		164.28	155.097	160.195	140.54
353		158.283	152.773	153.656	137.111
354		154.185	146.546	151.586	134.509
355		148.064	143.748	146.922	130.969
356		146.644	144.813	142.577	128.135
357		145.78	144.017	142.136	128.006
358		146.109	144.59	140.17	127.221
359		146.162	144.533	140.955	128.946
360		143.797	144.025	137.153	127.197
361		141.264	141.71	131.602	121.896
362		138.238	139.546	127.338	118.172
363		135.932	137.718	124.287	116.461
364		133.174	135.984	121.855	115.816
365		126.783	131.359	115.891	114.191
366		123.181	127.799	114.456	113.594
367		119.077	124.797	111.973	112.805
368		117.782	124.262	110.687	111.735
369		115.912	123.458	109.055	112.348
370		111.14	120.985	103.138	107.792
371		106.928	115.812	100.906	106.333
372		107.803	117.31	100.513	106.825
373		106.729	116.007	100.327	106.696
374		104.776	113.955	95.7832	100.98
375		105.991	114.055	95.9642	101.011
376		103.601	111.017	94.1293	99.5934
377		101.835	108.487	90.7209	95.9905
378		105.223	111.554	93.9001	98.9112
379		104.869	111.214	94.4976	100.293
380		103.468	110.844	90.7642	96.5874
381		101.771	109.364	90.5475	96.0718
382		101.747	107.081	90.9977	93.2478
383		103.558	108.208	92.9562	94.5376
384		104.8	104.935	98.1482	97.5949
385		105.484	105.895	99.121	98.3572
386		106.386	105.691	100.496	99.0709
387		110.573	108.655	104.782	100.625
388		111.603	107.42	106.818	100.308
389		113.312	107.845	109.839	103.492
390		116.348	111.107	110.579	102.849
391		117.431	111.901	111.004	102.291
392		119.167	111.709	114.378	106.377
393		121.311	113.13	113.267	102.55
394		121.88	113.26	114.132	102.975
395		122.919	115.237	115.179	104.331
396		122.68	115.384	115.201	104.509
397		123.609	117.56	117.073	106.708
398		119.955	114.767	118.747	109.068
399		122.437	117.139	120.19	110.362
