# Supplementary material for: Exploring the potential of the sit-to-stand test for self-assessment of physical condition in advanced knee osteoarthritis patients using computer vision
Source: Front Public Health. 2024 Feb 7;12:1348236. doi: 10.3389/fpubh.2024.1348236 (PMC10880867; doi:10.3389/fpubh.2024.1348236)
Supplement: Supplementary file 2 [file Data_Sheet_1.ZIP › Supplementary Materials/Time series data/75_angel_order.xls]

## Sheet: Sheet1
Unnamed: 0		R_HIP_ANGEL	R_KNEE_ANGEL	L_HIP_ANGEL	L_KNEE_ANGEL
0		119.804	89.7661	107.651	82.0305
1		119.489	89.3796	107.597	82.4121
2		118.859	89.7529	107.204	82.3928
3		118.297	89.1452	106.694	81.7318
4		117.803	89.4361	106.195	82.292
5		116.863	89.7872	105.659	82.4748
6		115.916	89.7899	105.146	83.2468
7		114.083	89.6016	103.443	82.4608
8		111.904	89.6337	101.503	81.2877
9		108.915	90.0772	98.8854	81.3606
10		104.968	89.9323	95.4557	82.316
11		99.0142	90.4061	90.5348	83.5704
12		91.4785	91.547	84.2535	84.9727
13		81.9096	95.4154	77.832	90.6306
14		79.71	98.0101	76.2973	94.4542
15		78.7567	101.036	75.8634	96.9899
16		81.102	105.821	77.2884	100.306
17		82.8769	111.245	79.0252	104.139
18		86.4544	116.388	81.5151	108.513
19		89.6293	120.311	84.3891	111.448
20		95.3691	126.825	90.6053	118.593
21		100.463	131.154	95.1929	122.181
22		105.366	133.512	99.3046	124.676
23		111.499	137.048	106.041	128.837
24		117.645	139.553	111.322	130.575
25		129.233	145.021	121.588	132.917
26		137.149	148.827	129.905	137.063
27		143.756	150.712	134.689	138.55
28		153.969	156.421	142.975	141.839
29		157.603	159.135	145.519	142.623
30		158.07	159.556	145.238	141.523
31		156.749	159.999	145.7	143.191
32		153.112	158.449	143.346	141.655
33		148.903	156.605	139.586	140.56
34		142.368	153.11	134.27	137.589
35		136.721	152.988	128.557	136.771
36		130.551	149.977	121.942	135.625
37		126.111	149.902	117.589	135.638
38		120.144	147.881	112.359	134.949
39		113.843	145.346	106.471	133.221
40		108.335	144.584	101.212	132.937
41		101.112	140.805	94.3339	129.421
42		97.3955	137.935	90.5091	127.771
43		91.7904	135.241	85.1354	124.607
44		87.3906	129.699	80.2917	118.79
45		86.0584	128.01	78.3205	115.832
46		85.4067	124.968	77.8514	113.681
47		83.16	119.479	74.8891	107.939
48		82.6238	116.19	74.7085	105.315
49		80.8572	111.496	73.1489	101.475
50		80.0442	107.944	72.6565	98.0036
51		79.7935	104.555	73.3399	96.0684
52		79.3796	99.9232	73.0604	92.2404
53		82.6572	100.065	76.0867	92.1865
54		83.6191	95.8568	76.7877	87.1767
55		88.6846	95.7088	81.0163	87.5149
56		90.0631	95.0943	82.1534	84.6909
57		93.2022	96.0888	86.2595	86.592
58		94.7278	97.5888	86.8749	87.0253
59		94.3391	97.6665	86.7877	87.0693
60		92.4131	97.5786	85.4189	87.1712
61		89.2977	96.3733	81.8544	87.4078
62		88.7197	100.419	80.9994	89.1312
63		87.7695	101.646	79.7285	92.3989
64		86.3446	104.678	78.1264	95.1179
65		86.9586	107.924	78.15	98.071
66		84.0852	108.06	76.4837	98.8761
67		90.1775	117.149	80.9109	106.322
68		93.2386	121.633	84.3194	110.539
69		97.3441	125.568	88.4869	115.53
70		102.476	131.91	91.6609	117.285
71		108.988	138.17	98.021	121.516
72		115.996	142.116	104.171	124.398
73		131.458	149.788	119.833	131.599
74		139.643	153.121	127.778	133.43
75		146.69	156.646	133.702	135.646
76		151.015	157.865	137.369	138.029
77		154.221	158.952	141.411	139.363
78		156.906	160.963	143.82	140.315
79		154.657	157.578	142.376	140.066
80		156.025	158.362	142.265	138.643
81		151.875	157.77	134.483	134.644
82		145.928	155.61	129.016	132.541
83		137.721	152.701	121.957	129.115
84		129.934	143.656	120.06	130.962
85		121.382	139.711	110.899	128.154
86		115.977	137.521	104.741	124.781
87		114.822	139.204	102.956	124.874
88		107.103	132.96	96.2615	118.564
89		104.273	131.404	92.8565	116.2
90		98.5038	124.657	90.4225	115.05
91		92.5344	120.267	84.997	111.353
92		96.7315	125.036	84.781	107.954
93		90.4339	117.378	83.5193	109.26
94		86.7978	109.027	79.9065	101.703
95		85.1175	105.014	78.4695	96.4185
96		85.6953	102.196	78.597	92.6888
97		86.4318	100.178	80.1887	91.4223
98		88.6642	98.9182	82.5966	88.8926
99		87.6199	95.8727	81.513	84.1314
100		93.683	97.5957	85.7859	86.4596
101		94.2201	97.2382	87.0729	84.747
102		97.0235	98.9717	88.0128	86.1385
103		97.3711	96.2764	87.782	83.7013
104		97.1099	95.3955	87.1692	82.279
105		94.7821	95.3974	85.6303	83.1169
106		93.0853	93.5993	83.0127	81.2213
107		88.5743	93.4951	79.5294	81.5293
108		88.8242	95.4042	78.7804	83.358
109		87.4815	98.6189	78.308	86.6375
110		86.7852	102.126	78.9862	91.8902
111		88.7305	107.668	80.6068	98.3547
112		89.3869	111.188	80.9576	102.787
113		96.129	118.921	85.4391	107.043
114		99.1256	122.321	89.6288	111.947
115		103.706	126.735	93.2319	113.511
116		109.296	132.201	98.2886	117.056
117		125.613	142.717	111.83	123.19
118		131.78	147.654	121.335	130.907
119		141.642	154.817	130.905	136.547
120		150.756	161.405	137.586	139.973
121		155.338	163.695	142.041	143.119
122		160.266	166.761	146.093	145.01
123		164.51	168.237	150.22	146.405
124		166.47	168.852	152.342	147.874
125		168.555	169.574	155.748	149.737
126		169.579	168.659	157.398	150.828
127		171.336	169.823	160.58	153.268
128		171.858	169.543	161.293	153.346
129		171.251	169.504	161.417	154.094
130		170.627	169.909	158.752	153.097
131		171.855	169.104	163.436	155.535
132		171.445	168.573	162.594	154.417
133		171.668	169.051	161.729	153.046
134		171.131	168.47	162.197	153.633
135		171.119	168.05	162.743	154.218
136		170.423	167.952	163.267	154.423
137		170.034	168.655	162.716	154.544
138		167.646	169.866	157.581	152.835
139		167.436	169.454	157.441	152.885
140		168.779	170.75	158.266	152.965
141		171.348	170.207	163.585	154.599
142		170.825	169.54	163.804	154.034
143		171.165	169.9	163.246	152.947
144		170.624	169.757	163.088	152.966
145		169.831	169.157	162.959	153.857
146		169.152	169.861	161.068	153.01
147		168.65	169.543	160.968	153.893
148		169.821	169.992	161.822	152.51
149		168.205	169.51	159.553	152.298
150		168.131	168.963	160.472	153.304
151		169.084	169.982	159.239	153.428
152		169.615	170.166	159.025	152.533
153		168.597	169.851	158.582	152.405
154		168.631	170.228	158.013	152.435
155		169.147	170.339	159.303	153.424
156		169.11	169.345	157.696	152.272
157		170.028	171.521	159.026	153.939
158		169.661	171.612	158.499	153.419
159		167.764	170.865	155.517	151.304
160		166.057	170.19	154.296	151.033
161		163.52	169.298	151.882	149.636
162		159.033	169.363	147.441	149.924
163		157.329	169.289	145.706	150.2
164		155.89	170.061	143.008	148.724
165		154.937	170.091	142.703	149.516
166		154.823	170.463	141.265	148.063
167		152.33	169.468	139.835	146.834
168		152.817	168.639	141.525	147.884
169		151.897	168.783	141.945	147.873
170		149.729	167.277	140.134	146.779
171		149.279	167.455	139.749	147.325
172		149.616	169.029	140.265	148.447
173		148.122	169.935	139.235	149.112
174		143.798	167.046	135.897	149.078
175		140.829	165.649	132.747	148.875
176		136.674	165.351	124.624	143.004
177		130.098	162.083	123.846	149.446
178		125.845	159.981	119.813	148.262
179		123.365	160.469	116.032	147.447
180		119.46	160.045	113.088	147.901
181		115.429	158.107	109.027	146.296
182		112.259	158	105.787	145.658
183		107.979	156.604	102.418	145.951
184		104.577	155.119	98.0228	143.466
185		100.994	153.229	94.8888	143.26
186		96.9304	150.411	91.288	141.38
187		94.1962	148.497	87.6227	138.06
188		90.6513	145.65	83.9456	135.712
189		85.8968	141.826	78.8535	131.264
190		83.5026	137.708	75.8915	126.66
191		82.7845	135.905	74.5974	121.962
192		81.2282	129.112	72.9283	115.461
193		80.7645	125.458	73.013	112.87
194		80.1585	121.921	73.1316	110.87
195		78.9978	117.079	72.1646	107.103
196		77.4507	109.89	73.4816	102.826
197		78.8967	105.959	74.7235	99.1075
198		77.9557	101.516	74.4286	94.0185
199		80.3256	99.7683	77.2226	93.2074
200		82.4429	98.0485	78.9518	92.0944
201		86.0551	98.2418	83.0625	92.7481
202		89.8614	98.3396	86.5594	92.4857
203		93.6123	97.6304	89.5883	91.4703
204		97.1798	96.9935	93.5096	91.7129
205		100.91	96.452	96.4208	90.5197
206		106.603	95.0586	101.774	89.9074
207		111.037	97.3032	104.437	89.5867
208		111.025	96.4494	105.641	90.7873
209		116.507	100.286	106.241	89.7818
210		117.957	100.709	107.415	90.1832
211		115.648	95.6179	108.247	90.2921
212		116.98	95.1208	109.326	89.9473
213		118.589	95.625	110.156	89.6794
214		119.468	95.3948	111.129	89.8438
215		120.389	95.9944	112.159	90.0344
216		121.262	95.6109	112.597	89.5265
217		122.605	95.5689	113.531	89.647
218		124.15	95.5695	114.461	89.1733
219		124.956	96.5002	114.872	89.2399
220		126.34	97.2173	116.779	90.226
221		128.544	97.5171	118.142	89.9004
222		129.269	98.6662	119.204	91.1633
223		129.159	98.6325	119.595	92.7579
224		131.961	103.493	119.05	91.7729
225		130.046	98.5335	119.969	91.4695
226		130.223	98.2696	120.077	91.6077
227		130.214	99.6629	120.508	91.7378
228		130.898	100.708	120.608	91.783
229		134.256	107.226	121.262	92.9107
230		131.347	102.052	121.427	92.2669
231		130.968	102.823	119.944	91.4864
232		130.113	103.173	119.092	91.0219
233		128.063	102.978	117.544	91.204
234		127.228	107.855	116.003	92.1719
235		120.155	102.971	110.394	89.545
236		107.546	101.765	99.9139	88.8497
237		101.946	102.918	95.5558	90.8596
238		96.1597	105.286	90.0488	91.8198
239		93.0227	107.107	88.3596	95.123
240		91.417	110.779	87.1192	98.6447
241		92.4377	116.504	88.955	105.568
242		92.4032	119	89.6705	109.731
243		92.5399	122.924	90.3341	113.83
244		94.8809	128.872	93.4557	119.985
245		96.1868	130.372	95.1523	122.668
246		98.3528	133.19	97.2936	123.126
247		101.255	136.627	99.6917	125.249
248		104.976	138.833	103.845	128.191
249		110.88	143.531	109.263	132.069
250		116.007	145.372	114.546	134.727
251		131.064	152.304	128.337	140.294
252		140.024	154.584	135.9	142.785
253		143.823	156.914	136.8	143.2
254		148.166	159.859	140.121	144.443
255		149.919	158.788	141.641	144.723
256		151.162	158.364	145.336	146.02
257		154.031	158.596	146.327	145.379
258		157.702	160.455	149.551	146.789
259		161.03	161.567	153.436	149.32
260		163.69	164.597	154.834	149.891
261		165.414	165.819	156.414	150.846
262		166.134	166.499	156.538	151.035
263		166.778	167.38	156.924	151.45
264		166.681	167.385	157.441	151.646
265		167.163	167.423	157.693	151.009
266		167.106	167.894	157.982	151.214
267		167.107	167.946	158.036	151.912
268		167.261	168.622	158.066	152.265
269		166.432	168.95	157.9	153.034
270		166.059	167.896	157.721	152.323
271		165.834	166.718	157.379	150.913
272		164.717	166.417	156.895	151.203
273		163.896	166.29	156.398	150.899
274		163.627	167.3	156.414	151.688
275		163.275	166.924	156.292	151.282
276		163.517	167.24	156.551	151.678
277		163.184	166.418	156.402	151.101
278		164.306	167.835	157.04	151.681
279		164.756	167.981	157.562	152.001
280		165.384	168.257	157.889	151.837
281		165.457	168.252	158.371	150.669
282		165.775	167.936	158.793	150.569
283		165.776	167.74	158.987	150.227
284		165.849	167.201	158.58	149.621
285		165.336	167.426	158.468	149.766
286		164.921	166.857	157.55	148.783
287		164.187	166.282	157.279	148.086
288		163.37	165.777	156.787	146.668
289		163.823	166.371	156.782	146.861
290		164.023	166.555	157.615	147.323
291		163.673	165.881	157.501	146.524
292		164.415	166.075	157.627	145.567
293		164.546	166.493	158.658	146.999
294		164.4	166.204	158.224	146.313
295		163.176	165.657	157.09	146.07
296		156.917	163.607	152.173	145.088
297		151.865	163.092	148.24	145.881
298		138.904	162.011	137.902	147.632
299		133.182	161.33	133.637	147.86
300		127.467	160.97	128.304	148.664
301		120.842	159.127	121.562	146.914
302		117.327	158.593	116.842	146.453
303		113.6	157.904	111.788	145.183
304		109.992	155.96	107.818	143.089
305		106.641	152.737	103.129	139.993
306		105.139	151.019	98.9874	136.57
307		105.842	150.448	97.5074	133.877
308		103.884	148.009	94.4386	130.357
309		99.4437	140.377	94.9632	131.689
310		98.2825	133.613	92.0191	125.93
311		100.113	135.464	89.6146	120.918
312		97.302	130.255	86.6245	116.266
313		95.9747	124.209	85.5032	112.216
314		94.8027	119.87	82.6285	104.729
315		94.5358	115.539	85.7335	105.871
316		95.3827	111.135	86.2176	102.609
317		97.031	107.92	90.5176	102.994
318		99.4891	105.567	92.69	101.198
319		102.156	105.379	95.228	97.2034
320		106.364	106.744	98.4458	95.7428
321		108.79	106.105	100.314	93.4864
322		111.192	105.383	102.628	92.6502
323		114.362	105.891	104.974	91.9254
324		116.325	106.02	106.716	92.1191
325		118.428	106.183	108.183	92.1123
326		118.005	105.604	107.903	91.9115
327		118.383	106.883	107.205	91.3501
328		115.318	106.534	104.95	92.7944
329		112.158	106.393	102.921	93.0685
330		110.384	108.464	101.864	96.132
331		103.401	107.819	97.5316	100.274
332		99.5608	109.543	95.9225	105.277
333		96.2614	111.93	92.9393	107.029
334		93.6099	113.192	90.6307	110.269
335		94.3941	117.828	92.5437	115.739
336		95.1855	121.78	93.5662	119.524
337		95.3913	124.041	94.3546	122.112
338		97.0145	126.945	94.5464	122.783
339		99.626	129.765	97.5777	125.709
340		108.488	137.352	103.902	128.397
341		116.177	141.625	111.762	132.286
342		122.223	144.204	118.093	135.287
343		132.923	149.438	126.958	138.334
344		139.948	152.181	134.299	141.538
345		142.326	152.671	137.286	143.378
346		144.957	153.228	138.488	142.631
347		147.227	153.179	141.425	144.654
348		146.115	152.557	141.901	145.15
349		147.159	150.914	144.073	145.287
350		154.443	155.87	149.329	146.84
351		158.202	156.788	153.705	149.895
352		161.195	158.028	157.262	152.517
353		164.989	161.437	160.613	154.715
354		164.822	161.573	161.531	154.714
355		165.136	162.708	162.302	154.498
356		165.597	163.611	162.649	155.363
357		165.055	162.958	162.387	153.798
358		165.889	163.051	162.094	152.057
359		165.271	163.257	161.652	151.34
360		165.621	163.302	161.574	151.642
361		165.536	164.276	160.974	150.808
362		164.546	163.311	160.213	149.303
363		163.244	161.287	158.795	148.026
364		162.485	160.941	157.68	147.63
365		160.937	160.197	156.003	146.257
366		158.306	158.54	153.259	144.834
367		155.728	158.211	150.938	144.503
368		150.573	156.268	146.142	143.289
369		145.511	154.763	141.266	142.129
370		130.95	149.691	126.392	139.031
371		124.492	148.095	119.609	138.006
372		119.753	146.672	114.032	137.516
373		115.555	145.529	110.445	137.908
374		111.475	143.265	105.829	135.424
375		109.121	142.846	103.067	134.272
376		104.815	141.886	99.649	134.993
377		102.106	139.134	96.9049	131.706
378		99.9956	139.134	94.3609	130.723
379		96.805	136.812	91.3721	128.406
380		95.0653	134.522	89.234	125.413
381		94.0086	134.123	87.8279	124.611
382		91.9436	130.746	84.9608	120.464
383		90.5219	127.72	82.7864	116.59
384		90.0244	125.359	80.7744	111.399
385		87.2621	117.112	77.4676	101.684
386		89.7789	118.314	75.9387	96.8081
387		88.8785	113.616	75.4339	91.725
388		86.8553	108.422	76.9077	89.6435
389		91.7094	108.889	79.8061	88.0668
390		92.3827	107.295	82.1586	87.1735
391		95.2703	105.467	84.4865	85.9575
392		98.3114	105.477	87.2637	85.0297
393		100.689	106.642	89.4495	86.1689
394		103.455	105.807	91.7393	84.702
395		107.301	106.632	95.1427	84.8428
396		109.426	106.859	96.7494	85.06
397		112.782	105.958	98.4346	83.9022
398		113.466	106.545	100.323	85.1753
399		114.516	106.022	100.79	84.3721
