# Supplementary material for: Exploring the potential of the sit-to-stand test for self-assessment of physical condition in advanced knee osteoarthritis patients using computer vision
Source: Front Public Health. 2024 Feb 7;12:1348236. doi: 10.3389/fpubh.2024.1348236 (PMC10880867; doi:10.3389/fpubh.2024.1348236)
Supplement: Supplementary file 2 [file Data_Sheet_1.ZIP › Supplementary Materials/Time series data/76_angel_order.xls]

## Sheet: Sheet1
Unnamed: 0		R_HIP_ANGEL	R_KNEE_ANGEL	L_HIP_ANGEL	L_KNEE_ANGEL
0		134.829	127.166	122.492	99.3427
1		133.732	127.032	120.936	98.2863
2		129.994	127.97	114.282	96.5991
3		126.456	126.849	110.624	97.0321
4		119.906	124.641	105.691	96.5635
5		109.891	122.353	97.9726	100.851
6		107.738	123.464	96.7197	103.298
7		104.789	123.295	96.0317	105.702
8		101.401	125.666	94.7741	110.479
9		99.3502	126.179	94.5273	113.134
10		98.8834	128.039	94.4152	114.946
11		98.4582	127.092	93.9747	113.332
12		99.9279	129.866	95.2458	116.328
13		101.34	130.344	96.1922	115.976
14		102.98	132.007	97.9377	118.594
15		104.965	133.991	99.3493	119.823
16		112.886	139.526	106.173	123.471
17		117.386	142.518	109.661	124.494
18		124.319	146.361	116.973	127.729
19		128.298	148.988	120.746	130.02
20		132.31	150.279	124.839	131.507
21		140.418	155.24	133.003	135.969
22		142.819	156.046	135.967	138.396
23		151.619	158.392	148.94	144.08
24		153.567	157.437	151.166	144.59
25		157.2	158.131	155.231	145.867
26		158.625	158.473	156.616	146.324
27		159.638	159.516	157.5	146.326
28		160.537	158.515	157.669	145.091
29		160.16	158.579	157.236	145.57
30		157.633	159.818	154.171	146.132
31		156.081	160.032	151.447	146.012
32		153.572	160.622	148.499	146.327
33		147.19	160.458	141.553	145.551
34		144.558	160.531	138.114	144.609
35		141.133	160.326	134.178	143.489
36		131.737	157.088	124.818	141.245
37		129.59	156.142	122.428	141.36
38		126.368	155.557	120.272	141.324
39		124.37	155.105	118.359	141.427
40		123.132	154.909	117.224	140.912
41		117.069	155.458	114.455	143.403
42		113.904	154.677	110.574	141.572
43		108.088	155.533	102.391	138.07
44		104.091	151.967	101.775	139.712
45		101.761	150.917	99.4399	139.156
46		99.5548	149.596	94.967	135.42
47		97.5611	146.258	95.8386	135.591
48		95.2787	143.196	94.0098	132.489
49		92.673	139.824	88.1619	125.5
50		84.3218	121.569	84.5611	114.254
51		84.3356	118.391	84.7899	111.181
52		82.4472	116.252	81.1484	105.383
53		86.4124	114.593	84.1565	101.225
54		89.349	112.839	85.9703	98.8732
55		93.2414	112.108	88.5756	96.1696
56		109.611	111.313	104.042	95.0867
57		115.113	111.853	108.214	94.8789
58		127.302	114.993	119.674	98.0793
59		133.573	116.855	123.505	98.4545
60		136.454	116.518	125.095	96.6124
61		139.951	118.69	124.168	96.2264
62		143.206	118.894	127.339	96.0108
63		144.393	119.48	128.859	97.5001
64		143.964	120.653	128.416	98.2852
65		144.26	120.994	128.255	97.9705
66		144.671	121.452	127.707	96.392
67		144.614	121.574	126.752	95.0572
68		144.644	121.678	126.616	94.2371
69		144.808	123.305	126.479	95.0722
70		142.699	125.243	125.564	96.5327
71		140.099	125.018	127.715	103.765
72		139.046	125.118	127.4	104.524
73		140.46	127.129	127.038	102.993
74		139.648	127.309	126.44	103.205
75		138.017	126.68	127.096	105.05
76		137.198	126.145	127.516	106.358
77		137.438	129.436	128.003	107.906
78		138.03	130.008	128.26	107.813
79		137.227	130.125	127.804	107.97
80		136.322	129.408	127.057	107.881
81		135.874	130.774	126.528	109.01
82		135.412	130.19	125.579	108.166
83		128.827	127.434	117.625	103.876
84		128.762	126.678	113.538	98.7556
85		127.224	126.921	113.226	100.032
86		121.032	122.924	104.952	92.5295
87		120.575	123.162	104.252	93.1036
88		117.981	121.106	100.205	89.0291
89		114.956	119.082	98.4179	89.6606
90		109.2	116.187	93.0473	87.8682
91		104.535	114.404	91.5564	90.7484
92		100.936	114.597	88.2696	91.4548
93		98.9597	113.748	87.9418	93.9525
94		92.596	113.846	84.3607	96.6939
95		91.7314	115.106	84.7758	99.2108
96		92.091	117.15	85.0859	101.648
97		99.2024	125.417	93.1456	108.437
98		102.768	126.719	100.651	113.139
99		115.888	135.831	111.775	120.242
100		118.39	138.595	112.498	120.586
101		123.125	143.748	116.681	125.312
102		130.279	150.048	122.431	127.893
103		135.369	153.571	127.624	131.412
104		149.857	156.717	146.083	138.919
105		152.277	156.285	148.517	138.674
106		154.991	156.682	153.317	141.516
107		156.199	156.701	154.477	139.567
108		157.352	157.689	153.908	138.986
109		159.37	158.9	156.539	140.326
110		159.416	159.793	158.512	142.74
111		160.102	159.834	160.559	142.824
112		159.669	159.353	160.794	143.11
113		160.907	159.532	161.699	143.436
114		161.218	160.181	162.045	144.388
115		160.947	159.716	163.067	146.555
116		162.242	161.077	163.692	146.04
117		162.216	161.538	162.118	147.674
118		161.345	160.784	161.836	148.677
119		160.641	160.142	159.791	147.035
120		159.794	160.275	158.068	146.703
121		159.307	159.936	156.985	146.317
122		156.766	159.892	153.732	147.042
123		154.174	158.776	151.135	147.282
124		146.428	158.014	139.501	142.837
125		146.158	158.269	139.995	141.874
126		143.945	156.884	139.105	143.833
127		141.975	155.157	137.241	141.119
128		141.786	155.858	137.072	141.521
129		140.087	155.252	134.869	139.939
130		136.623	154.217	128.721	136.005
131		127.62	152.947	119.735	135.937
132		125.139	152.293	117.397	134.365
133		125.694	153.534	121.005	137.949
134		123.375	150.641	121.46	138.393
135		121.105	153.801	114.853	135.334
136		119.414	152.565	113.029	133.844
137		115.941	150.659	113.213	135.589
138		113.482	149.616	110.366	133.778
139		107.987	145.282	107.664	134.301
140		106.789	149.046	102.488	132.642
141		105.032	149.646	99.4458	132.269
142		98.3474	147.968	91.1605	131.289
143		95.7885	145.772	88.1304	129.829
144		89.832	134.737	81.0799	118.254
145		89.275	131.005	81.292	114.521
146		88.4756	126.201	81.3223	110.393
147		88.2789	119.219	81.9318	102.707
148		90.5827	116.596	84.2833	100.247
149		95.6673	115.283	88.9655	99.7786
150		105.31	114.661	97.0669	98.0479
151		115.489	117.373	108.047	100.442
152		130.463	119.95	120.632	101.069
153		135.585	121.479	124.162	102.051
154		138.644	121.769	126.82	101.23
155		145.668	123.924	130.848	100.557
156		147.741	123.812	132.468	100.451
157		149.441	124.027	133.204	99.3237
158		152.709	125.826	135.472	100.845
159		150.622	123.95	132.989	98.045
160		150.298	123.88	133.147	98.8262
161		149.852	124.163	132.473	98.5702
162		149.402	123.897	131.759	98.6357
163		148.348	122.908	130.818	98.4293
164		147.056	121.857	132.434	100.923
165		147.781	123.705	133.251	102.232
166		147.685	123.231	133.462	101.915
167		147.393	123.116	132.678	100.053
168		147.729	122.993	132.639	100.388
169		146.761	122.043	132.682	101.335
170		145.714	123.203	133.111	103.424
171		145.178	124.219	131.783	103.243
172		142.158	124.778	129.688	104.038
173		140.237	127.339	128.563	105.361
174		138.392	126.752	128.834	108.518
175		134.316	124.484	127.045	109.169
176		133.414	124.658	126.01	109.224
177		134.979	126.474	127.094	110.872
178		128.116	122.472	122.285	108.107
179		128.234	121.546	120.805	105.856
180		128.757	122.179	119.621	103.767
181		128.861	123.02	118.203	102.716
182		125.022	121.179	113.92	99.3052
183		117.975	116.812	107.837	97.171
184		115.392	116.255	106.072	98.8471
185		89.3609	109.743	83.4134	97.5911
186		86.6088	111.022	80.6798	98.3638
187		85.6549	115.288	81.2535	103.217
188		87.3336	119.388	81.9723	105.017
189		91.2053	123.962	85.7167	108.25
190		98.9449	129.535	95.5688	116.369
191		107.855	137.717	106.574	125.795
192		118.464	145.686	116.1	132.608
193		124.183	149.556	121.162	134.902
194		129.056	152.379	125.599	137.113
195		138.335	156.648	134.751	141.559
196		142.733	158.915	139.179	143.763
197		145.272	159.072	142.903	146.146
198		157.258	161.772	155.245	150.997
199		162.205	164.335	161.17	153.945
200		165.321	164.766	162.916	153.921
201		167.035	165.811	164.851	153.859
202		168.247	165.721	166.392	153.346
203		167.98	165.995	165.966	152.21
204		167.068	163.384	165.885	153.545
205		165.279	163.06	167.234	154.154
206		164.257	164.336	164.741	152.887
207		159.395	164.372	157.66	147.724
208		158.338	163.888	156.929	150.184
209		159.516	163.127	161.814	151.803
210		161.094	163.351	161.691	150.168
211		160.756	162.329	161.212	151.228
212		160.16	162.306	160.777	150.275
213		162.13	164.873	160.954	152.078
214		161.604	165.546	161.006	152.769
215		160.198	165.034	159.411	152.702
216		156.916	163.111	157.63	151.44
217		143.098	157.224	144.303	145.763
218		137.251	156.125	137.43	143.939
219		127.846	154.256	124.326	134.424
220		123.472	152.493	121.377	134.235
221		117.562	148.052	116.322	131.727
222		112.124	146.2	109.838	128.727
223		105.729	142.75	104.744	124.603
224		97.371	133.986	98.0347	120.385
225		95.0155	129.932	95.6415	116.632
226		93.6743	127.432	92.1577	111.783
227		88.348	121.644	87.2503	107.151
228		90.6981	121.66	89.4395	107.74
229		90.1495	119.396	88.5048	105.032
230		94.0157	114.182	92.3752	100.519
231		101.96	113.904	97.5703	98.2658
232		111.1	113.231	106.527	97.35
233		120.12	117.298	110.627	94.2298
234		126.883	120.039	115.469	94.8245
235		133.073	121.532	119.454	93.0846
236		137.708	123.928	123.626	95.8633
237		138.671	123.003	123.952	94.2856
238		140.689	124.241	127.571	97.6176
239		138.154	124.794	125.871	98.1907
240		137.225	125.403	125.608	98.9851
241		134.103	125.05	123.909	98.8863
242		133.147	124.912	122.47	98.8708
243		134.721	126.177	122.428	98.5449
244		135.659	127.606	120.283	94.3312
245		134.413	127.053	119.207	92.0968
246		134.739	127.22	119.659	93.5892
247		135.469	124.76	119.429	91.0572
248		135.847	125.427	119.13	90.7871
249		135.988	123.964	118.878	90.112
250		134.446	121.519	117.673	89.7637
251		134.714	121.346	116.938	88.768
252		132.054	117.783	117.367	89.8549
253		132.887	120.285	115.435	87.5701
254		131.376	120.564	114.459	87.8012
255		127.205	121.041	110.971	89.7824
256		121.818	118.89	106.811	89.8538
257		119.282	118.384	104.487	91.0387
258		99.9902	110.872	90.8283	92.5175
259		95.4814	109.863	85.3612	89.9802
260		89.834	110.706	79.2596	91.2892
261		86.6563	111.293	73.9807	89.0914
262		84.3779	112.103	72.8511	91.5839
263		84.2211	116.248	75.3291	96.3565
264		85.336	117.23	76.7668	99.0936
265		102.712	129.384	99.0362	116.193
266		109.063	131.779	111.675	126.156
267		117.434	138.241	114.403	126.049
268		122.024	141.599	120.409	131.872
269		125.081	142.425	125.121	135.581
270		133.286	149.89	129.677	138.633
271		140.577	155.058	135.788	142.383
272		144.394	157.252	142.286	147.407
273		147.598	158.769	145.417	149.538
274		150.483	160.387	148.252	150.864
275		155.297	163.35	153.276	153.473
276		157.54	164.528	155.484	154.19
277		160.737	166.222	156.154	154.213
278		161.38	163.236	158.604	153.43
279		162.169	163.706	159.539	154.083
280		163.872	165.105	161.378	154.557
281		165.149	166.208	162.879	154.93
282		166.201	167.036	163.647	155.867
283		168.057	167.612	164.713	155.225
284		168.004	168.397	164.727	155.744
285		166.716	168.324	164.56	157.506
286		167.161	169.136	164.536	158.245
287		166.658	168.593	163.972	158.898
288		166.3	168.203	163.465	157.499
289		166.188	168.522	163.208	157.597
290		166.022	167.926	162.562	157.736
291		162.74	166.575	159.857	155.426
292		152.589	162.741	148.821	148.187
293		149.189	161.316	146.117	147.961
294		144.502	160.163	142.973	148.104
295		133.084	155.414	131.701	142.865
296		127.348	152.013	126.684	140.348
297		121.679	148.948	121.473	137.776
298		103.806	138.018	105.013	127.827
299		98.6486	133.734	100.854	125.101
300		94.4344	131.731	95.9936	122.371
301		92.3747	131.215	91.9631	119.546
302		90.9241	130.311	90.4716	118.988
303		90.7408	130.738	87.1023	115.044
304		90.3058	130.156	86.0865	114.555
305		88.5492	125.122	80.5989	105.129
306		88.3208	122.688	80.3101	103.426
307		88.9065	120.51	79.6844	99.1569
308		95.7028	116.512	87.1386	95.885
309		100.482	116.125	91.5212	95.2168
310		107.815	116.577	98.0626	94.4553
311		126.671	121.658	112.476	94.2596
312		135.034	122.915	118.458	93.0475
313		140.567	124.2	122.877	94.4386
314		142.116	124.018	124.05	94.9187
315		143.956	124.506	126.099	96.1011
316		144.71	124.826	126.872	96.5773
317		144.632	125.156	126.614	97.0031
318		145.671	126.463	127.437	98.0907
319		144.909	124.944	126.02	96.3633
320		141.647	122.63	124.37	95.9248
321		140.97	122.63	123.793	95.7078
322		140.494	123.372	123.195	96.0255
323		139.828	123.853	123.062	96.5838
324		138.99	124.447	122.643	97.4205
325		138.462	125.169	121.284	96.8901
326		138.131	125.392	120.889	96.8625
327		138.638	125.074	121.322	96.5472
328		138.481	125.347	121.472	96.7755
329		138.653	125.024	120.801	95.8495
330		138.189	125.01	120.71	96.0215
331		137.909	124.842	119.997	95.8353
332		135.498	123.54	118.352	95.477
333		132.167	122.49	116.495	94.6107
334		130.212	121.953	115.112	93.8748
335		127.674	121.109	112.363	92.7823
336		119.592	120.083	107.294	93.1885
337		114.558	118.575	102.723	92.6067
338		110.547	119.136	99.6755	93.8864
339		94.5291	115.606	85.1656	92.8185
340		90.0577	116.193	81.382	93.7996
341		81.9067	115.369	72.7713	92.2539
342		78.3285	115.704	70.5092	93.1686
343		73.7669	113.819	66.5064	92.4922
344		67.8056	114.816	62.3236	96.2088
345		66.2464	116.102	61.3161	98.5643
346		67.6702	121.006	66.3995	110.347
347		70.7178	123.176	68.1658	111.471
348		76.787	126.887	77.4577	116.008
349		79.895	127.935	81.8359	118.626
350		83.8624	130.205	86.1655	119.594
351		94.1315	136.563	95.8068	125.274
352		106.255	144.888	106.5	130.927
353		118.595	149.984	116.908	133.673
354		124.137	152.773	121.692	135.175
355		128.659	154.587	125.414	136.55
356		137.288	157.926	133.656	140.825
357		141.638	159.807	138.778	143.277
358		148.492	161.461	145.347	145.539
359		162.042	165.388	159.649	154.161
360		165.154	166.036	163.069	155.429
361		169.954	166.362	168.288	155.741
362		171.775	166.009	170.54	155.666
363		172.753	164.748	172.376	155.937
364		173.689	163.044	174.414	155.968
365		174.145	164.273	174.598	156.661
366		174.979	165.182	174.418	157.577
367		175.109	165.085	173.882	157.773
368		175.167	165.477	173.792	157.994
369		174.989	165.581	173.85	157.798
370		174.466	166.149	173.921	157.5
371		174.72	166.754	174.113	158.045
372		174.506	166.927	173.39	159.049
373		174.616	168.386	171.677	157.03
374		174.084	168.628	171.666	158.893
375		173.247	168.49	171.212	159.216
376		170.338	167.063	168.447	156.895
377		167.34	166.296	165.918	156.778
378		162.865	165.653	161.678	155.719
379		142.508	160.884	141.658	150.176
380		135.593	159.364	133.847	147.465
381		121.394	153.279	123.246	145.653
382		114.568	150.639	115.708	141.169
383		109.341	149.492	111.602	141.681
384		97.0047	141.724	99.9642	135.105
385		91.7749	137.858	93.9376	130.628
386		81.7434	126.671	82.6548	115.305
387		81.0083	124.019	82.7621	114.554
388		78.3639	120.225	79.9036	111.171
389		79.2816	116.992	79.5041	108.14
390		80.904	114.574	79.9486	105.402
391		85.7562	113.84	83.2932	103.748
392		98.6919	113.67	91.9312	101.517
393		113.428	117.466	103.242	102.738
394		126.16	122.585	112.802	103.462
395		131.458	126.121	114.033	101.674
396		136.819	128.028	117.399	101.602
397		143.886	130.301	123.145	101.89
398		146.581	131.356	125.037	101.77
399		148.34	132.249	126.288	101.857
