# Supplementary material for: Exploring the potential of the sit-to-stand test for self-assessment of physical condition in advanced knee osteoarthritis patients using computer vision
Source: Front Public Health. 2024 Feb 7;12:1348236. doi: 10.3389/fpubh.2024.1348236 (PMC10880867; doi:10.3389/fpubh.2024.1348236)
Supplement: Supplementary file 2 [file Data_Sheet_1.ZIP › Supplementary Materials/Time series data/77_angel_order.xls]

## Sheet: Sheet1
Unnamed: 0		R_HIP_ANGEL	R_KNEE_ANGEL	L_HIP_ANGEL	L_KNEE_ANGEL
0		148.034	115.654	144.875	114.682
1		148.175	115.639	144.879	114.451
2		148.403	115.574	144.823	114.377
3		148.355	115.385	144.653	114.161
4		148.188	115.075	144.436	114.213
5		147.466	114.388	143.611	113.788
6		146.355	113.733	142.071	113.048
7		145.044	113.286	140.596	112.729
8		142.915	112.909	138.381	112.702
9		139.896	112.287	135.247	112.502
10		138.286	112.057	133.464	112.238
11		130.401	110.078	125.255	109.767
12		126.657	109.264	121.64	109.04
13		122.702	108.462	117.876	108.374
14		114.609	106.835	110.521	107.438
15		111.102	106.482	107.315	107.356
16		107.774	106.394	104.29	107.589
17		100.929	107.77	98.7404	110.437
18		99.8715	108.748	98.203	111.943
19		100.611	112.448	99.4817	115.993
20		102.004	114.706	101.088	118.357
21		104.267	117.712	103.532	121.319
22		109.954	124.889	109.033	127.398
23		117.119	133.157	115.78	134.361
24		125.156	142.085	122.728	140.169
25		129.81	146.676	126.638	142.627
26		134.694	151.156	130.754	144.866
27		144.266	158.775	139.237	148.5
28		148.694	161.566	143.322	149.771
29		161.133	166.994	155.824	154.527
30		164.543	168.009	159.334	155.852
31		167.708	168.983	162.528	157.186
32		172.036	170.36	166.975	159.201
33		173.186	171.031	168.354	159.85
34		173.687	171.43	169.339	160.376
35		171.842	172.903	169.759	161.077
36		166.541	175.025	167.468	161.913
37		165.038	175.43	166.565	162.065
38		163.33	175.676	165.435	162.333
39		161.407	175.447	164.009	162.85
40		159.879	175.3	162.95	163.014
41		159.897	175.172	163.082	162.647
42		160.303	175.036	163.48	162.65
43		160.931	174.789	163.935	162.556
44		162.147	174.505	165.346	161.952
45		163.383	173.972	166.473	161.565
46		167.541	172.371	169.719	159.548
47		169.98	171.7	171.388	158.555
48		172.395	170.893	172.151	157.826
49		174.354	168.633	169.964	155.299
50		170.689	166.492	166.208	153.719
51		165.953	164.26	162.009	152.66
52		146.51	154.719	144.587	146.135
53		139.038	150.737	138.143	143.692
54		125.18	140.648	126.006	139.876
55		118.735	136.456	120.584	137.755
56		113.142	131.073	115.507	135.382
57		102.962	120.543	106.677	130.285
58		93.9819	111.438	97.8852	123.492
59		87.764	104.829	91.0372	117.224
60		84.64	101.699	87.3884	113.938
61		82.8974	99.5099	85.3044	111.633
62		79.7717	95.5789	81.2113	107.15
63		79.6333	94.4169	80.8735	106.009
64		80.3244	90.2288	79.9318	99.9534
65		81.1908	89.4145	80.4401	98.5534
66		83.9681	88.5761	82.5989	96.4439
67		85.6236	88.2489	83.8808	95.5698
68		87.5178	88.2641	85.4482	95.0673
69		93.7783	88.3908	90.9771	94.0991
70		96.0279	88.4255	92.9728	93.8884
71		100.576	88.7452	96.9527	93.6568
72		102.825	88.9249	98.9321	93.6018
73		104.998	89.1465	100.966	93.8811
74		109.427	89.4898	105.1	94.1789
75		112.979	89.6133	108.334	94.3963
76		116.818	90.5329	112.036	95.266
77		118.5	90.8151	113.718	95.4798
78		120.293	91.3792	115.407	95.8675
79		123.298	92.1378	118.277	96.124
80		124.637	92.481	119.641	96.3809
81		127.446	93.0803	122.3	96.97
82		127.697	93.0103	122.59	96.9782
83		128.054	93.2948	123.018	97.2977
84		127.68	93.425	122.912	97.7259
85		127.077	93.6809	122.363	97.648
86		126.036	93.9376	121.547	97.7334
87		121.652	93.7179	117.291	97.1736
88		119.727	93.4113	115.19	96.7395
89		115.646	92.9824	111.178	96.4198
90		113.056	92.4473	108.65	96.0788
91		110.841	92.2947	106.477	96.1008
92		99.4865	90.3045	95.875	95.1847
93		93.2154	89.708	90.2019	95.0848
94		89.7835	89.9572	87.2945	95.6688
95		86.9012	90.5086	84.545	96.2826
96		81.2518	91.9175	80.0896	98.2173
97		78.5732	92.2631	78.1202	99.1585
98		75.4771	96.5202	77.0033	104.351
99		76.5303	99.0373	78.8557	107.254
100		78.3565	102.078	81.185	110.842
101		86.1707	110.718	89.5316	120.787
102		90.9316	114.782	94.5012	125.452
103		97.1407	120.173	100.133	130.465
104		117.003	138.365	116.552	141.292
105		123.478	144.5	122.149	144.105
106		136.243	155.208	131.832	147.356
107		141.531	158.551	136.113	147.864
108		146.448	161.187	140.159	148.819
109		155.881	165.343	148.447	150.121
110		163.28	167.392	155.658	151.13
111		168.027	168.109	160.742	150.868
112		169.934	168.175	163.355	150.793
113		171.198	168.919	165.641	151.101
114		171.288	169.173	169.147	152.322
115		170.683	169.142	170.584	152.952
116		167.925	169.61	172.199	153.818
117		167.392	169.847	172.26	154.023
118		167.124	169.902	172.458	154.1
119		165.533	169.976	171.615	154.707
120		164.698	169.903	170.52	155.612
121		164.4	170.184	169.732	156.602
122		164.501	170.093	169.682	156.807
123		165.2	170.057	170.235	157.368
124		165.812	169.751	170.494	157.433
125		166.138	169.551	170.563	157.247
126		167.494	168.942	171.272	156.358
127		169.237	168.538	171.045	155.544
128		171.209	168.045	169.002	154.45
129		172.079	167.807	168.75	153.792
130		172.249	167.602	166.788	152.855
131		168.841	167.019	161.388	151.095
132		165.679	166.212	157.78	150.155
133		152.364	161.826	145.329	148.402
134		146.809	158.747	140.788	147.773
135		141.028	155.787	135.958	146.979
136		129.414	148.008	126.797	145.542
137		123.324	143.738	122.075	144.348
138		117.217	138.65	117.301	143.05
139		100.943	124.399	103.703	136.784
140		96.692	120.432	99.5102	134.28
141		89.787	113.03	92.4252	128.693
142		87.0958	109.74	89.1117	125.204
143		85.1555	106.857	86.7927	121.879
144		82.826	101.606	83.1587	114.975
145		83.4641	98.4315	82.6503	110.027
146		86.531	96.9692	84.7029	106.788
147		88.4835	96.5782	86.4335	105.758
148		96.6053	96.8661	93.4786	103.985
149		99.5026	96.9119	96.067	103.643
150		108.671	97.11	104.665	103.711
151		111.387	97.091	107.554	103.94
152		114.411	97.4506	110.377	103.961
153		120.425	98.6532	116.125	104.334
154		123.131	98.9155	118.833	104.669
155		125.317	99.3469	120.875	104.678
156		131.345	100.125	126.749	105.775
157		132.549	100.03	128.076	105.76
158		134.892	100.696	130.218	105.87
159		135.928	101.473	131.232	106.305
160		136.482	101.666	131.942	106.801
161		136.745	101.551	132.425	106.424
162		136.095	101.32	131.519	105.685
163		133.961	100.681	129.448	104.923
164		132.327	100.015	127.803	104.523
165		130.277	99.4145	125.883	104.119
166		125.857	98.2393	121.795	103.72
167		123.215	97.6168	119.467	103.701
168		113.383	95.5937	110.124	102.349
169		110.061	95.3224	107.068	102.137
170		106.622	94.8164	103.982	102.008
171		99.6708	93.8065	97.4574	101.742
172		96.3067	93.6714	94.4736	102.219
173		92.8564	93.3785	91.5216	102.649
174		85.8213	94.906	84.3889	103.714
175		84.825	96.0097	83.5979	104.957
176		86.6429	102.455	86.1773	111.178
177		89.0478	106.322	88.9585	114.991
178		95.9746	114.841	97.4981	124.293
179		104.648	124.588	106.233	133.041
180		115.576	135.233	116.723	141.2
181		121.45	140.637	121.778	143.906
182		127.685	145.425	127.103	145.984
183		140.637	154.214	137.698	148.526
184		147.2	157.434	143.275	149.33
185		163.31	163.647	157.251	150.379
186		167.229	164.82	160.533	150.408
187		170.359	165.952	163.715	151.312
188		173.777	166.976	168.406	152.83
189		173.45	167.988	169.758	153.871
190		172.451	168.733	170.427	154.676
191		168.777	170.825	169.881	156.347
192		167.776	171.011	169.346	156.558
193		165.898	171.9	168.573	156.891
194		165.105	172.114	168.111	157.322
195		164.169	172.538	167.596	157.856
196		162.987	172.476	167.132	158.418
197		162.474	172.434	167.063	158.388
198		162.932	172.364	167.475	158.299
199		163.47	172.36	167.858	158.24
200		164.149	172.404	168.251	158.244
201		166.05	172.44	169.643	157.549
202		167.427	172.126	170.332	157.241
203		172.526	171.436	171.923	155.187
204		174.945	171.041	170.33	153.99
205		172.511	170.43	166.025	152.737
206		169.526	169.299	163.154	152.123
207		165.843	168.069	159.725	151.583
208		152.774	162.952	148.034	149.168
209		147.901	160.346	143.865	147.711
210		138.921	154.306	136.227	144.976
211		134.67	151.022	132.765	143.667
212		130.224	147.112	129.199	142.384
213		121.262	139.075	121.696	139.391
214		110.665	129.834	112.346	135.273
215		100.601	121.29	102.713	130.275
216		96.2554	117.557	98.2895	127.801
217		92.6253	114.361	94.4164	125.48
218		87.2234	109.17	88.0569	121.281
219		85.1837	106.893	85.6616	119.109
220		82.1573	100.824	81.6127	111.986
221		82.3121	98.9812	81.5431	109.622
222		82.9267	97.4994	81.8009	107.417
223		85.8747	95.2901	84.4403	104.312
224		87.5623	94.5772	85.9666	103.189
225		89.6046	94.1471	87.8892	102.309
226		95.9385	93.7826	93.5142	100.203
227		98.3508	93.8595	95.6011	99.7049
228		103.42	93.9969	100.369	99.3285
229		106.195	94.1352	103.024	99.16
230		108.855	94.2345	105.604	99.2936
231		113.812	94.8617	110.472	99.4392
232		121.935	96.2244	118.118	99.2497
233		123.337	96.055	119.722	99.091
234		124.792	96.2932	121.263	98.9431
235		127.077	96.4635	123.669	98.6917
236		128.15	96.3312	124.866	98.6911
237		130.107	96.8539	126.894	99.1793
238		130.134	96.6651	126.794	98.9714
239		130.076	96.7033	126.703	99.1806
240		129.358	96.4362	125.722	98.9153
241		128.437	96.1599	124.739	98.766
242		127.464	95.7716	123.756	98.5396
243		121.831	94.2528	118.293	97.5901
244		119.622	94.0442	116.01	97.4457
245		114.092	93.0845	110.762	97.4622
246		111.189	92.807	107.97	97.6396
247		107.874	92.5492	104.981	98.0322
248		101.107	92.2089	98.769	98.4292
249		95.0717	92.6692	93.3966	99.6608
250		89.2484	93.0684	88.0801	100.88
251		87.0503	93.5598	86.295	101.607
252		85.763	94.5139	85.1362	102.436
253		85.3276	97.3192	85.1936	105.296
254		86.6374	99.6043	86.527	107.29
255		95.665	110.058	95.6265	117.327
256		100.346	114.889	100.385	122.058
257		105.902	120.587	105.757	126.846
258		118.207	133.251	116.956	135.726
259		124.861	139.63	123.003	139.483
260		149.913	159.125	144.039	146.258
261		155.046	161.99	148.756	147.519
262		163.576	165.177	156.722	148.898
263		167.109	166.338	159.898	149.84
264		170.384	167.132	163.141	150.804
265		174.263	168.851	167.705	152.969
266		173.381	170.427	170.267	156.207
267		170.07	171.839	169.9	157.948
268		168.355	172.311	169.018	158.43
269		166.959	172.686	168.063	158.75
270		164.63	173.015	166.61	158.687
271		163.747	172.822	165.99	158.543
272		162.547	171.995	165.612	158.294
273		162.611	171.648	165.854	157.959
274		162.769	171.416	166.157	157.504
275		163.486	171.169	167.122	157.08
276		163.917	171.195	167.58	156.849
277		164.634	170.878	167.944	157.07
278		167.559	170.478	169.743	157.157
279		168.911	170.304	170.455	156.935
280		172.531	169.997	171.686	156.482
281		174.058	169.776	171.589	155.868
282		174.533	169.639	170.319	155.58
283		171.422	168.566	165.982	154.705
284		165.078	167.632	159.878	153.936
285		156.676	165.314	151.893	152.216
286		151.857	163.607	147.522	151.031
287		146.749	161.22	142.765	149.412
288		131.053	151.534	129.077	144.648
289		116.773	139.509	117.374	141.46
290		112.02	135.108	113.309	139.837
291		106.813	130.116	108.756	137.576
292		97.7358	120.682	100.299	132.215
293		93.8199	116.359	96.5833	129.446
294		90.1717	112.054	93.0127	126.513
295		83.5613	101.993	85.6209	117.715
296		82.5566	99.5164	84.1907	115.028
297		82.3584	95.7503	83.1582	110.407
298		83.1758	94.5951	83.4721	108.518
299		84.4992	93.9358	84.4405	107.006
300		88.0954	92.8359	87.3876	104.638
301		92.9428	92.5667	91.8511	103.111
302		98.82	93.1913	97.4284	102.848
303		101.831	93.2302	100.444	102.589
304		104.802	93.3698	103.46	102.509
305		111.398	93.2823	110.39	102.492
306		114.681	93.1891	113.886	102.56
307		122.815	93.7174	122.521	102.327
308		124.764	93.6121	124.349	102.088
309		126.558	93.5937	126.381	102.325
310		130.249	94.5417	129.841	103.26
311		132	94.9232	131.574	103.785
312		133.551	95.4818	132.852	104.265
313		135.642	96.0419	134.71	104.522
314		135.844	95.6729	134.869	104.521
315		135.101	95.0362	133.882	103.399
316		133.667	94.3952	132.304	102.729
317		131.455	93.965	129.968	101.897
318		128.243	93.4925	126.81	101.361
319		123.539	92.6789	122.605	100.307
320		120.653	92.167	119.79	99.5228
321		117.928	92.1776	117.268	99.3844
322		111.178	91.2505	110.868	98.8333
323		107.882	90.9169	107.516	98.8304
324		98.0545	90.542	97.6897	99.3732
325		94.949	90.6259	94.8484	99.9203
326		92.2715	90.7277	92.2022	100.051
327		87.138	90.7443	87.1373	99.8367
328		85.3865	91.3006	85.4639	100.263
329		83.6366	91.4587	83.8541	100.565
330		81.9694	94.3565	82.8033	103.491
331		82.8542	95.9387	84.0648	105.53
332		86.632	101.504	88.058	111.403
333		89.4731	105.093	91.2113	115.335
334		93.4128	109.811	95.6331	120.195
335		103.016	120.256	104.966	129.413
336		115.723	132.342	116.503	137.943
337		129.796	144.144	128.523	143.853
338		136.96	149.46	134.634	145.823
339		143.72	154.155	140.324	147.26
340		156.387	161.386	151.483	150.139
341		162.006	163.957	156.726	151.644
342		174.791	169.231	168.897	156.366
343		176.335	170.243	171.424	157.457
344		171.332	171.59	172.193	159.537
345		169.876	171.277	171.429	159.697
346		168.379	171.137	170.417	159.68
347		165.024	170.891	168.01	159.649
348		163.979	171.042	167.446	159.437
349		162.544	171.014	166.569	159.089
350		162.246	170.675	166.471	158.821
351		161.754	170.495	165.926	158.891
352		161.339	170.269	165.533	159.097
353		161.206	170.584	165.508	159.371
354		161.709	170.968	166.124	159.398
355		161.883	171.111	166.261	159.378
356		162.459	171.207	166.734	159.314
357		163.482	170.917	167.762	158.549
358		164.262	170.497	168.269	158.551
359		165.799	169.766	168.844	159.057
360		166.21	169.667	169.012	159.255
361		166.513	169.819	168.941	159.71
362		167.136	169.815	168.635	160.567
363		167.26	169.924	167.948	161.443
364		167.493	169.958	167.516	162.106
365		167.833	170.274	166.46	163.782
366		168.216	170.205	166.378	163.784
367		169.92	170.034	167.654	162.895
368		170.838	169.953	168.435	162.358
369		171.663	170.131	169.399	161.537
370		173.868	170.541	171.841	160.392
371		176.577	170.47	174.15	159.457
372		170.921	168.347	169.248	157.507
373		166.913	166.93	165.374	156.251
374		157.225	162.595	155.305	151.955
375		151.715	159.384	149.575	149.344
376		133.482	145.885	130.995	139.127
377		127.11	140.132	124.488	135.211
378		121.019	134.364	118.064	131.056
379		108.003	121.732	104.168	121.669
380		101.978	115.962	97.2633	116.365
381		96.3293	110.252	91.1457	111.751
382		84.8898	96.6613	78.5534	98.7053
383		82.8209	92.9742	76.5232	95.0548
384		82.594	90.1138	76.5197	91.5947
385		83.556	89.1396	77.3803	89.8618
386		84.8924	88.3644	78.5926	88.381
387		89.1368	87.6175	82.3705	85.7202
388		94.6379	87.7589	87.1044	84.0616
389		100.101	88.2514	91.8387	83.5686
390		102.886	88.7527	94.3936	84.0454
391		105.698	89.4125	97.1453	84.789
392		110.856	90.8772	102.156	86.7391
393		113.479	91.3427	104.753	87.3997
394		120.693	93.4887	112.218	89.9951
395		123.072	94.3194	114.601	90.9752
396		124.952	94.765	116.807	91.9598
397		128.042	95.449	120.128	93.0131
398		129.802	96.5725	121.571	94.4575
399		130.583	96.5769	123.17	94.7733
