# Supplementary material for: Exploring the potential of the sit-to-stand test for self-assessment of physical condition in advanced knee osteoarthritis patients using computer vision
Source: Front Public Health. 2024 Feb 7;12:1348236. doi: 10.3389/fpubh.2024.1348236 (PMC10880867; doi:10.3389/fpubh.2024.1348236)
Supplement: Supplementary file 2 [file Data_Sheet_1.ZIP › Supplementary Materials/Time series data/78_angel_order.xls]

## Sheet: Sheet1
Unnamed: 0		R_HIP_ANGEL	R_KNEE_ANGEL	L_HIP_ANGEL	L_KNEE_ANGEL
0		117.738	97.8744	108.78	96.5582
1		117.947	97.9331	109.253	96.5568
2		117.858	97.5976	109.194	96.3628
3		117.97	97.7749	109.169	96.1417
4		117.926	97.6354	109.137	96.0625
5		117.383	97.1827	109.084	95.5003
6		116.781	97.0829	108.61	95.2038
7		115.903	96.6725	107.935	94.8272
8		113.788	95.9509	106.217	94.7784
9		110.136	95.2108	103.288	95.0033
10		105.363	94.4014	99.2702	95.7749
11		102.937	93.9738	97.8613	96.1242
12		99.9926	94.4013	95.1558	96.5759
13		85.393	93.5615	83.9069	98.0411
14		78.9547	94.3105	78.4517	99.7011
15		75.5165	95.238	76.4292	101.314
16		69.0838	98.0871	72.4776	105.369
17		67.6734	98.4748	71.4005	106.198
18		66.681	99.7375	70.5933	107.048
19		66.3196	101.739	71.4485	110.342
20		66.6551	104.764	72.705	113.714
21		67.672	107.333	73.9655	116.289
22		68.5444	109.351	75.7791	118.791
23		69.6097	110.606	76.5039	120.029
24		73.6379	114.534	80.583	123.371
25		75.398	116.492	81.9592	124.258
26		80.6566	120.329	87.6923	127.26
27		86.5218	124.087	93.4399	129.503
28		88.7621	126.033	95.6684	130.695
29		91.0401	127.948	97.8106	132.528
30		95.8513	131.089	102.34	134.672
31		101.258	134.61	107.84	139.306
32		107.194	138.026	113.793	142.819
33		110.797	140.065	117.402	144.754
34		113.569	141.523	120.293	145.084
35		120.863	144.737	126.985	147.143
36		122.453	144.893	128.825	147.792
37		128.099	148.036	134.462	150.705
38		129.25	147.382	135.853	150.07
39		142.285	152.275	148.697	155.56
40		146.239	153.962	152.662	157.481
41		155.1	156.399	161.406	160.695
42		162.713	158.095	167.623	162.507
43		167.51	158.641	170.719	162.353
44		169.435	159.273	171.804	162.406
45		170.984	158.665	172.635	161.232
46		175.498	161.008	174.807	159.594
47		176.485	161.463	175.367	158.803
48		177.756	162.307	175.656	157.283
49		178.349	162.214	176.196	156.875
50		178.792	162.014	176.161	156.885
51		179.301	162.057	176.632	156.892
52		179.035	162.624	177.188	157.107
53		179.237	162.254	177.029	156.848
54		179.462	162.441	177.277	156.347
55		179.626	162.253	177.111	156.608
56		179.896	162.397	177.164	156.583
57		176.476	160.194	175.77	156.686
58		174.895	159.927	174.297	156.623
59		169.271	157.446	169.569	155.455
60		166.369	155.999	167.511	155.273
61		155.921	154.546	158.061	155.012
62		151.32	153.079	153.852	153.416
63		146.469	153.356	147.941	151.951
64		136.706	151.73	138.547	150.228
65		123.265	149.021	123.377	147.331
66		120.462	148.757	120.293	147.885
67		118.172	148.517	118.328	147.62
68		108.252	144.894	107.516	145.375
69		104.534	143.128	103.735	144.058
70		97.391	139.333	96.5052	141.155
71		93.7218	137.359	92.7557	138.8
72		83.8996	131.352	82.0729	131.384
73		80.8371	129.203	78.5069	128.413
74		78.4257	127.475	76.1369	126.287
75		73.9428	124.044	70.385	120.928
76		71.2268	120.945	67.6595	117.329
77		68.499	117.59	63.7663	111.955
78		66.8497	114.765	61.1589	107.534
79		64.1585	109.32	57.0863	100.58
80		62.7807	106.648	57.9652	99.745
81		61.7305	103.681	55.4435	94.8276
82		60.5057	101.077	54.6822	92.4075
83		60.7378	96.3993	54.8058	87.1029
84		61.5196	96.018	56.1937	87.3066
85		60.978	93.5697	55.7398	84.7748
86		62.5714	92.8121	58.2275	84.5599
87		64.2743	90.7371	60.7549	83.3827
88		68.5065	91.5243	64.7192	84.6494
89		71.2947	92.6536	67.4082	85.7102
90		74.1877	93.9157	70.1143	86.6671
91		88.5007	97.8533	85.3352	92.8567
92		94.4977	98.8888	92.5703	95.9357
93		97.3913	101.463	93.9522	95.5283
94		105.343	102.481	103.623	99.4842
95		106.629	102.865	105.295	100.767
96		108.6	102.198	106.537	100.813
97		112.168	104.984	108.261	100.741
98		113.644	105.822	108.718	100.239
99		113.849	105.88	108.908	100.66
100		114.276	106.115	108.926	100.774
101		112.67	104.623	109.389	101.74
102		113.302	104.395	109.138	101.424
103		116.234	106.584	110.289	101.173
104		116.646	106.562	110.366	101.571
105		116.973	106.523	110.502	101.538
106		116.292	105.958	109.891	100.632
107		115.985	104.979	109.494	99.8862
108		115.422	104.089	109.208	99.645
109		114.13	104.399	108.811	100.564
110		110.653	102.413	107.225	100.678
111		109.524	102.155	106.094	100.154
112		106.387	101.496	102.721	99.4254
113		105.123	101.615	101.871	99.75
114		100.69	100.014	97.2873	98.5777
115		97.7941	99.3916	94.9028	98.4002
116		85.1783	95.9163	82.8424	95.5287
117		81.9763	95.1716	79.9036	95.6608
118		76.4115	94.671	74.9583	94.7234
119		72.74	94.7959	72.4792	96.4551
120		68.9845	96.2748	69.0864	98.2438
121		68.2874	97.5114	69.4797	99.717
122		68.0529	97.7474	69.2276	100.383
123		71.2499	102.603	73.2851	104.347
124		73.2529	103.866	76.411	107.882
125		77.0722	108.029	79.496	108.44
126		78.2541	109.22	81.8969	111.044
127		86.8243	115.641	91.3699	118.178
128		92.2215	120.022	96.4025	122.757
129		106.14	128.832	110.314	132.514
130		114.317	133.799	118.553	138.236
131		124.699	140.15	130.92	145.426
132		127.176	141.587	132.267	145.002
133		130.853	143.163	136.671	148.045
134		140.114	149.076	145.025	150.971
135		142.082	149.744	147.859	153.549
136		145.299	150.585	151.9	154.747
137		147.934	153.18	154.03	156.274
138		151.441	155.863	157.523	157.824
139		151.731	155.512	159.197	159.269
140		151.82	156.049	158.265	158.544
141		149.188	154.473	156.866	157.482
142		145.259	152.577	151.511	154.369
143		142.508	151.216	148.595	152.571
144		141.365	151.291	147.626	152.956
145		134.992	149.265	140.849	152.221
146		131.632	147.417	137.334	150.922
147		126.687	146.118	130.774	149.779
148		123.813	145.824	126.791	148.757
149		115.175	145.124	116.115	147.1
150		114.517	145.467	114.767	145.951
151		111.221	144.878	111.106	145.169
152		104.07	142.813	102.478	142.65
153		95.1818	139.684	93.7672	139.908
154		89.3004	136.581	88.3616	137.777
155		85.3044	135.778	82.2783	133.791
156		77.2221	131.061	74.1937	129.239
157		73.4402	126.894	71.8579	127.133
158		70.6727	123.766	69.0782	123.603
159		68.822	122.023	67.1484	121.828
160		65.1255	116.83	63.4696	115.668
161		63.9035	114.544	61.8018	112.664
162		63.4629	113.546	61.2005	111.151
163		61.4531	109.277	59.0521	105.4
164		59.9996	104.348	58.0988	100.839
165		59.3829	100.816	57.9662	97.5497
166		58.9477	99.0945	57.6189	95.7779
167		59.0274	97.5053	58.1871	93.4838
168		62.1748	93.0901	62.9515	91.0309
169		67.2507	93.5784	67.957	92.3205
170		69.9658	93.4307	70.8721	92.1604
171		79.8591	95.5847	80.2778	93.2461
172		82.499	96.2355	82.5919	93.9575
173		84.4675	96.5512	84.5996	93.5934
174		88.4341	97.4744	89.4522	94.7474
175		92.0149	98.3698	93.2628	95.4601
176		93.8571	99.2279	94.7228	96.0069
177		94.4395	99.9174	95.6033	96.8006
178		94.7984	100.076	96.0201	97.227
179		93.3771	99.7524	94.6108	97.4384
180		92.7613	99.9332	93.394	97.524
181		87.0508	98.8341	87.4472	96.3073
182		78.6862	97.9302	78.2341	94.931
183		73.8276	96.4066	73.6756	93.4259
184		71.8449	96.4595	72.0174	94.4064
185		67.2599	96.772	68.1645	94.7844
186		65.637	97.892	66.5594	96.6466
187		64.5923	100.898	64.9363	99.2161
188		65.4655	103.21	65.6695	101.256
189		64.8022	103.015	66.6548	103.091
190		72.0798	111.139	74.8619	110.575
191		74.6967	113.061	77.2696	112.652
192		78.1101	115.855	81.7715	116.047
193		81.2206	117.808	85.2399	118.659
194		97.5339	128.075	99.2231	126.244
195		100.799	131.226	101.37	128.373
196		115.008	139.495	118.681	141.308
197		121.14	143.14	124.409	143.862
198		123.845	144.018	128.033	146.005
199		127.075	144.654	130.883	145.433
200		135.449	147.742	136.782	145.938
201		141.284	151.561	144.458	150.933
202		149.255	155.02	151.737	152.497
203		155.194	157.313	156.656	153.72
204		166.25	157.368	165.621	155.755
205		167.055	156.508	168.011	156.469
206		171.58	157.111	169.498	154.942
207		173.537	156.952	171.46	155.107
208		173.822	155.926	172.233	155.401
209		174.608	156.4	172.257	154.276
210		174.836	156.688	172.225	154.273
211		174.923	156.974	172.631	155.094
212		174.904	157.096	172.284	155.169
213		169.718	155.585	166.274	153.086
214		168.187	155.961	165.45	153.52
215		162.265	158.981	163.523	156.548
216		156.461	157.511	158.62	155.569
217		152.655	156.979	154.774	155.457
218		144.628	154.77	145.809	153.828
219		131.911	151.089	131.806	149.719
220		128.137	151.275	127.763	149.477
221		124.875	150.208	124.495	147.749
222		112.296	147.104	110.551	144.239
223		107.911	145.108	105.913	142.158
224		99.2728	141.222	97.5368	138.459
225		95.057	138.266	93.6891	136.123
226		84.0962	132.246	82.2847	128.67
227		79.2726	128.805	77.4901	125.125
228		76.8059	126.009	75.2413	122.348
229		71.3183	121.724	69.4423	117.019
230		68.4525	117.749	65.9587	111.487
231		64.7035	113.649	61.0155	105.063
232		60.3152	107.362	57.1546	100.324
233		58.031	100.678	54.6725	92.5126
234		58.6361	98.9502	54.2373	90.1764
235		59.0794	96.226	54.6506	86.8255
236		58.8836	94.3471	54.7561	85.6362
237		62.1131	92.4651	59.822	86.8587
238		64.5529	92.5741	62.7372	88.3211
239		66.2415	93.002	64.1572	88.6246
240		70.5443	93.2235	69.4039	90.9903
241		73.3614	94.2701	72.3687	90.8856
242		78.851	95.8838	78.7351	93.1488
243		81.0407	96.4587	80.8738	93.4791
244		83.0158	96.6058	82.8933	93.8606
245		90.5095	98.4126	90.9769	95.3304
246		93.7334	99.8023	94.0992	97.0616
247		93.7885	99.7532	94.0525	96.694
248		93.0217	99.9827	93.2012	96.4047
249		92.7211	100.798	90.8901	95.0462
250		92.6306	101.072	91.1064	95.8554
251		87.5522	98.5243	86.8086	95.0816
252		81.6962	97.6319	80.1015	92.8687
253		77.0882	96.9971	74.8892	91.3424
254		73.7021	95.9059	72.1779	90.8673
255		70.2685	95.3227	68.6358	89.7826
256		65.7361	95.2641	64.4965	89.0893
257		66.4331	97.042	65.7636	91.1252
258		65.716	97.5979	67.4045	95.875
259		72.2654	103.073	75.8586	104.112
260		73.7524	103.488	77.217	104.277
261		78.8693	106.912	81.3719	106.056
262		83.6232	110.848	87.7427	111.46
263		94.8822	120.321	99.1774	119.957
264		103.256	124.453	108.123	125.136
265		107.109	127.455	111.316	127.914
266		108.942	129.806	113.624	130.197
267		118.457	137.496	123.078	137.834
268		122.373	138.796	126.928	139.482
269		131.406	143.371	135.686	144.243
270		137.066	146.143	141	146.626
271		156.349	155.965	158.115	154.693
272		157.056	155.298	162.276	157.942
273		161.726	156.99	165.106	158.382
274		164.871	157.71	168.177	159.698
275		166.619	157.84	170.471	160.653
276		166.254	158.71	170.337	161.72
277		166.826	159.493	170.218	161.489
278		164.539	158.916	169.024	161.422
279		163.229	158.717	168.524	161.4
280		162.238	158.667	168.876	161.001
281		161.932	157.941	168.508	160.422
282		169.152	159.534	172.344	160.53
283		169.853	159.933	171.414	159.972
284		168.542	159.15	170.043	160.358
285		165.45	160.501	167.955	160.981
286		156.804	160.008	159.958	160.597
287		151.896	159.184	154.336	158.345
288		147.021	157.716	149.169	158.278
289		135.834	156.708	135.219	155.355
290		132.063	156.452	131.439	155.216
291		126.355	155.044	124.583	152.617
292		123.02	155.125	120.861	152.276
293		112.926	153.64	109.786	149.072
294		109.331	152.946	106.503	149.494
295		105.713	151.331	102.666	148.19
296		97.2764	147.936	94.4469	145.188
297		86.3997	139.716	83.3577	136.433
298		81.1515	136.176	76.9199	130.781
299		72.9537	126.719	69.7534	121.914
300		71.3407	124.066	68.2909	119.386
301		67.5822	118.669	63.852	112.857
302		67.1677	116.049	63.3183	109.955
303		63.7361	108.182	59.8913	101.073
304		62.022	105.631	57.6416	97.6337
305		60.1562	103.4	56.6377	94.7959
306		62.0586	101.883	56.7141	91.7066
307		63.7549	98.7191	59.6473	91.297
308		63.7263	96.2632	60.0727	88.9105
309		66.3852	95.4657	64.5186	91.3937
310		75.1964	97.3023	72.9414	92.4316
311		75.7313	96.1312	75.3595	93.3278
312		81.6081	97.5777	81.0467	95.201
313		83.272	97.7303	83.2192	95.7875
314		89.4809	100.282	90.0658	97.8017
315		91.2965	100.365	91.2976	98.1883
316		92.6245	101.981	92.6003	99.3867
317		94.7366	101.894	95.573	100.584
318		96.6655	102.09	97.8076	101.775
319		98.5325	103.646	98.5972	102.066
320		97.6061	102.073	99.5474	103.645
321		98.9546	103.113	98.9518	102.365
322		95.3781	101.584	96.834	102.262
323		93.8998	100.5	95.7446	101.857
324		93.0164	101.222	95.0118	102.124
325		88.5097	101.691	89.7324	100.945
326		84.9583	98.9437	86.9211	100.063
327		82.637	98.4129	83.7418	99.5921
328		78.229	97.5622	79.3116	99.1486
329		76.1103	101.927	74.9731	97.3457
330		67.7218	96.9724	68.8566	96.5854
331		69.0252	100.492	69.9906	98.1196
332		65.9575	99.0978	67.9737	99.2793
333		69.9458	104.677	71.2334	103.666
334		71.6842	106.488	73.3266	106.252
335		79.9418	112.484	83.1257	114.173
336		87.942	117.483	91.2582	118.113
337		88.2894	117.43	91.6904	118.245
338		91.2514	119.345	94.5959	120.9
339		96.3358	123.3	100.162	124.705
340		105.251	129.57	108.834	131.236
341		109.601	134.072	116.083	139.584
342		117.128	137.106	121.511	140.203
343		120.596	139.037	124.858	141.338
344		131.77	144.885	135.593	145.779
345		135.968	147.06	139.69	148.467
346		143.087	150.574	146.184	149.551
347		147.074	152.101	150.743	151.84
348		165.528	157.842	166.189	156.638
349		168.166	157.882	169.022	158.605
350		171.447	157.693	174.163	160.42
351		174.99	158.845	177.11	161.856
352		177.029	158.476	176.806	158.702
353		177.821	158.567	177.742	159.932
354		178.686	158.903	177.996	159.236
355		178.366	158.867	177.568	159.474
356		178.952	159.817	176.867	159.327
357		178.879	158.936	177.698	159.883
358		179.503	159.981	176.892	159.784
359		179.344	158.959	177.757	159.936
360		179.474	159.542	176.507	160.562
361		179.091	160.493	177.049	159.526
362		177.38	160.087	175.73	158.088
363		174.989	160.129	173.502	157.452
364		173.489	159.964	171.652	156.995
365		171.621	159.672	170.121	156.705
366		164.475	157.926	163.042	154.489
367		161.957	157.494	160.331	153.301
368		154.757	155.438	153.938	151.557
369		151.068	154.666	150.753	150.601
370		138.229	149.826	139.251	147.085
371		132.686	147.027	134.302	144.624
372		126.946	144.624	129.588	143.469
373		115.322	138.682	119.23	138.79
374		93.2558	126.479	98.7739	128.361
375		89.6327	123.809	94.5809	125.341
376		84.72	120.534	88.2387	120.166
377		75.2909	114.802	78.0396	113.704
378		73.8148	113.141	76.2625	112.351
379		66.3554	107.125	69.1648	106.237
380		66.5027	105.455	68.0562	104.282
381		64.9712	101.559	64.4069	98.0007
382		66.5567	101.331	65.0216	96.7935
383		64.8696	98.8804	63.7954	94.1033
384		67.5477	97.143	64.6307	91.7588
385		69.4802	95.2137	66.5138	89.4672
386		74.1594	94.8474	71.0998	90.2275
387		83.4068	97.1573	78.9429	91.4689
388		90.8169	97.5208	86.7152	93.5617
389		92.7302	97.5261	87.8193	92.2529
390		97.945	100.018	93.0104	95.4857
391		98.3091	98.8226	92.9756	94.1658
392		103.615	100.508	97.2936	95.967
393		104.856	99.7885	98.025	96.5958
394		108.964	103.168	99.8559	96.0606
395		108.468	101.36	101.299	98.4815
396		110.174	102.433	102.599	99.1771
397		112.916	103.956	103.403	97.9696
398		113.113	104.154	103.694	98.2442
399		112.019	102.462	104.079	99.2114
