# Supplementary material for: Exploring the potential of the sit-to-stand test for self-assessment of physical condition in advanced knee osteoarthritis patients using computer vision
Source: Front Public Health. 2024 Feb 7;12:1348236. doi: 10.3389/fpubh.2024.1348236 (PMC10880867; doi:10.3389/fpubh.2024.1348236)
Supplement: Supplementary file 2 [file Data_Sheet_1.ZIP › Supplementary Materials/Time series data/79_angel_order.xls]

## Sheet: Sheet1
Unnamed: 0		R_HIP_ANGEL	R_KNEE_ANGEL	L_HIP_ANGEL	L_KNEE_ANGEL
0		131.532	108.434	130.445	102.081
1		132.889	109.07	131.265	102.674
2		133.313	109.102	131.787	102.922
3		132.366	107.758	131.075	102.164
4		132.552	107.234	131.324	102.57
5		132.059	106.897	130.736	102.4
6		131.316	106.714	130.26	103.359
7		130.342	107.006	129.47	104.405
8		125.302	107.484	123.664	105.351
9		121.246	109.032	119.728	108.432
10		115.693	110.953	113.719	109.71
11		105.803	112.704	104.555	112.384
12		96.9146	113.828	95.1638	112.645
13		89.593	116.035	88.7873	116.717
14		82.7395	120.902	83.1451	122.366
15		76.4165	125.573	78.8531	129.765
16		71.5732	128.344	74.422	134.701
17		70.8233	133.789	73.1639	137.114
18		71.4133	137.78	73.3826	140.145
19		73.6111	140.081	74.9669	140.086
20		76.2716	141.394	76.8891	140.689
21		79.1841	143.052	78.2726	140.104
22		83.742	144.746	82.6208	142.733
23		89.1142	147.965	85.5727	143.392
24		95.5379	150.537	91.2475	144.122
25		101.42	151.312	97.5716	147.325
26		107.14	152.401	103.072	149.218
27		109.062	152.294	105.818	149.001
28		112.378	151.484	109.237	147.774
29		112.567	149.782	110.353	148.825
30		111.941	147.766	109.125	147.508
31		113.607	145.819	110.223	146.324
32		116.37	144.561	114.548	146.511
33		117.323	143.537	114.956	145.401
34		118.503	143.706	116.779	144.649
35		119.487	144.677	117.39	144.82
36		120.015	145.107	117.302	144.306
37		122.669	147.038	120.239	147.011
38		123.829	147.614	122.536	147.456
39		125.599	146.37	125.601	146.931
40		126.546	147.112	126.883	147.263
41		126.335	146.793	126.087	145.512
42		125.24	146.877	124.551	143.965
43		122.381	146.305	121.657	143.511
44		118.902	146.459	118.193	142.749
45		116.198	145.768	115.218	142.288
46		113.02	144.579	112.477	142.473
47		106.973	142.045	106.588	141.235
48		102.033	140.769	101.882	139.159
49		98.4948	140.746	98.2183	136.775
50		94.958	140.067	93.9021	133.904
51		90.2978	138.764	88.98	132.534
52		87.5721	139.272	85.7664	132.427
53		84.2358	138.854	81.8341	132.035
54		80.5299	139.048	77.6296	131.992
55		78.2028	139.248	75.5103	131.506
56		76.9218	139.567	74.8741	132.175
57		74.794	140.539	72.6778	132.316
58		72.835	140.294	70.9283	132.212
59		71.3841	141.367	69.5326	133.021
60		72.2008	141.705	70.573	133.969
61		72.3968	142.399	70.0129	132.822
62		71.2314	141.567	68.6346	132.118
63		70.3131	142.251	66.7265	130.513
64		70.058	141.894	66.2678	130.386
65		69.568	142.47	63.3825	128.774
66		69.8755	143.201	62.5669	128.626
67		70.9537	137.202	65.1962	127.106
68		69.288	129.574	64.9463	121.48
69		70.5876	126.353	65.9223	116.961
70		76.7472	125.219	71.6527	116.151
71		82.3539	123.245	77.0656	113.976
72		88.6442	119.089	83.256	111.678
73		97.5692	118.429	92.1743	112.135
74		104.382	116.963	99.9626	113.358
75		110.334	117.175	106.109	112.079
76		116.23	118.186	114.04	115.375
77		122.45	119.905	118.782	116.077
78		122.788	124.177	118.166	120.116
79		122.32	124.82	118.009	121.963
80		123.099	124.959	117.799	121.648
81		123.364	124.498	116.768	120.361
82		122.94	123.404	116.023	119.547
83		122.766	126.008	117.715	123.107
84		123.634	126.838	118.191	122.575
85		125.746	126.526	118.703	119.471
86		126.65	128.887	118.693	118.78
87		126.583	129.153	118.303	117.462
88		125.593	129.004	116.519	115.872
89		124.122	130.102	115.503	117.036
90		123.246	131.208	115.914	119.992
91		121.245	130.468	114.753	121.897
92		120.305	131.896	114.755	124.937
93		119.201	130.967	113.6	126.063
94		116.952	130.931	111.533	126.002
95		116.226	131.718	112.793	131.781
96		118.059	133.488	115.271	134.765
97		119.62	132.467	116.055	132.469
98		118.812	131.846	115.679	132.945
99		119.012	134.066	118.258	138.786
100		120.355	134.364	120.073	139.254
101		120.94	134.2	120.964	139.738
102		121.483	133.845	121.02	138.236
103		123.224	133.404	123.149	138.199
104		122.842	132.522	123.187	137.542
105		123.379	132.57	122.974	136.758
106		125.922	130.974	125.882	131.299
107		126.731	132.173	125.099	127.965
108		123.237	128.324	122.685	124.712
109		119.567	129.959	117.573	124.993
110		111.854	131.449	108.987	125.648
111		100.445	131.243	97.4989	125.249
112		90.6259	132.575	88.5999	127.125
113		82.2452	133.23	79.8872	127.298
114		80.5347	137.134	78.9954	132.107
115		76.8754	141.009	75.132	134.027
116		77.4499	143.949	76.0715	138.988
117		78.2755	146.411	77.5368	141.231
118		80.524	148.949	79.4006	142.528
119		83.5364	149.934	82.61	143.656
120		87.4502	149.662	88.1344	147.262
121		93.5149	151	93.1881	148.652
122		97.6889	151.595	96.4754	147.221
123		100.576	151.255	99.3141	147.854
124		109.372	153.812	106.309	149.305
125		113.226	154.852	110.151	152.469
126		114.86	154.971	110.892	150.743
127		119.747	152.385	116.126	148.998
128		124.824	153.442	122.609	151.474
129		128.603	152.572	125.338	150.526
130		135.733	154.941	133.487	152.362
131		136.578	154.411	133.87	151.594
132		136.514	154.906	131.909	151.335
133		136.996	152.783	132.877	149.227
134		134.233	153.568	129.17	147.381
135		127.131	149.166	122.162	144.68
136		124.584	148.549	119.946	145.372
137		122.005	149.455	116.439	144.405
138		121.514	149.035	116.961	145.064
139		120.387	150.583	115.886	145.706
140		117.18	149.429	111.347	144.058
141		115.724	149.427	111.945	146.02
142		113.043	149.261	108.902	145.313
143		111.341	149.827	106.233	144.24
144		109.97	150.004	107.088	146.85
145		106.792	149.474	101.244	139.548
146		106.006	149.93	101.533	140.535
147		103.423	149.306	99.2153	139.733
148		100.891	148.589	95.0456	134.484
149		97.4019	146.758	91.6475	132.474
150		95.1388	146.106	89.4758	132.381
151		92.371	145.967	85.6147	129.165
152		90.3768	146.59	84.3351	128.561
153		87.9593	147.833	80.6526	125.904
154		85.4181	147.748	77.2006	125.017
155		81.0436	146.222	74.3802	128.938
156		80.4287	146.719	72.0458	126.894
157		79.1398	145.102	70.8071	124.331
158		79.4346	142.972	70.9157	121.202
159		82.2417	140.308	74.7284	119.925
160		82.6495	133.694	77.6129	118.673
161		85.3565	132.206	81.3139	120.647
162		90.2062	131.303	87.7931	123.675
163		93.5393	130.771	91.7398	124.19
164		98.8349	129.979	96.4439	123.18
165		107.607	132.966	106.865	131.53
166		113.345	131.918	111.922	131.032
167		118.384	131.18	117.061	129.386
168		122.283	128.404	121.591	128.997
169		124.748	128.375	124.599	130.929
170		128.088	127.36	127.788	129.257
171		131.704	128.262	131.072	128.563
172		132.308	125.146	133.348	125.356
173		132.966	124.713	135.035	126.735
174		133.818	126.128	134.536	124.899
175		132.426	124.044	133.831	125.114
176		133.905	124.34	135.432	127.396
177		136.946	123.389	136.04	126.275
178		136.138	120.051	135.172	123.744
179		136.574	118.404	134.419	121.184
180		138.561	118.148	133.699	117.939
181		138.069	116.224	133.975	116.317
182		137.086	117.124	132.324	114.56
183		136.73	119.281	131.211	114.483
184		132.733	117.263	130.808	115.812
185		128.328	118.692	125.294	115.546
186		126.747	119.493	124.44	118.745
187		118.715	120.879	116.207	118.189
188		113.02	124.283	109.566	119.848
189		105.857	127.16	101.676	121.598
190		93.891	129.222	90.6996	120.686
191		85.7493	130.147	82.7558	121.647
192		79.7301	134.708	76.1878	123.34
193		76.2651	139.477	74.6061	128.811
194		69.6493	146.968	68.6361	139.45
195		67.7915	147.175	67.3874	142.461
196		67.2754	148.498	66.5154	143.203
197		68.1888	151.51	67.0356	144.687
198		69.1688	152.534	67.6161	145.404
199		73.1335	154.353	71.4012	146.797
200		78.3453	157.519	74.7703	147.399
201		82.6254	159.009	79.3566	149
202		88.2398	159.612	85.6521	152.361
203		92.5066	160.223	90.121	153.55
204		99.8486	160.66	98.7616	156.045
205		103.167	159.8	101.781	154.671
206		106.373	158.554	105.43	155.182
207		112.769	158.357	111.288	153.795
208		116.96	158.682	116.024	154.561
209		116.927	153.859	116.446	152.601
210		121.622	155.22	121.031	152.494
211		125.388	155.526	124.048	150.516
212		126.482	156.061	125.627	151.783
213		128.651	156.076	127.468	152.306
214		127.099	154.15	126.142	150.36
215		126.383	153.6	125.514	150.42
216		123.935	152.107	121.942	148.266
217		123.72	152.844	120.15	145.783
218		123.173	152.673	119.782	144.885
219		121.484	153.405	117.833	144.839
220		120.293	154.091	115.802	143.042
221		117.546	152.968	114.349	144.342
222		115.446	153.791	112.107	143.728
223		111.995	155.902	108.043	144.435
224		110.456	156.598	108.386	147.234
225		109.51	156.55	106.684	144.864
226		108.035	157.41	106.371	146.309
227		105.737	156.893	103.949	146.132
228		102.241	156.336	99.8452	145.03
229		98.9372	155.623	97.1392	144.961
230		92.0716	152.216	91.1433	143.814
231		85.2853	146.492	85.6538	140.204
232		80.1369	144.02	83.8888	140.404
233		69.8222	137.806	74.3388	135.526
234		69.9176	142.738	74.1732	137.575
235		68.78	145.732	71.7315	138.514
236		68.276	148.137	70.0739	138.881
237		66.9071	149	67.7411	138.971
238		64.1779	148.248	65.8733	139.282
239		64.4248	148.307	65.6829	139.834
240		64.5028	148.496	65.984	139.242
241		63.5349	147.689	64.983	137.442
242		64.985	148.401	66.4789	139.395
243		62.8195	145.932	64.9134	137.676
244		60.2608	142.603	62.6421	135.836
245		56.8476	136.476	60.375	131.339
246		53.4067	130.343	58.0072	127.349
247		51.4563	125.906	55.8056	123.316
248		53.4928	126.008	57.1589	120.911
249		56.1762	125.308	58.5962	119.051
250		61.3024	125.046	61.1562	116.937
251		64.0381	122.479	62.6005	111.813
252		70.2133	120.758	68.0794	111.314
253		83.5434	113.108	81.1019	105.244
254		91.5625	108.696	89.2583	101.293
255		96.3958	105.299	93.4241	94.9581
256		100.668	104.671	97.3787	93.184
257		103.887	103.582	100.358	91.9373
258		108.898	104.91	105.189	93.5062
259		113.401	105.053	109.088	93.0384
260		116.23	107.311	109.55	93.3637
261		120.819	107.899	114.225	94.7028
262		127.599	108.114	119.754	95.0877
263		128.703	108.824	120.371	95.0957
264		129.233	109.176	120.78	95.2594
265		129.251	109.684	120.415	95.4242
266		129.462	110.583	120.913	97.0622
267		129.371	110.214	121.278	97.8718
268		129.091	111.222	120.755	98.926
269		127.653	110.736	120.663	100.969
270		126.235	112.139	119.493	103.169
271		122.922	113.377	116.354	105.709
272		117.483	116.159	110.585	108.85
273		111.855	116.226	104.809	108.459
274		108.853	115.533	102.248	108.532
275		103.657	115.885	97.53	108.062
276		99.5176	116.583	93.7333	108.513
277		96.3722	115.627	91.3663	109.279
278		92.0508	116.733	88.1594	110.215
279		90.1261	116.435	86.3176	110.116
280		86.9654	115.7	83.6	109.754
281		85.0376	115.326	81.0154	107.335
282		83.4257	114.94	79.9922	106.362
283		84.8701	116.543	82.088	108.077
284		85.0179	117.424	82.5322	108.509
285		84.619	117.268	81.9872	108.813
286		82.9847	115.26	80.5226	104.921
287		83.4082	115.347	80.0014	102.602
288		84.3059	115.292	80.5461	100.796
289		85.2399	117.332	81.6784	103.041
290		85.3421	117.266	82.8047	104.627
291		87.6376	118.631	85.0787	107.691
292		86.9944	115.617	82.8371	102.699
293		90.2053	115.634	85.8257	102.098
294		92.2213	114.717	87.3224	100.248
295		92.7899	112.216	87.6556	97.5052
296		96.7917	113.529	91.6738	98.0197
297		95.9404	109.866	90.9999	93.5312
298		98.1826	108.626	92.3892	90.698
299		100.788	110.001	94.089	90.5885
300		101.425	111.254	94.6748	90.5903
301		103.376	112.022	96.7716	91.3298
302		109.297	112.965	103.494	94.7994
303		112.621	112.556	106.727	94.8784
304		115.412	110.398	109.799	93.752
305		116.482	108.621	111.264	91.8115
306		117.243	108.289	112.067	90.4688
307		118.981	108.678	113.659	91.3711
308		119.148	108.792	113.084	91.8072
309		117.882	108.976	112.248	92.326
310		116.518	110.127	111.386	94.3094
311		110.385	114.88	104.387	98.4106
312		103.601	117.327	97.2899	100.462
313		92.823	116.929	86.0028	100.971
314		82.6112	118.24	75.688	102.286
315		73.9273	120.531	68.2909	106.05
316		65.5836	122.223	61.8983	109.981
317		60.5182	125.716	59.4209	117.407
318		58.2122	128.318	57.8713	122.716
319		57.5032	132.44	58.0991	128.228
320		63.283	139.347	62.8862	132.937
321		66.1241	140.212	66.6526	131.679
322		69.9092	139.207	71.2618	131.712
323		73.6766	135.74	76.8095	132.733
324		76.7424	135.548	79.1249	133.342
325		80.158	137.52	84.823	138.499
326		83.9542	139.041	87.9274	139.763
327		90.2856	143.47	93.4835	140.583
328		97.2725	146.25	99.6415	141.912
329		102.801	148.212	105.281	143.99
330		107.858	150.045	109.823	143.772
331		119.207	152.566	120.693	143.216
332		120.376	153.538	121.689	145.354
333		121.156	151.958	121.334	142.16
334		119.251	149.355	119.307	141.237
335		116.835	147.219	118.403	140.984
336		117.81	147.191	119.695	142.258
337		118.638	147.994	119.315	141.228
338		118.294	149.387	118.431	141.78
339		118.726	149.094	119.276	142.27
340		118.478	149.692	119.124	142.274
341		116.878	149.53	118.507	141.844
342		115.027	148.873	117.192	140.941
343		114.457	151.043	115.214	139.989
344		116.039	152.28	116.788	141.593
345		112.303	151.548	112.949	140.735
346		109.717	151.26	110.646	140.449
347		106.328	149.772	108.887	143.576
348		105.198	150.923	107.219	142.152
349		101.892	150.723	104.133	140.715
350		99.9021	150.37	102.543	142.559
351		95.0485	150.602	98.004	138.469
352		94.6063	150.107	98.2852	138.901
353		92.8586	150.503	96.8538	138.827
354		93.9816	150.307	98.7116	138.982
355		95.2645	149.339	97.5536	135.566
356		94.0179	148.452	95.8414	133.413
357		93.9337	147.403	95.941	132.688
358		94.4923	147.572	99.5083	135.606
359		94.489	148.475	99.2279	135.142
360		93.9143	150.171	98.2538	134.357
361		92.7363	149.867	97.1753	133.674
362		92.2638	150.42	96.2805	132.771
363		92.2439	151.715	95.6393	132.288
364		91.4888	151.651	94.8477	131.857
365		91.5452	152.973	94.5247	132.491
366		91.1378	152.611	94.7204	133.125
367		90.3587	153.128	93.5289	132.241
368		90.0512	152.807	91.8771	132.345
369		89.1424	152.883	91.1176	130.624
370		89.4164	153.975	86.3079	125.951
371		90.4848	153.431	86.5766	124.943
372		92.7393	155.249	85.8012	122.803
373		95.4242	155.494	86.5788	121.598
374		100.06	154.658	89.7848	119.122
375		101.082	153.53	87.3249	114.376
376		105.331	152.675	90.8822	111.086
377		107.068	152.303	92.3868	108.83
378		107.521	149.91	92.1494	105.477
379		107.501	147.195	91.7686	102.631
380		106.098	140.444	89.3945	99.159
381		105.91	138.106	88.1333	95.9135
382		106.781	134.265	91.0641	95.7707
383		108.578	130.843	94.5457	93.5688
384		111.245	130.397	95.2821	92.2588
385		115.374	129.812	101.547	93.3733
386		119.353	131.207	103.97	94.6664
387		123.127	130.632	108.012	95.1954
388		125.687	129.918	111.259	96.1783
389		127.962	128.912	114.266	96.3513
390		132.999	128.234	119.495	96.2078
391		135.171	127.326	121.888	96.0462
392		137.403	126.25	124.231	96.143
393		139.632	125.423	126.236	96.2389
394		140.374	124.417	126.826	96.1036
395		140.061	123.236	126.283	95.2325
396		138.841	122.142	125.015	94.6084
397		137.616	121.304	123.655	93.9254
398		136.761	120.554	122.434	93.57
399		136.826	119.992	122.332	93.167
