# Supplementary material for: Exploring the potential of the sit-to-stand test for self-assessment of physical condition in advanced knee osteoarthritis patients using computer vision
Source: Front Public Health. 2024 Feb 7;12:1348236. doi: 10.3389/fpubh.2024.1348236 (PMC10880867; doi:10.3389/fpubh.2024.1348236)
Supplement: Supplementary file 2 [file Data_Sheet_1.ZIP › Supplementary Materials/Time series data/7_angel_order.xls]

## Sheet: Sheet1
Unnamed: 0		R_HIP_ANGEL	R_KNEE_ANGEL	L_HIP_ANGEL	L_KNEE_ANGEL
0		104.257	111.443	104.138	117.743
1		102.456	108.939	105.004	117.633
2		102.982	109.487	105.89	119.368
3		101.872	109.777	104.449	118.434
4		102.144	110.126	104.581	119.4
5		103.862	114.46	104.467	120
6		105.782	116.436	106.244	122.45
7		108.07	118.326	107.747	124.523
8		109.824	120.244	108.703	126.167
9		110.746	120.965	110.171	128.418
10		115.465	123.324	118.346	137.301
11		117.278	125.149	121.883	141.726
12		119.611	126.242	125.001	144.393
13		120.469	126.918	127.473	147.894
14		122.808	128.171	129.043	148.318
15		129.209	135.549	133.837	149.028
16		128.161	133.283	132.833	147.463
17		135.37	139.392	135.786	146.005
18		136.957	139.036	138.872	148.989
19		141.386	142.561	142.743	149.06
20		143.502	146.463	141.959	145.586
21		148.152	148.631	147.463	147.453
22		147.718	147.195	148.251	149.309
23		152.116	150.678	150.934	149.159
24		155.507	150.358	155.663	153.106
25		156.815	151.314	158.03	155.76
26		154.873	148.817	155.681	153.816
27		159.682	153.073	160.962	154.642
28		159.091	153.747	160.289	156.557
29		159.164	150.976	161.328	156.961
30		158.981	149.202	162.441	158.613
31		156	146.566	159.805	159.105
32		156.472	145.434	160.822	160.235
33		155.261	148.655	159.682	161.156
34		152.77	148.684	156.721	157.261
35		148.895	147.92	152.166	156.277
36		142.795	143.97	145.01	148.072
37		141.018	143.996	143.284	147.995
38		137.748	145.792	139.407	148.335
39		138.748	148.569	142.109	153.02
40		132.678	145.621	136.155	151.035
41		131.547	144.466	136.149	152.845
42		125.056	141.818	128.388	146.424
43		116.886	134.538	121.976	144.766
44		113.177	131.679	118.059	141.66
45		108.315	128.374	114.702	140.701
46		106.878	127.912	113.321	140.363
47		105.592	127.994	112.88	141.05
48		98.88	125.08	106.699	138.967
49		97.6358	122.019	105.779	137.673
50		98.6216	123.346	104.553	135.493
51		97.6417	122.379	102.372	133.271
52		97.7088	119.865	101.362	131.118
53		96.8664	120.728	99.6794	129.449
54		100.036	121.111	105.717	134.986
55		98.526	118.886	105.335	133.699
56		98.1936	115.847	104.322	132.122
57		101.098	117.07	105.658	128.615
58		101.193	114.119	105.083	127.435
59		103.446	114.843	105.637	123.188
60		102.702	113.136	103.816	119.586
61		102.133	110.819	103.873	117.475
62		107.578	110.462	109.194	117.974
63		105.433	107.668	108.722	116.691
64		109.002	105.711	112.334	115.314
65		110.674	102.068	114.276	112.943
66		112.087	100.939	116.235	112.709
67		112.945	100.312	118.002	114.359
68		111.975	101.1	116.957	114.277
69		111.571	99.5664	116.92	112.42
70		110.412	97.6879	115.016	110.139
71		110.925	96.5116	116.071	109.153
72		110.149	95.427	113.054	105.926
73		111.672	96.8034	117.379	111.977
74		111.747	98.0611	117.737	114.945
75		110.528	95.6061	116.255	111.576
76		108.987	95.8345	113.974	113.013
77		109.858	99.4534	115.736	116.533
78		105.652	94.8982	109.461	111.219
79		103.752	95.1072	108.417	111.084
80		104.623	98.3447	110.708	115.044
81		104.452	101.831	111.324	120.263
82		105.078	103.345	107.642	116.336
83		104.502	103.508	107.593	116.891
84		105.336	106.085	107.909	118.75
85		108.886	116.593	106.736	119.953
86		111.621	120.364	109.724	124.761
87		112.608	120.928	113.558	133.243
88		114.657	124.086	117.03	138.197
89		116.065	125.183	118.88	141.112
90		122.899	131.338	131.269	153.584
91		127.254	133.528	134.868	154.662
92		129.08	135.478	136.18	154.61
93		132.686	139.605	136.501	153.778
94		133.71	140.835	136.994	153.148
95		135.84	144.449	136.442	151.278
96		139.102	147.375	142.325	156.542
97		143.001	149.129	146.848	159.817
98		137.876	146.499	138.498	154.258
99		147.671	149.567	149.692	160.159
100		148.076	147.753	151.325	162.373
101		149.077	148.749	152.737	164.752
102		151.592	149.037	161.33	170.065
103		153.704	149.595	163.077	171.963
104		154.428	150.848	162.105	168.006
105		151.596	153.702	151.44	159.912
106		149.84	150.126	153.112	160.559
107		143.84	150.627	141.874	155.056
108		141.954	148.69	140.34	155.414
109		144.073	149.717	146.587	156.749
110		144.823	149.96	147.174	156.098
111		142.436	149.573	145.985	155.366
112		141.138	150.481	144.021	152.904
113		139.373	147.714	143.005	149.539
114		137.904	146.486	142.807	150.583
115		135.831	147.154	140.339	151.679
116		133.692	145.569	139.747	153.069
117		132.527	145.331	138.666	154.969
118		125.522	140.723	132.501	155.379
119		123.159	139.787	129.994	153.378
120		117.673	135.333	122.199	145.505
121		114.53	134.596	119.324	143.385
122		107.886	130.22	108.308	135.427
123		102.464	125.051	108.327	137.426
124		102.653	124.328	107.517	136.378
125		99.3042	123.95	101.539	131.672
126		97.4902	121.173	99.5761	130.649
127		98.1666	121.001	102.53	134.595
128		100.31	121.234	106.309	138.389
129		98.3539	118.582	103.136	134.245
130		99.6486	117.66	104.624	131.883
131		99.5595	117.283	103.69	130.092
132		99.2749	114.432	101.563	125.234
133		101.728	115.444	106.989	129.726
134		101.179	111.614	102.308	121.918
135		102.047	112.128	103.925	123.751
136		103.204	110.257	106.631	123.749
137		103.348	108.101	109.722	126.123
138		104.823	109.243	110.821	125.816
139		108.257	111.596	111.1	123.745
140		105.283	109.023	107.343	120.749
141		105.405	107.246	107.007	118.875
142		104.791	102.117	108.355	119.003
143		104.863	102.213	106.558	115.72
144		103.247	101.038	102.015	111.345
145		106.161	103.635	106.652	117.446
146		110.062	107.16	110.166	119.579
147		109.185	105.12	107.981	116.931
148		108.632	105.207	107.699	118.26
149		108.181	103.574	109.448	119.111
150		110.49	106.303	113.838	124.412
151		107.877	106.133	107.335	117.053
152		108.22	106.594	106.156	115.061
153		106.669	106.127	107.005	117.118
154		105.512	104.434	108.973	121.56
155		101.734	101.809	105.718	119.287
156		100.253	101.399	105.989	118.051
157		99.8916	100.331	101.979	113.149
158		98.4773	100.59	101.803	115.337
159		98.3758	100.784	101.421	115.851
160		99.1865	103.436	102.256	117.509
161		103.566	112.8	105.392	124.933
162		106.707	117.907	108.306	129.946
163		108.803	119.621	112.614	135.869
164		111.797	122.543	117.187	140.913
165		121.396	130.486	132.869	158.237
166		122.691	133.27	127.714	150.903
167		128.367	137.459	132.514	151.258
168		131.209	140.318	133.556	150.327
169		134.261	142.48	134.723	148.557
170		143.709	150.894	141.281	147.774
171		143.457	146.937	144.08	150.281
172		147.656	153.029	146.58	151.427
173		153.645	152.489	158.571	158.172
174		153.642	154.777	155.433	155.09
175		154.32	153.95	159.66	160.933
176		152.954	154.595	155.957	160.592
177		151.535	153.949	152.331	158.325
178		153.988	153.827	153.936	157.614
179		149.911	150.717	150.339	157.992
180		146.456	149.907	146.772	157.427
181		147.688	149.911	147.628	158.215
182		144.685	149.214	145.163	157.869
183		146.396	150.772	145.427	156.357
184		144.907	147.682	149.817	156.059
185		142.6	147.699	147.477	154.967
186		141.732	147.179	146.717	154.669
187		139.357	147.688	144.035	153.911
188		139.326	146.492	143.781	152.802
189		138.108	148.165	142.181	152.189
190		135.09	146.347	140.25	150.772
191		131.69	145.984	138.833	156.838
192		128.082	144.579	136.679	158.589
193		114.121	136.99	125.785	158.023
194		112.511	136.137	123.387	155.874
195		107.228	132.079	116.415	150.22
196		107.737	131.226	116.268	148.141
197		103.871	129.04	112.305	145.673
198		100.927	126.007	109.681	144.305
199		100.564	123.34	105.083	133.759
200		97.3598	119.949	100.418	129.097
201		99.8409	120.874	103.473	132.086
202		100.687	116.251	108.39	133.776
203		99.2255	113.883	105.782	128.947
204		98.6738	109.515	105.041	125.872
205		103.175	111.556	110.343	128.292
206		102.97	108.577	109.872	126.001
207		107.024	109.917	115.21	126.99
208		105.334	108.797	110.437	117.551
209		103.732	105.39	105.806	110.96
210		103.843	104.234	106.34	110.33
211		106.014	105.061	109.089	112.801
212		105.348	102.927	112.786	115.828
213		108.56	106	112.929	115.992
214		109.719	105.986	113.706	115.087
215		107.645	105.403	112.086	114.578
216		108.851	104.288	113.624	115.73
217		109.489	104.759	113.156	114.094
218		108.808	105.143	113.538	114.678
219		106.177	100.1	111.669	112.997
220		105.898	100.431	110.181	111.907
221		108.314	105.698	112.192	113.505
222		107.037	104.666	111.387	114.506
223		105.394	105.865	109.375	115.435
224		104.136	106.264	108.526	118.977
225		103.49	108.874	108.174	123.944
226		102.809	109.57	108.585	126.792
227		99.8228	108.353	105.325	128.704
228		99.0269	109.007	104.988	130.755
229		100.451	111.672	106.027	132.185
230		105.875	119.406	112.876	140.181
231		108.108	120.363	116.103	143.467
232		113.669	125.45	123.615	153.118
233		113.156	125.739	123.751	153.948
234		116.927	128.807	128.717	159.795
235		125.576	135.491	136.459	163.262
236		129.534	138.353	138.618	161.168
237		135.729	143.635	141.88	158.929
238		138.632	146.651	143.303	158.347
239		137.463	147.016	142.515	157.463
240		143.285	151.089	148.003	158.353
241		136.504	148.036	136.281	153.518
242		143.772	150.036	148.179	158.365
243		137.424	147.98	137.313	154.358
244		136.937	147.979	136.662	155.679
245		141.954	148.784	146.131	160.647
246		138.423	147.604	137.425	153.874
247		138.441	148.03	137.241	154.37
248		140.235	148.544	138.787	153.447
249		141.301	149.822	140.569	154.36
250		142.463	150.28	141	153.645
251		140.256	149.018	140.129	155.524
252		144.189	148.789	150.304	155.009
253		138.478	150.686	138.492	153.882
254		138.645	150.786	138.649	153.155
255		138.634	148.71	140.944	155.53
256		131.923	143.853	136.825	157.387
257		137.64	146.528	145.193	157.137
258		132.532	145.95	141.782	157.48
259		127.344	143.562	136.66	157.468
260		122.663	141.575	132.58	157.271
261		118.253	138.754	127.98	154.745
262		116.266	136.918	124.786	151.013
263		113.597	135.155	119.507	144.747
264		112.3	133.636	117.889	143.851
265		107.978	130.683	113.244	141.022
266		106.578	130.006	110.494	137.923
267		103.522	126.852	108.953	138.286
268		105.994	125.644	111.244	136.666
269		103.63	123.37	109.805	134.926
270		103.559	119.664	110.53	132.874
271		101.849	116.867	107.358	128.475
272		105.469	111.781	111.886	126.561
273		108.89	113.633	118.953	129.456
274		111.142	113.146	120.614	129.193
275		108.714	111.195	119.928	127.424
276		107.802	108.447	116.753	122.723
277		111.052	109.025	119.32	121.856
278		111.121	107.642	122.136	122.65
279		110.362	105.935	115.384	114.053
280		113.272	108.203	120.982	118.991
281		113.018	108.407	118.435	117.199
282		112.795	108.001	121.178	121.975
283		114.377	109.235	121.773	123.464
284		117.335	111.232	121.806	118.893
285		115.139	108.748	120.416	118.709
286		114.284	106.673	120.882	118.575
287		113.525	106.658	120.699	120.759
288		112.43	109.005	116.802	117.801
289		107.457	104.978	111.21	113.825
290		108.436	107.139	115.296	120.944
291		106.074	108.951	110.846	121.273
292		107.17	109.332	115.464	128.311
293		105.614	109.73	112.33	123.852
294		106.738	111.786	113.469	124.966
295		104.09	109.979	111.341	126.072
296		104.399	113.551	111.069	129.277
297		105.456	115.761	111.986	131.149
298		104.2	117.261	109.704	133.197
299		103.792	118.489	110.601	136.937
300		107.59	121.86	113.759	139.971
301		111.165	126.437	118.745	150.834
302		113.968	128.481	123.073	155.27
303		118.486	131.755	131.444	163.727
304		127.395	135.25	141.866	166.214
305		140.581	143.825	151.596	164.027
306		141.73	144.621	151.097	160.499
307		147.113	148.845	153.871	160.326
308		150.277	152.678	154.719	159.631
309		152.875	152.483	159.687	161.248
310		153.747	154.598	156.666	159.203
311		155.43	153.65	160.964	161.585
312		158.337	153.864	164.796	165.937
313		159.862	152.125	167.691	166.531
314		161.915	153.786	168.966	166.518
315		164.013	153.775	171.548	167.441
316		165.48	155.801	172.156	167.705
317		165.587	155.173	172.951	169.635
318		165.027	154.479	172.851	168.978
319		165.322	154.284	173.592	169.923
320		165.553	154.59	173.036	170.525
321		165.825	154.652	172.638	170.943
322		165.655	154.49	172.923	171.263
323		165.524	154.734	172.872	170.736
324		165.426	154.568	172.764	172.735
325		163.665	153.823	170.707	172.576
326		164.981	155.707	172.235	173.397
327		166.519	156.902	172.483	173.651
328		165.542	155.812	173.196	172.064
329		164.555	157.486	168.903	169.42
330		161.129	155.808	168.558	170.126
331		162.762	157.498	168.132	167.859
332		157.798	155.087	165.274	166.301
333		159.598	158.348	163.884	164.876
334		155.43	155.968	159.845	163.169
335		154.419	155.815	157.316	160.577
336		146.196	150.565	151.345	159.059
337		150.782	154.486	154.215	158.286
338		146.367	149.738	150.154	156.33
339		147.59	151.231	153.408	162.1
340		148.068	149.175	153.36	156.927
341		151.344	152.438	157.233	160.032
342		147.544	147.074	154.972	161.57
343		150.217	147.445	160.237	160.654
344		149.927	146.3	159.866	157.076
345		150.842	147.588	159.857	157.05
346		148.555	144.486	158.589	155.939
347		148.371	144.274	157.874	154.862
348		146.842	147.784	151.244	151.234
349		147.262	147.489	152.656	150.174
350		144.087	148.315	148.724	148.254
351		143.771	148.366	148.004	146.851
352		134.64	145.991	140.728	148.404
353		131.009	144.763	136.941	149.053
354		125.302	141.342	132.743	149.124
355		123.256	140.616	131.504	150.23
356		121.094	138.451	132.369	151.728
357		113.857	135.6	123.491	147.74
358		110.297	133.145	122.112	147.981
359		106.825	131.25	118.234	145.752
360		105.149	130.708	116.64	144.219
361		105.365	131.925	114.839	142.4
362		102.748	130.327	111.845	140.284
363		103.011	130.087	111.983	139.836
364		99.7818	127.576	109.119	137.413
365		99.0102	126.351	106.311	134.369
366		96.8791	124.189	108.224	135.786
367		95.0978	121.467	107.111	134.072
368		93.2204	118.456	104.25	130.084
369		93.5387	118.244	104.234	129.685
370		94.5072	117.814	104.706	129.09
371		96.6514	116.546	105.725	126.557
372		97.5267	115.352	106.559	125.879
373		100.09	114.865	108.028	124.432
374		100.533	113.816	107.821	122.459
375		101.249	112.996	108.372	121.548
376		102.944	110.366	109.894	118.66
377		103.592	109.358	110.998	117.967
378		103.691	106.581	111.486	116.331
379		105.42	106.805	113.253	116.82
380		106.391	105.785	113.757	114.783
381		106.946	106.599	107.525	106.256
382		107.6	106.459	108.433	106.256
383		106.041	102.853	106.729	103.556
384		104.75	100.957	104.571	101.353
385		109.093	101.399	113.091	109.421
386		109.487	102.695	113.564	110.519
387		110.198	105.372	114.392	113.652
388		110.222	106.058	115.935	116.652
389		110.781	108.456	116.76	118.886
390		112.834	111.101	119.655	123.48
391		112.277	110.948	119.226	123.983
392		113.296	111.185	120.138	124.051
393		112.176	110.277	118.806	123.138
394		111.883	109.755	118.44	122.653
395		112.482	109.661	118.426	121.869
396		113.134	110.016	119.298	122.02
397		113.192	109.075	118.202	120.422
398		115.766	112.065	121.311	123.66
399		116.526	111.892	121.468	122.881
