# Supplementary material for: Exploring the potential of the sit-to-stand test for self-assessment of physical condition in advanced knee osteoarthritis patients using computer vision
Source: Front Public Health. 2024 Feb 7;12:1348236. doi: 10.3389/fpubh.2024.1348236 (PMC10880867; doi:10.3389/fpubh.2024.1348236)
Supplement: Supplementary file 2 [file Data_Sheet_1.ZIP › Supplementary Materials/Time series data/80_angel_order.xls]

## Sheet: Sheet1
Unnamed: 0		R_HIP_ANGEL	R_KNEE_ANGEL	L_HIP_ANGEL	L_KNEE_ANGEL
0		139.731	115.65	128.335	100.783
1		139.117	114.936	127.645	98.5946
2		138.421	114.607	127.02	98.1116
3		138.001	114.091	126.424	96.7615
4		135.621	115.238	124.435	97.1332
5		134.38	115.908	123.605	97.2405
6		134.102	116.162	123.535	98.5713
7		132.64	116.18	122.399	98.9797
8		125.186	115.911	114.595	98.2863
9		122.562	117.137	111.627	99.521
10		119.861	122.765	109.98	107.825
11		116.267	122.436	107.04	108.672
12		111.858	121.575	101.978	106.974
13		102.861	124.407	95.2316	112.382
14		98.8932	129.369	92.1477	118.51
15		97.9221	130.389	91.3063	118.96
16		96.1835	130.481	89.9221	119.008
17		94.902	134.099	89.8766	122.619
18		95.4754	135.399	90.3996	123.557
19		96.8894	138.24	93.2807	127.746
20		98.9754	139.923	94.8925	129.081
21		100.721	141.597	97.1303	130.413
22		111.28	149.201	108.105	137.486
23		117.051	153.3	114.114	141.082
24		131.04	160.042	128.124	144.581
25		134.49	160.856	131.618	145.016
26		141.575	161.661	139.424	147.694
27		141.789	161.519	140.331	149.268
28		147.338	162.768	145.391	147.124
29		149.502	163.38	147.548	147.739
30		153.098	164.589	151.36	147.632
31		160.666	168.492	159.302	151.976
32		162.589	168.989	161.564	152.245
33		165.062	168.918	165.304	152.493
34		167.998	169.294	169.842	154.247
35		169.09	168.27	170.396	153.759
36		169.52	169.538	170.817	153.425
37		168.771	169.38	170.914	154.133
38		168.647	168.715	170.282	151.89
39		167.926	169.075	169.778	151.259
40		167.809	168.932	169.262	152.364
41		167.599	169.782	169.512	153.5
42		168.287	169.392	169.296	154.763
43		167.865	169.284	168.93	156.26
44		166.058	168.414	166.295	156.632
45		165.563	168.942	165.372	156.292
46		162.964	169.876	163.315	156.653
47		161.766	167.617	161.473	155.944
48		159.38	167.36	159.055	155.301
49		150.056	165.258	148.785	153.171
50		146.073	164.74	144.398	151.929
51		139.748	164.443	137.753	151.521
52		134.358	163.96	131.713	149.224
53		131.25	163.081	128.981	150.122
54		115.025	157.283	112.616	146.46
55		108.916	155.229	106.009	144.511
56		106.399	153.016	104.128	144.025
57		103.207	150.996	99.4396	139.659
58		94.3281	145.335	90.7953	134.901
59		93.0412	144.31	88.8774	133.604
60		89.6508	141.527	85.857	130.129
61		89.5548	140.363	85.9048	129.933
62		88.0065	137.809	84.7057	127.816
63		82.5867	132.189	80.3009	122.713
64		78.4665	127.825	77.2831	118.671
65		78.5279	127.799	76.8257	117.382
66		78.7375	126.05	77.5247	117.261
67		80.3597	123.598	79.6724	114.911
68		80.8591	123.075	80.2358	114.634
69		81.8532	118.915	80.3492	108.436
70		82.929	118.137	81.7892	107.757
71		84.3071	117.68	83.021	106.35
72		89.9573	113.96	88.17	100.027
73		94.6584	112.062	92.7017	98.2932
74		96.5317	111.939	94.4131	97.9847
75		104.871	111.803	100.368	96.4555
76		108.582	112.806	102.874	96.9314
77		112.54	112.039	106.03	96.8464
78		114.483	111.749	107.869	96.0882
79		116.268	112.061	109.186	95.0215
80		121.215	111.478	113.454	91.2532
81		121.819	111.187	114.714	90.7658
82		124.243	110.647	116.879	89.1437
83		125.652	109.548	118.547	88.5714
84		127.096	109.907	119.229	87.181
85		129.147	111.05	120.615	87.4811
86		130.247	110.073	122.668	87.8649
87		131.044	110.605	122.922	88.0318
88		131.476	110.675	123.186	88.894
89		133.801	112.229	125.599	91.4083
90		133.811	113.532	125.556	92.7593
91		133.724	114.869	125.583	93.945
92		134.185	114.889	125.453	93.3547
93		135.427	116.272	126.504	93.9469
94		135.322	114.636	126.977	94.239
95		135.819	117.467	125.955	94.9129
96		134.891	117.01	125.496	95.32
97		135.255	117.115	125.219	94.8023
98		132.352	113.617	124.354	92.5909
99		132.503	116.951	123.35	94.2768
100		129.827	116.442	122.019	95.0917
101		128.843	116.437	121.938	95.1277
102		125.681	118.578	116.57	94.6571
103		118.541	115.631	112.995	96.7288
104		114.476	116.864	108.542	98.9079
105		112.354	116.838	106.774	100.559
106		111.557	119.566	103.199	99.6779
107		102.347	120.395	97.9466	105.187
108		100.879	122.027	96.4913	107.85
109		100.702	126.483	96.3612	113.748
110		98.2576	126.341	94.1338	113.601
111		99.252	128.526	95.4105	116.433
112		103.366	136.323	99.5714	123.371
113		111.557	144.003	107.588	130.381
114		116.065	146.476	110.874	130.973
115		117.205	147.966	112.551	133.535
116		125.485	153.198	122.2	140.873
117		129.599	154.606	126.208	141.369
118		136.968	156.295	135.085	145.317
119		141.101	156.767	139.242	146.013
120		144.204	157.097	142.025	144.179
121		154.308	161.486	153.017	148.502
122		155.659	162.302	155.491	150.263
123		159.309	165.967	157.518	149.68
124		162.026	166.965	160.678	148.572
125		166.117	168.636	165.222	150.102
126		166.344	169.586	166.638	150.926
127		169.087	168.448	169.271	153.117
128		168.568	168.534	169.341	154.252
129		169.421	167.989	169.752	156.527
130		169.015	168.757	168.99	158.052
131		169.005	169.584	169.958	158.146
132		169.094	169.579	169.143	157.169
133		168.637	170.272	168.904	156.665
134		168.386	170.22	168.426	155.566
135		170.05	168.157	168.766	153.945
136		169.405	168.605	167.909	155.133
137		169.342	167.107	168.157	154.887
138		167.709	166.246	167.039	155.333
139		161.261	165.454	160.745	154.005
140		158.036	164.815	154.306	149.986
141		151.463	163.363	149.586	151.758
142		150.321	163.537	147.667	151.87
143		138.018	161.578	134.955	149.331
144		134.786	161.356	131.983	149.248
145		130.045	161.149	126.121	147.7
146		127.294	161.541	122.823	147.143
147		126.428	159.841	122.234	147.5
148		124.025	157.523	118.566	145.761
149		122.724	157.436	116.549	144.44
150		120.638	155.386	115.328	144.886
151		116.04	152.32	110.522	141.294
152		112.847	150.608	107.317	139.738
153		102.458	141.913	97.0167	133.179
154		99.1082	134.479	91.6586	123.963
155		97.0745	134.187	92.5823	126.779
156		96.6422	130.853	91.9345	122.902
157		97.5744	129.493	92.6917	122.063
158		100.054	128.257	94.6288	122.469
159		100.649	127.968	95.3952	121.624
160		101.524	125.81	96.7467	119.986
161		110.049	128.736	104.877	117.962
162		118.636	127.274	112.071	109.69
163		120.845	127.22	114.933	110.759
164		124.472	127.886	118.127	110.475
165		130.764	127.978	122.774	104.521
166		133.401	127.655	125.619	103.443
167		135.541	128.157	128.466	103.779
168		138.143	127.275	131.157	102.612
169		137.821	126.041	132.339	103.779
170		140.659	128.605	134.874	104.322
171		142.729	129.886	135.995	103.276
172		142.851	129.052	136.525	104.096
173		143.738	129.099	137.421	103.891
174		142.959	127.09	136.671	101.971
175		143.812	128.419	137.629	102.932
176		145.591	130.41	138.785	104.504
177		143.709	128.57	137.395	103.039
178		144.06	129.258	137.924	104.038
179		143.017	130.142	135.801	105
180		142.859	129.34	135.605	104.786
181		141.468	128.601	135.375	106.251
182		142.111	130.024	137.923	109.508
183		143.355	130.498	135.852	108.648
184		142.818	129.297	137.61	108.953
185		143.199	130.665	136.092	109.942
186		142.671	130.497	138.181	111.697
187		142.792	130.415	136.902	109.66
188		142.522	131.684	136.437	111.841
189		142.47	132.495	136.208	112.634
190		141.834	131.829	134.398	111.211
191		143.295	132.877	134.987	111.777
192		145.364	134.166	137.197	113.179
193		145.029	133.468	136.875	112.076
194		144.684	132.773	137.245	110.72
195		145.889	134.2	134.158	108.155
196		146.238	132.52	138.148	109.581
197		146.499	131.202	138.009	107.613
198		147.251	131.984	138.411	107.656
199		147.786	130.844	138.224	107.931
200		147.495	132.112	137.883	108.769
201		146.356	131.051	135.534	106.554
202		143.785	130.881	134.138	107.553
203		140.654	130.651	130.269	107.331
204		139.919	130.574	128.317	106.95
205		137.721	132.301	126.074	108.777
206		130.512	135.757	115.13	108.064
207		127.558	133.527	115.08	111.393
208		123.422	136.439	108.278	111.283
209		120.639	136.636	110.519	119.397
210		119.312	139.207	109.571	122.638
211		119.411	144.949	111.697	133.073
212		124.508	151.753	118.528	141.371
213		127.895	154.056	121.729	141.87
214		131.62	155.893	125.025	143.367
215		142.797	160.681	140.111	151.885
216		147.145	163.517	144.105	153.394
217		153.587	165.437	151.589	155.58
218		156.66	166.207	155.212	156.106
219		159.461	167.079	159.046	157.185
220		164.98	169.361	167.372	160.75
221		166.259	170.506	169.885	161.724
222		168.311	171.677	172.505	161.836
223		168.212	172.173	172.28	161.202
224		167.62	173.019	171.487	162.239
225		166.866	173.284	171.438	162.115
226		168.485	172.091	172.458	161.825
227		167.713	171.859	171.345	161.658
228		167.904	171.88	172.346	161.18
229		166.384	171.206	168.977	159.799
230		166.19	171.395	168.461	158.138
231		165.182	171.608	165.155	156.55
232		161.097	169.966	161.471	155.363
233		154.732	167.588	154.994	155.984
234		153.518	166.916	152.82	156.65
235		148.501	165.613	146.299	154.132
236		143.004	164.565	140.581	152.184
237		133.196	163.53	127.261	145.669
238		130.546	162.504	124.707	146.615
239		124.313	160.705	118.347	144.674
240		124.04	160.032	119.115	147.143
241		120.222	158.73	115.167	148.359
242		117.816	158.096	111.83	144.83
243		112.953	155.816	108.211	143.719
244		110.058	153.922	104.165	140.133
245		106.467	151.041	101.371	139.775
246		102.488	147.474	94.6855	133.327
247		100.53	146.137	94.6261	134.911
248		98.6014	144.603	93.0984	131.612
249		99.1909	142.915	94.4404	132.125
250		99.8945	141.752	92.0806	126.292
251		98.9619	137.216	93.5195	125.416
252		101.339	137.805	95.3763	123.511
253		102.359	136.641	95.1938	119.726
254		103.457	136.015	96.0001	118.751
255		106.1	133.515	100.232	114.775
256		110.532	133.657	102.635	112.153
257		113.615	130.668	104.593	106.238
258		115.574	128.689	106.75	103.416
259		118.431	129.163	109.323	103.742
260		123.799	126.788	113.958	101.956
261		126.899	126.474	116.267	100.77
262		126.528	126.236	117.365	101.23
263		126.086	126.854	116.747	100.9
264		126.737	127.782	118.701	105.285
265		126.211	127.511	118.351	104.877
266		126.038	128.331	117.706	105.191
267		124.942	126.965	117.832	104.966
268		124.084	126.7	116.011	103.447
269		123.617	125.262	114.409	100.36
270		124.002	126.465	114.888	101.417
271		119.131	128.95	110.873	104.307
272		118.094	130.474	110.304	105.518
273		114.651	135.856	108.563	116.56
274		114.89	138.633	108.459	120.761
275		112.797	140.033	107.905	126.885
276		114.95	142.054	109.896	129.415
277		115.806	144.68	111.07	133.545
278		118.971	151.541	113.731	138.95
279		118.272	150.737	114.042	137.303
280		123.746	155.907	120.173	142.49
281		130.078	158.428	124.193	141.32
282		137.77	160.157	134.622	144.439
283		140.191	162.166	136.11	143.758
284		146.165	164.665	142.619	146.266
285		148.356	165.651	144.344	145.849
286		150.281	165.888	146.559	145.491
287		162.309	171.216	160.302	151.711
288		165.055	171.759	163.851	152.006
289		168.75	173.555	169.425	154.086
290		169.28	173.089	170.605	154.942
291		168.282	173.832	172.16	157.121
292		168.903	172.652	172.979	157.323
293		168.709	174.778	173.067	157.363
294		169.022	174.574	172.969	157.101
295		168.729	174.659	172.397	157.613
296		168.66	173.968	170.493	156.184
297		168.623	174.206	169.673	156.062
298		167.294	172.851	167.614	154.622
299		166.936	172.963	163.235	152.056
300		167.439	172.532	164.57	151.639
301		158.493	167.897	155.157	149.684
302		149.695	165.497	146.265	147.387
303		144.983	164.766	140.736	146.046
304		141.459	164.34	137.614	147.321
305		135.559	163.819	132.351	150.019
306		134.994	162.366	132.047	149.785
307		131.636	162.51	128.714	150.027
308		128.548	161.206	124.933	147.601
309		127.165	161.041	122.892	146.754
310		125.195	161.811	120.767	147.72
311		120.204	157.354	117.022	147.23
312		118.211	156.237	114.863	144.72
313		114.986	155.519	109.302	141.697
314		105.834	150.519	102.251	141.552
315		104.578	149.605	100.325	141.163
316		102.697	147.359	98.8091	139.185
317		100.356	145.149	95.3279	135.521
318		99.1757	138.695	94.3291	130.02
319		99.7248	138.307	94.2478	129.242
320		101.92	134.882	94.4526	123.815
321		102.559	132.504	94.5927	122.189
322		106.399	131.634	97.0839	117.212
323		107.87	132.855	98.7854	118.474
324		112.985	134.403	103.987	117.425
325		115.146	136.554	108.274	121.271
326		114.459	134.372	106.762	117.389
327		118.811	134.552	116.357	125.897
328		118.615	133.485	116.028	124.976
329		120.284	133.733	117.355	125.408
330		121.317	135.028	117.463	125.078
331		119.655	131.246	116.265	123.396
332		120.059	131.683	116.278	123.096
333		118.777	127.706	114.105	118.942
334		118.904	127.607	114.502	119.417
335		117.112	125.476	112.961	118.789
336		112.148	125.788	109.494	120.083
337		109.39	127.293	106.213	120.694
338		106.61	130.014	103.727	124.19
339		105.057	132.702	102.886	126.687
340		104.517	139.108	100.709	131.173
341		106.363	141.838	102.842	135.939
342		107.145	145.73	104.747	139.597
343		109.426	146.008	106.23	139.998
344		109.936	146.774	106.767	138.815
345		117.312	152.738	114.695	142.471
346		121.041	155.565	117.207	143.165
347		126.984	157.22	123.146	143.361
348		131.779	159.938	128.901	144.897
349		137.852	161.998	133.372	146.576
350		154.592	167.908	151.925	149.152
351		162.513	171.523	161.512	153.361
352		166.152	173.287	164.829	154.827
353		167.491	172.327	168.409	155.068
354		170.195	171.43	172.462	158.586
355		168.977	172.017	171.968	158.654
356		168.005	172.028	172.148	158.803
357		167.211	172.128	171.494	159.5
358		166.618	171.416	171.078	159.251
359		166.263	171.328	170.802	159.811
360		166.855	170.984	171.09	159.681
361		167.436	171.603	171.847	160.035
362		167.416	171.076	171.016	159.31
363		168.112	170.279	170.177	157.603
364		169.336	169.555	170.589	156.607
365		168.383	171.771	166.491	154.723
366		168.12	170.587	163.817	152.523
367		167.302	169.617	165.455	153.138
368		160.751	168.871	157.532	152.89
369		157.623	166.832	154.361	152.306
370		145.392	164.406	141.299	152.835
371		141.916	163.778	137.806	152.334
372		131.081	161.991	128.831	151.761
373		128.289	161.925	124.962	150.595
374		122.104	159.27	119.081	149.697
375		118.131	157.972	115.665	149.237
376		117.07	156.874	114.909	149.652
377		107.289	151.945	105.801	147.858
378		102.655	149.536	101.278	146.157
379		99.1604	146.612	98.558	146.548
380		96.984	146.556	95.9156	145.504
381		94.0648	144.638	91.0793	141.339
382		92.8496	142.643	88.6829	138.267
383		95.0745	143.629	90.5551	137.928
384		95.2222	142.652	90.3297	136.356
385		94.7958	140.735	88.1419	131.483
386		97.403	139.39	91.3012	129.323
387		96.4651	137.386	89.5263	125.987
388		102.301	136.929	95.0489	124.102
389		103.219	135.032	95.4824	119.977
390		113.221	127.899	102.38	108.635
391		115.747	126.473	103.222	104.647
392		118.592	125.391	104.539	103.147
393		119.979	123.91	107.349	103.346
394		122.142	124.532	108.624	102.72
395		126.952	125.163	110.863	99.876
396		126.796	123.681	112.517	100.676
397		128.641	123.709	115.113	101.053
398		128.647	122.965	115.359	101.692
399		130.135	124.81	114.928	100.545
