# Supplementary material for: Exploring the potential of the sit-to-stand test for self-assessment of physical condition in advanced knee osteoarthritis patients using computer vision
Source: Front Public Health. 2024 Feb 7;12:1348236. doi: 10.3389/fpubh.2024.1348236 (PMC10880867; doi:10.3389/fpubh.2024.1348236)
Supplement: Supplementary file 2 [file Data_Sheet_1.ZIP › Supplementary Materials/Time series data/81_angel_order.xls]

## Sheet: Sheet1
Unnamed: 0		R_HIP_ANGEL	R_KNEE_ANGEL	L_HIP_ANGEL	L_KNEE_ANGEL
0		148.495	131.591	121.748	91.3444
1		148.078	131.557	121.639	90.9949
2		148.382	132.076	121.433	91.104
3		148.768	132.625	121.728	91.7879
4		148.208	131.854	121.173	90.7926
5		148.425	132.194	121.333	90.2151
6		148.332	132.02	121.101	89.4873
7		149.297	133.566	122.2	91.5761
8		147.273	131.619	120.296	89.1805
9		147.311	131.972	120.83	89.8328
10		145.973	131.208	120.043	89.9662
11		145.478	131.122	119.806	90.0912
12		144.293	130.316	119.014	89.6781
13		143.633	129.85	118.635	89.4074
14		143.045	129.945	118.315	89.4508
15		141.747	129.702	117.467	89.1746
16		140.843	129.61	116.839	88.9209
17		138.729	129.451	114.97	87.9175
18		136.618	129.055	113.347	87.4069
19		135.556	128.691	112.283	87.0439
20		131.573	126.872	108.771	86.47
21		126.845	124.694	105.436	86.1832
22		125.505	123.56	104.345	85.6118
23		124.133	123.087	103.744	86.7392
24		117.398	120.822	98.2929	85.3353
25		114.23	120.214	96.0293	85.3843
26		108.243	119.016	92.2439	85.7729
27		104.883	118.517	89.3802	85.4596
28		100.86	118.45	86.2108	85.0618
29		89.9982	115.796	78.0349	87.5616
30		89.003	115.887	76.9304	87.9722
31		85.5308	115.074	73.0821	87.1224
32		84.9154	115.114	72.9453	87.7288
33		85.6936	116.277	73.5503	88.6474
34		82.9606	114.503	70.864	89.3682
35		82.2338	116.12	69.9456	89.4366
36		83.3783	116.471	70.921	91.6179
37		82.9475	117.249	70.276	91.9911
38		83.6827	117.996	71.4651	93.569
39		85.742	120.622	74.6765	98.0568
40		86.7789	121.531	75.943	99.3223
41		89.9852	124.812	80.1959	104.019
42		90.2987	124.956	80.8419	104.609
43		93.4515	127.489	85.184	108.064
44		94.9843	128.693	87.6963	109.724
45		98.1001	130.652	91.1249	112.074
46		99.8048	131.344	93.2289	113.593
47		102.188	132.745	96.674	116.098
48		109.7	135.446	106.402	122.305
49		112.407	136.231	109.296	123.264
50		119.081	138.787	116.358	126.785
51		122.934	141.415	120.85	129.311
52		126.011	143.18	124.258	131.258
53		133.056	145.843	132.675	134.747
54		135.477	147.112	135.861	136.437
55		140.494	149.523	140.922	137.927
56		142.719	149.918	143.21	138.177
57		145.465	151.085	146.214	139.299
58		153.394	153.055	154.737	140.376
59		157.234	154.944	158.663	142.45
60		162.254	155.767	163.153	142.506
61		164.816	155.805	165.63	141.118
62		168.891	158.323	167.621	141.574
63		168.137	156.867	167.116	139.415
64		168.546	158.001	166.562	140.512
65		168.787	157.975	165.981	140.625
66		167.58	157.266	165.121	140.154
67		165.242	157.165	161.244	141.914
68		163.331	156.654	159.339	142.238
69		158.953	155.574	155.512	142.005
70		155.853	155.107	153.268	141.862
71		152.719	153.735	149.996	140.446
72		141.789	149.158	140.114	136.606
73		138.729	148.53	136.592	135.251
74		131.631	147.081	128.505	131.429
75		127.245	146.56	123.846	131.3
76		123.068	145.575	119.394	130.669
77		110.959	139.059	104.162	126.361
78		108.626	138.695	100.709	124.716
79		105.077	137.957	96.293	123.933
80		102.19	136.302	91.85	120.235
81		95.9804	134.518	83.4057	114.912
82		95.524	135.091	81.7975	115.389
83		93.7078	133.444	79.039	112.821
84		92.7077	131.613	77.8814	112.671
85		91.1369	129.188	75.5212	111.036
86		87.2738	124.898	70.4915	106.557
87		87.9232	125.821	71.4414	105.776
88		85.607	124.531	68.3525	102.655
89		84.9733	124.365	67.0541	101.585
90		85.5356	124.482	67.692	101.452
91		83.9408	121.317	65.6584	99.166
92		83.0307	120.405	63.8735	96.1781
93		84.0883	120.7	65.6386	97.5296
94		83.567	120.27	64.4416	95.068
95		83.565	120.968	64.512	94.6785
96		83.2199	119.443	65.4721	94.1874
97		84.6056	120.122	67.7166	96.2225
98		84.9559	120.123	68.2809	95.1519
99		85.9366	120.831	69.4872	95.94
100		87.7096	121.689	69.1413	93.198
101		91.187	122.008	72.5988	91.959
102		90.2958	119.499	74.0621	92.4977
103		93.229	121.039	73.1521	89.6086
104		92.897	119.97	72.8442	90.1319
105		95.2491	123.147	75.0842	90.5703
106		92.2131	120.294	74.5474	91.4151
107		94.2364	123.815	73.9383	90.7868
108		92.567	122.211	73.7836	91.7157
109		93.1059	123.624	75.0289	91.7586
110		91.2503	122.926	73.639	94.6051
111		89.5131	122.285	71.8254	93.5729
112		90.64	125.052	72.5409	95.837
113		90.0351	125.063	71.4693	95.3611
114		89.951	124.731	70.9362	95.2101
115		89.6292	126.122	70.8193	96.7837
116		90.0186	126.269	71.4075	98.639
117		90.5263	127.904	73.235	102.2
118		91.6436	129.991	74.6019	104.575
119		92.8304	131.861	75.9841	105.865
120		95.2654	135.596	77.9739	109.163
121		99.2342	140.211	83.4559	115.409
122		101.022	141.592	85.0562	115.718
123		102.769	143.416	87.0523	118.287
124		108.096	146.829	93.793	121.9
125		109.468	146.505	94.9375	121.432
126		113.288	146.805	99.6018	123.375
127		116.364	148.036	103.913	125.865
128		118.764	147.76	107.793	128.862
129		128.544	151.291	121.536	135.45
130		131.457	152.034	125.033	137.137
131		140.001	155.103	133.748	138.796
132		143.76	156.6	137.347	140.776
133		146.669	157.483	141.33	142.3
134		158.048	159.731	151.988	143.724
135		161.512	160.278	155.494	143.912
136		169.562	161.199	161.792	144.488
137		172.514	161.807	164.777	145.128
138		173.974	160.683	165.987	144.516
139		177.031	162.8	169.92	144.695
140		177.371	163.141	170.667	145.12
141		176.897	162.177	171.271	144.451
142		177.006	162.953	169.991	145.682
143		175.962	163.545	167.607	145.151
144		173.964	162.746	166.899	145.955
145		169.824	162.61	163.61	146.368
146		167.47	162.938	159.957	145.075
147		164.348	163.298	156.296	144.29
148		154.039	161.52	147.877	142.066
149		148.379	158.951	142.648	140.098
150		140.56	156.179	135.182	139.312
151		137.318	154.285	130.998	137.617
152		133.101	153.064	126.315	135.398
153		122.383	148.783	112.526	129.834
154		121.218	149.67	109.498	128.874
155		114.196	145.391	103.047	126.803
156		113.116	146.435	100.006	125.066
157		110.937	145.825	96.5478	123.925
158		102.799	139.634	85.9861	118.646
159		101.275	137.744	85.1877	117.995
160		99.1832	135.106	81.5763	115.699
161		98.9253	137.369	77.4926	108.94
162		93.9142	130.768	72.1176	105.751
163		94.3974	129.945	72.6111	105.129
164		92.8192	128.719	70.4648	100.619
165		94.0531	129.439	71.6466	100.945
166		92.9949	128.234	71.2936	99.4287
167		93.7722	127.018	72.5407	97.1899
168		93.3141	125.508	71.7481	95.8323
169		94.5503	125.654	74.5779	96.0647
170		96.0454	127.139	76.163	96.2151
171		97.2519	126.589	77.2818	95.6695
172		101.584	125.09	85.897	98.2405
173		103.44	129.016	84.034	94.6771
174		107.147	127.637	91.519	97.9989
175		109.594	128.641	93.1439	96.4414
176		110.363	131.669	91.488	94.1891
177		114.701	133.032	96.1661	94.7041
178		115.262	133.907	96.7704	95.2876
179		114.546	129.684	98.3043	95.6085
180		114.511	131.086	96.848	95.2797
181		114.897	130.949	97.2438	94.7009
182		116.271	133.976	94.7806	93.7516
183		112.02	131.466	91.4483	90.7218
184		110.831	128.345	93.7001	94.2162
185		111.021	129.356	93.8756	94.5709
186		108.645	131.488	88.6955	94.9849
187		105.344	129.97	85.5578	93.5808
188		106.528	133.467	86.2586	100.205
189		103.215	131.714	82.936	97.5725
190		101.817	129.566	81.0671	97.3726
191		103.659	132.726	84.5497	103.516
192		104.135	133.299	85.3539	106.039
193		105.953	137.069	86.4097	108.402
194		108.403	140.098	89.5688	112.609
195		107.795	140.645	90.8091	114.033
196		112.425	143.84	96.6229	119.465
197		113.386	143.71	97.3892	119.803
198		121.331	147.316	107.441	124.229
199		125.943	149.314	112.867	126.884
200		142.505	155.534	131.049	132.193
201		150.851	160.165	138.513	135.434
202		153.259	161.84	140.983	135.44
203		154.555	162.082	141.257	136.211
204		154.358	159.711	145.652	139.081
205		154.372	158.594	147.202	138.735
206		159.595	162.04	150.144	139.344
207		157.922	160.343	150.772	140.278
208		158.768	161.061	152.114	141.133
209		159.851	161.234	155.352	142.272
210		161.135	162.446	156.128	142.266
211		161.97	162.926	158.179	143.148
212		163.324	162.994	158.988	142.417
213		163.946	164.278	159.756	142.848
214		164.7	163.582	161.167	143.027
215		163.789	163.31	159.607	142.661
216		164.215	162.811	159.841	142.926
217		163.223	161.846	158.942	142.26
218		165.406	164.447	159.598	142.644
219		162.939	163.331	156.737	143.094
220		161.628	163.896	153.201	143.607
221		161.979	165.383	153.477	145.249
222		160.11	164.173	151.315	144.738
223		158.518	165.282	148.007	141.63
224		157.037	164.549	146.312	139.625
225		148.263	158.837	138.407	137.617
226		145.474	157.671	134.256	133.631
227		142.074	156.144	130.662	133.638
228		133.59	152.613	120.543	129.272
229		129.092	151.918	114.26	127.876
230		123.538	152.012	107.523	126.288
231		120.837	150.868	102.778	124.377
232		118.235	149.603	99.9101	123.392
233		114.579	148.626	95.1784	122.003
234		112.995	148.174	92.5588	121.562
235		107.408	143.314	86.2882	117.853
236		107.009	143.417	86.4682	118.936
237		104.1	141.597	83.2903	116.613
238		99.3267	135.431	78.5781	111.546
239		100.009	136.301	76.2243	108.929
240		98.1825	132.581	72.6541	103.135
241		98.9427	133.026	73.9477	103.222
242		99.7114	131.167	74.0023	99.9727
243		99.0487	129.638	74.3842	99.8637
244		99.9519	130.085	73.7056	95.3357
245		99.0541	128.322	73.803	95.0192
246		100.457	127.464	75.5685	95.6464
247		102.594	124.251	81.4702	95.5259
248		104.944	124.7	83.1879	94.1084
249		109.643	129.833	85.3564	91.0381
250		111.556	129.002	88.1357	91.6165
251		112.545	128.862	90.4695	92.7435
252		116.255	129.977	93.5067	91.5789
253		117.898	130.665	94.6648	91.4888
254		117.977	130.462	95.7887	92.3526
255		118.444	131.02	95.9417	91.9419
256		114.031	126.491	94.1854	90.8385
257		114.936	130.31	93.5189	92.7296
258		111.196	124.937	92.2878	93.2442
259		111.424	130.271	89.7959	91.9186
260		106.487	126.432	87.9055	93.4059
261		102.25	125.899	83.9122	96.2336
262		102.296	125.579	84.3501	98.9143
263		98.7794	125.274	80.7954	100.268
264		98.2871	125.702	80.0755	101.452
265		98.8119	127.176	81.3239	103.32
266		103.625	135.201	85.0917	108.558
267		104.653	135.745	85.7265	108.895
268		106.154	137.664	88.5934	112.703
269		106.573	137.296	89.1085	112.569
270		108.137	139.48	91.6723	115.484
271		114.014	143.375	97.2257	118.258
272		115.907	143.412	99.9031	120.321
273		120.456	145.477	105.298	122.831
274		120.576	144.508	107.295	124.518
275		127.332	150.15	111.405	124.203
276		141.47	156.991	126.477	129.413
277		146.247	159.439	131.197	130.251
278		152.327	162.709	136.871	133.401
279		153.933	162.052	139.596	135.229
280		168.238	167.925	155.972	140.911
281		170.637	168.888	157.969	141.882
282		171.295	169.517	160.212	142.947
283		171.706	168.672	160.292	141.882
284		170.996	167.956	161.233	141.484
285		171.903	168.796	166.597	142.519
286		172.063	167.833	166.683	142.736
287		172.819	168.912	168.881	143.638
288		173.381	168.482	167.816	144.438
289		173.041	169.217	167.326	144
290		171.007	168.026	164.567	142.983
291		169.531	167.436	162.567	141.925
292		162.22	164.736	155.56	141.82
293		163.876	164.734	155.118	141.339
294		161.722	164.62	153.814	142.679
295		151.173	160.085	146	143.539
296		149.014	158.668	142.557	140.589
297		146.257	159.548	135.709	138.114
298		142.527	156.307	132.645	136.413
299		139.527	154.953	128.263	133.776
300		130.355	151.502	114.702	128.642
301		126.011	150.653	108.208	125.236
302		122.996	149.121	104.052	123.11
303		119.623	147.442	100.672	122.378
304		114.659	146.372	94.9164	119.613
305		112.666	145.787	91.8715	117.777
306		109.64	144.687	88.47	116.125
307		108.837	144.022	87.7949	116.143
308		106.243	142.522	84.9566	114.243
309		99.3809	134.122	77.5931	108.206
310		97.9316	132.84	75.428	106.099
311		96.1798	130.111	73.8484	103.358
312		96.8645	130.126	73.601	101.602
313		96.227	128.22	73.0754	100.347
314		97.0769	126.668	73.9264	97.6283
315		98.9417	126.854	76.462	97.5495
316		101.413	126.155	78.9293	95.556
317		103.514	126.405	81.7263	95.3644
318		105.463	126.647	83.4638	93.7006
319		113.04	129.608	91.4204	92.8415
320		116.888	130.648	95.8997	92.403
321		117.965	132.015	97.0099	94.1345
322		115.662	129.569	97.4417	95.4193
323		115.403	130.188	97.4654	95.1403
324		113.95	128.683	97.619	96.0806
325		110.263	125.77	96.4838	97.1581
326		112.112	127.893	96.3281	96.5505
327		110.766	125.542	96.1504	96.1413
328		112.745	129.054	95.1316	94.9715
329		113.094	130.274	95.4305	95.9978
330		109.296	126.876	91.7129	95.0358
331		109.993	129.784	88.0019	92.3836
332		105.811	125.292	88.2157	94.3509
333		102.644	124.44	83.9327	95.0972
334		102.708	126.67	80.323	92.3535
335		99.8637	125.43	78.2828	93.764
336		98.0325	125.737	76.0113	93.2999
337		96.8943	124.176	75.2959	93.8131
338		93.3562	123.668	71.721	95.4573
339		93.5368	125.103	71.5747	96.0594
340		93.8719	128.041	72.4025	98.5018
341		93.6938	128.288	72.1684	99.0386
342		95.1353	130.241	75.7524	105.11
343		95.4643	129.985	77.599	106.418
344		96.9375	133.319	79.4996	110.438
345		99.5097	135.144	82.2646	112.585
346		101.302	137.192	84.2208	114.123
347		108.81	144.979	92.2959	119.578
348		110.558	145.256	94.5865	121.397
349		115.763	149.645	98.1245	120.708
350		117.665	148.357	104.186	126.618
351		122.96	150.337	110.379	129.835
352		139.47	158.208	127.443	136.893
353		144.257	161.013	131.984	137.921
354		153.408	163.03	142.669	143.147
355		157.751	163.914	145.571	141.95
356		161.652	165.199	149.283	143.395
357		169.32	165.979	157.49	143.632
358		171.332	165.761	159.714	143.345
359		173.161	165.429	163.809	145.741
360		175.612	166.212	166.038	145.579
361		177.298	165.648	168.75	145.175
362		177.437	165.567	169.375	145.48
363		177.67	165.227	170.95	146.052
364		177.195	164.639	171.617	146.987
365		177.148	164.626	172.097	147.136
366		177.167	165.195	172.592	147.553
367		177.147	165.294	172.395	147.192
368		175.829	165.091	166.031	146.193
369		177.718	165.833	169.727	147.678
370		175.268	165.441	164.161	147.159
371		173.134	164.799	162.279	145.853
372		170.632	164.968	158.045	146.041
373		167.748	163.776	157.344	145.408
374		165.29	163.46	154.835	144.552
375		161.795	162.131	151.961	143.715
376		148.996	157.38	141.15	136.911
377		143.088	155.467	133.472	132.577
378		128.155	148.421	118.211	126.349
379		122.14	145.535	110.898	123.267
380		107.157	139.558	90.5228	114.747
381		104.601	138.777	87.856	114.119
382		100.086	137.019	81.548	110.541
383		98.5897	136.177	79.9381	109.984
384		97.3232	135.837	77.82	108.083
385		90.3901	127.996	70.8548	103.43
386		90.7922	128.491	69.1781	101.308
387		89.1087	126.076	66.6504	98.3599
388		88.7305	124.85	65.914	97.1739
389		87.806	123.327	65.4246	96.1814
390		86.7298	119.338	63.8343	91.0083
391		85.815	118.092	63.3198	89.9022
392		87.1461	116.527	64.6608	87.7949
393		88.1174	116.295	65.4139	86.7884
394		88.7719	115.553	65.9079	85.6963
395		95.5893	115.426	71.3998	82.2153
396		98.5185	115.802	74.3788	81.2472
397		102.788	116.029	78.6486	79.315
398		105.281	116.615	80.5138	78.1289
399		106.539	116.779	82.153	77.8822
