# Supplementary material for: Exploring the potential of the sit-to-stand test for self-assessment of physical condition in advanced knee osteoarthritis patients using computer vision
Source: Front Public Health. 2024 Feb 7;12:1348236. doi: 10.3389/fpubh.2024.1348236 (PMC10880867; doi:10.3389/fpubh.2024.1348236)
Supplement: Supplementary file 2 [file Data_Sheet_1.ZIP › Supplementary Materials/Time series data/82_angel_order.xls]

## Sheet: Sheet1
Unnamed: 0		R_HIP_ANGEL	R_KNEE_ANGEL	L_HIP_ANGEL	L_KNEE_ANGEL
0		129.684	115.559	124.501	109.749
1		128.013	114.795	123.222	108.939
2		127.152	115.153	122.658	110.561
3		124.469	114.746	120.202	110.237
4		118.97	112.477	115.869	109.5
5		113.22	111.55	111.11	109.437
6		108.593	110.127	106.757	107.446
7		107.189	111.681	105.731	110.06
8		95.7383	109.686	95.4915	109.824
9		92.5213	110.308	92.4741	110.223
10		87.3659	110.63	88.5136	111.746
11		84.2352	111.143	85.8717	111.864
12		80.0137	113.483	81.9153	114.016
13		81.3245	115.112	83.4461	116.018
14		82.3404	117.113	84.0317	116.517
15		85.0977	119.963	86.6793	119.465
16		87.7415	121.608	89.6493	121.851
17		88.7129	122.793	89.8279	121.492
18		90.3362	124.07	91.1109	121.757
19		96.4769	127.172	97.8911	126.003
20		101.481	129.891	102.548	129.08
21		105.749	130.063	106.503	128.602
22		109.947	131.416	110.576	130.147
23		121.256	135.787	123.667	133.749
24		123.769	137.06	125.195	133.649
25		128.691	139.34	131.116	136.161
26		133.44	139.343	134.349	134.584
27		152.689	145.943	151.882	132.604
28		155.838	144.539	154.312	131.606
29		159.296	145.103	157.866	132.474
30		164.743	146.135	164.432	133.823
31		166.586	148.046	166.177	134.147
32		167.418	148.026	167.753	134.159
33		167.976	148.862	167.289	133.54
34		167.575	149.24	167.144	134.208
35		166.375	149.831	165.548	134.675
36		164.815	148.018	164.784	134.077
37		162.393	148.964	161.862	134.321
38		157.387	148.434	156.723	135.331
39		150.58	146.864	150.309	136.097
40		146.457	146.396	146.519	136.798
41		143.24	145.773	143.201	136.983
42		130.922	143.268	129.496	133.073
43		122.587	141.286	120.795	131.675
44		116.425	136.697	114.158	129.908
45		104.907	133.719	101.62	127.678
46		102.519	133.755	99.2039	128.389
47		98.6199	132.872	94.8702	127.613
48		94.2721	132.896	90.674	126.808
49		91.1056	136.575	84.9256	124.399
50		89.4246	138.242	82.5513	124.151
51		87.4609	137.192	80.3255	122.985
52		86.5162	136.333	79.4198	123.657
53		83.019	135.269	75.048	120.627
54		82.2239	136.159	73.1869	119.14
55		80.8172	134.251	71.6086	117.098
56		80.6043	134.626	69.7642	115.126
57		76.913	129.771	65.6412	109.679
58		76.3917	128.636	65.4337	109.894
59		73.2682	126.597	63.7862	109.676
60		73.188	126.471	64.3909	111.69
61		71.3505	123.688	63.2255	110.132
62		71.6332	124.084	63.9117	110.334
63		71.1485	121.824	63.8543	109.14
64		71.8142	120.707	64.5148	107.752
65		71.9137	118.97	65.1843	108.213
66		72.4432	116.575	66.4802	107.669
67		73.016	116.579	67.4312	108.929
68		76.2434	114.306	71.8883	109.869
69		78.3184	114.515	74.112	110.618
70		78.082	113.022	74.1931	109.661
71		82.6259	112.888	78.0684	110.062
72		92.026	113.252	87.3712	109.744
73		95.856	114.77	90.3503	111.008
74		97.6639	113.205	92.477	110.499
75		105.434	114.552	99.1429	108.822
76		106.584	113.761	100.848	108.143
77		113.424	116.045	106.037	107.818
78		113.499	117.202	106.428	108.78
79		118.995	119.278	111.272	107.572
80		119.396	116.874	112.618	106.763
81		121.12	121.187	113.393	107.461
82		124.756	119.297	118.412	108.468
83		125.242	120.194	119.369	109.495
84		126.101	120.56	120.883	108.886
85		126.24	120.963	120.606	109.882
86		125.749	121.116	119.28	109.717
87		119.991	122.544	108.505	106.005
88		114.613	121.881	103.563	106.089
89		112.682	121.049	103.564	108.46
90		107.193	122.677	98.3331	111.203
91		103.015	123.538	94.7334	111.947
92		97.2918	119.818	89.5209	108.14
93		95.4344	121.415	87.8125	110.029
94		94.2403	123.159	85.9795	109.124
95		91.4233	120.482	84.2226	108.642
96		93.912	124.507	87.3055	111.833
97		93.8744	124.282	87.4278	111.736
98		99.1454	124.026	98.5753	125.188
99		99.0064	123.27	98.1598	124.503
100		104.985	128.469	103.133	128.435
101		106.697	130.235	104.925	129.063
102		119.306	138.265	116.217	133.447
103		123.658	141.267	120.885	137.004
104		128.276	140.692	125.408	133.672
105		132.871	144.555	130.766	137.62
106		136.372	147.908	127.923	134.002
107		138.606	144.344	135.998	137.966
108		140.824	145.249	137.925	138.214
109		143.358	147.645	136.225	131.845
110		140.734	145.562	134.508	132.935
111		148.668	145.461	141.299	130.273
112		152.027	146.826	145.63	131.223
113		161.378	151.275	154.189	134.214
114		162.662	149.986	156.549	133.849
115		164.729	151.401	157.383	134.468
116		165.178	154.954	158.623	137.159
117		166.585	155.612	162.182	137.234
118		165.305	155.391	160.848	136.939
119		162.981	158.428	155.203	136.411
120		156.825	154.759	152.92	138.572
121		156.295	156.911	151.982	138.747
122		147.532	153.896	142.52	134.02
123		143.029	153.913	138.643	135.172
124		126.119	146.886	122.465	132.98
125		121.774	144.835	117.684	131.221
126		118.253	145.186	113.998	131.648
127		114.158	143.412	108.49	129.501
128		110.807	144.545	104.116	128.586
129		104.274	141.252	96.779	125.885
130		101.44	142.859	92.0617	123.906
131		88.6945	137.384	81.3674	123.352
132		84.9766	135.66	76.4019	120.669
133		83.4397	134.016	74.5748	119.869
134		80.2819	133.95	69.3163	117.433
135		79.6493	133.918	68.5307	117.671
136		75.5426	128.154	68.2322	118.975
137		75.395	128.697	66.9226	117.929
138		73.3648	125.284	64.0046	113.053
139		71.9427	120.084	65.3774	113.356
140		72.6656	121.445	64.0499	110.629
141		72.3617	119.331	63.9789	110.599
142		73.0647	115.849	66.0191	108.954
143		73.6327	114.772	67.7101	107.377
144		76.0069	112.586	70.8934	108.031
145		76.1878	111.359	70.7481	106.48
146		86.4113	110.034	81.014	108.415
147		88.4694	109.038	83.2657	107.952
148		93.1928	113.139	83.9785	102.38
149		96.9819	109.291	92.0989	106.34
150		101.783	108.877	97.2416	105.849
151		104.603	109.194	100.387	106.478
152		106.712	109.636	102.618	106.719
153		112.265	111.646	108.251	105.783
154		113.722	111.549	110.24	106.548
155		115.642	111.514	111.972	105.907
156		118.176	112.856	113.168	104.937
157		123.363	115.409	116.538	105.499
158		122.22	114.93	115.655	104.315
159		121.097	112.887	117.123	105.747
160		123.063	116.642	116.47	106.63
161		117.762	114.857	113.42	108.048
162		119.382	119.835	110.206	107.88
163		117.554	119.999	108.363	108.192
164		112.137	119.663	103.5	109.348
165		108.679	118.049	99.3498	107.476
166		105.202	118.713	98.217	111.465
167		102.898	118.847	97.0091	112.57
168		95.0539	119.458	88.1136	110.66
169		95.8265	122.11	87.8077	111.871
170		96.5356	125.368	89.8453	114.098
171		89.0379	117.663	86.9641	112.407
172		91.3293	124.478	84.2709	110.076
173		97.5784	130.034	89.8113	114.045
174		91.6135	122.04	91.4267	117.529
175		93.4743	121.892	93.646	118.664
176		107.083	138.759	99.6725	122.899
177		108.432	140.094	101.378	125.027
178		114.083	143.528	107.644	128.278
179		125.119	149.631	119.769	135.005
180		127.605	144.356	128.212	137.624
181		133.486	146.652	132.613	137.811
182		140.741	147.564	139.012	137.593
183		149.322	149.276	145.894	137.289
184		158.003	151.645	153.673	137.343
185		160.95	150.021	155.61	135.598
186		160.302	152.064	149.85	135.217
187		170.079	153.302	164.88	136.599
188		171.631	153.735	166.579	136.445
189		171.004	155.186	159.521	133.793
190		172.749	155.479	162.405	135.369
191		175.999	158.91	166.385	138.327
192		177.03	159.725	167.6	139.029
193		175.279	159.179	166.847	139.023
194		176.336	158.066	172.068	139.422
195		171.759	157.731	167.803	139.633
196		169.416	158.289	165.776	140.308
197		165.801	158.113	162.688	140.448
198		150.836	156.984	145.233	139.732
199		145.548	156.769	141.042	139.591
200		140.231	155.222	137.969	137.092
201		132.424	152.923	131.668	136.722
202		118.107	150.763	116.026	133.582
203		113.071	149.592	109.863	132.024
204		107.779	147.638	103.706	130.016
205		100.009	145.339	95.1372	128.194
206		90.3424	143.142	84.1412	127.123
207		87.1691	142.832	81.1661	126.755
208		86.5582	142.792	80.3387	127.455
209		80.1537	139.296	73.5459	126.136
210		77.7064	137.634	71.3628	126.045
211		73.8351	135.055	64.9617	120.434
212		70.9956	129.759	66.4676	123.484
213		70.1145	130.001	62.4084	117.506
214		66.7741	123.466	62.4332	116.471
215		67.7975	125.66	61.5367	114.538
216		66.2108	121.194	62.238	114.155
217		65.9618	118.222	61.332	111.566
218		65.702	116.047	62.3826	110.54
219		66.4411	115.175	62.708	110.243
220		66.1947	112.586	63.2036	108.976
221		72.2481	112.762	67.7923	108.833
222		77.8213	112.216	73.8878	110.136
223		79.9902	111.421	75.9506	109.501
224		89.9197	111.103	85.7565	108.452
225		93.0901	111.508	88.5499	107.697
226		95.4813	110.727	91.2745	106.731
227		101.388	111.966	97.2038	107.104
228		105.022	111.231	101.428	107.083
229		108.838	111.798	104.51	106.198
230		110.541	111.923	106.317	106.374
231		111.978	112.641	107.671	107.435
232		114.843	113.26	109.737	106.507
233		115.217	112.628	110.478	106.1
234		115.02	112.697	110.096	105.904
235		115.004	112.36	109.528	105.838
236		117.012	116.128	109.357	105.813
237		115.865	116.607	108.59	106.347
238		111.726	115.709	104.478	105.705
239		106.393	113.459	100.918	105.31
240		103.907	116.781	97.9644	106.94
241		98.9704	113.654	94.3461	106.241
242		95.7774	113.098	91.0108	106.389
243		92.0199	118.874	85.0671	108.425
244		88.1999	118.493	80.7788	106.001
245		83.8226	119.489	77.4236	107.327
246		85.6686	123.086	79.2829	110.41
247		81.7289	122.485	77.1581	112.241
248		83.7412	126.472	76.4011	110.538
249		82.949	126.867	75.9699	111.626
250		83.6711	124.392	82.4001	119.473
251		90.0914	129.223	89.1942	126.327
252		92.6594	131.278	92.2551	128.504
253		93.0975	130.562	92.8919	127.969
254		107.606	138.917	107.122	133.534
255		115.732	142.754	115.293	136.032
256		128.674	148.521	126.977	137.255
257		134.944	150.282	132.566	137.004
258		151.297	153.061	147.521	138.089
259		157.094	154.578	152.534	138.368
260		161.341	155.703	155.851	137.249
261		168.523	156.7	161.92	137.58
262		174.155	157.817	166.357	136.533
263		178.121	159.303	169.87	137.407
264		179.407	159.477	172.113	137.871
265		176.506	161.216	172.37	139.76
266		173.606	160.929	178.264	140.61
267		173.823	160.657	178.289	140.956
268		175.066	162.065	177.428	140.91
269		175.686	162.662	176.891	140.528
270		176.26	162.465	176.225	141.119
271		178.5	161.875	174.617	140.644
272		179.459	162.773	172.566	140.787
273		174.369	161.33	165.484	139.978
274		173.619	160.243	167.295	139.88
275		170.277	159.403	164.565	140.12
276		158.705	160.166	152.213	141.044
277		154.07	160.675	150.32	141.581
278		141.346	158.216	137.537	139.341
279		132.551	156.149	130.734	140.212
280		115.492	151.091	112.56	135.149
281		111.433	148.701	108.268	133.044
282		105.611	148.68	99.7	129.806
283		100.364	147.674	92.871	127.631
284		93.4863	145.982	84.5152	125.749
285		91.6368	145.574	81.1604	125.254
286		89.9417	144.536	80.1087	126.989
287		82.2934	139.37	72.0363	124.381
288		81.065	140.498	69.886	124.384
289		77.419	137.009	66.2636	122.632
290		75.5945	135.683	64.4306	121.296
291		71.3582	132.563	60.5162	119.319
292		70.4389	132.422	59.3636	118.478
293		68.6019	128.506	58.1682	116.711
294		67.1671	127.619	57.0821	114.691
295		63.372	122.753	53.5569	109.612
296		63.4279	122.859	53.4217	109.556
297		63.2527	122.022	53.6082	109.051
298		63.3188	119.653	54.0734	107.325
299		62.4121	118.133	53.4237	105.726
300		62.4053	115.324	54.3493	104.812
301		60.9291	113.235	52.437	102.322
302		62.1246	109.569	55.0452	102.196
303		63.235	108.91	56.8327	103.464
304		64.3722	108.924	57.2895	103.225
305		67.2339	109.852	60.7012	104.151
306		72.7641	111.518	67.1601	106.022
307		77.6999	112.156	71.9943	106.054
308		80.9664	112.887	75.1539	105.272
309		84.108	112.273	78.1724	104.606
310		97.3656	112.876	90.3053	102.604
311		103.554	115.926	94.4071	101.79
312		106.087	116.937	96.7911	102.357
313		109.039	116.094	100.077	101.846
314		109.989	116.315	101.101	102.156
315		110.993	117.809	101.958	102.649
316		112.427	117.552	104.205	104.452
317		113.634	118.494	105.102	105.217
318		112.973	120.067	102.541	102.962
319		111.464	118.303	103.658	104.675
320		109.339	114.912	102.286	103.229
321		107.156	116.809	98.5443	104.506
322		105.199	119.456	95.1418	104.83
323		100.329	116.181	91.6214	103.702
324		98.0361	117.193	89.5996	104.483
325		84.1692	113.951	78.1891	107.718
326		81.1322	113.329	75.6516	108.401
327		77.3342	114.296	72.7452	110.128
328		74.5664	115.206	71.3326	111.695
329		76.2883	115.543	74.2073	112.893
330		76.1794	117.516	74.2682	114.216
331		78.2364	118.738	76.1587	115.951
332		82.4396	122.791	81.0226	121.485
333		84.7661	124.459	83.3689	122.334
334		92.9077	129.843	92.7512	128.735
335		95.3161	130.466	95.1954	128.848
336		109.727	137.922	108.881	133.063
337		116.037	141.459	115.396	136.353
338		124.87	146.043	122.958	137.412
339		138.007	151.01	136.005	140.046
340		156.358	154.681	152.753	139.293
341		159.767	155.786	155.02	139.172
342		163.442	156.793	158.856	139.188
343		170.489	155.618	165.702	139.434
344		167.444	156.594	157.831	138.564
345		172.148	157.35	163.801	140.333
346		173.229	157.501	165.816	141.636
347		178.536	159.724	174.749	142.977
348		178.532	159.936	174.78	142.998
349		177.228	159.049	171.201	143.408
350		178.234	159.196	175.66	144.077
351		177.185	159.837	171.511	143.956
352		177.829	160.105	174.689	145.757
353		178.161	160.328	174.406	145.187
354		177.578	162.684	172.38	145.8
355		170.487	161.671	166.435	145.798
356		166.078	159.757	162.382	145.43
357		164.146	160.648	160.554	145.84
358		155.126	159.508	152.454	144.495
359		151.128	157.866	148.708	143.231
360		144.215	156.283	142.391	142.236
361		136.349	152.912	134.872	140.907
362		125.876	149.295	125.666	139.724
363		119.314	148.759	118.581	136.839
364		115.712	148.21	113.572	137.275
365		110.189	146.932	108.811	134.662
366		99.1307	143.906	95.3129	130.662
367		94.057	141.713	89.8284	127.871
368		89.4639	139.709	84.1958	127.426
369		86.7898	138.833	81.3722	126.579
370		76.7423	133.811	69.7991	124.059
371		75.2014	133.054	67.422	122.484
372		72.606	130.469	64.4958	120.942
373		70.0121	127.78	61.1401	117.48
374		67.9381	126.062	57.7765	113.657
375		67.0138	124.514	57.1233	111.795
376		67.7325	124.939	57.512	111.849
377		65.2681	120.674	55.4528	108.836
378		63.8877	119.024	54.1894	107.031
379		63.5132	117.539	54.4198	107.709
380		61.8277	116.538	52.4143	105.704
381		61.8808	114.161	53.0148	105.253
382		62.0246	113.405	53.9166	104.57
383		61.893	112.35	54.2669	105.19
384		62.0951	110.495	54.3622	102.218
385		66.6382	107.699	60.9963	100.223
386		67.3388	106.714	62.0297	98.8638
387		69.0044	106.232	63.6276	98.0099
388		73.4582	104.55	67.9105	96.746
389		77.2552	104.357	71.5279	96.3346
390		80.6619	104.488	74.838	95.7783
391		84.5527	104.483	77.9229	94.7222
392		93.7355	105.373	87.6362	95.3847
393		98.0713	108.654	90.6978	95.5603
394		100.193	108.837	92.9775	95.5713
395		106.225	111.41	99.0745	96.151
396		110.793	113.168	103.369	96.8271
397		113.766	115.292	104.581	96.394
398		117.889	118.43	109.176	99.0052
399		118.747	118.269	109.43	97.9935
