# Supplementary material for: Exploring the potential of the sit-to-stand test for self-assessment of physical condition in advanced knee osteoarthritis patients using computer vision
Source: Front Public Health. 2024 Feb 7;12:1348236. doi: 10.3389/fpubh.2024.1348236 (PMC10880867; doi:10.3389/fpubh.2024.1348236)
Supplement: Supplementary file 2 [file Data_Sheet_1.ZIP › Supplementary Materials/Time series data/83_angel_order.xls]

## Sheet: Sheet1
Unnamed: 0		R_HIP_ANGEL	R_KNEE_ANGEL	L_HIP_ANGEL	L_KNEE_ANGEL
0		122.609	108.272	111.043	90.868
1		122.464	107.911	110.908	90.6562
2		122.429	107.59	110.877	90.4522
3		122.463	107.461	110.899	90.3998
4		122.271	107.132	110.841	90.2973
5		122.229	107.06	110.863	90.2532
6		122.266	106.915	111.013	90.3962
7		122.135	106.861	110.885	90.4485
8		122.162	106.907	110.968	90.5321
9		122.17	107.064	110.996	90.7535
10		121.98	107.185	110.828	91.011
11		121.856	108.156	110.741	91.7774
12		121.778	108.344	110.65	91.8877
13		121.626	108.364	110.534	91.8425
14		121.259	108.247	110.237	91.8973
15		121.113	108.075	110.152	91.9618
16		120.919	107.819	110.05	91.9955
17		120.749	107.876	109.905	92.0473
18		119.632	107.364	108.971	91.8646
19		119.202	107.22	108.541	91.7497
20		117.462	106.477	106.791	91.0814
21		116.748	106.331	106.16	90.8854
22		115.966	106.232	105.455	90.6728
23		115.234	106.349	104.648	90.5968
24		112.688	106.289	102.324	90.8689
25		111.557	106.185	101.363	91.1034
26		110.338	106.076	100.341	91.276
27		108.991	106.88	99.207	92.3604
28		108.478	107.395	99.0246	93.1404
29		108.789	108.309	99.2973	94.0512
30		109.276	109.504	100.065	95.3808
31		112.965	114.446	104.521	100.745
32		114.973	116.657	106.754	102.916
33		117.284	119.015	109.184	105.229
34		122.203	123.999	114.428	109.924
35		124.647	126.077	117.187	112.076
36		127.661	128.785	120.241	114.631
37		130.791	131.31	123.467	117.096
38		140.904	139.761	133.381	125.573
39		144.382	142.498	136.738	128.303
40		147.657	145.161	139.665	130.785
41		154.468	150.459	146.242	136.65
42		157.575	152.824	149.237	139.239
43		160.641	154.972	152.488	142.088
44		163.487	156.81	155.309	144.257
45		169.735	160.302	162.534	150.165
46		171.01	161.045	164.32	152.046
47		172.23	161.973	165.914	153.95
48		173.671	162.561	168.264	156.214
49		174.127	163.019	169.032	157.011
50		174.348	163.211	169.561	157.778
51		174.421	163.273	169.492	157.661
52		173.44	162.138	168.338	156.371
53		172.661	161.235	167.745	155.576
54		171.766	160.222	167.118	154.856
55		169.599	158.201	165.541	152.756
56		168.311	157.243	164.535	151.768
57		166.53	156.058	163.285	150.516
58		155.154	149.479	152.619	141.618
59		151.439	147.011	148.778	138.597
60		147.783	144.883	145.024	135.797
61		140.397	139.821	137.186	129.577
62		136.987	137.769	133.533	126.944
63		133.89	135.838	130.134	124.363
64		130.372	133.311	126.246	121.436
65		121.16	126.061	116.281	114.18
66		118.725	124.127	113.63	112.116
67		116.399	122.185	111.17	110.254
68		112.489	119.128	106.478	106.483
69		111.096	117.917	104.745	105.027
70		109.567	116.507	102.921	103.57
71		108.285	115.403	101.24	102.12
72		103.655	111.353	95.8772	97.052
73		102.22	109.832	94.4888	95.4999
74		100.541	108.293	92.54	93.4647
75		98.0121	105.377	89.6843	89.9144
76		97.2463	104.405	88.7893	88.5773
77		96.7571	103.472	88.2163	87.3718
78		96.3927	102.457	87.6854	86.2654
79		96.2654	100.139	87.9211	83.5457
80		96.6626	99.9027	88.5675	83.2038
81		97.1408	99.4544	89.1902	82.7839
82		99.2426	99.6856	91.636	83.3183
83		100.098	99.6477	92.6474	83.4111
84		101.185	99.8488	93.9193	83.9775
85		102.514	100.191	95.2271	84.356
86		105.638	101.312	98.3516	85.5365
87		106.321	101.506	99.1038	85.4616
88		107.268	101.576	100.173	85.6293
89		108.394	101.712	101.546	85.639
90		108.963	101.63	102.109	85.5995
91		109.572	101.775	102.72	85.7427
92		109.736	101.782	103.057	85.6346
93		109.461	102.141	103.028	86.1073
94		109.229	102.274	102.795	86.2802
95		109.177	102.528	102.78	86.8579
96		107.191	102.275	101.075	87.257
97		106.346	101.928	100.35	87.063
98		105.735	101.801	99.8227	87.2254
99		102.592	101.14	96.7459	86.2402
100		101.546	100.84	95.6967	85.9528
101		100.702	100.801	94.9425	85.9745
102		98.755	100.668	92.7558	85.8633
103		98.1767	100.904	92.1772	86.2487
104		97.484	100.794	91.1644	86.4885
105		96.9712	101.046	90.5264	87.1061
106		99.407	104.536	92.4797	91.8646
107		100.632	106.192	93.8139	93.9579
108		102.242	107.851	95.4623	96.2088
109		106.569	112.55	100.039	101.3
110		109.262	114.992	102.547	103.904
111		112.142	117.856	105.624	106.849
112		115.656	120.614	109.4	109.789
113		126.658	129.186	120.547	118.417
114		130.375	132.058	124.127	120.838
115		133.598	134.523	127.307	123.021
116		140.889	140.106	134.736	127.947
117		144.276	142.516	138.273	130.311
118		148.131	145.4	142.461	133.558
119		152.009	148.133	146.443	136.119
120		162.789	155.128	157.641	144.059
121		166.065	156.717	160.975	146.245
122		168.621	158.244	164.002	148.37
123		173.075	160.64	169.136	152.382
124		174.561	161.616	171.031	153.914
125		175.798	162.546	172.637	155.068
126		176.31	162.882	173.91	156.211
127		176.768	163.341	175.69	157.466
128		176.782	163.576	176.138	157.885
129		176.726	163.583	176.312	158.106
130		176.762	163.845	176.768	159.346
131		176.743	164.048	176.767	159.544
132		176.798	164.111	176.602	160.008
133		176.902	163.827	176.433	159.664
134		176.323	162.743	173.155	156.862
135		175.369	161.786	171.841	155.432
136		172.304	159.381	168.037	151.257
137		169.978	157.431	165.644	148.409
138		167.457	155.535	162.716	145.48
139		164.405	153.399	159.531	142.607
140		153.457	145.504	148.107	133.958
141		149.389	142.549	144.192	131.395
142		145.329	139.953	140.074	128.389
143		137.794	134.435	132.724	123.774
144		134.452	132.146	129.078	121.405
145		131.258	129.674	125.542	118.722
146		128.229	127.219	122.174	116.563
147		119.981	120.641	112.795	109.466
148		117.303	118.288	109.833	107.09
149		114.691	116.214	106.836	104.574
150		108.886	111.499	100.804	99.9147
151		106.271	109.26	98.3096	97.8424
152		103.582	106.965	95.2955	95.5594
153		101.637	105.595	93.225	93.9975
154		98.4393	101.946	90.3162	90.6884
155		98.1446	101.565	90.1158	90.0381
156		98.1998	100.97	90.207	89.2405
157		99.7835	101.935	91.0265	88.9459
158		100.179	100.634	92.673	88.6831
159		101.226	100.93	93.8785	88.8505
160		102.154	100.932	95.1091	88.8334
161		106.081	101.863	98.9475	89.4233
162		107.691	102.477	100.445	89.8587
163		108.477	102.686	101.257	90.0259
164		109.52	102.751	102.276	90.2498
165		110.116	102.933	102.903	90.5426
166		110.473	102.854	103.204	90.3419
167		110.99	103.011	103.635	90.4039
168		111.624	103.685	104.211	90.6827
169		111.485	103.795	104.054	90.5907
170		111.045	103.474	103.601	90.5049
171		109.982	102.864	102.369	89.9694
172		108.226	101.403	100.523	89.3276
173		107.081	101.094	99.4629	88.8372
174		103.374	99.5393	95.7489	87.9644
175		102.262	99.1499	94.5519	87.5039
176		101.396	99.1585	93.7419	87.6101
177		100.321	99.603	92.6127	88.1514
178		100.478	100.143	92.6602	88.9082
179		101.069	101.072	93.3514	90.1494
180		101.676	102.207	93.8569	90.9975
181		106.323	107.38	98.6848	96.2649
182		108.309	109.187	100.646	98.2024
183		110.623	111.503	102.876	100.131
184		115.128	115.715	107.094	103.737
185		117.82	118.18	109.673	105.567
186		120.366	120.226	112.161	107.596
187		123.008	122.057	114.897	109.616
188		131.585	128.796	123.345	115.948
189		134.161	131.008	125.873	117.708
190		137.636	133.939	129.187	120.075
191		144.569	139.34	135.969	124.808
192		148.466	142.287	139.459	126.976
193		152.027	145.09	142.892	129.489
194		155.359	147.467	146.122	131.833
195		164.787	154.179	155.05	137.906
196		167.402	155.84	157.591	139.584
197		169.699	157.111	159.791	141.091
198		173.6	159.513	163.472	143.668
199		175.532	160.514	165.348	145.014
200		176.2	160.874	166.381	146.257
201		177.281	161.181	167.387	147.416
202		177.929	162.124	168.367	150.247
203		177.604	161.888	168.301	150.762
204		177.516	161.914	168.224	150.798
205		176.338	160.478	167.58	150.468
206		175.618	159.871	167.053	150.078
207		174.857	159.527	166.681	149.981
208		173.631	158.682	165.718	149.071
209		169.022	155.783	162.045	146.204
210		164.518	152.5	158.115	142.694
211		158.587	147.971	152.734	138.192
212		155.286	145.633	149.536	135.752
213		151.819	143.11	146.038	133.037
214		148.175	140.794	142.325	130.335
215		137.207	133.125	130.975	122.245
216		133.69	130.297	127.105	119.08
217		130.567	127.659	123.772	116.642
218		123.867	122.14	116.513	110.964
219		121.117	119.539	113.345	108.434
220		118.23	117.235	110.345	106.09
221		115.783	114.942	107.586	103.793
222		108.582	109.013	99.7055	97.037
223		106.703	107.475	97.6171	95.3413
224		104.936	105.823	95.9762	93.8084
225		102.594	103.381	93.447	90.9453
226		101.672	102.37	92.6152	89.7016
227		101.318	101.556	92.4048	88.999
228		101.043	100.975	92.209	88.2466
229		101.814	100.01	93.293	87.0128
230		102.351	100.072	93.8326	86.7463
231		103.07	100.038	94.6483	86.6487
232		104.714	100.283	96.3229	87.0755
233		106.121	100.658	97.5747	87.2302
234		106.936	100.777	98.5033	87.3775
235		107.781	101.267	99.3394	87.5607
236		109.518	101.788	100.935	87.7143
237		109.738	101.645	101.134	87.7051
238		109.957	101.517	101.379	87.6368
239		110.251	101.448	101.904	87.986
240		110.113	101.261	101.91	88.0279
241		110.234	101.22	102.092	88.0004
242		110.068	100.928	102.027	87.9681
243		109.765	100.297	102.106	88.1767
244		109.698	100.377	102.132	88.206
245		109.657	100.259	102.118	87.9958
246		109.446	99.9373	101.802	87.4864
247		109.518	99.9835	101.672	87.1338
248		108.985	99.3904	101.184	86.8856
249		107.382	98.6358	99.4865	86.4666
250		107.011	98.7309	99.1659	86.7794
251		106.19	98.3673	98.2314	86.4078
252		104.925	98.097	96.5875	85.6599
253		104.255	97.7066	95.8395	85.4935
254		103.861	97.8424	95.4056	85.3929
255		103.728	97.8461	95.1001	85.4401
256		104.784	99.8557	95.9444	86.9949
257		105.988	101.071	97.1366	88.1661
258		107.525	102.806	98.4693	89.5193
259		112.376	107.795	103.418	94.5773
260		115.171	110.526	106.182	97.0884
261		118.603	113.996	109.332	100.321
262		122.502	117.772	113.155	103.767
263		135.388	129.391	125.732	114.232
264		139.485	132.685	129.63	117.161
265		143.759	136.154	133.681	120.201
266		151.98	143.152	141.17	125.827
267		156.124	146.486	145.038	128.832
268		159.944	149.82	148.7	131.827
269		163.259	152.479	151.746	134.414
270		170.388	157.566	159.241	141.08
271		172.196	158.859	161.293	143.103
272		173.147	159.258	162.549	144.642
273		174.642	159.803	164.869	147.827
274		175.034	160.071	165.37	148.881
275		175.257	160.203	165.914	149.834
276		175.364	160.471	166.064	150.571
277		174.541	160.169	165.235	150.329
278		173.534	159.471	164.272	149.312
279		172.428	158.484	163.106	147.778
280		169.03	155.932	159.676	144.473
281		166.762	154.083	157.694	142.455
282		163.89	151.853	154.901	140.088
283		161.012	149.723	152.096	137.817
284		150.534	142.119	141.868	130.216
285		146.422	139.283	137.94	127.406
286		134.459	130.179	125.826	117.762
287		130.808	127.225	122.177	114.967
288		126.952	124.104	118.135	111.656
289		123.373	120.829	114.531	108.769
290		113.891	112.204	104.923	100.685
291		111.532	109.92	102.626	98.5171
292		109.058	107.488	100.219	96.1221
293		105.687	104.388	97.1673	92.6901
294		104.772	103.277	96.3449	91.6233
295		104.082	102.628	95.7264	90.5312
296		103.894	102.188	95.6113	89.7169
297		104.989	101.998	96.9628	89.1227
298		105.668	102.103	97.6999	89.0708
299		106.703	102.597	98.7298	89.4249
300		108.48	102.989	100.367	89.7398
301		109.214	103.278	101.158	89.9804
302		110.358	103.585	102.092	90.2746
303		111.232	104.185	102.839	90.5718
304		112.741	104.595	103.948	90.4052
305		112.922	104.533	104.077	90.1525
306		113.454	104.774	104.518	90.2966
307		113.672	105.012	104.608	90.1846
308		113.447	104.721	104.357	89.8551
309		113.354	104.781	104.197	89.8866
310		112.94	104.638	103.779	89.6074
311		110.959	103.471	101.541	88.5717
312		110.062	102.768	100.615	88.2574
313		108.959	102.21	99.4154	87.7194
314		107.79	102.076	97.9673	87.3952
315		106.639	101.48	96.7136	86.6642
316		106.204	101.714	96.1739	86.7591
317		106.15	102.291	95.9571	87.0859
318		107.722	105.053	97.2575	90.044
319		109.434	106.931	98.9607	92.0566
320		111.322	108.936	100.707	94.022
321		116.618	113.915	105.866	99.1221
322		119.371	116.427	108.596	101.543
323		122.415	119.143	111.656	104.174
324		133.997	128.628	123.082	112.829
325		136.666	130.861	125.687	114.616
326		139.629	133.656	128.172	116.326
327		144.645	137.843	132.483	119.739
328		147.102	139.955	134.512	121.295
329		149.616	142.053	136.687	123.232
330		151.937	143.748	139.013	125.377
331		159.219	148.663	145.461	129.909
332		161.288	149.805	147.202	130.949
333		163.292	151.195	149.094	132.48
334		167.109	154.039	152.856	135.038
335		168.752	155.424	154.485	136.501
336		170.372	156.794	156.273	137.688
337		171.736	157.873	157.864	138.814
338		174.761	160.281	162.036	142.786
339		175.65	161.005	163.507	144.543
340		176.259	161.457	164.646	145.725
341		177.501	162.825	166.584	148.975
342		177.872	163.239	167.387	150.061
343		178.162	163.886	167.994	151.287
344		178.329	164.304	168.463	152.215
345		177.969	165.019	168.766	153.753
346		177.552	164.817	168.685	154.268
347		177.229	164.621	168.364	154.096
348		176.416	163.93	167.689	153.812
349		176.152	163.856	167.223	153.49
350		175.69	163.396	166.412	152.411
351		175.206	162.994	165.938	152.064
352		173.313	161.221	162.981	149.214
353		172.451	160.411	161.663	147.568
354		171.37	159.803	160.298	146.582
355		169.214	157.994	157.622	143.613
356		168.07	157.042	156.232	142.491
357		166.661	155.844	154.714	140.974
358		165.377	154.902	153.159	139.616
359		160.09	150.703	147.885	135.151
360		158.162	149.126	145.83	133.137
361		155.916	147.361	143.679	131.379
362		149.195	142.263	137.579	127.006
363		147.066	141.049	135.846	125.928
364		144.577	139.237	133.681	124.298
365		138.644	135.544	128.97	121.439
366		136.349	133.821	126.757	119.648
367		134.57	132.591	125.318	118.914
368		130.646	129.749	121.394	116.099
369		128.929	128.681	119.779	115.129
370		127.057	127.472	117.959	113.972
371		125.512	126.445	116.496	113.091
372		121.579	123.808	112.372	110.437
373		120.116	122.73	110.966	109.469
374		118.543	121.349	109.389	108.3
375		115.017	118.514	105.943	105.88
376		113.261	117.148	104.377	104.861
377		111.224	115.443	102.427	103.448
378		109.583	114.095	100.9	102.366
379		104.907	110.249	96.6321	98.7424
380		103.814	109.155	95.6254	97.5764
381		103.122	108.468	95.2226	96.8836
382		101.422	106.556	93.8313	94.686
383		100.774	105.614	93.3614	93.7397
384		100.456	104.883	93.1423	92.7859
385		100.019	103.834	92.8668	91.7717
386		101.983	102.998	94.9915	90.8268
387		103.103	102.756	96.0194	90.7643
388		104.504	103.047	97.458	91.1095
389		108.27	104.374	100.736	92.4252
390		110.062	105.325	102.342	92.9723
391		111.847	105.967	103.776	93.401
392		113.218	106.43	104.847	93.7668
393		116.884	108.088	107.699	94.8078
394		117.667	108.277	108.275	94.8334
395		118.66	108.639	109.058	95.0229
396		120.037	108.911	110.057	94.8089
397		120.483	108.924	110.379	94.6297
398		120.832	108.81	110.492	94.2538
399		121.199	108.961	110.738	94.3283
