# Supplementary material for: Exploring the potential of the sit-to-stand test for self-assessment of physical condition in advanced knee osteoarthritis patients using computer vision
Source: Front Public Health. 2024 Feb 7;12:1348236. doi: 10.3389/fpubh.2024.1348236 (PMC10880867; doi:10.3389/fpubh.2024.1348236)
Supplement: Supplementary file 2 [file Data_Sheet_1.ZIP › Supplementary Materials/Time series data/84_angel_order.xls]

## Sheet: Sheet1
Unnamed: 0		R_HIP_ANGEL	R_KNEE_ANGEL	L_HIP_ANGEL	L_KNEE_ANGEL
0		120.05	114.444	100.702	89.4256
1		119.978	114.594	100.65	89.476
2		120.176	114.876	100.785	89.6133
3		119.945	114.756	100.648	89.609
4		120.04	115.073	100.57	89.7008
5		119.899	115.02	100.52	89.6915
6		119.987	114.986	100.81	89.9672
7		120.008	115.209	100.585	89.8407
8		119.912	114.916	100.546	89.663
9		119.862	114.933	100.566	89.6296
10		119.989	114.942	100.583	89.5071
11		119.81	114.742	100.594	89.4508
12		119.694	114.611	100.569	89.3215
13		119.324	114.528	100.219	89.1605
14		119.064	114.321	100.067	89.1002
15		118.849	114.381	99.4936	88.8471
16		117.786	113.916	98.9772	88.3958
17		116.89	113.417	98.3764	87.8273
18		116.616	113.199	97.8743	87.1163
19		115.207	112.423	97.1175	86.8017
20		114.035	111.614	96.0617	85.7441
21		113.532	111.153	95.4376	85.2222
22		107.782	108.638	91.0845	82.5185
23		103.978	107.614	88.8445	82.2947
24		100.671	106.262	86.4686	81.9995
25		98.5101	106.22	83.9917	81.8323
26		93.731	105.143	81.2784	82.4994
27		89.2375	104.157	77.8623	82.9914
28		87.0545	104.243	75.1788	82.7795
29		82.5064	104.425	72.3732	84.2095
30		79.4037	105.85	69.3992	85.8417
31		76.1474	105.972	67.484	87.2941
32		74.4606	105.864	66.4187	88.4043
33		75.617	108.793	66.927	90.4653
34		74.1611	109.472	66.9162	92.3149
35		74.3557	110.161	67.5256	94.4013
36		76.6894	113.326	70.7694	98.9172
37		76.8791	115.228	71.7857	101.085
38		78.0503	116.366	73.3761	103.546
39		83.3404	122.056	80.1873	110.606
40		85.0904	122.885	82.3547	112.296
41		89.2396	126.71	87.7046	117.706
42		91.5651	128.426	89.8579	118.622
43		93.776	129.051	92.3043	119.99
44		98.2541	132.951	97.9788	124.859
45		100.486	134.232	99.3348	124.721
46		102.922	135.387	101.957	126.036
47		107.207	138.9	106.814	129.807
48		112.324	141.468	110.767	130.778
49		116.773	144.854	116.09	135.745
50		119.339	146.152	117.468	135.418
51		123.084	148.634	121.501	138.515
52		127.05	151.456	125.21	141.066
53		130.002	154.439	126.781	141.401
54		132.257	155.636	128.331	141.851
55		134.205	157.191	129.651	142.893
56		135.577	158.986	130.614	143.248
57		136.353	159.309	130.787	143.002
58		135.446	159.041	130.485	142.944
59		133.595	157.245	129.061	141.51
60		131.911	156.236	128.247	141.685
61		129.705	155.156	126.347	140.979
62		127.007	152.694	123.85	139.119
63		124.097	151.458	122.094	138.778
64		117.343	146.829	116.059	135.449
65		111.381	142.883	110.429	132.648
66		106.989	140.574	106.39	130.038
67		104.158	139.272	103.77	128.963
68		101.08	136.576	100.505	127.26
69		96.2234	133.167	95.7113	124.496
70		93.045	131.695	91.9682	121.906
71		89.8994	129.015	88.6492	119.992
72		85.7869	126.46	84.1349	116.441
73		84.9817	126.18	82.5042	115.988
74		80.2349	122.639	77.9259	112.175
75		79.5669	122.356	76.7613	111.337
76		77.3251	120.354	74.5132	109.497
77		75.2696	118.757	72.2174	107.29
78		74.8672	118.384	71.8159	107.061
79		73.4531	117.072	70.2652	105.238
80		72.6087	116.147	69.7455	103.894
81		72.2507	116.188	68.882	103.384
82		71.7512	115.297	68.3887	102.18
83		71.583	114.392	68.9489	101.319
84		71.6212	114.004	68.689	100.257
85		71.6172	113.332	69.2889	99.7862
86		71.8173	113.787	69.3956	99.6714
87		71.7451	112.981	68.8256	98.231
88		72.0374	112.782	69.4847	98.0596
89		72.5296	113.162	69.7537	98.3315
90		72.3521	112.168	69.6894	97.8676
91		72.3903	112.111	70.3919	97.8983
92		72.4161	112.335	70.6448	98.5963
93		72.6172	112.273	71.0916	98.9634
94		73.7777	114.123	72.5059	100.779
95		73.5546	113.598	72.0966	100.578
96		73.7055	114.378	72.5172	101.241
97		74.8558	115.281	73.5135	103.033
98		74.6649	115.223	73.6459	103.572
99		75.6012	117.033	75.5463	105.476
100		76.706	117.855	76.7454	107.235
101		77.729	118.547	77.8222	108.033
102		79.7928	120.664	79.713	110.527
103		81.7986	122.485	82.0049	112.263
104		82.5449	122.858	82.9623	112.772
105		85.3286	125.031	85.1666	114.795
106		89.8215	127.228	89.9183	117.383
107		93.7873	130.02	93.6169	120.173
108		96.873	131.655	96.3432	121.55
109		104.536	135.679	102.7	123.992
110		108.36	138.129	106.577	127.18
111		110.852	138.564	108.993	127.762
112		115.502	141.514	112.91	129.811
113		119.757	144.416	116.375	132.573
114		123.481	147.838	119.707	134.913
115		126.896	150.237	122.314	135.788
116		128.821	151.189	123.602	137.427
117		130.332	152.546	124.494	137.785
118		132.402	153.492	126.129	138.609
119		131.203	152.627	125.692	138.331
120		130.667	152.182	125.047	137.409
121		130.94	152.125	125.681	138.937
122		130.655	152.694	125.615	139.368
123		129.784	152.375	124.943	139.158
124		129.234	152.081	124.912	139.832
125		128.172	151.658	124.398	139.979
126		125.779	150.423	122.305	138.294
127		121.833	148.272	119.313	137.267
128		119.353	147.144	117.05	135.478
129		117.65	146.438	115.461	134.812
130		115.33	144.582	114.118	134.222
131		113.306	143.587	111.471	131.93
132		110.173	142.039	109.121	131.311
133		107.09	139.05	106.2	129.064
134		105.383	139.353	102.07	125.886
135		101.143	136.097	99.6745	124.835
136		95.9714	133.316	93.3727	119.867
137		93.1547	130.984	91.0638	118.606
138		91.9036	129.137	90.4469	118.113
139		90.1133	129.105	85.1412	113.111
140		86.5475	124.886	84.7022	112.552
141		85.7988	123.164	84.0539	110.872
142		86.1396	124.498	82.5292	107.802
143		84.6128	121.41	81.601	106.37
144		84.6578	121.496	82.1943	106.525
145		81.9634	117.093	79.3676	101.09
146		84.0141	115.991	79.8294	97.7293
147		83.0352	114.287	78.2865	94.5281
148		83.4054	109.835	77.2655	88.8476
149		84.1713	109.487	78.1305	88.5101
150		83.227	107.496	76.9973	84.7659
151		86.3147	107.14	78.7345	84.0383
152		87.8979	107.17	80.3811	84.0455
153		90.4856	106.517	81.8212	83.1778
154		92.2542	107.928	83.2874	84.2769
155		93.3297	108.245	84.4302	84.926
156		95.0417	107.754	85.2642	84.6454
157		95.9184	108.449	86.2408	85.3987
158		95.3682	108.169	86.3593	85.7807
159		95.4657	107.963	86.7556	86.1301
160		95.218	108.412	87.0006	86.8845
161		93.8778	106.704	87.0874	87.4937
162		92.7898	107.858	85.8581	88.0337
163		91.7992	106.942	84.5663	87.01
164		90.6484	106.593	82.7423	86.5846
165		89.7588	107.952	81.5518	86.1458
166		87.2711	106.977	79.5793	86.4097
167		87.1116	108.83	79.2309	86.6311
168		84.5426	107.597	78.167	89.0068
169		84.3542	109.838	76.6324	87.1929
170		83.2755	110.403	77.0603	89.9885
171		80.4951	112.253	74.7348	92.9625
172		80.7232	114.51	76.4175	97.7938
173		79.9545	114.441	77.3829	101.675
174		82.8826	118.735	78.0433	101.378
175		83.3849	119.729	79.8938	104.845
176		85.1332	122.079	80.9206	106.498
177		86.5044	123.178	81.5054	106.97
178		87.4057	124.109	83.6006	109.634
179		90.3396	126.925	85.8785	112.129
180		96.2361	130.817	92.3453	116.781
181		99.5563	134.203	93.5795	117.19
182		102.403	135.551	95.8181	117.622
183		107.262	137.847	100.276	120.194
184		110.703	139.683	104.504	122.451
185		115.358	142.156	108.794	125.03
186		118.797	143.933	111.276	125.452
187		123.968	147.348	115.622	127.793
188		126.64	148.912	117.39	128.965
189		133.3	154.189	123.103	131.023
190		137.218	157.132	127.736	134.875
191		138.568	157.415	128.738	134.059
192		139.428	157.469	129.37	135.188
193		138.135	157.646	127.797	135.291
194		139.971	158.698	129.484	135.318
195		139.788	158.322	128.418	134.225
196		138.239	157.72	126.948	133.809
197		135.152	154.615	123.835	130.527
198		132.394	152.706	121.558	130.029
199		130.018	150.305	119.086	127.759
200		127.191	148.228	116.434	126.069
201		123.229	144.679	113.31	123.655
202		120.003	141.822	110.628	121.965
203		116.7	139.548	107.803	119.853
204		113.193	137.271	105.072	117.908
205		111.982	135.22	103.685	116.033
206		103.101	125.565	95.5408	108.245
207		102.317	122.434	93.49	103.148
208		97.5315	119.228	88.3649	99.0049
209		97.5524	117.318	90.1533	98.6706
210		98.7564	116.286	91.1878	97.9431
211		99.0023	115.65	91.7742	97.176
212		94.3615	110.799	88.802	93.5261
213		98.5918	111.737	92.0801	93.1599
214		100.698	111.967	94.0292	91.6159
215		104.08	111.021	97.5856	91.4432
216		105.712	109.837	98.9712	89.4935
217		108.594	112.198	102.602	92.3057
218		111.805	112.605	105.328	92.8016
219		114.282	113.08	107.439	92.4583
220		115.891	113.187	109.418	93.2029
221		118.726	113.792	111.563	92.9614
222		120.735	114.854	113.434	92.7944
223		120.8	113.903	115.546	94.4319
224		125.789	116.427	116.591	92.3494
225		126.02	116.919	117.163	93.1814
226		127.069	117.561	117.847	94.1913
227		128.069	118.615	117.701	93.1181
228		129.021	119.449	117.978	93.511
229		129.202	119.238	117.396	93.2727
230		128.84	119.366	117.062	93.0317
231		128.026	119.031	117.09	94.1254
232		127.681	118.716	117.239	95.2194
233		127.622	118.296	117.685	95.6632
234		126.846	118.3	116.996	95.2161
235		124.838	116.856	115.806	94.7025
236		125.065	116.358	116.058	94.6015
237		122.851	115.211	114.597	94.1752
238		120.296	114.09	112.427	93.5488
239		119.948	114.251	111.296	92.4323
240		116.54	113.096	108.889	92.6107
241		112.679	112.735	105.096	91.7334
242		108.025	111.142	101.593	90.8739
243		105.188	110.774	100.125	94.0617
244		105.827	111.342	99.9156	93.9605
245		99.0844	110.384	94.1784	91.9433
246		95.109	110.455	91.0933	93.2092
247		99.3119	114.236	93.4358	96.2224
248		97.0034	116.723	91.776	98.3504
249		90.9911	114.595	87.0955	96.9094
250		93.2274	118.736	87.9217	100.279
251		91.1933	118.87	86.2927	101.42
252		93.9363	120.728	88.6036	104.839
253		92.7821	121.409	87.2712	105.13
254		92.4737	122.551	86.9737	106.395
255		94.9651	125.414	89.8086	110.461
256		95.9847	125.883	92.8635	114.391
257		98.5491	128.281	92.8858	113.094
258		101.107	130.748	95.8661	116.531
259		107.031	135.102	104.123	123.555
260		111.449	139.259	108.128	127.011
261		115.154	142.413	110.158	127.055
262		117.41	143.529	113.15	129.47
263		120.2	144.589	116.101	131.675
264		122.785	147.195	118.207	132.573
265		125.157	148.826	120.232	133.744
266		127.348	149.076	121.908	133.826
267		128.608	150.162	123.272	134.819
268		128.586	149.176	122.99	134.242
269		127.623	148.428	121.543	132.544
270		126.761	147.652	120.679	132.732
271		124.422	145.023	119.003	130.512
272		122.343	143.523	116.909	128.314
273		119.954	141.142	114.768	127.002
274		115.094	135.499	107.486	119.033
275		113.736	134.572	107.009	119.48
276		106.918	127.239	99.7822	110.986
277		107.363	128.122	101.838	113.05
278		103.588	123.626	98.0821	107.42
279		100.922	119.645	94.9698	102.838
280		101.248	116.701	95.5033	100.01
281		102.787	118.932	96.6216	100.173
282		100.496	115.44	95.1443	96.9644
283		101.285	111.09	96.7092	96.1993
284		105.303	114.294	100.81	97.4537
285		105.925	113.112	101.753	95.576
286		111.351	114.965	107.203	96.9482
287		112.025	113.931	108.999	97.055
288		112.961	114.593	106.965	94.1902
289		117.42	114.052	111.623	95.0968
290		119.198	115.805	113.94	96.3283
291		120.449	114.868	115.035	96.2548
292		123.112	115.552	116.909	96.268
293		123.779	116.087	117.807	96.6141
294		126.823	116.043	119.091	96.4722
295		127.203	116.434	119.666	97.1643
296		125.148	114.637	119.681	98.6837
297		126.575	115.628	120.506	98.9293
298		128.035	116.693	120.286	98.2655
299		127.354	116.203	119.846	97.5682
300		127.524	116.994	119.651	97.3887
301		127.724	117.789	120.192	98.0369
302		125.319	115.631	121.109	100.213
303		122.824	115.04	119.116	99.6732
304		122.029	115.403	117.666	98.9387
305		121.192	115.27	117.011	98.6429
306		118.646	114.11	114.825	97.8512
307		117.138	113.162	113.641	98.6504
308		113.985	112.021	110.625	96.8685
309		111.561	111.591	106.687	94.2135
310		109.079	110.955	104.568	94.057
311		106.881	110.988	102.345	94.0244
312		101.809	110.161	96.7892	92.9004
313		97.1664	108.905	91.8063	91.2222
314		94.2854	108.31	89.0661	91.2015
315		93.8289	109.41	90.7927	95.4322
316		86.9966	108.4	82.8861	92.8534
317		89.0295	111.465	84.8447	96.1237
318		89.1263	113.259	84.5288	98.057
319		84.2258	112.698	76.5142	93.3383
320		87.6196	116.586	83.9283	104.846
321		84.7294	115.67	79.3273	103.509
322		86.8851	117.542	82.8601	107.529
323		87.0186	118.308	83.0003	108.016
324		88.2315	120.794	83.4258	109.56
325		91.0831	123.315	86.8187	113.375
326		93.0114	125.197	88.0635	113.616
327		93.7444	126.108	88.7612	114.588
328		96.8423	129.322	92.3286	118.187
329		102.149	133.107	97.1925	121.076
330		106.613	136.654	102.47	125.545
331		109.603	137.795	104.358	125.082
332		113.618	140.48	108.843	127.892
333		118.702	144.662	113.632	131.69
334		121.062	144.732	115.805	131.7
335		123.946	147.175	117.707	132.585
336		127.697	149.413	121.531	134.998
337		130.297	149.88	123.759	135.976
338		134.562	152.908	127.245	137.496
339		135.74	153.669	128.531	138.274
340		137.946	155.31	129.316	138.488
341		138.657	156.251	130.014	139.102
342		139.369	156.355	130.179	138.611
343		140.078	157.096	129.918	138.209
344		140.164	157.426	130.452	139.49
345		139.88	157.217	130.294	138.968
346		140.125	157.704	130.234	138.636
347		138.051	155.679	128.76	138.084
348		137.861	155.596	128.812	138.421
349		136.512	154.992	127.335	136.582
350		132.861	151.925	121.204	131.662
351		133.687	153.587	123.381	132.748
352		133.143	153.289	122.945	131.359
353		131.147	152.193	118.678	128.364
354		128.205	150.222	115.816	126.3
355		127.402	149.943	117.961	127.649
356		122.56	146.909	111.757	124.001
357		119.217	144.459	108.828	121.651
358		113.546	140.409	103.336	118.876
359		112.435	139.991	103.275	118.257
360		111.993	138.475	102.77	118.501
361		108.382	135.007	99.1085	114.92
362		106.835	132.621	97.8254	110.839
363		106.298	130.055	97.6089	109.283
364		102.838	125.579	93.5002	102.483
365		104.118	123.83	95.3345	101.902
366		99.7239	120.011	91.771	96.9779
367		103.093	121.106	95.3261	97.831
368		106.187	121.49	99.2962	98.6344
369		100.629	114.638	95.8967	92.8237
370		102.787	112.883	97.2041	91.0487
371		107.594	114.649	100.508	91.4427
372		105.608	112.944	99.8219	88.6083
373		110.309	110.443	105.711	89.843
374		113.076	111.695	107.717	89.2831
375		115.807	113.477	109.68	88.5624
376		117.795	112.277	111.57	88.1122
377		117.544	111.009	112.13	88.6686
378		119.782	111.414	114.121	89.102
379		120.987	111.469	114.984	89.0903
380		122.874	112.444	114.388	87.7752
381		124.231	113.572	115.401	88.5561
382		124.557	111.387	115.839	87.9644
383		125.039	114.051	115.426	89.049
384		125.591	112.797	116.805	89.0015
385		125.446	111.381	114.993	86.9591
386		124.531	113.12	111.152	85.2499
387		124.648	112.5	111.255	85.0401
388		124.709	110.815	113.756	86.5452
389		124.225	110.629	113.339	86.6389
390		124.935	113.07	112.85	86.3657
391		122.177	110.677	110.408	84.9822
392		121.652	113.043	106.795	83.2671
393		121.369	111.06	109.68	85.0943
394		120.704	111.228	108.827	85.6267
395		120.629	111.677	108.777	85.9391
396		119.205	111.129	107.898	85.5443
397		118.59	111.094	107.454	86.266
398		117.127	111.049	105.791	85.5765
399		115.443	110.309	104.79	85.3398
