# Supplementary material for: Exploring the potential of the sit-to-stand test for self-assessment of physical condition in advanced knee osteoarthritis patients using computer vision
Source: Front Public Health. 2024 Feb 7;12:1348236. doi: 10.3389/fpubh.2024.1348236 (PMC10880867; doi:10.3389/fpubh.2024.1348236)
Supplement: Supplementary file 2 [file Data_Sheet_1.ZIP › Supplementary Materials/Time series data/85_angel_order.xls]

## Sheet: Sheet1
Unnamed: 0		R_HIP_ANGEL	R_KNEE_ANGEL	L_HIP_ANGEL	L_KNEE_ANGEL
0		113.595	111.291	95.7661	83.8661
1		113.378	111.146	95.6386	83.7433
2		113.076	110.878	95.3455	83.3894
3		112.264	110.567	94.476	82.6803
4		111.411	109.898	93.7006	82.2646
5		110.561	109.336	92.8679	81.9
6		109.483	108.732	92.0251	81.5521
7		108.275	108.09	90.9722	81.126
8		106.914	107.252	89.6611	80.4603
9		103.057	105.532	86.8419	80.3017
10		101.155	104.676	85.1117	80.3635
11		99.077	104.01	83.5547	80.6388
12		96.3513	102.468	81.5221	80.866
13		94.3917	101.871	79.7474	80.7828
14		92.1069	101.398	78.234	81.6427
15		89.7065	101.683	75.9202	82.8649
16		88.5221	101.578	75.63	83.8546
17		88.6672	102.544	76.0606	86.081
18		88.8861	102.424	76.901	86.8611
19		89.4008	102.783	77.8477	88.3727
20		92.8903	105.977	81.9193	92.3172
21		94.6671	107.546	84.2573	94.504
22		97.1548	109.645	87.1183	97.0021
23		99.3885	110.932	90.6016	99.5966
24		102.198	113.116	93.9643	102.232
25		106.195	116.035	98.4483	105.882
26		113.17	121.235	107.282	112.534
27		117.568	125.507	111.703	116.476
28		122.247	128.954	117.735	121.501
29		125.703	131.942	121.214	124.12
30		130.531	136.023	125.929	128.032
31		133.871	138.228	130.427	131.932
32		139.84	142.515	135.835	135.434
33		142.618	144.241	139.177	138.203
34		143.99	145.152	140.547	138.778
35		146.172	147.038	141.817	139.262
36		147.501	147.78	143.674	141.393
37		148.026	148.369	144.448	141.873
38		149.354	149.677	146.062	143.494
39		149.613	150.123	146.376	144.011
40		150.115	151.146	146.738	144.784
41		149.089	150.262	146.35	144.396
42		149.118	150.761	145.826	144.691
43		148.068	150.915	144.686	144.287
44		148.335	151.026	144.481	143.895
45		145.292	148.595	142.837	142.594
46		143.997	147.984	140.976	141.01
47		142.746	147.249	139.316	139.713
48		138.72	143.247	136.215	136.918
49		131.384	137.699	127.269	129.606
50		125.154	131.816	120.887	124.31
51		120.392	127.918	115.627	119.817
52		116.498	124.719	110.879	116.196
53		112.401	120.776	107.148	113.275
54		108.225	117.255	102.661	109.533
55		102.858	112.87	96.6306	104.87
56		100.419	110.687	93.5415	102.086
57		98.1968	109.648	89.814	98.5503
58		96.8219	107.749	89.0272	98.1505
59		95.0539	106.122	86.5015	95.3062
60		94.1408	105.428	84.7426	93.6232
61		91.7219	102.011	81.883	89.3965
62		90.877	101.07	80.9475	87.6719
63		89.8494	99.6159	80.2309	86.2834
64		89.5265	98.693	79.1566	84.4344
65		89.5302	97.3485	78.6094	81.8931
66		90.8469	97.841	79.0635	80.8196
67		90.6598	96.7601	79.7013	80.5085
68		91.0793	95.8364	80.0148	79.3371
69		93.5494	97.4021	81.9375	79.7781
70		93.0472	96.5028	82.5878	79.9439
71		94.1224	96.8678	83.1355	79.3319
72		98.4391	99.9382	87.1448	80.859
73		100.345	100.198	88.308	80.1753
74		102.142	100.74	89.0522	79.5434
75		103.42	100.436	90.8976	80.2582
76		104.142	100.667	91.5528	80.0862
77		105.029	99.9206	91.8999	79.0697
78		106.901	100.917	94.1429	80.3366
79		107.396	101.373	94.31	79.3727
80		107.398	101.074	94.7948	79.5432
81		107.957	102.034	95.0024	80.1511
82		108.03	102.163	94.4012	79.321
83		106.113	101.044	93.498	79.4722
84		104.098	100.835	91.1453	78.0786
85		103.361	100.04	90.6994	78.6153
86		103.411	100.77	89.9936	78.8242
87		100.093	98.9807	87.9061	78.4805
88		100.027	99.8132	87.5022	79.759
89		95.0185	98.1958	83.6663	82.9031
90		94.074	98.3279	82.7454	83.6813
91		92.6227	97.8487	80.6414	83.3699
92		92.859	97.6526	81.2783	84.4041
93		92.4369	97.7493	80.2727	84.5134
94		93.4344	100.959	79.488	85.7196
95		93.3616	100.311	79.9332	87.5588
96		95.0829	102.251	81.2974	89.8209
97		94.5536	101.854	81.8966	91.4309
98		95.9756	102.961	83.3372	92.9567
99		97.1968	103.933	84.4046	93.7873
100		99.5169	106.956	87.7627	98.1712
101		103.762	110.656	92.2928	101.977
102		107.167	113.448	95.7819	105.821
103		111.305	117.447	101.145	110.121
104		117.148	122.674	107.098	114.073
105		119.565	124.965	110.261	117.077
106		124.51	129.344	116.05	121.423
107		134.013	138.128	124.504	127.635
108		139.272	142.811	129.069	130.174
109		143.364	145.624	132.838	132.444
110		149.051	149.904	138.209	137.223
111		152.253	152.691	141.514	139.16
112		155.109	154.202	144.992	141.019
113		163.376	159.307	155.023	146.893
114		165.42	159.536	158.685	150.307
115		168.837	161.252	161.912	151.124
116		172.797	166.161	162.939	152.803
117		174.659	167.238	165.011	154.862
118		175.465	167.889	166.726	153.702
119		175.669	168.716	167.366	155.284
120		175.087	167.219	168.213	154.734
121		174.379	166.777	167.108	154.338
122		174.371	167.37	167.092	154.827
123		174.152	166.867	167.151	154.027
124		172.956	166.787	165.879	154.948
125		171.999	166.348	165.997	154.363
126		172.362	167.04	164.523	153.369
127		168.682	163.935	162.316	153.239
128		165.816	161.154	159.816	150.482
129		164.598	162.165	157.876	149.633
130		160.273	160.445	151.142	146.839
131		157.923	159.428	147.097	144.899
132		156.337	158.903	143.159	141.666
133		152.171	156.67	139.165	139.727
134		149.216	154.674	135.797	137.532
135		145.886	151.406	131.924	134.882
136		140.033	149.177	125.508	130.717
137		131.737	141.739	117.576	125.846
138		128.363	138.964	114.531	123.713
139		121.267	131.858	107.333	118.358
140		117.887	128.939	104.305	116.11
141		111.693	123.501	97.7691	110.197
142		109.542	121.792	95.8758	108.262
143		107.851	118.592	93.2966	105.385
144		106.483	118.4	92.3108	104.73
145		104.036	115.811	89.3254	101.512
146		102.636	113.427	87.1581	97.5625
147		101.623	111.87	84.9299	94.3204
148		102.649	112.234	84.6462	92.2317
149		102.005	111.364	84.3503	91.896
150		100.72	109.291	82.1032	88.3828
151		100.298	109.093	81.6587	87.5401
152		100.131	108.333	82.093	87.5564
153		99.2109	106.84	81.5449	86.282
154		99.1857	106.431	82.0149	86.2824
155		100.514	108.276	84.15	88.3883
156		102.378	108.968	85.8655	90.2514
157		101.87	109.093	86.4669	91.7175
158		101.782	108.715	87.0826	91.7152
159		105.236	111.19	90.618	94.7033
160		104.573	109.823	90.3208	94.0168
161		105.394	109.817	90.3343	93.0165
162		104.714	109.225	90.21	93.2529
163		105.246	109.8	90.7087	93.279
164		102.271	107.319	89.0601	93.185
165		102.035	106.537	88.2457	90.3674
166		100.915	106.552	87.6981	91.5275
167		101.053	107.149	87.9268	91.336
168		103.405	109.792	88.1822	92.6029
169		100.852	107.235	85.679	91.5616
170		102.696	111.802	84.3627	90.6399
171		104.262	113.236	86.189	92.8558
172		102.57	111.831	84.0433	91.328
173		103.006	111.951	83.4318	91.0264
174		103.257	112.773	84.4151	92.488
175		102.626	111.883	83.2356	91.2782
176		100.046	107.071	84.3727	93.239
177		101.634	108.984	86.5609	95.5186
178		106.005	113.91	90.1552	99.3774
179		105.036	112.302	91.5014	101.382
180		107.192	113.952	94.8501	104.073
181		109.411	115.848	97.5502	106.774
182		116.041	122.777	105.263	113.184
183		119.935	125.645	109.917	117.105
184		124.205	130.217	113.832	119.226
185		131.579	136.615	121.46	123.8
186		135.153	142.277	122.508	125.375
187		145.535	147.47	132.653	129.841
188		146.412	150.947	133.364	133.136
189		149.216	153.523	136.38	134.702
190		151.828	153.021	141.692	136.473
191		151.483	153.103	136.964	135.395
192		152.704	155.158	139.538	136.425
193		147.582	148.185	138.514	137.502
194		147.868	147.172	139.966	135.044
195		145.875	145.321	136.55	129.818
196		142.423	141.761	135.743	133.002
197		140.621	138.729	134.745	130.174
198		143.278	144.069	135.045	131.523
199		141.616	141.314	135.402	130.062
200		145.778	146.061	136.863	134.072
201		148.855	148.5	139.283	134.868
202		149.282	148.12	140.158	134.763
203		150.146	151.436	140.245	137.445
204		151.885	152.326	142.215	136.268
205		150.54	152.403	139.676	136.672
206		148.045	151.675	138.458	136.538
207		147.637	151.871	137.791	134.912
208		138.214	146.277	129.254	131.757
209		131.498	144.579	118.73	127.655
210		127.737	141.23	113.95	123.207
211		127.184	137.038	116.892	123.799
212		121.736	133.02	111.506	120.39
213		119.897	132.356	109.756	119.404
214		118.448	129.751	108.647	119.372
215		108.632	121.709	100	112.939
216		107.241	119.773	98.4675	110.407
217		105.199	117.959	96.1186	108.227
218		104.015	116.834	94.5234	106.119
219		103.722	115.496	93.9056	105.23
220		101.986	113.982	91.7523	102.693
221		101.757	114.045	91.1543	101.512
222		100.291	112.97	89.9693	100.672
223		98.9343	110.806	86.9816	95.7652
224		103.998	116.269	88.6427	95.2657
225		104.519	117.435	88.5594	95.4154
226		105.32	117.925	89.1869	94.7713
227		107.216	119.396	91.4811	96.1331
228		109.579	121.58	94.166	98.1601
229		111.207	120.441	95.6929	97.8207
230		110.613	123.625	90.2977	96.2242
231		110.562	122.841	89.8069	94.6101
232		112.862	119.712	97.2306	99.2133
233		111.675	118.234	97.9199	100.604
234		108.615	113.819	95.2192	97.435
235		112.462	118.825	96.8203	98.6503
236		110.43	116.453	94.7598	94.9072
237		109.766	116.261	94.0347	95.873
238		107.682	113.866	91.9023	92.9155
239		105.246	113.171	88.7182	91.5752
240		104.92	113.156	86.4156	89.5117
241		105.184	115.385	87.0966	89.8034
242		104.018	114.61	85.5509	88.3747
243		104.005	114.761	85.8559	90.0718
244		101.428	113.769	83.9179	89.6671
245		100.338	112.52	83.6718	90.0617
246		101.093	111.792	85.9936	92.9471
247		99.1015	111.546	83.9327	92.1718
248		96.8396	110.062	82.1461	90.9875
249		101.074	112.482	85.7771	94.5125
250		101.486	114.17	87.9768	96.3308
251		106.429	117.941	90.7692	98.1977
252		106.774	118.721	92.0216	99.7778
253		109.492	120.757	93.1334	100.604
254		113.084	123.427	96.6221	103.335
255		113.91	124.734	97.7135	104.616
256		121.207	131.581	105.775	111.325
257		123.902	134.349	109.776	115.322
258		126.759	136.085	112.165	116.104
259		127.328	136.744	113.405	117.417
260		130.678	139.083	116.584	119.877
261		133.691	140.705	120.013	122.048
262		134.91	141.976	122.99	124.393
263		135.67	141.767	122.594	123.286
264		137.576	144.114	125.841	125.716
265		138.485	144.427	125.966	126.583
266		137.723	142.434	125.092	124.467
267		137.487	140.906	125.873	126.367
268		137.26	140.849	125.595	125.672
269		134.749	140.368	123.113	124.288
270		132.233	136.552	124.772	125.613
271		132.013	135.964	125.618	126.273
272		131.801	134.613	124.807	124.727
273		132.829	136.659	125.764	125.51
274		131.246	135.908	124.793	125.545
275		133.168	137.665	126.931	127.162
276		135.022	137.226	126.661	125.422
277		133.946	137.086	126.141	126.3
278		135.468	140.373	127.51	127.081
279		136.586	140.339	128.071	127.275
280		137.05	142.366	129.954	129.748
281		136.234	142.214	129.597	130.292
282		135.966	142.061	128.774	129.47
283		134.861	141.689	127.297	128.261
284		133.467	142.302	126.605	129.087
285		132.237	142.436	124.875	128.373
286		131.285	142.408	122.908	127.042
287		128.945	139.976	121.269	126.455
288		124.607	139.671	110.553	119.777
289		122.649	139.968	109.076	120.033
290		116.032	131.052	106.654	116.924
291		117.622	136.59	101.259	113.703
292		116.384	135.942	99.5672	112.833
293		112.758	132.999	95.0115	108.992
294		112.358	132.939	93.9165	107.203
295		111.779	132.261	93.0534	107.264
296		109.867	129.546	90.8016	103.874
297		107.601	127.356	88.1747	100.517
298		103.765	123.018	83.0819	95.012
299		106.586	123.211	85.4293	95.3418
300		104.128	122.068	83.0224	93.7179
301		100.724	116.481	79.0904	89.3377
302		98.7818	112.347	77.238	86.1062
303		96.7037	106.208	81.5937	88.0389
304		97.036	103.602	82.1003	86.0499
305		99.3382	106.304	83.1379	84.363
306		100.233	105.315	84.3768	83.8746
307		103.362	106.485	87.6091	84.238
308		104.886	105.667	89.2001	84.2174
309		105.973	106.487	90.1019	84.4875
310		106.138	105.473	90.3853	83.3032
311		106.509	105.485	91.233	83.6338
312		107.763	106.061	92.3441	83.8031
313		108.612	107.485	93.4232	84.983
314		107.934	106.294	92.3576	82.4197
315		106.969	105.932	90.7535	81.5597
316		105.158	104.539	88.949	79.5277
317		104.989	105.099	89.1536	80.2816
318		103.545	104.791	88.0677	79.7644
319		101.087	104.536	85.1355	78.9001
320		99.6406	105.089	83.2854	78.3068
321		98.4547	103.62	82.3343	78.6517
322		96.3448	102.929	80.593	78.922
323		94.7897	103.58	79.5456	79.8655
324		92.3727	102.104	78.4436	80.728
325		94.5195	106.592	79.2361	82.9636
326		94.8198	107.247	80.2611	84.6404
327		97.3604	111.15	81.1961	86.9296
328		98.2037	112.783	82.0604	90.1745
329		99.1537	114.216	83.4531	91.9409
330		100.892	118.084	85.4787	95.6471
331		100.436	117.455	85.3333	95.9382
332		97.579	114.778	85.3511	96.5546
333		104.164	120.781	90.0239	100.239
334		103.644	121.345	90.0884	100.69
335		104.215	122.216	90.4334	101.395
336		110.873	127.477	98.3669	107.922
337		111.779	128.679	100.262	109.639
338		113.182	128.342	103.642	112.63
339		118.764	133.039	106.474	112.928
340		119.853	133.586	108.737	114.909
341		123.931	135.724	113.993	118.766
342		125.138	136.659	118.47	122.406
343		131.994	141.864	126.42	128.203
344		137.668	145.548	129.668	128.561
345		138.466	147.801	129.046	128.851
346		144.406	149.877	138.066	133.524
347		144.546	147.454	141.388	135.691
348		153.041	152.919	148.814	138.732
349		156.227	153.544	152.538	141.033
350		156.027	151.378	152.654	140.166
351		157.925	152.079	155.005	142.049
352		160.737	154.131	156.212	142.579
353		161.98	156.599	157.201	143.309
354		162.195	155.561	157.76	142.853
355		162.252	155.799	157.875	143.109
356		162.348	156.249	157.417	143.115
357		161.015	156.178	155.647	141.673
358		160.434	156.165	154.835	140.871
359		158.884	154.027	152.824	139.254
360		157.871	153.292	151.458	139.076
361		156.061	152.569	149.345	137.948
362		153.781	151.536	146.522	136.145
363		151.403	150.106	143.793	134.252
364		149.211	149.015	140.891	132.512
365		143.695	146.438	134.112	128.751
366		139.378	147.275	124.003	122.851
367		135.391	144.961	119.315	119.763
368		131.699	142.794	115.394	117.297
369		128.46	140.856	112.055	115.215
370		124.423	138.43	107.656	112.411
371		118.212	134.542	100.822	107.978
372		114.471	131.696	97.1176	105.809
373		112.449	130.029	95.0697	104.394
374		109.129	127.031	91.2235	100.693
375		105.685	124.375	87.014	97.483
376		100.171	119.778	81.7458	92.1423
377		98.7827	118.596	80.3772	91.0811
378		95.6374	114.879	77.3622	87.8909
379		94.9058	114.341	76.5118	87.5965
380		93.2107	112.357	74.8124	85.7012
381		90.5537	106.291	76.7321	85.5554
382		92.1129	105.404	77.1117	82.0636
383		93.8879	105.626	78.8415	82.3081
384		95.5519	105.373	80.1131	81.4544
385		98.4726	106.947	82.3385	81.3625
386		100.396	107.6	83.8565	80.9959
387		102.242	107.63	85.3465	80.1821
388		106.269	108.322	89.1618	79.8832
389		108.276	108.893	90.5702	79.6784
390		110.982	110.359	92.7461	79.5967
391		112.489	110.323	94.1446	79.3756
392		114.677	111.512	95.7406	79.5172
393		116.027	112.37	97.4766	80.4745
394		118.614	112.581	98.2549	79.1784
395		120.445	115.73	98.42	80.2719
396		120.651	115.965	98.5852	79.4803
397		119.88	111.457	100.711	80.1355
398		122.115	115.734	100.504	79.8027
399		121.769	114.149	100.436	78.3803
