# Supplementary material for: Exploring the potential of the sit-to-stand test for self-assessment of physical condition in advanced knee osteoarthritis patients using computer vision
Source: Front Public Health. 2024 Feb 7;12:1348236. doi: 10.3389/fpubh.2024.1348236 (PMC10880867; doi:10.3389/fpubh.2024.1348236)
Supplement: Supplementary file 2 [file Data_Sheet_1.ZIP › Supplementary Materials/Time series data/86_angel_order.xls]

## Sheet: Sheet1
Unnamed: 0		R_HIP_ANGEL	R_KNEE_ANGEL	L_HIP_ANGEL	L_KNEE_ANGEL
0		123.134	92.0507	113.101	72.0867
1		123.381	92.3051	113.354	72.2343
2		123.519	92.6628	113.586	72.5565
3		123.697	92.8507	113.778	72.7938
4		123.706	92.9099	113.833	72.8138
5		123.675	92.9238	113.802	72.6336
6		123.054	92.8904	113.355	72.8134
7		121.732	92.6823	112.469	73.4498
8		119.647	92.172	111.095	74.3173
9		116.856	91.4244	109.289	75.376
10		107.766	89.5888	101.906	75.8799
11		100.983	88.6403	95.9461	75.9256
12		93.4581	88.5132	89.4206	76.4534
13		86.0191	89.4816	82.8381	77.5347
14		79.9639	90.6116	77.6543	78.9151
15		75.9712	92.2387	74.3294	80.7476
16		74.1718	94.4482	72.8567	82.9988
17		74.7466	97.6689	73.4858	86.3882
18		76.9125	101.842	75.7911	90.7095
19		79.852	106.374	78.5118	94.4758
20		83.524	110.565	82.279	98.7917
21		87.2	114.217	86.2311	102.361
22		92.8389	119.167	91.4069	105.879
23		100.181	124.919	98.4695	110.84
24		117.438	135.866	114.951	119.721
25		125.728	140.375	122.705	123.156
26		132.268	143.783	128.794	125.919
27		138.33	146.63	134.724	128.669
28		143.616	148.609	139.724	130.5
29		147.188	149.657	142.966	131.155
30		150.201	150.798	145.884	132.19
31		153.135	152.147	148.733	133.677
32		156.131	153.609	151.938	135.519
33		158.518	154.49	154.827	137.005
34		160.636	155.194	156.987	137.794
35		161.744	155.667	158.324	138.728
36		162.399	155.894	159.156	139.665
37		162.523	155.714	159.554	140.427
38		162.668	155.845	159.703	141.142
39		162.104	155.807	159.192	141.499
40		160.992	155.197	158.062	140.775
41		159.587	154.688	156.361	139.993
42		157.259	153.475	153.649	137.812
43		154.378	151.934	150.531	135.467
44		151.333	150.842	147.12	133.524
45		147.318	148.812	142.986	131.086
46		142.973	147.069	138.053	128.149
47		138.093	145.242	132.801	125.638
48		130.938	141.561	125.683	122.134
49		122.706	137.147	117.829	118.574
50		114.103	132.883	110.246	115.481
51		105.804	128.028	102.963	112.805
52		93.2536	120.647	90.7735	107.236
53		88.9791	117.49	85.8822	104.178
54		85.5267	115.071	82.1168	101.863
55		82.465	112.354	78.6386	99.235
56		79.7086	109.186	75.4948	96.2787
57		77.4131	105.71	73.2639	93.627
58		75.8479	102.489	71.5042	90.0731
59		73.8978	98.6314	69.6889	86.4539
60		72.7054	95.3065	69.0641	84.0262
61		71.9204	92.4226	68.2807	80.9135
62		72.1288	90.3385	68.6944	78.9345
63		72.9449	88.608	69.5035	76.9346
64		74.9551	87.7847	71.2544	75.34
65		77.731	87.3987	73.4684	74.5194
66		84.2953	87.6652	78.8146	73.6471
67		87.7531	88.6296	81.8485	74.0035
68		91.1228	89.8809	84.8147	74.3569
69		93.9341	91.009	87.2786	74.7763
70		96.2051	92.0688	89.0134	75.7382
71		96.9784	92.0098	89.4435	75.4194
72		97.2777	91.8121	89.6094	75.4559
73		96.7076	90.766	89.3008	75.1231
74		95.3706	89.3005	88.0119	74.4051
75		94.0098	88.4413	86.7071	73.9909
76		92.2039	87.2639	85.2339	73.5842
77		90.3209	86.1529	83.5277	73.1483
78		88.8689	85.4165	82.3677	72.92
79		87.7463	84.6198	81.5853	72.9984
80		85.2889	83.3242	79.7256	72.6004
81		84.2593	82.5454	78.6711	72.386
82		83.1892	82.3736	77.7118	72.3297
83		81.8975	81.406	76.5161	71.5454
84		81.2548	81.125	76.0908	71.6676
85		80.446	80.9388	75.6494	71.6629
86		79.0866	80.6519	74.5424	71.5091
87		77.8084	80.6116	73.4178	71.6179
88		75.6969	80.5524	71.5652	71.8037
89		73.9732	80.6405	69.9168	72.5385
90		71.3119	80.7018	67.5801	72.7734
91		69.4586	81.0777	65.6596	73.2552
92		67.9809	82.029	64.3561	74.2604
93		67.0518	82.7484	63.2832	75.1569
94		67.494	86.8426	63.6759	78.7221
95		68.9319	89.0931	64.9005	81.1345
96		71.5344	93.0215	67.5602	84.9087
97		74.7456	97.2274	70.7516	88.9524
98		77.9312	101.221	73.8742	92.4322
99		81.6313	106.49	77.4805	96.8323
100		85.3191	111.105	80.9287	100.478
101		89.3797	115.339	85.3294	104.564
102		94.194	119.951	90.4135	108.838
103		99.2862	123.709	95.6113	112.381
104		105.846	128.216	102.423	116.674
105		111.735	132.655	108.088	119.851
106		117.796	136.304	113.815	122.208
107		122.777	139.374	118.414	124.161
108		132.331	145.843	127.741	129.501
109		136.226	148.158	131.988	132.059
110		139.679	150.107	135.981	134.528
111		143.567	152.293	140.442	136.892
112		147.086	154.149	144.446	139.384
113		149.923	156.257	147.558	141.162
114		153.421	157.51	151.002	142.431
115		155.11	158.021	152.903	143.057
116		156.493	158.525	154.284	143.522
117		157.374	158.923	155.177	143.486
118		157.896	159.098	155.8	143.711
119		158.262	159.132	156.239	143.949
120		158.42	159.222	156.048	143.674
121		158.251	159.145	155.382	143.195
122		156.305	158.076	152.952	142.131
123		154.698	156.948	150.983	140.666
124		153.187	156.224	149.086	139.404
125		151.227	155.289	146.804	138.191
126		148.414	153.816	143.848	136.405
127		144.53	151.726	139.972	134.153
128		139.43	148.903	135.37	131.963
129		133.59	145.711	129.492	128.872
130		123.444	141.658	119.439	125.051
131		118.117	139.503	114.833	124.085
132		112.054	137.316	109.147	123.519
133		107.277	134.432	104.484	121.484
134		104.425	133.222	100.937	119.862
135		98.094	131.314	94.5873	118.375
136		94.0722	129.377	90.0738	116.493
137		90.7658	128.105	86.0714	114.965
138		87.9078	125.778	82.8495	112.314
139		85.1449	123.106	79.6819	109.638
140		82.5921	120.698	76.78	107.238
141		80.4582	118.038	74.3907	104.262
142		78.5301	114.917	72.2229	100.981
143		76.6271	111.075	70.0439	97.546
144		74.5298	106.574	68.2272	93.3032
145		73.3277	101.776	67.1791	89.1231
146		72.238	96.5645	66.7076	84.9894
147		72.7327	92.6087	68.0119	81.6568
148		74.4458	89.7186	70.1478	78.8455
149		81.7906	91.008	78.1498	79.2361
150		87.2816	92.1815	83.1813	79.9997
151		93.1336	93.5691	88.5011	80.0729
152		99.6435	94.7733	93.747	80.1138
153		105.703	96.5777	98.9527	80.8155
154		110.506	97.7855	103.103	81.3165
155		115.458	98.987	107.367	81.3724
156		118.709	99.705	110.163	81.5923
157		120.444	99.1943	111.659	81.1076
158		121.586	99.3877	112.931	81.3304
159		122.772	98.9928	113.865	81.1754
160		123.304	98.378	114.54	80.6696
161		124.266	98.1642	115.471	80.217
162		124.825	97.4732	115.78	79.7259
163		125.247	97.0218	116.217	79.7389
164		125.676	97.0113	116.55	80.8398
165		125.621	96.7267	116.781	81.0313
166		125.91	96.5491	117.101	81.2949
167		125.94	96.125	117.152	81.3258
168		125.788	95.7924	117.185	81.1802
169		125.841	95.6773	116.931	80.6916
170		125.984	95.6529	116.958	80.4112
171		125.846	95.6778	116.816	80.2123
172		125.931	95.7012	116.818	79.8935
173		126.182	95.857	116.819	79.9775
174		126.349	96.1715	116.816	80.0473
175		126.55	96.5169	116.674	80.0175
176		126.952	96.8463	117.333	80.9007
177		127.212	97.3521	117.704	81.3539
178		127.778	97.3829	118.397	81.8192
179		127.931	97.5405	118.603	82.4911
180		128.688	97.9241	119.155	82.3404
181		129.238	97.9601	119.745	82.2477
182		129.694	98.1698	120.13	82.3694
183		129.937	98.5357	120.144	82.1605
184		129.721	98.0906	120.044	81.9336
185		130.175	98.4253	120.639	82.5561
186		129.975	98.6192	120.601	82.7594
187		129.264	98.0345	120.042	82.3259
188		128.661	100.336	118.491	83.0293
189		127.606	98.309	118.411	82.3183
190		125.644	98.3482	116.713	82.443
191		117.772	96.9375	110.09	82.7879
192		112.482	96.2829	105.219	81.9462
193		106.056	95.2745	99.1926	81.2616
194		99.9201	95.6987	93.2426	81.374
195		92.2617	95.8553	86.1111	81.8069
196		86.541	97.7577	81.1215	83.3877
197		82.3778	99.4087	77.2121	84.7795
198		80.0355	101.502	75.0108	86.1851
199		79.4873	103.602	74.6941	87.918
200		80.3925	106.963	75.7025	90.9222
201		82.3097	110.311	77.2713	94.0234
202		84.9307	114.46	79.464	97.3545
203		88.1166	118.308	82.1476	100.64
204		92.7522	122.523	86.301	104.2
205		103.654	130.806	96.81	111.151
206		110.264	135.134	103.146	114.553
207		118.678	140.168	111.466	119.073
208		126.964	144.113	119.35	122.422
209		134.456	147.517	126.604	125.411
210		140.328	149.664	133.074	128.395
211		144.82	151.057	138.265	130.859
212		148.225	151.924	141.617	131.855
213		151.142	152.677	144.563	132.465
214		153.804	153.616	146.831	132.356
215		156.325	154.559	149.341	133.285
216		158.128	155.095	151.386	134.132
217		159.738	155.463	153.174	134.879
218		161.103	156.029	154.597	135.575
219		162.158	156.093	156.318	137.039
220		162.256	155.526	156.55	137.194
221		162.075	155.085	156.488	137.149
222		162.354	155.299	156.847	137.61
223		162.233	155.453	156.884	137.955
224		161.811	155.558	156.411	137.463
225		161.038	155.489	155.581	136.727
226		159.963	155.142	153.901	135.048
227		158.169	154.226	151.493	133.305
228		155.899	153.202	148.443	130.993
229		151.891	151.681	144.3	128.93
230		146.063	149.383	138.679	126.135
231		138.779	146.745	131.753	123.473
232		130.698	144.072	124.032	121.348
233		116.312	137.7	110.386	119.024
234		109.789	134.881	103.725	117.206
235		103.199	131.453	97.2413	114.656
236		97.0767	128.38	91.0937	112.14
237		92.1606	125.215	85.9421	109.262
238		87.8639	122.202	81.0571	105.72
239		84.22	119.14	76.8543	102.274
240		81.0829	115.335	73.2618	98.4885
241		78.2432	111.633	70.0599	94.5199
242		75.8645	107.341	67.564	90.3101
243		74.1476	102.548	65.7315	86.0075
244		72.6877	97.5061	64.8842	81.7331
245		72.7734	93.7905	65.3763	78.5707
246		73.8051	91.2256	66.8094	76.2818
247		78.779	89.2645	72.6549	73.2836
248		83.2749	89.8156	77.0207	73.1173
249		88.5344	90.9443	82.2485	72.926
250		94.0949	92.3595	86.9116	72.8843
251		99.1143	93.501	91.5131	73.7972
252		102.897	94.7249	94.855	75.1287
253		105.447	95.3706	97.3283	75.9474
254		108.342	96.6822	100.123	76.8061
255		110.1	97.4891	102.008	77.2789
256		111.723	98.307	103.829	77.777
257		113.622	99.2296	105.764	78.5432
258		115.497	100.172	107.609	79.3885
259		116.86	101.047	108.902	79.9863
260		117.63	101.554	109.342	80.226
261		116.885	101.25	108.096	80.3105
262		114.88	100.182	106.328	79.7926
263		112.466	99.1646	104.333	79.8235
264		108.317	97.7852	100.535	79.1576
265		97.2849	94.8204	90.4754	78.6831
266		89.9823	93.8015	83.9297	78.7408
267		82.8591	93.0152	77.083	79.3722
268		76.4744	92.5216	70.5304	79.5501
269		72.6149	93.5681	66.9774	81.0439
270		70.5019	95.3314	65.1448	83.3685
271		70.6349	99.0932	65.1519	86.5665
272		72.5211	103.437	67.5279	90.7435
273		76.1566	108.527	71.3726	95.5349
274		85.5337	117.556	80.8485	103.402
275		91.0384	121.595	86.6902	107.451
276		97.1425	125.71	93.2075	111.22
277		103.57	129.962	99.9519	115.29
278		110.603	134.433	106.91	119.147
279		117.93	137.894	113.962	121.85
280		125.129	141.802	120.782	124.147
281		131.887	144.936	127.249	126.743
282		137.819	147.374	133.322	129.331
283		142.692	149.875	138.238	132.16
284		146.523	151.622	141.92	133.643
285		150.303	152.88	145.435	134.461
286		154.155	154.742	149.4	136.396
287		156.98	155.8	152.834	137.537
288		161.112	157.375	157.898	139.408
289		162.66	158.445	159.511	139.764
290		163.237	158.399	159.922	139.216
291		164.253	158.433	161.182	139.487
292		164.419	158.585	161.815	140.016
293		164.661	158.555	162.386	140.125
294		164.837	158.937	163.131	140.925
295		164.356	158.679	162.916	140.999
296		163.514	158.472	161.413	140.633
297		162.682	158.264	159.66	139.418
298		160.768	157.635	156.793	138.102
299		159.056	156.755	153.779	135.946
300		155.291	154.948	149.448	133.142
301		150.076	152.32	144.248	130.748
302		134.704	146.724	129.121	126.806
303		126.672	143.585	121.058	124.388
304		119.91	140.858	114.068	122.596
305		114.18	137.8	108.351	121.155
306		108.526	134.716	102.49	118.921
307		103.843	133.77	98.403	118.497
308		99.256	131.929	93.9532	117.147
309		94.1172	129.272	89.0762	114.812
310		89.8993	126.885	84.7653	112.3
311		86.595	124.328	81.458	109.874
312		83.0627	121.346	77.8608	107.12
313		80.1293	117.408	74.5694	103.482
314		77.8383	113.391	71.9572	99.9086
315		75.3839	107.943	69.3565	95.2066
316		72.7639	97.959	66.9389	86.9673
317		73.1643	93.84	67.4794	83.4466
318		73.9276	90.4748	68.5852	80.1482
319		75.7356	87.8725	70.7776	77.8594
320		78.2427	86.5952	73.5302	76.0923
321		82.1988	87.1272	77.4536	75.6524
322		87.3931	88.6649	82.1258	76.3566
323		93.0537	90.4282	87.2645	77.2697
324		97.963	92.1527	91.4637	77.6076
325		101.502	93.7037	94.5966	78.2119
326		104.408	94.7208	97.1418	78.5944
327		106.919	95.7024	99.3958	78.9446
328		108.812	96.4051	100.966	79.3491
329		110.737	97.0454	102.85	79.7581
330		112.988	97.6812	104.589	80.0595
331		113.214	97.6394	104.97	80.1302
332		113.178	97.2868	104.883	80.1964
333		112.185	96.8468	103.752	80.1321
334		110.576	96.5475	102.298	80.0374
335		108.271	95.4614	100.453	79.9257
336		104.181	93.5548	97.1547	79.4174
337		99.2196	91.9652	92.6277	78.704
338		93.4684	90.8725	87.4066	78.4264
339		86.1206	89.4265	80.4784	77.6871
340		79.3528	88.7463	74.2858	77.8837
341		73.9725	88.2833	69.2352	78.7457
342		69.0692	88.3154	64.7026	79.4203
343		66.5014	89.2947	62.1877	80.4107
344		67.2083	94.9898	62.9574	85.1495
345		70.0305	99.8157	66.1347	89.1711
346		73.1911	104.338	69.804	93.7624
347		77.2308	109.192	73.8973	98.4591
348		82.2282	114.011	79.2381	103.685
349		87.2006	118.258	84.4819	107.912
350		93.1116	122.86	90.3619	112.064
351		99.5871	127.809	97.0002	116.869
352		105.854	131.997	103.316	120.81
353		112.617	136.074	109.866	124.092
354		119.472	139.81	116.48	126.981
355		125.728	142.602	122.591	129.279
356		131.504	145.341	128.567	132.113
357		136.744	147.711	133.806	134.906
358		143.302	150.723	140.431	137.638
359		145.065	151.517	141.95	137.946
360		146.482	152.032	143.45	138.39
361		147.599	152.214	144.668	139
362		148.606	152.795	145.444	139.225
363		148.798	152.697	145.48	138.753
364		147.719	152.461	144.591	138.393
365		146.745	152.365	143.386	137.746
366		144.709	151.852	141.459	137.376
367		143.198	151.622	139.453	136.34
368		140.298	150.402	136.376	134.776
369		136.023	148.687	132.06	132.355
370		131.312	146.739	127.631	130.376
371		126.229	144.46	123.004	128.571
372		114.433	138.386	112.212	123.191
373		108.949	134.827	107.059	120.181
374		103.871	131.299	102.475	117.711
375		98.9564	127.53	97.731	114.735
376		94.2185	123.945	92.6438	111.389
377		89.9286	120.248	88.05	108.315
378		85.791	116.499	83.8426	105.381
379		82.2315	112.744	80.0817	102.437
380		78.5368	107.749	76.3398	98.2253
381		76.1393	103.954	73.7145	95.0185
382		73.7373	99.4415	71.3255	91.3914
383		72.4938	94.9959	70.0208	87.6497
384		72.3168	91.2579	69.9379	84.5716
385		73.5106	88.0513	71.0039	82.0173
386		79.3487	84.8944	76.6328	78.3041
387		83.5234	84.7849	80.2057	77.479
388		88.5261	84.4236	84.201	76.2477
389		93.2462	84.117	87.786	74.8535
390		98.299	84.6562	91.5149	74.0136
391		102.339	85.1956	94.5175	73.5339
392		106.038	86.2882	97.4342	73.6593
393		108.974	87.5433	99.7153	73.9272
394		111.53	88.1461	101.645	74.3528
395		114.097	89.2593	103.749	75.0556
396		116.208	90.4423	105.319	75.4878
397		118.257	91.588	107.053	76.2096
398		119.692	92.5946	108.366	76.8431
399		120.845	93.2191	109.407	77.4082
