# Supplementary material for: Exploring the potential of the sit-to-stand test for self-assessment of physical condition in advanced knee osteoarthritis patients using computer vision
Source: Front Public Health. 2024 Feb 7;12:1348236. doi: 10.3389/fpubh.2024.1348236 (PMC10880867; doi:10.3389/fpubh.2024.1348236)
Supplement: Supplementary file 2 [file Data_Sheet_1.ZIP › Supplementary Materials/Time series data/87_angel_order.xls]

## Sheet: Sheet1
Unnamed: 0		R_HIP_ANGEL	R_KNEE_ANGEL	L_HIP_ANGEL	L_KNEE_ANGEL
0		118.582	111.943	111.266	105.238
1		118.051	112.097	109.988	104.52
2		116.883	111.962	108.95	104.538
3		116.04	112.241	108.312	104.987
4		114.446	111.556	106.143	103.402
5		113.11	111.217	104.702	103.344
6		110.413	110.575	101.693	101.848
7		107.453	110.088	98.7086	100.818
8		105.328	109.572	96.6277	100.899
9		103.154	109.377	94.7939	101.81
10		99.7959	108.735	91.4236	101.568
11		96.7711	108.314	88.4696	101.756
12		94.3278	107.996	86.7128	102.541
13		91.7496	108.146	83.9594	103.596
14		89.6358	107.712	81.2336	103.013
15		88.722	109.473	81.1602	105.026
16		86.2436	108.882	78.7637	104.821
17		85.0735	108.885	77.9573	105.533
18		88.0925	113.946	80.7005	109.03
19		85.768	112.746	78.8936	108.351
20		84.8688	111.548	78.3294	108.697
21		89.0805	117.043	83.0352	114.052
22		88.7353	117.066	83.3417	115.534
23		89.1332	118.75	83.1219	115.776
24		93.1542	123.509	87.121	120.006
25		92.8584	123.759	87.1899	120.792
26		95.8841	126.589	89.6145	122.802
27		99.2384	129.641	93.427	125.718
28		99.5463	129.86	94.0439	126.039
29		101.614	131.847	95.9209	127.803
30		107.815	135.406	101.868	130.342
31		110.17	136.594	105.367	131.751
32		112.033	137.746	106.904	133.52
33		118.876	141.693	113.319	134.186
34		122.679	141.949	117.758	135.143
35		122.82	142.876	117.881	137.265
36		131.693	146.794	125.772	136.764
37		131.181	146.709	125.425	138.011
38		135.512	148.328	130.691	139.398
39		137.162	146.896	132.069	137.81
40		135.927	146.131	130.556	136.891
41		138.108	147.405	133.833	139.036
42		137.861	144.69	134.232	136.461
43		137.302	142.129	132.265	133.431
44		141.172	147.697	135.878	138.695
45		140.167	146.931	134.937	137.841
46		140.166	146.325	133.473	136.527
47		141.631	149.399	134.114	138.854
48		140.006	148.319	132.949	139.09
49		135.124	144.207	126.779	132.979
50		135.054	145.746	126.681	134.275
51		132.198	143.574	125.041	134.303
52		126.807	140.334	118.256	128.26
53		123.872	139.422	115.767	127.336
54		118.583	135.393	111.15	125.462
55		113.148	131.378	105.792	123.252
56		111.578	131.736	103.277	121.993
57		106.683	127.788	99.0999	119.309
58		101.682	123.852	92.9802	114.822
59		102.872	126.443	93.2075	116.081
60		100.917	123.584	92.4511	115.627
61		95.9923	118.553	87.3735	111.408
62		96.9938	119.868	87.7182	111.292
63		95.2013	118.101	86.6163	109.026
64		92.5173	114.46	83.7022	106.3
65		94.6718	115.234	84.9311	106.845
66		93.2603	111.825	84.3693	104.156
67		92.9509	111.491	82.4582	100.742
68		95.315	112.644	83.4351	100.541
69		96.9089	111.749	85.2954	99.6954
70		97.2214	111.406	85.3146	99.0616
71		98.295	111.314	86.3018	98.8901
72		98.9936	111.157	87.2903	98.5466
73		98.7279	110.045	87.3461	97.794
74		99.9281	110.231	89.3843	99.7814
75		100.399	109.835	89.9599	99.7504
76		100.254	109.069	90.1115	99.6091
77		100.747	109.968	90.8863	100.688
78		101.026	108.594	92.1815	101.067
79		101.237	111.566	91.0049	101.57
80		100.714	112.161	90.5265	102.324
81		99.0975	111.072	89.0674	101.299
82		99.1529	112.092	89.1111	102.585
83		98.0901	113.705	87.7412	103.208
84		96.2338	111.782	86.0859	102.03
85		95.0549	111.3	84.8276	101.402
86		94.8202	113.687	83.6994	102.9
87		93.5804	112.066	83.0363	102.222
88		94.0544	115.298	85.0778	107.539
89		91.8592	113.408	82.8084	105.365
90		92.6367	113.926	82.8377	105.347
91		95.2121	117.412	86.631	111.862
92		93.933	115.655	86.0364	110.831
93		97.127	118.53	86.8925	110.91
94		100.29	122.638	91.1523	116.187
95		100.346	122.871	91.049	114.809
96		103.827	125.497	94.84	116.189
97		109.775	129.831	100.718	121.397
98		110.916	130.962	101.358	121.148
99		112.989	131.139	104.62	122.127
100		119.267	135.66	110.083	125.237
101		121.581	138.339	114.546	130.176
102		126.919	140.249	119.488	130.632
103		132.182	142.71	124.922	132.457
104		138.947	147.906	131.797	136.897
105		144.988	151.19	138.44	139.619
106		148.806	151.71	143.074	139.223
107		153.696	153.578	147.317	140.017
108		157.926	155.749	151.396	141.757
109		160.937	156.384	155.756	142.765
110		163.834	157.211	157.115	141.417
111		166.683	159.21	158.917	142.156
112		169.892	160.962	162.316	143.452
113		169.881	159.002	161.561	140.593
114		169.374	159.44	160.339	141.082
115		168.823	158.989	160.478	141.548
116		166.765	156.647	158.382	138.923
117		163.924	156.767	153.707	137.903
118		161.347	154.844	152.171	138.054
119		156.727	151.336	145.882	133.545
120		154.094	152.575	140.719	132.105
121		147.865	149.188	137.172	131.558
122		141.684	144.508	129.867	125.478
123		137.543	143.866	125.069	124.415
124		131.687	141.527	120.234	124.036
125		125.149	136.707	112.91	119.175
126		120.327	133.775	109.344	119.004
127		118.92	134.797	105.958	117.694
128		116.68	133.239	104.743	118.265
129		109.923	128.348	96.4993	111.336
130		108.028	125.781	97.6081	114.491
131		103.945	120.938	93.3527	109.984
132		103.444	121.097	92.3411	108.473
133		103.768	121.416	92.6338	109.038
134		97.837	114.158	87.6304	102.916
135		101.402	116.467	90.6059	104.338
136		105.214	123.394	91.3045	105.563
137		100.049	115.354	89.7511	102.38
138		103.047	115.309	90.16	100.376
139		108.942	122.761	94.0929	103.156
140		109.724	120.971	94.0344	99.8845
141		111.215	121.509	96.3245	102.802
142		110.268	121.297	97.1785	103.402
143		112.234	122.649	98.9363	103.591
144		114.099	122.717	101.635	107.032
145		111.877	118.237	103.106	108.576
146		114.844	121.391	103.069	106.216
147		115.42	121.562	103.211	106.687
148		115.958	120.801	102.419	104.584
149		117.365	122.541	102.944	104.112
150		116.878	121.941	102.917	103.905
151		118.627	122.777	103.279	103.299
152		118.781	124.565	102.976	104.223
153		114.117	117.496	100.958	102.351
154		118.591	124.31	102.892	104.346
155		115.678	127.585	96.8613	103.095
156		110.622	118.251	97.6136	103.798
157		110.381	118.047	96.0055	103.76
158		110.927	127.14	92.2089	101.964
159		108	124.745	90.1772	103.111
160		108.837	125.774	90.9723	105.475
161		106.482	126.832	89.4014	104.585
162		104.335	124.31	88.2935	105.741
163		105.968	126.674	92.0973	110.452
164		104.671	127.414	90.0826	108.452
165		103.795	123.707	92.6305	110.046
166		104.742	123.413	95.9793	115.423
167		103.409	123.003	93.8681	112.17
168		105.401	125.493	95.2726	113.291
169		110.374	128.287	100.372	116.387
170		110.216	129.128	99.612	114.225
171		116.614	133.145	105.802	119.655
172		121.364	135.287	112.693	124.178
173		126.376	140.99	115.073	123.187
174		130.568	144.695	119.539	128.089
175		133.488	145.475	123.741	129.865
176		136.53	147.551	128.244	132.411
177		141.81	153.646	131.077	134.107
178		144.966	152.967	134.759	135.125
179		147.406	154.707	135.757	135.138
180		148.53	155.722	136.845	136.259
181		144.789	154.113	134.052	136.829
182		148.991	154.166	140.998	138.008
183		149.129	154.582	139.381	137.317
184		148.054	152.897	138.796	135.361
185		147.096	151.066	139.044	136.08
186		146.805	150.091	139.188	135.631
187		146.263	147.316	139.476	134.706
188		145.32	147.305	140.299	136.001
189		145.023	146.239	140.325	136.069
190		145.073	145.924	141.106	135.307
191		147.59	148.917	141.772	135.747
192		150.907	152.785	143.854	136.528
193		148.999	152.805	141.361	136.002
194		148.293	154.283	139.963	136.534
195		146.593	153.593	138.276	135.395
196		143.022	151.948	134.476	134.228
197		138.926	149.729	130.658	133.422
198		133.122	144.847	125.011	130.302
199		129.13	142.421	120.264	127.556
200		123.788	139.515	114.306	126.463
201		119.044	134.608	109.876	123.365
202		117.105	136.013	103.772	119.226
203		111.322	129.392	100.999	117.873
204		110.128	129.187	98.4331	116.354
205		105.796	125.041	94.8757	112.723
206		105.975	125.965	91.0915	108.169
207		105.441	125.398	90.0792	108.186
208		103.067	122.743	86.1158	101.413
209		101.042	119.652	86.485	101.87
210		99.1587	114.219	86.7654	100.031
211		102.891	119.909	87.6064	99.8338
212		102.543	116.175	86.7384	96.9148
213		102.55	112.782	88.1882	95.7304
214		104.332	118.128	85.8467	94.3887
215		107.692	115.103	89.9589	92.996
216		109.981	116.411	92.548	95.0325
217		110.761	113.64	95.3113	95.1446
218		113.822	115.646	97.6369	96.2451
219		115.893	115.693	98.9279	95.4153
220		119.303	118.958	103.228	99.9624
221		117.733	116.564	101.861	97.8196
222		120.529	119.173	104.034	99.7366
223		120.387	119.122	103.671	99.3672
224		120.167	117.782	105.191	100.761
225		121.802	120.02	105.846	101.661
226		123.248	120.551	108.528	104.218
227		116.436	113.832	105.331	103.856
228		121.296	118.9	106.247	101.742
229		121.372	120.594	106.506	103.964
230		115.85	114.509	104.938	104.776
231		114.414	114.394	103.031	103.064
232		113.469	116.355	100.913	104.173
233		111.965	115.464	100.344	104.753
234		108.534	113.791	96.4074	102.111
235		111.885	118.813	96.4145	101.603
236		104.894	112.649	91.9501	102.61
237		102.588	112.555	89.4159	100.663
238		105.338	118.68	89.5626	100.757
239		100.363	114.389	86.3416	101.794
240		97.853	112.924	83.6848	100.197
241		100.926	119.121	84.4425	101.34
242		95.2852	112.322	80.8088	98.6992
243		99.1562	118.232	83.3576	101.837
244		98.836	120.588	84.811	104.92
245		100.911	121.657	86.7885	107.088
246		100.843	120.978	89.9853	111.276
247		106.755	127.038	93.5188	112.209
248		109.858	129.35	97.3193	115.591
249		112.662	133.277	99.8637	118.127
250		116.442	135.111	104.175	120.298
251		117.048	134.029	108.955	124.56
252		122.544	138.939	111.877	125.59
253		124.618	140.386	114.772	126.621
254		128.257	140.841	120.294	130.21
255		132.316	144.824	123.063	131.615
256		131.773	145.597	119.894	128.633
257		134.82	143.922	127.935	133.28
258		138.344	147.275	131.991	135.038
259		143.125	148.917	135.111	134.39
260		146.024	151.124	138.651	137.25
261		148.536	152.068	140.532	136.815
262		151.128	152.966	145.211	139.845
263		148.468	152.085	139.346	136.66
264		154.947	153.324	148.556	139.206
265		156.369	154.805	150.664	140.651
266		158.748	154.943	153.752	141.191
267		161.748	157.761	155.179	140.643
268		164.918	159.326	157.971	144.558
269		166.025	159.376	159.447	145.081
270		167.496	161.283	158.751	143.868
271		165.575	161.355	159.049	146.442
272		165.368	160.324	158.914	145.542
273		163.464	159.396	155.53	142.74
274		161.45	159.83	151.066	141.603
275		158.45	158.712	147.498	140.844
276		155.583	157.461	144.12	138.312
277		151.502	155.444	141.609	138.084
278		147.771	155.527	136.371	136.646
279		142.955	150.886	132.101	132.91
280		138.459	150.906	126.835	133.252
281		132.788	148.024	120.066	129.616
282		127.021	145.612	113.402	125.966
283		120.805	141.449	106.644	123.926
284		116.981	140.1	103.209	122.786
285		113.917	138.069	98.2923	118.997
286		109.706	132.214	97.5124	118.981
287		107.501	133.141	93.1527	117.37
288		105.018	128.351	92.8405	114.878
289		104.378	128.456	90.5776	112.739
290		104.066	127.901	90.0885	111.263
291		103.15	126.004	89.2633	109.567
292		103.487	125.099	89.2746	107.637
293		103.34	123.779	88.7829	106.014
294		104.034	124.334	89.6771	106.193
295		104.012	121.591	90.2222	105.159
296		106.724	121.488	91.9917	103.051
297		107.227	120.13	92.8781	102.969
298		106.362	116.142	93.6653	102.447
299		111.767	122.759	96.669	104.375
300		113.427	123.487	97.2521	102.534
301		115.021	123.729	98.761	103.428
302		117.212	124.934	100.89	104.635
303		116.734	127.489	98.1298	104.539
304		115.766	126.572	98.0945	104.92
305		116.663	123.882	99.8701	104.345
306		115.14	123.894	97.9323	103.514
307		115.545	121.724	99.7156	102.824
308		115.118	121.408	98.9436	102.054
309		115.459	118.604	101.258	103.754
310		113.755	116.617	100.972	103.973
311		114.106	117.914	99.8985	103.571
312		112.887	116.209	98.9909	102.597
313		108.288	112.927	97.4953	104.294
314		111.21	116.755	97.3851	103.115
315		108.511	115.845	94.4235	101.772
316		105.777	115.591	92.1371	101.455
317		105.518	115.906	90.5905	101.321
318		102.758	116.309	87.8693	101.373
319		102.141	117.173	87.3726	102.164
320		100.854	118.45	85.9062	102.923
321		97.6866	116.25	83.531	101.577
322		98.071	118.4	83.5292	104.07
323		99.4507	120.589	85.1844	106.223
324		97.8404	119.752	84.728	106.048
325		95.8626	118.597	82.0562	104.577
326		99.0325	120.319	87.6821	110.041
327		98.5752	120.8	87.5419	110.437
328		100.269	122.595	88.7804	111.195
329		104.98	128.001	91.1006	113.375
330		106.324	129.324	92.9872	115.223
331		109.166	132.688	95.748	117.833
332		109.666	130.467	99.5546	120.301
333		113.31	133.121	103.675	123.481
334		117.052	136.674	107.557	126.221
335		122.892	139.933	113.716	129.37
336		125.722	140.192	117.706	130.998
337		132.783	144.882	125.643	135.544
338		140.189	150.45	132.212	138.953
339		142.017	150.798	136.332	140.834
340		147.755	154.943	140.363	142.988
341		150.806	156.551	145.363	145.463
342		152.48	156.076	147.78	146.407
343		154.739	157.806	148.027	145.458
344		156.226	157.992	150.891	147.605
345		157.451	158.796	152.287	147.916
346		157.908	158.83	153.744	148.45
347		158.661	159.031	154.718	148.676
348		159.214	158.097	156.141	148.722
349		160.917	158.981	157.389	148.209
350		156.971	159.172	150.272	145.783
351		160.472	159.236	159.287	150.022
352		160.529	159.414	158.155	148.822
353		161.307	159.246	158.046	148.555
354		160.059	159.366	158.978	150.267
355		161.054	160.212	158.744	150.589
356		160.044	159.002	157.56	149.267
357		159.862	160.942	155.032	148.472
358		157.543	159.453	154.082	149.029
359		154.781	158.426	151.478	148.436
360		151.531	156.931	147.32	146.057
361		149.273	158.163	143.411	146.06
362		145.383	153.789	140.881	144.431
363		140.347	151.76	134.585	141.057
364		136.922	152.222	131.617	143.126
365		131.153	148.845	125.316	139.536
366		124.19	144.868	117.522	136.053
367		122.117	144.685	113.861	134.386
368		115.575	140.889	106.967	130.804
369		112.95	139.818	103.933	129.66
370		109.896	137.36	101.836	129.434
371		107.349	135.676	97.7163	125.76
372		106.074	134.559	96.229	125.473
373		104.302	132.727	93.9805	122.626
374		102.042	129.742	91.0627	120.161
375		100.218	127.163	89.5895	118.748
376		101.645	127.716	91.6662	119.818
377		98.2611	123.563	87.0772	114.541
378		98.4416	121.584	87.1197	112.741
379		99.0513	123.394	84.1357	108.874
380		97.0332	118.59	84.7577	109.016
381		98.0246	118.664	83.1933	105.18
382		97.1925	114.725	84.1617	105.249
383		97.0474	113.595	84.1748	104.861
384		98.1763	112.952	85.7928	104.827
385		99.5117	114.601	84.5348	101.39
386		100.742	112.53	87.8664	103.634
387		102.485	112.703	89.8519	103.407
388		105.386	113.618	92.3453	103.281
389		108.488	114.437	95.6792	103.862
390		108.998	112.716	98.3402	105.449
391		111.503	113.137	100.177	104.998
392		117.581	116.2	103.758	104.251
393		117.384	113.207	105.976	105.327
394		122.941	117.568	107.796	104.06
395		122.09	114.507	109.977	105.614
396		124.049	115.164	111.54	106.023
397		125.615	115.533	112.524	105.958
398		128.582	118.926	112.778	105.348
399		129.521	118.949	113.757	105.524
