# Supplementary material for: Exploring the potential of the sit-to-stand test for self-assessment of physical condition in advanced knee osteoarthritis patients using computer vision
Source: Front Public Health. 2024 Feb 7;12:1348236. doi: 10.3389/fpubh.2024.1348236 (PMC10880867; doi:10.3389/fpubh.2024.1348236)
Supplement: Supplementary file 2 [file Data_Sheet_1.ZIP › Supplementary Materials/Time series data/88_angel_order.xls]

## Sheet: Sheet1
Unnamed: 0		R_HIP_ANGEL	R_KNEE_ANGEL	L_HIP_ANGEL	L_KNEE_ANGEL
0		126.444	117.437	117.346	98.4549
1		126.671	117.474	117.631	98.4814
2		126.886	117.644	117.873	98.0531
3		127.147	117.637	118.108	98.5138
4		126.558	116.861	117.901	98.2643
5		127.273	117.821	118.222	97.7668
6		127.392	117.888	118.238	97.8486
7		126.748	117.463	117.845	98.0973
8		124.515	117.186	115.935	97.4413
9		123.723	116.983	115.188	97.6534
10		122.808	116.927	114.438	97.8302
11		119.994	116.831	111.54	96.9446
12		118.348	116.48	109.709	96.5621
13		116.833	117.02	107.952	96.2189
14		113.504	114.923	105.999	96.876
15		109.316	115.378	101.683	96.8086
16		105.298	115.063	98.0503	96.3144
17		103.37	114.931	96.7804	97.803
18		99.7431	114.031	93.8422	97.3183
19		91.5442	113.578	85.805	98.6825
20		91.1114	114.343	85.6122	100.021
21		89.3292	114.045	84.0567	99.831
22		87.6074	115.875	81.7402	100.916
23		87.5019	115.88	83.1798	102.83
24		87.5526	116.104	82.9135	102.203
25		88.0745	117.532	82.6972	103.569
26		90.3699	120.938	85.9405	106.453
27		91.1545	120.099	86.9258	107.244
28		91.6239	121.47	87.6255	108.105
29		94.6182	124.809	90.5801	111.154
30		101.399	127.185	98.62	115.644
31		106.121	131.545	103.334	118.365
32		110.858	134.503	110.259	123.96
33		116.706	138.469	117.33	127.481
34		121.036	141.769	122.54	132.162
35		124.931	144.791	125.602	135.36
36		126.365	144.887	126.282	132.974
37		131.165	146.237	131.922	136.641
38		131.498	143.932	132.018	132.832
39		134.684	145.197	135.776	135.666
40		136.309	145.998	137.929	137.07
41		140.343	147.565	143.982	140.213
42		141.33	147.492	145.504	139.318
43		144.111	149.704	148.652	142.186
44		147.528	149.42	153.155	142.865
45		153.029	152.359	157.464	145.28
46		153.524	152.794	158.682	146.577
47		151.69	149.987	158.487	147.009
48		153.32	149.917	159.696	147.064
49		157.382	153.793	162.32	149.541
50		154.208	149.049	160.484	146.329
51		154.126	149.353	160.616	146.92
52		153.573	152.296	158.104	146.752
53		149.481	149.235	155.989	145.783
54		150.289	150.742	155.804	144.521
55		150.377	151.506	154.99	146.235
56		150.517	151.778	154.96	145.736
57		151.321	152.125	155.692	145.129
58		153.476	154.508	155.471	145.25
59		150.874	151.772	155.714	144.654
60		151.982	155.024	155.426	145.727
61		150.597	156.021	154.689	145.469
62		150.559	154.67	154.459	143.457
63		151.253	157.752	154.601	146.706
64		151.677	157.159	154.157	145.594
65		152.667	158.789	153.607	146.616
66		148.689	156.457	151.689	145.498
67		148.932	157.634	150.8	145.326
68		148.816	159.039	150.314	146.396
69		147.871	159.29	148.822	145.089
70		144.922	157.996	145.882	143.977
71		145.097	160.148	144.576	143.442
72		143.695	158.807	142.17	142.263
73		140.8	157.402	138.33	139.471
74		138.993	156.8	136.31	138.336
75		136.06	155.479	133.743	136.364
76		134.498	154.393	129.449	131.968
77		133.044	154.45	127.865	131.799
78		130.183	151.205	124.227	128.413
79		128.099	150.931	122.543	129.046
80		123.964	149.215	118.132	127.16
81		123.169	149.577	117.846	128.1
82		119.497	147.827	115.511	128.17
83		116.539	145.622	112.533	126.06
84		110.185	143.372	104.68	123.735
85		105.235	139.383	100.212	123.398
86		101.191	136.074	96.0011	120.222
87		100.217	135.625	94.196	118.893
88		97.3453	132.203	92.8092	117.466
89		95.3365	129.712	89.4781	114.161
90		93.7773	128.777	87.343	112.707
91		91.896	126.094	84.845	109.519
92		91.7549	126.376	84.4551	108.699
93		90.7795	125.232	83.0556	107.001
94		90.2437	121.469	82.599	104.55
95		92.1709	117.828	84.9249	100.465
96		94.3138	116.618	86.381	99.0687
97		96.1636	116.204	88.3829	99.1256
98		99.0757	114.784	91.0503	95.8882
99		101.142	114.243	93.2753	95.494
100		103.386	114.254	95.4876	95.6855
101		105.751	114.866	98.0927	96.3507
102		108.909	115.252	101.531	96.6178
103		108.875	113.791	99.8734	93.0992
104		112.317	115.912	104.094	95.8981
105		113.313	116.97	101.553	93.5053
106		112.166	115.405	105.789	96.6525
107		115.547	118.899	104.261	93.9986
108		115.218	118.384	105.95	96.6729
109		114.799	119.021	104.278	95.0244
110		112.546	118.377	104.924	98.2513
111		110.211	115.441	103.679	97.0723
112		112.167	118.757	102.243	95.9744
113		110.544	118.846	101.208	98.7159
114		109.328	118.557	99.0681	96.6124
115		108.019	119.517	98.666	98.3964
116		107.729	122.436	95.2355	98.1508
117		103.469	122.695	94.0532	101.385
118		102.988	126.933	91.9267	102.979
119		100.865	128.02	91.0017	105.051
120		101.86	129.241	92.0306	109.163
121		105.501	132.42	94.7945	111.948
122		104.441	133.76	93.8372	112.216
123		101.146	128.331	95.9254	114.127
124		110.352	138.566	102.798	119.757
125		113.454	141.04	107.069	122.797
126		115.258	142.151	109.153	124.873
127		117.466	143.736	111.308	126.982
128		126.898	148.085	122.504	131.45
129		131.369	149.586	126.132	131.117
130		139.361	152.917	133.26	132.425
131		149.086	156.562	144.584	140.454
132		154.35	158.739	149.588	142.95
133		154.449	158.784	149.941	143.696
134		160.796	159.659	159.906	148.93
135		162.811	158.917	160.348	147.972
136		166.685	160.409	167.479	150.769
137		168.013	160.76	168.877	151.141
138		169.51	159.356	170.623	150.849
139		169.377	160.772	164.931	148.028
140		169.732	159.936	171.317	151.554
141		165.858	160.481	162.008	147.403
142		164.313	159.684	161.139	146.795
143		161.547	160.514	158.592	145.227
144		157.346	159.126	155.249	144.902
145		150.878	155.356	149.923	141.026
146		150.386	152.438	152.415	142.778
147		151.249	156.005	147.701	142.759
148		150.117	158.027	147.169	142.277
149		155.619	159.595	152.906	143.904
150		152.139	158.121	149.478	143.118
151		148.266	156.314	144.82	141.012
152		144.594	156.211	142.485	139.329
153		131.79	147.768	128.913	133.89
154		129.929	149.821	121.791	129.898
155		125.866	148.356	115.397	124.725
156		124.748	148.849	112.68	125.026
157		122.489	148.043	108.859	122.151
158		121.942	148.446	107.901	122.979
159		119.412	147.462	106.694	123.445
160		110.391	142.574	100.733	123.281
161		105.89	139.234	97.0026	122.39
162		101.538	134.818	96.4229	123.252
163		97.333	131.285	93.4091	121.515
164		94.4766	127.622	90.3825	118.099
165		93.3521	125.833	89.5828	116.746
166		93.1211	124.48	89.2741	115.793
167		92.8052	122.721	88.4804	112.138
168		93.1613	121.978	88.0219	109.668
169		93.0517	120.612	88.5136	108.905
170		95.2028	119.658	89.9633	106.445
171		102.543	122.666	91.3813	99.8744
172		106.673	120.153	97.6928	99.5609
173		106.636	117.346	99.6028	99.9983
174		112.562	118.314	101.567	95.7517
175		113.652	118.27	101.977	96.374
176		115.09	119.171	103.895	97.0105
177		116.452	119.943	104.695	95.943
178		117.378	118.982	106.102	96.2852
179		119.156	120.514	106.83	97.8425
180		117.47	118.486	104.999	95.8378
181		117.451	119.28	105.554	97.6904
182		115.479	117.686	103.493	96.692
183		113.38	117.455	101.25	96.3675
184		109.843	115.577	98.4155	95.5377
185		104.247	114.847	96.0251	97.9675
186		100.699	114.01	92.5895	97.3817
187		98.4932	114.883	91.0538	99.0154
188		96.0864	115.542	88.3886	99.1042
189		91.1718	117.012	84.378	102.029
190		89.633	117.58	83.3549	103.792
191		89.0757	118.056	82.4482	105.195
192		88.0399	119.112	81.5729	106.413
193		89.7594	124.226	84.3182	112.363
194		92.2377	127.622	84.9869	112.114
195		92.476	126.566	87.7296	116.411
196		99.3666	133.985	93.73	120.825
197		100.017	134.357	94.7489	122.105
198		100.359	134.538	97.7282	125.839
199		106.122	139.577	102.108	127.854
200		112.024	144.484	110.034	133.822
201		116.629	147.284	113.506	135.38
202		120.266	149.193	117.677	135.799
203		123.671	152.162	119.899	137.957
204		139.689	158.108	134.608	138.344
205		145.003	160.089	140.3	141.164
206		151.021	161.384	147.035	143.897
207		157.793	162.875	152.924	146.743
208		160.578	162.127	156.247	147.525
209		162.499	163.07	158.063	148.6
210		163.751	163.67	161.195	151.004
211		168.223	164.138	164.044	150.107
212		168.266	163.144	163.046	149.605
213		169.832	162.572	164.147	150.227
214		171.396	162.206	167.251	150.51
215		175.305	165.056	168.646	150.809
216		174.993	164.685	169.69	151.266
217		176.48	165.798	169.477	151.269
218		173.849	164.896	165.802	150.152
219		172.737	164.245	166.736	151.389
220		173.226	165.186	166.354	151.049
221		174.97	165.498	171.119	154.445
222		174.597	165.426	170.694	155.708
223		172.728	165.437	165.277	152.736
224		173.425	165.236	169.768	155.492
225		172.239	164.184	169.017	154.813
226		166.392	161.258	165.3	154.488
227		165.073	162.643	163.605	153.405
228		162.092	161.973	161.169	151.858
229		158.374	160.47	156.778	148.852
230		157.44	162.984	150.969	143.65
231		154.1	161.904	148.427	142.464
232		147.899	159.459	144.666	141.443
233		136.317	153.44	134.085	138.361
234		132.604	155.146	129.378	138.095
235		127.938	153.685	124.472	136.073
236		118.101	149.727	114.757	135.446
237		117.798	150.775	111.355	133.199
238		114.981	149.833	108.792	132.136
239		109.165	146.342	102.602	128.497
240		107.061	144.213	101.008	126.715
241		103.711	143.485	97.6564	126.115
242		100.923	140.148	95.1484	123.139
243		96.8296	136.218	92.0535	120.535
244		92.9983	131.424	91.0295	119.931
245		92.549	129.249	89.4062	116.523
246		91.2367	126.515	89.2202	116.151
247		90.3178	120.845	85.3016	106.174
248		92.1299	121.304	86.1606	104.278
249		93.0381	118.72	86.3282	102.071
250		96.971	117.919	89.6223	100.128
251		99.119	117.131	91.2797	99.1735
252		102.225	116.09	94.3896	99.5824
253		104.405	115.974	96.7585	99.0566
254		106.901	114.81	99.0587	95.9142
255		110.434	116.94	101.912	96.9061
256		110.207	114.609	103.904	97.8161
257		113.354	116.634	105	97.0616
258		115.409	116.971	106.175	97.7501
259		116.706	117.782	105.47	97.3394
260		115.49	117.092	104.609	97.3551
261		113.482	115.002	106.919	99.2917
262		113.146	115.245	106.187	99.277
263		112.241	115.486	105.069	98.7158
264		110.693	115.225	103.762	98.7415
265		107.09	114.816	100.82	98.7649
266		105.743	115.365	99.4982	99.2401
267		102.579	114.804	96.8222	99.6174
268		100.86	115.839	94.6132	99.3249
269		94.0095	118.414	89.0646	102.99
270		92.3871	119.599	88.0074	104.93
271		90.3943	120.933	86.2177	106.529
272		89.6525	122.638	86.9733	110.769
273		91.2553	124.445	88.4778	112.341
274		90.7485	124.669	88.4417	113.724
275		93.2579	128.207	90.9264	115.614
276		97.0214	132.641	94.6552	119.189
277		99.7324	134.402	98.8231	122.816
278		102.3	136.786	100.204	123.483
279		106.067	138.575	104.927	126.242
280		117.543	145.604	115.863	130.97
281		124.318	149.616	123.096	134.288
282		130.693	152.489	129.666	137.205
283		145.488	158.854	142.758	142.269
284		151.544	161.524	147.564	145.108
285		154.914	160.235	151.205	145.632
286		159.013	161.583	154.567	147.244
287		166.294	163.036	161.283	149.287
288		169.518	164.411	163.596	150.585
289		166.987	161.95	158.814	147.251
290		172.692	163.917	165.703	149.472
291		174.359	161.941	168.017	149.183
292		175.765	162.804	167.875	149.45
293		173.669	161.611	164.865	148.118
294		175.612	162.891	169.338	151.929
295		175.795	163.36	168.608	151.669
296		174.692	162.781	168.219	151.484
297		174.209	162.312	167.95	152.146
298		169.452	160.725	161.726	148.554
299		170.37	160.729	166.462	151.151
300		168.844	160.433	165.332	149.885
301		167.494	160.217	163.407	149.006
302		160.758	160.365	156.55	146.127
303		156.665	159.91	153.527	145.237
304		152.976	159.236	150.188	145.137
305		141.515	155.622	139.849	140.549
306		136.395	152.969	134.659	138.637
307		129.749	150.039	128.141	135.971
308		122.149	146.546	121.347	132.848
309		113.062	140.901	111.868	128.487
310		108.766	138.984	106.702	125.485
311		105.354	136.384	103.5	124.555
312		103.527	134.02	103.605	125.251
313		95.4977	126.663	94.026	116.904
314		100.217	130.533	93.4046	113.507
315		95.7776	124.637	92.4772	112.737
316		97.5882	122.642	93.4456	108.841
317		96.997	121.076	92.0278	106.217
318		103.343	124.409	94.7212	103.594
319		104.428	122.873	96.1893	102.291
320		107.122	122.986	98.5499	101.642
321		109.655	121.988	100.388	100.832
322		110.376	123.151	101.3	100.832
323		113.48	122.664	103.868	100.136
324		116.649	121.72	108.682	100.401
325		117.003	121.865	109.978	100.792
326		117.903	121.894	110.722	100.155
327		118.359	121.571	111.07	99.8916
328		118.227	121.565	110.784	99.7475
329		117.946	121.611	110.719	100.011
330		115.541	120.503	108.112	99.2068
331		113.932	119.701	106.134	98.5043
332		111.263	121.285	101.288	97.7612
333		110.667	119.429	102.806	98.3722
334		102.287	117.468	95.8304	99.6017
335		100.753	118.071	93.1664	99.1897
336		96.801	117.26	90.5837	100.545
337		91.4737	117.502	86.1441	101.606
338		90.5492	119.316	85.1279	103.006
339		90.0653	120.544	85.9362	106.74
340		87.4034	119.857	83.3406	106.578
341		86.9508	123.329	83.8156	110.072
342		87.7021	123.937	84.6224	111.2
343		90.0646	128.197	87.6448	115.892
344		88.594	127.564	87.1557	115.598
345		97.3462	135.683	96.3956	124.161
346		101.862	137.92	101.283	127.741
347		103.723	140.809	102.96	129.742
348		110.109	143.445	109.858	132.961
349		114.968	148.617	115.567	137.987
350		118.237	149.512	118.189	137.275
351		124.507	152.29	125.892	141.783
352		136.109	160.304	137.427	147.03
353		142.387	161.906	143.974	150.307
354		146.661	163.462	147.934	151.44
355		150.393	163.946	151.418	151.443
356		159.868	164.323	159.015	153.587
357		161.457	163.347	161.12	153.776
358		163.368	163.621	163.05	154.621
359		165.456	163.636	165.085	155.092
360		165.865	163.491	165.02	154.632
361		165.875	163.198	165.127	154.637
362		166.088	163.089	165.632	154.784
363		164.282	161.571	164.529	155.219
364		163.322	161.238	164.048	154.658
365		163.062	161.314	163.546	154.602
366		163.222	162.209	163.542	155.051
367		156.321	161.941	158.117	154.385
368		153.987	161.815	155.932	153.741
369		150.491	161.758	152.559	152.94
370		137.224	158.894	137.978	146.635
371		131.214	156.629	131.083	142.981
372		122.558	152.254	124.758	141.654
373		120.384	152.782	121.465	141.588
374		115.598	152.104	115.097	139.619
375		112.994	150.221	112.406	138.788
376		108.251	147.506	107.166	135.773
377		106.036	146.174	104.746	134.526
378		97.6077	139.469	95.72	127.674
379		95.2711	137.614	92.6912	125.727
380		93.8135	136.156	90.7424	123.176
381		91.2485	131.246	86.9716	118.034
382		88.7153	128.876	84.4817	115.517
383		87.7029	125.01	83.6562	113.376
384		89.0624	123.806	84.9542	112.106
385		88.6876	120.845	85.5185	110.067
386		90.3979	120.14	86.4193	108.28
387		92.0212	120.596	88.3049	108.29
388		94.0401	120.164	90.2018	107.225
389		101.961	121.554	97.6093	107.265
390		105.242	121.048	100.808	106.584
391		109.072	122.185	104.302	106.974
392		113.703	121.895	108.574	106.692
393		118.522	125.394	110.842	106.208
394		120.655	125.16	113.137	106.583
395		123.055	125.644	115.699	107.321
396		126.908	127.053	119.433	108.67
397		128.439	127.224	121.199	109.283
398		129.458	128.608	119.913	108.255
399		129.898	129.102	119.195	108.024
