# Supplementary material for: Exploring the potential of the sit-to-stand test for self-assessment of physical condition in advanced knee osteoarthritis patients using computer vision
Source: Front Public Health. 2024 Feb 7;12:1348236. doi: 10.3389/fpubh.2024.1348236 (PMC10880867; doi:10.3389/fpubh.2024.1348236)
Supplement: Supplementary file 2 [file Data_Sheet_1.ZIP › Supplementary Materials/Time series data/89_angel_order.xls]

## Sheet: Sheet1
Unnamed: 0		R_HIP_ANGEL	R_KNEE_ANGEL	L_HIP_ANGEL	L_KNEE_ANGEL
0		128.129	127.936	119.123	107.25
1		127.778	127.991	118.706	106.975
2		127.093	127.659	118.237	106.819
3		126.872	127.564	117.913	106.629
4		126.358	127.164	117.37	106.291
5		125.903	127.036	116.908	106.124
6		125.218	126.549	116.363	105.986
7		124.575	126.225	115.813	105.678
8		123.564	125.925	114.806	105.095
9		122.811	125.627	114.105	104.789
10		121.841	125.279	113.371	104.743
11		120.607	124.665	112.215	104.462
12		119.724	124.508	111.376	104.363
13		117.781	123.843	109.818	104.056
14		114.645	122.734	106.932	103.536
15		112.903	122.203	105.594	103.634
16		111.252	121.877	103.816	103.744
17		109.948	122.168	102.689	103.991
18		108.377	121.902	101.911	104.715
19		107.444	121.517	100.783	105.041
20		107.605	122.701	101.403	106.889
21		107.486	123.47	102.125	108.622
22		108.061	123.745	103.014	109.591
23		109.325	125.123	105.078	111.626
24		113.16	128.84	110.547	116.783
25		116.241	131.128	114.328	119.544
26		119.361	133.716	118.397	122.743
27		127.542	140.092	129.564	131.326
28		132.046	144.048	134.667	135.175
29		136.787	147.556	141.184	140.492
30		141.102	150.667	146.034	143.547
31		144.867	153.47	150.191	146.394
32		148.431	155.952	155.401	150.676
33		150.469	157.137	157.361	151.462
34		152.645	158.825	159.583	153.229
35		155.398	160.224	163.481	155.927
36		156.156	160.473	165.005	155.59
37		156.928	161.21	165.714	156.268
38		158.227	162.002	167.91	157.959
39		158.738	162.004	168.523	157.901
40		158.744	163.186	168.908	157.855
41		157.679	161.864	167.625	156.123
42		157.971	163.316	166.677	155.216
43		157.851	163.145	166.965	153.133
44		156.269	161.282	165.311	151.042
45		156.17	161.978	164.275	151.931
46		155.29	161.704	164.078	150.861
47		156.065	162.795	163.749	151.801
48		155.189	161.844	162.68	153.295
49		153.311	160.381	162.204	151.522
50		152.214	160.54	159.954	150.39
51		150.295	159.69	157.587	149.631
52		148.73	157.876	156.492	148.446
53		143.226	154.682	149.225	143.095
54		141.402	153.644	147.52	142.164
55		138.11	150.306	144.093	139.026
56		135.465	148.486	140.569	136.518
57		132.905	147.276	137.408	133.924
58		128.924	143.715	133.077	130.092
59		126.191	141.06	129.487	127.374
60		124.116	138.525	127.132	124.985
61		120.665	135.791	122.491	120.508
62		118.032	133.321	119.506	118.255
63		116.937	131.9	118.94	118.338
64		115.849	131.305	116.764	116.161
65		114.075	129.001	114.727	113.81
66		112.18	125.75	112.076	110.843
67		112.725	126.146	111.867	110.282
68		113.461	125.268	113.216	110.752
69		113.664	123.699	113.263	109.968
70		113.717	123.755	112.474	108.876
71		113.951	123.594	112.623	108.872
72		115.032	122.374	112.657	107.664
73		114.71	121.974	112.307	107.389
74		115.02	122.356	111.629	106.362
75		114.921	122.445	111.287	106.143
76		114.834	121.471	111.685	106.351
77		114.703	121.178	111.291	105.956
78		114.213	121.578	110.42	105.675
79		114.001	121.817	110.172	105.792
80		113.796	121.503	109.922	105.555
81		112.804	121.239	109.004	105.523
82		112.073	121.648	108.168	105.739
83		110.952	121.564	107	105.414
84		109.544	121.352	105.659	105.592
85		108.699	122.32	104.372	106.187
86		108.111	122.99	103.718	106.809
87		106.416	122.497	102.141	106.96
88		105.891	123.747	101.367	107.76
89		106.471	124.909	101.931	109.056
90		105.966	125.413	101.648	110.068
91		109.447	129.243	105.6	113.955
92		112.303	131.763	109.421	117.239
93		115.539	133.626	113.352	120.375
94		120.061	136.157	118.328	122.966
95		125.443	140.094	124.794	127.073
96		130.234	142.742	129.844	129.753
97		135.422	144.698	136.24	133.454
98		141.42	149.275	142.961	138.125
99		146.067	152.204	147.767	141.374
100		149.9	154.145	152.203	143.892
101		154.471	156.576	157.624	147.372
102		157.136	158.663	160.336	149.795
103		159.345	159.713	163.452	152.383
104		163.585	162.361	168.759	155.553
105		165.078	163.298	170.677	157.082
106		166.901	164.297	172.947	158.428
107		167.813	164.566	173.9	158.682
108		168.605	164.68	174.798	159.387
109		169.368	164.98	175.464	159.931
110		169.42	164.864	175.432	159.82
111		169.784	164.552	175.475	159.912
112		169.958	164.398	175.59	160.475
113		169.894	164.348	175.06	160.358
114		169.999	164.344	174.902	160.124
115		169.903	164.471	174.867	160.079
116		169.919	164.516	174.237	159.685
117		169.209	164.219	173.432	158.999
118		169.045	164.104	173.075	158.548
119		168.637	164.055	172.57	158.257
120		168	163.614	171.873	157.673
121		167.591	163.389	171.048	156.838
122		167.066	163.134	169.934	155.799
123		165.807	162.317	168.419	154.497
124		164.271	161.713	166.259	152.984
125		162.609	160.527	164.185	150.929
126		160.777	158.889	161.531	148.277
127		158.274	156.942	158.084	145.264
128		155.479	154.745	154.585	142.163
129		152.498	152.287	150.582	138.559
130		144.809	145.537	140.446	129.151
131		141.15	142.519	135.299	124.539
132		136.891	138.57	130.288	119.877
133		132.643	134.746	125.216	115.363
134		128.959	132.024	120.16	111.282
135		125.223	129.362	115.892	108.244
136		122.252	126.654	113.223	106.626
137		119.372	124.235	110.302	104.543
138		118.457	124.476	108.88	104.322
139		117.386	123.104	107.885	103.245
140		117.173	123.169	107.516	103.28
141		120.202	125.804	108.999	103.736
142		120.727	126.502	109.315	103.79
143		119.423	123.604	109.645	104.04
144		120.046	124.285	110.231	104.269
145		120.479	124.959	110.869	104.67
146		120.96	126.115	111.649	105.53
147		121.5	125.879	111.992	105.125
148		121.766	125.747	111.69	104.857
149		124.179	128.81	112.211	104.382
150		124.61	129.825	113.096	105.539
151		121.961	126.816	112.156	105.895
152		122.284	126.712	112.111	105.756
153		124.455	129.194	112.365	104.573
154		123.469	128.473	111.695	104.395
155		121.717	127.09	109.673	102.93
156		121.625	127.338	110.066	104.072
157		120.689	127.398	109.217	103.961
158		117.439	124.523	107.125	103.925
159		117.904	127.077	105.721	103.339
160		117.031	127.172	104.834	103.529
161		113.69	124.759	103.617	104.96
162		114.185	127.122	101.568	103.541
163		113.462	127.82	100.993	104.475
164		112.522	128.521	100.85	106.511
165		109.228	125.726	99.7335	107.075
166		111.549	130.082	100.724	108.552
167		112.022	131.606	101.731	110.861
168		115.005	135.009	106.175	115.963
169		118.16	137.777	110.362	119.665
170		121.398	140.592	114.379	122.769
171		122.149	140.191	118.004	125.002
172		126.073	141.864	122.494	126.688
173		131.648	146.058	127.124	129.157
174		137.485	150.658	134.125	134.452
175		143.007	152.834	143.152	139.904
176		148.865	155.805	150.152	144.189
177		153.137	158.562	155.098	147.872
178		156.738	160.534	159.097	150.38
179		159.233	161.523	162.063	152.324
180		162.466	163.084	165.54	154.166
181		165.609	164.296	169.624	157.56
182		167.126	164.708	171.336	158.486
183		167.837	164.949	171.987	159.116
184		168.799	165.164	173.138	159.722
185		169.528	165.053	173.747	160.192
186		169.892	165.189	174.069	160.563
187		170.197	165.282	174.145	160.819
188		170.525	165.319	174.269	161.055
189		170.578	165.35	174.078	161.421
190		170.464	165.243	173.981	161.468
191		170.358	165.4	173.935	161.796
192		170.194	165.334	173.744	161.815
193		169.926	165.23	173.498	161.337
194		169.34	165.371	173.086	161.219
195		168.966	165.254	172.558	160.553
196		168.324	164.975	171.906	159.713
197		167.45	164.395	171.177	158.962
198		166.534	164.316	169.989	158.238
199		165.347	163.906	168.68	157.19
200		163.587	162.862	166.533	155.333
201		161.765	161.744	164.208	153.66
202		159.797	161.151	161.405	151.853
203		157.187	159.781	158.103	149.456
204		154.578	158.1	154.466	146.925
205		151.316	156.277	150.732	144.209
206		148.632	155.743	146.129	142.675
207		142.031	150.333	139.703	136.695
208		139.602	149.752	135.486	134.86
209		136.775	148.134	132.511	133.198
210		132.111	144.435	128.072	129.223
211		128.282	141.878	123.818	126.64
212		124.464	139.15	119.295	123.425
213		121.085	136.823	115.189	120.749
214		117.45	134.584	111.781	119.315
215		114.555	132.332	108.654	117.455
216		112.247	131.148	105.796	115.875
217		109.812	129.352	102.719	113.633
218		108.156	127.653	100.636	111.799
219		107.462	126.546	99.2986	109.919
220		107.482	124.802	98.4366	107.625
221		108.217	124.538	98.9284	106.981
222		109.097	124.732	99.4532	106.645
223		110.471	124.803	100.404	106.385
224		111.946	125.268	101.749	106.54
225		113.262	125.751	102.998	106.663
226		114.808	126.576	104.457	106.936
227		115.81	126.755	105.435	107.289
228		116.534	126.951	106.273	107.5
229		117.091	127.564	106.596	107.668
230		117.813	127.653	107.427	108.055
231		117.902	127.96	107.424	108.12
232		118.094	127.948	107.559	108.178
233		117.668	127.979	106.942	107.772
234		117.38	127.904	106.513	107.673
235		116.613	127.749	105.317	106.939
236		115.166	127.528	103.694	106.853
237		114.126	127.225	102.59	106.626
238		113.057	126.816	101.65	106.724
239		111.676	126.513	100.037	106.293
240		110.223	126.786	98.3926	106.198
241		108.293	126.572	96.4798	106.107
242		106.68	126.505	94.5552	105.746
243		104.97	126.504	92.6061	105.696
244		103.454	126.607	91.2553	106.33
245		102.812	128.045	90.7644	108.26
246		103.506	129.46	92.0656	110.287
247		105.789	131.235	94.9544	112.61
248		109.347	133.966	99.2194	115.574
249		113.724	136.802	104.624	119.044
250		119.78	140.424	111.711	123.4
251		126.386	144.213	119.386	127.779
252		133.062	148.405	127.179	132.671
253		139.132	151.442	134.169	136.658
254		145.179	154.556	141.564	140.878
255		150.467	157.292	148.03	144.904
256		155.298	159.4	153.901	148.179
257		159.67	161.453	159.351	151.431
258		165.914	163.815	167.272	155.829
259		168.177	164.599	169.927	157.02
260		170.198	165.217	172.262	157.988
261		171.65	165.583	173.817	158.531
262		172.561	165.749	174.949	158.97
263		173.466	165.805	175.972	159.886
264		173.999	165.878	176.077	160.109
265		174.446	165.973	176.314	160.317
266		174.543	166.013	176.189	160.669
267		174.138	165.688	175.874	160.503
268		174.049	165.807	175.633	160.762
269		173.844	165.736	175.542	160.828
270		173.323	165.275	175.234	160.531
271		173.11	165.488	175.142	160.536
272		172.66	165.333	175.048	160.369
273		172.503	165.489	174.992	160.247
274		171.982	165.278	174.759	160.051
275		171.141	164.973	174.345	159.647
276		170.333	164.273	173.545	159.088
277		169.137	163.669	172.628	158.526
278		168.321	163.781	170.041	157.862
279		166.446	163.229	169.077	156.814
280		164.455	163.155	166.554	155.942
281		162.17	162.15	163.808	154.469
282		159.477	161.074	160.451	152.396
283		156.383	159.601	156.587	149.958
284		150.029	156.244	147.56	144.247
285		146.139	154.121	143.031	141.33
286		141.659	151.355	137.773	137.754
287		137.673	149.437	133.524	135.609
288		131.106	144.37	127.898	131.257
289		126.031	141.012	122.658	128.162
290		121.887	139.032	118.121	125.48
291		117.845	137.264	113.695	123.512
292		113.679	135.39	109.393	121.488
293		110.285	134.025	105.883	119.824
294		107.351	132.728	102.491	118.16
295		104.701	131.089	99.5472	116.481
296		102.908	129.905	97.2789	114.974
297		100.973	127.049	94.7027	111.876
298		101.365	126.583	94.6856	110.96
299		102.276	125.816	95.139	109.705
300		103.186	125.221	95.8016	108.904
301		104.898	125.226	97.1351	108.407
302		107.036	125.509	98.8396	107.998
303		108.445	125.53	99.964	107.633
304		110.024	125.804	101.172	107.24
305		111.932	126.408	102.663	107.223
306		113.638	127.067	104.245	107.557
307		115.059	127.612	105.245	107.595
308		116.328	127.84	106.203	107.806
309		117.193	128.158	106.964	107.982
310		118.456	128.5	107.818	108.341
311		118.769	128.703	108.054	108.729
312		119.087	129.023	108.32	108.966
313		119.31	129.088	108.396	108.912
314		119.112	128.897	108.285	108.909
315		118.883	129.054	108.037	108.927
316		118.403	128.742	107.53	108.606
317		117.413	128.264	106.701	108.111
318		115.722	128.04	104.997	107.834
319		114.19	127.435	103.751	107.482
320		112.608	127.218	102.124	107.172
321		110.862	126.957	100.495	107.069
322		106.549	126.124	96.4233	106.703
323		104.685	126.075	94.3761	106.554
324		102.471	125.645	92.5792	106.742
325		100.616	125.503	90.8975	106.973
326		99.1204	125.371	89.4772	107.039
327		98.4484	125.665	89.1928	108.043
328		98.5203	126.621	89.7884	109.829
329		99.1152	127.677	90.7436	111.207
330		101	129.461	93.2933	113.751
331		103.718	131.32	96.6287	116.169
332		107.87	133.676	101.363	119.046
333		112.865	136.916	107.218	122.517
334		118.53	140.317	113.655	126.196
335		130.717	146.899	127.384	133.537
336		136.446	150.25	134.182	137.573
337		141.458	152.698	140.19	140.932
338		146.073	155.114	145.619	144.172
339		150.346	157.331	150.935	147.646
340		154.15	159.212	155.103	150.038
341		156.96	160.353	158.692	152.328
342		159.438	161.502	161.695	154.486
343		161.704	162.513	164.112	155.772
344		163.371	163.06	166.187	156.965
345		164.688	163.488	167.7	157.77
346		165.746	163.863	168.938	158.235
347		166.759	164.162	170.19	158.732
348		167.864	164.175	171.612	159.11
349		168.092	164.017	172.088	159.191
350		168.519	164.026	172.521	159.268
351		168.832	164.107	173.065	159.322
352		169.082	164.243	173.323	159.413
353		169.082	164.253	173.278	159.303
354		168.86	164.36	173.353	159.546
355		168.611	164.296	173.365	159.688
356		168.416	164.488	173.096	160.053
357		168.013	164.417	172.791	160.36
358		167.517	164.304	172.219	160.495
359		166.747	164.088	171.348	160.162
360		166.06	163.926	170.758	160.298
361		164.097	163.178	168.492	159.392
362		162.865	162.808	167.093	158.789
363		161.256	162.125	165.192	157.759
364		159.466	161.44	163.19	156.723
365		157.337	160.52	160.631	155.114
366		154.549	158.669	157.623	153.019
367		151.673	157.259	154.297	151.117
368		148.807	155.902	150.927	148.972
369		145.203	153.93	146.752	146.466
370		141.328	152.176	142.101	143.423
371		137.159	149.83	137.35	140.375
372		132.736	147.172	132.367	137.312
373		128.656	145.274	127.441	134.228
374		120.097	139.718	117.54	127.97
375		116.517	137.682	113.294	125.209
376		113.434	135.549	109.793	123.027
377		110.448	133.305	106.289	120.641
378		108.17	131.908	103.858	119.111
379		106.505	130.324	101.588	116.954
380		105.515	129.021	99.8616	115.151
381		105.265	128.301	99.0777	113.86
382		105.997	127.922	98.8945	112.298
383		107.151	127.645	99.0282	110.888
384		108.737	127.837	100.036	110.399
385		110.461	127.762	101.081	109.493
386		112.452	128.356	102.348	109.107
387		116.687	129.606	105.727	109.092
388		118.476	129.957	107.078	109.069
389		120.266	130.834	108.602	109.392
390		121.686	131.067	109.735	109.236
391		123.051	132	110.691	109.456
392		124.315	132.448	111.806	109.683
393		125.598	133.165	112.85	109.839
394		126.345	133.39	113.375	109.907
395		127.353	133.941	114.257	110.292
396		128.055	134.036	114.777	110.168
397		128.574	134.176	115.081	109.988
398		129.315	134.47	115.779	110.293
399		129.624	134.553	116.08	110.332
