# Supplementary material for: Exploring the potential of the sit-to-stand test for self-assessment of physical condition in advanced knee osteoarthritis patients using computer vision
Source: Front Public Health. 2024 Feb 7;12:1348236. doi: 10.3389/fpubh.2024.1348236 (PMC10880867; doi:10.3389/fpubh.2024.1348236)
Supplement: Supplementary file 2 [file Data_Sheet_1.ZIP › Supplementary Materials/Time series data/8_angel_order.xls]

## Sheet: Sheet1
Unnamed: 0		R_HIP_ANGEL	R_KNEE_ANGEL	L_HIP_ANGEL	L_KNEE_ANGEL
0		113.475	101.061	106.971	88.2604
1		108.938	99.9309	103.079	88.4722
2		106.023	99.5845	101.23	89.8531
3		101.7	99.2266	97.5831	90.1695
4		97.0785	99.6362	93.3223	91.482
5		92.6185	100.483	90.5392	94.9355
6		87.2014	100.968	85.5437	95.6207
7		85.0736	103.604	83.4599	98.0755
8		82.2743	105.635	80.3248	100.452
9		82.5073	112.622	82.4655	110.077
10		87.8858	118.403	88.2402	118.235
11		93.4642	124.381	94.646	124.258
12		100.519	130.817	101.535	129.777
13		108.785	137.769	109.778	135.792
14		116.468	143.011	117.286	141.222
15		124.523	148.393	124.383	145.761
16		131.865	152.564	130.934	148.186
17		145.923	158.242	143.684	152.251
18		154.435	161.737	150.907	152.117
19		161.94	163.373	158.555	154.309
20		168.023	164.584	164.542	155.722
21		172.169	165.228	168.241	156.431
22		177.295	166.605	173.395	158.988
23		177.047	165.329	172.455	158.302
24		178.543	166.2	175.257	159.674
25		179.101	166.296	174.717	159.213
26		179.233	167.268	175.04	159.937
27		178.997	167.929	174.631	160.379
28		178.279	167.708	173.859	159.097
29		177.547	167.117	172.931	159.293
30		177.802	167.618	172.847	159.079
31		176.829	167.164	171.684	159.31
32		175.353	168.009	170.829	160.786
33		175.475	168.815	169.967	159.703
34		174.728	168.339	170.199	160.818
35		174.046	168.775	169.198	159.346
36		172.593	168.458	167.454	158.579
37		170.061	167.846	165.526	158.236
38		166.847	167.324	162.23	157.886
39		162.381	166.505	157.259	156.03
40		150.234	164.142	145.558	152.68
41		144.605	161.447	139.885	150.686
42		138.995	159.777	134.647	149.391
43		135.585	160.484	131.16	148.547
44		130.334	158.692	125.85	147.283
45		123.431	155.572	118.611	144.193
46		117.161	152.556	112.971	143.176
47		110.6	149.05	106.432	139.554
48		101.142	142.333	97.7997	136.781
49		97.788	139.918	93.7549	133.917
50		94.1767	136.232	91.1208	132.293
51		90.4566	133.243	87.194	128.649
52		87.7798	130.584	84.2035	125.299
53		84.6563	127.277	81.7447	123.592
54		83.4937	126.237	80.5002	122.364
55		82.0678	124.707	78.9386	120.798
56		78.3747	119.964	73.7095	113.229
57		78.3778	118.13	75.022	115.853
58		77.5109	114.513	75.2268	113.218
59		77.4284	111.722	74.411	110.641
60		78.1969	111.189	73.1236	108.228
61		78.6022	106.896	75.3021	107.626
62		80.7982	104.682	77.4383	104.68
63		81.9798	102.539	78.6398	101.051
64		92.1301	98.4474	88.4541	97.3537
65		95.9551	98.4694	92.7972	97.8775
66		98.0379	97.5098	95.501	98.189
67		102.39	98.064	98.047	95.9252
68		105.839	97.9422	100.681	94.8815
69		110.629	99.7534	104.085	95.0198
70		112.94	100.607	106.656	94.9697
71		116.611	101.687	108.699	92.9012
72		117.403	102.073	109.701	92.5688
73		118.941	102.622	111.083	93.8852
74		118.413	101.053	109.973	92.3115
75		120.997	104.783	111.136	92.465
76		120.417	102.931	111.513	92.5296
77		120.221	101.908	111.139	91.0746
78		120.578	102.021	111.815	91.4159
79		120.489	102.22	111.733	92.5266
80		121.465	103.932	112.278	93.2645
81		120.976	104.213	112.268	92.2362
82		120.605	103.102	111.617	92.5321
83		121.836	103.964	112.629	93.589
84		121.97	104.329	112.361	92.1148
85		120.938	103.413	111.807	93.497
86		118.707	102.062	110.011	93.5056
87		115.044	102.049	107.67	95.6656
88		112.067	101.99	105.286	96.8975
89		108.466	101.912	102.702	98.0717
90		105.045	100.41	99.957	97.6651
91		103.155	100.121	97.9324	97.8553
92		101.691	101.067	95.9373	96.3766
93		99.4137	102.515	94.7395	99.5293
94		96.3515	103.865	90.4385	98.1587
95		90.5024	106.001	85.0452	102.385
96		87.3898	106.796	82.679	104.9
97		84.2878	108.998	78.5986	106.311
98		84.0758	111.568	78.9734	110.624
99		82.8011	113.419	76.4525	112.479
100		83.8064	117.722	76.517	113.415
101		85.7712	120.013	80.9505	120.968
102		86.9493	124.133	82.4562	125.049
103		96.7504	133.84	91.7963	131.534
104		105.633	141.716	103.117	141.618
105		113.403	147.686	110.497	146.17
106		131.198	156.883	128.049	150.458
107		139.354	160.443	135.331	152.496
108		145.696	161.286	141.668	153.774
109		153.317	164.041	148.395	155.395
110		164.477	165.816	159.261	157.163
111		170.798	166.885	165.492	157.839
112		175.285	167.872	168.788	158.023
113		175.34	166.22	166.467	158.03
114		178.16	167.341	169.389	158.974
115		178.571	166.764	168.888	157.955
116		177.739	166.723	168.371	158.929
117		179.098	166.608	169.077	159.15
118		179.038	166.281	172.002	159.365
119		179.017	168.081	170.385	159.48
120		178.015	168.467	172.089	159.095
121		178.557	168.78	171.616	160.561
122		178.043	168.499	172.145	160.378
123		177.952	168.547	171.547	161.359
124		178.684	166.321	169.767	161.011
125		179.517	168.401	170.829	159.37
126		174.779	169.669	166.759	159.338
127		172.336	168.36	164.636	158.99
128		170.768	169.357	163.615	158.422
129		165.733	167.178	161.405	158.5
130		162.548	169.16	156.045	156.841
131		159.16	170.849	151.916	156.584
132		153.611	167.238	146.995	155.938
133		152.111	168.178	145.579	154.851
134		142.13	163.627	134.691	149.652
135		137.305	163.474	129.329	147.664
136		133.222	162.154	124.828	146.17
137		125.467	155.604	118.966	145.989
138		121.032	154.154	114.887	143.79
139		118.436	155.271	110.71	142.685
140		114.695	151.119	105.862	138.987
141		113.519	151.436	104.434	137.248
142		108.997	150.03	99.8642	136.116
143		106.129	148.316	99.0532	137.92
144		102.924	147.093	93.7994	134.219
145		98.4281	142.66	91.617	134.236
146		96.4438	140.727	89.9223	133.765
147		93.1704	139.183	83.4519	127.474
148		90.5951	133.355	82.9314	128.043
149		85.6791	129.068	75.3005	119.217
150		86.2248	129.901	78.0646	124.142
151		84.3374	129.683	76.2437	123.129
152		83.5345	124.661	76.433	120.539
153		81.6697	124.422	71.3283	114.227
154		81.3741	123.575	73.7438	118.186
155		81.4499	120.896	74.4243	116.731
156		78.8523	117.009	69.9523	109.395
157		80.8968	109.981	73.6662	107.599
158		82.5128	107.908	76.6379	106.543
159		85.0449	106.138	77.8958	103.599
160		88.3863	105.268	82.5965	103.64
161		90.943	103.724	85.3605	100.822
162		94.3208	103.781	89.0297	100.755
163		97.5809	103.046	93.4318	101.925
164		101.225	102.717	96.1382	100.606
165		102.955	101.159	96.369	94.8074
166		104.865	101.17	98.1421	95.0154
167		105.625	99.5777	99.339	94.2337
168		109.28	102.231	100.475	93.451
169		109.92	101.6	100.657	93.848
170		110.142	100.999	101.255	94.375
171		109.04	99.4081	102.824	96.6996
172		111.888	102.204	103.401	96.1333
173		114.043	102.343	104.509	95.1146
174		115.888	103.814	106.179	95.3363
175		114.705	101.035	106.784	95.6132
176		116.085	103.083	107.495	95.5905
177		116.786	103.651	108.068	95.1278
178		117.68	104.785	108.1	93.8903
179		117.112	106.467	106.526	93.1962
180		116.08	102.008	106.878	92.8806
181		117.351	104.182	109.134	95.0371
182		116.872	106.521	104.405	92.3136
183		113.522	100.664	105.658	93.3832
184		112.235	100.983	103.4	93.1746
185		111.901	101.774	103.156	95.2041
186		109.439	100.949	102.232	96.0416
187		106.119	100.43	99.4052	94.4731
188		102.335	99.9484	96.1164	93.638
189		97.1266	106.266	89.3926	96.8527
190		89.5915	106.155	83.9368	102.697
191		86.6872	109.347	80.0571	106.187
192		84.6855	112.842	78.2556	108.925
193		85.0796	117.15	79.1223	114.146
194		89.5291	123.582	83.3807	120.141
195		93.4705	128.578	88.7733	126.914
196		107.042	142.915	103.439	139.671
197		114.12	147.543	110.699	142.53
198		123.465	153.785	118.993	146.808
199		130.143	156.315	123.712	145.284
200		138.236	158.551	133.83	151.071
201		145.234	160.897	139.508	152.725
202		153.209	163.083	147.873	154.838
203		159.208	163.832	154.047	156.868
204		169.226	165.889	164.402	158.007
205		172.472	165.777	167.536	158.312
206		175.048	166.015	169.567	158.229
207		175.537	165.225	168.497	156.592
208		176.475	165.82	169.789	157.619
209		177.823	166.747	170.968	156.347
210		177.942	165.886	171.176	157.948
211		178.195	164.495	171.295	157.086
212		179.491	167.254	172.819	156.993
213		179.617	166.602	173.684	157.943
214		179.424	167.076	171.524	157.488
215		177.956	166.647	169.746	157.829
216		175.561	165.714	168.908	157.623
217		173.96	166.849	166.993	157.425
218		170.716	165.224	164.147	157.657
219		168.323	165.5	162.461	157.706
220		160.279	165.196	153.059	153.079
221		155.425	164.158	148.187	151.73
222		150.048	164.75	143.71	152.313
223		144.772	163.384	138.449	151.536
224		139.806	158.508	132.913	148.426
225		135.362	157.376	128.743	145.463
226		129.937	155.381	123.409	143.657
227		124.713	152.454	120.878	143.336
228		112.062	145.726	107.497	137.498
229		108.106	143.347	103.629	136.198
230		102.323	140.576	97.3403	133.788
231		99.6689	138.843	94.7398	133.834
232		93.8645	135.436	88.6736	129.656
233		93.2857	133.908	88.3639	129.554
234		91.701	132.111	84.9183	126.027
235		86.0285	129.169	79.5539	123.363
236		85.5851	127.953	76.819	119.291
237		82.1554	125.316	75.7133	119.771
238		82.0741	123.788	75.2771	117.938
239		80.4646	120.375	75.6806	117.838
240		78.9964	117.193	73.2308	114.272
241		78.3493	114.644	73.1688	112.923
242		79.5775	112.476	74.4139	112.059
243		82.0893	106.968	75.4436	105.654
244		82.6051	103.406	76.8664	104.108
245		84.8869	102.38	80.5304	103.832
246		88.0041	101.631	82.9499	102.151
247		91.1732	100.636	87.3799	102.068
248		93.5281	100.227	89.4872	100.71
249		95.3098	98.9335	91.3774	99.8667
250		98.1046	99.0208	94.5654	99.3914
251		104.617	100.499	99.6064	99.8101
252		107.743	99.8323	102.395	100.827
253		109.575	99.4733	104.091	100.3
254		112.01	100.189	106.295	100.644
255		112.459	101.938	104.689	98.3869
256		114.213	101.493	109.052	101.877
257		114.352	101.635	109.864	101.039
258		113.597	101.713	108.954	100.099
259		114.762	101.73	109.154	100.319
260		114.793	100.984	109.62	100.056
261		115.056	100.661	108.611	98.4753
262		113.323	103.334	104.305	96.2986
263		111.926	101.811	106.394	98.9185
264		109.822	100.688	103.525	98.8227
265		107.726	101.934	102.262	102.065
266		104.135	101.871	98.9386	103.013
267		97.6835	104.105	92.395	105.807
268		95.1816	105.394	90.1863	108.281
269		90.6664	106.617	84.703	108.028
270		87.897	108.385	80.4206	108.959
271		87.2392	110.099	81.2972	112.261
272		88.2755	115.049	81.0532	115.941
273		89.1553	119.324	82.565	119.787
274		104.178	139.059	99.77	135.889
275		112.729	145.749	108.38	141.13
276		122.498	151.593	117.923	145.25
277		132.255	155.955	127.267	148.044
278		141.016	160.434	136.11	149.728
279		146.652	162.292	139.757	149.988
280		153.034	163.509	146.791	151.336
281		157.577	164.67	150.875	152.485
282		158.875	162.701	150.636	150.868
283		155.619	156.724	147.733	147.404
284		156.165	155.168	148.46	148.11
285		161.276	157.781	153.292	152.158
286		163.436	160.982	153.481	152.416
287		166.115	162.184	156.689	154.778
288		165.186	161.076	155.37	154.512
289		162.79	159.262	152.94	152.657
290		157.621	154.497	150.762	149.373
291		162.658	160.987	154.262	151.71
292		166.821	164.968	157.727	153.798
293		166.954	166.806	158.628	154.463
294		164.507	166.166	157.931	155.019
295		162.815	166.796	155.452	153.819
296		159.238	166.462	151.028	152.109
297		154.658	165.244	147.132	150.908
298		144.818	163.122	135.401	147.238
299		141.758	163.176	133.274	148.2
300		136.233	161.441	127.918	146.104
301		128.931	157.547	121.451	145.161
302		123.826	155.133	115.659	142.018
303		117.959	151.629	110.902	140.617
304		110.986	146.868	104.041	138.169
305		105.832	143.084	99.553	136.444
306		100.886	140.942	92.601	132.049
307		98.0562	137.739	91.248	132.045
308		95.4269	135.244	89.0384	130.074
309		91.5819	131.484	84.7983	127.363
310		89.4577	128.195	82.0479	123.427
311		85.9546	124.991	79.1545	121.208
312		83.7144	122.485	76.2246	118.801
313		82.447	120.264	74.7601	116.091
314		81.4437	116.471	73.7921	112.413
315		81.3345	114.12	73.8727	109.583
316		82.9422	108.246	75.9064	106.506
317		85.7984	106.824	80.2172	106.203
318		88.7353	104.224	83.871	104.358
319		90.6327	101.75	86.316	102.904
320		93.493	100.853	90.1945	102.997
321		100.552	100.643	94.4177	99.4715
322		100.121	97.7772	94.7227	98.7687
323		102.825	98.1496	97.5598	97.814
324		105.817	98.9455	101.728	100.477
325		110.075	97.8463	105.675	100.05
326		113.01	96.9263	106.514	95.598
327		115.419	98.7155	110.581	99.4345
328		118.164	100.074	112.54	99.9871
329		121.544	104.406	113.733	98.1188
330		124.256	104.001	116.959	101.036
331		124.124	103.74	117.08	100.209
332		124.094	104.159	117.47	100.101
333		123.282	104.588	116.808	99.6792
334		124.664	105.722	117.34	100.901
335		123.739	108.105	113.193	98.5957
336		122.768	108.108	112.94	99.2845
337		119.656	105.865	108.985	98.0351
338		119.154	106.576	109.916	99.8215
339		114.932	101.612	108.435	99.927
340		110.809	100.573	105.361	100.317
341		108.602	102.672	101.358	98.1929
342		105.586	104.036	97.3674	96.7115
343		99.4311	103.056	91.347	96.5188
344		96.902	104.51	89.478	98.3014
345		92.245	108.92	85.9931	109.435
346		94.7654	115.162	90.506	118.134
347		98.2581	122.537	96.1358	125.473
348		101.148	128.495	100.132	130.234
349		108.471	134.541	107.702	135.336
350		115.606	140.15	112.225	134.334
351		124.641	148.097	121.739	142.617
352		132.763	151.652	129.388	146.932
353		146.983	157.854	139.513	145.792
354		154.981	161.11	150.732	153.827
355		162.528	164.222	157.922	156.12
356		165.118	163.606	159.744	153.669
357		164.752	162.06	156.713	150.696
358		163.015	157.721	154.476	147.796
359		160.942	156.065	153.105	148.01
360		163.511	160.945	156.728	152.242
361		162.997	163.02	156.765	154.474
362		164.234	165.13	157.1	154.377
363		161.885	166.191	155.388	155.133
364		157.614	164.739	151.353	152.412
365		153.619	163.164	147.159	149.005
366		149.58	163.161	142.16	148.75
367		142.842	159.079	136.002	145.928
368		132.898	152.781	126.522	141.596
369		127.247	150.075	122.289	141.055
370		119.952	147.675	114.806	137.514
371		112.538	140.584	107.956	135.776
372		106.211	136.117	102.991	134.699
373		103.364	136.278	99.0492	132.379
374		96.4094	131.399	92.8295	131.156
375		95.751	131.427	92.3156	128.591
376		90.5703	128	86.5775	124.458
377		88.7743	125.543	80.8797	113.671
378		87.5877	125.782	80.1503	115.739
379		81.0223	117.712	75.5424	113.075
380		78.6055	112.201	73.6817	108.425
381		77.9191	110.554	71.9114	104.246
382		76.1229	106.328	70.3141	101.465
383		76.8172	103.997	70.9471	98.7459
384		80.6951	98.9702	74.787	94.994
385		84.2647	96.2752	78.9767	91.2906
386		89.2124	94.898	83.1073	88.4044
387		92.3327	93.1704	87.2478	88.8071
388		95.6987	92.8352	91.4366	88.048
389		98.5902	93.1768	92.9434	84.5813
390		101.07	93.2511	96.355	85.3023
391		103.458	94.5188	98.7791	85.909
392		110.612	95.2159	100.974	81.7449
393		110.445	93.673	101.886	81.7226
394		112.316	93.9896	102.943	80.8024
395		113.518	93.8974	102.815	79.9684
396		114.835	95.1666	104.276	80.941
397		118.283	97.699	105.647	80.0853
398		119.329	98.2418	106.563	80.7147
399		119.154	98.3712	108.095	81.8128
