# Supplementary material for: Exploring the potential of the sit-to-stand test for self-assessment of physical condition in advanced knee osteoarthritis patients using computer vision
Source: Front Public Health. 2024 Feb 7;12:1348236. doi: 10.3389/fpubh.2024.1348236 (PMC10880867; doi:10.3389/fpubh.2024.1348236)
Supplement: Supplementary file 2 [file Data_Sheet_1.ZIP › Supplementary Materials/Time series data/90_angel_order.xls]

## Sheet: Sheet1
Unnamed: 0		R_HIP_ANGEL	R_KNEE_ANGEL	L_HIP_ANGEL	L_KNEE_ANGEL
0		115.995	98.3239	104.193	80.4803
1		116.027	98.1594	104.32	80.5435
2		115.908	98.0578	104.419	80.5595
3		115.507	97.8181	104.187	80.4825
4		114.669	97.6337	103.665	80.6667
5		113.893	97.633	103.341	81.0846
6		112.751	97.393	102.484	81.2245
7		110.798	97.2983	100.843	81.7117
8		109.091	97.0821	99.6823	82.8904
9		106.69	96.6255	97.6342	82.9603
10		103.57	95.6924	94.9983	82.8903
11		100.48	94.9674	92.4813	83.3169
12		96.6692	94.3998	89.2019	83.8766
13		92.8903	94.0519	85.6877	84.3824
14		89.6982	93.907	82.9615	84.9941
15		86.4834	94.1449	80.18	85.8998
16		83.6624	94.3	77.0129	86.1385
17		81.0974	94.4788	74.9356	86.5014
18		79.3819	95.3099	73.8791	87.9926
19		78.1202	95.88	72.211	88.7977
20		77.9478	97.5069	73.1973	90.9104
21		77.8892	99.4107	73.8276	94.1681
22		77.3469	101.014	73.3595	96.7476
23		79.3387	104.482	76.8381	101.589
24		81.4521	108.491	79.4552	105.969
25		82.1414	110.2	80.5069	108.997
26		85.1333	113.294	84.2312	113.114
27		89.2312	117.825	88.5977	117.638
28		91.6461	119.845	91.3099	119.694
29		96.7574	124.044	97.5494	125.302
30		102.109	128.582	103.819	129.923
31		109.146	132.425	110.816	132.589
32		117.799	137.98	120.01	137.911
33		124.373	141.588	127.259	141.922
34		130.889	143.935	133.216	143.044
35		136.575	147.119	139.032	145.421
36		141.3	149.492	144.268	148.363
37		146.058	150.843	149.043	148.895
38		149.844	153.575	153.022	150.961
39		153.218	155.673	156.639	153.091
40		155.294	156.291	159.872	153.526
41		156.553	157.013	162.231	153.748
42		157.143	156.955	163.223	153.136
43		156.586	156.734	163.62	152.087
44		155.118	155.8	162.762	151.159
45		154.071	154.77	161.778	149.362
46		151.438	154.113	159.349	147.713
47		148.898	153.253	156.272	145.811
48		146.244	152.04	154.352	144.9
49		142.58	150.703	150.541	142.867
50		139.15	150.134	146.359	140.952
51		134.593	148.166	142.127	138.742
52		130.568	146.738	138.283	137.392
53		126.789	145.797	134.319	135.716
54		122.369	143.599	129.499	132.722
55		117.438	141.188	124.559	130.118
56		113.543	139.02	120.573	128.189
57		108.9	136.154	114.796	124.515
58		104.806	133.869	109.746	121.45
59		100.353	131.438	104.335	118.301
60		91.9368	124.583	93.6545	111.145
61		89.2203	122.284	90.0468	108.654
62		85.1669	117.836	85.435	105.112
63		81.7311	113.793	81.1952	101.12
64		79.2907	110.39	78.5821	98.8898
65		76.6033	106.737	75.1771	95.7063
66		74.7912	103.577	72.9793	93.1053
67		73.0915	100.481	71.1406	91.2677
68		71.0017	97.5309	68.9597	89.2366
69		70.5778	96.1621	68.4238	88.3703
70		70.9767	94.9532	68.743	88.1263
71		69.6768	92.6974	67.1564	86.0597
72		70.13	92.3565	67.6695	85.9851
73		71.0894	92.1238	68.675	86.6606
74		70.5984	90.5345	67.9143	84.907
75		72.4519	90.467	69.326	84.5807
76		74.3259	90.5296	71.4755	85.9838
77		74.7877	90.0695	71.7857	84.5302
78		76.0975	90.1663	72.7004	83.6971
79		77.7305	90.4608	74.8465	85.0304
80		78.7718	90.4886	75.3056	84.6215
81		80.0262	90.7024	76.4979	84.257
82		81.0598	91.0885	78.3051	86.0319
83		81.4393	90.8801	77.9953	85.4832
84		82.0196	90.6177	78.3119	84.965
85		82.2412	91.2764	79.3704	86.4974
86		81.356	90.7233	77.9969	85.6937
87		80.5693	90.2972	76.8096	85.013
88		80.8327	91.8667	77.1225	86.2745
89		79.4728	91.2418	75.9657	86.2994
90		78.6633	90.8611	74.2684	85.5465
91		79.3011	92.9151	75.4208	87.9424
92		77.8404	93.3802	74.1981	88.9602
93		77.0815	94.2339	73.5788	90.1094
94		78.0407	95.7667	75.5137	93.7901
95		78.1305	97.8072	75.7237	95.8698
96		78.7254	99.7048	76.3806	97.1739
97		80.5458	101.768	78.6478	100.262
98		82.1043	103.72	80.7444	102.69
99		82.8739	105.079	81.6562	103.733
100		85.8874	108.384	85.4176	107.64
101		88.4705	111.372	88.1101	110.189
102		91.107	114.232	91.7249	113.018
103		95.1358	117.514	95.9148	116.569
104		97.6972	120.307	98.958	118.952
105		101.272	123.415	102.807	122.257
106		104.507	125.959	105.419	123.487
107		107.581	127.827	109.471	126.118
108		112.322	131.667	114.648	129.11
109		116.036	132.894	119.297	131.468
110		120.701	135.677	124.041	133.365
111		125.024	138.329	129.508	137.207
112		129.492	140.248	134.466	139.733
113		133.554	142.598	139.009	142.008
114		137.261	145.683	143.321	145.035
115		139.355	147.26	145.244	144.628
116		143.002	149.591	149.068	146.586
117		144.713	150.273	151.229	147.562
118		145.127	150.044	151.801	146.402
119		146.379	151.337	153.151	146.77
120		145.997	150.629	152.956	146.429
121		146.44	150.77	154.119	147.839
122		146.756	150.984	154.478	147.657
123		146.483	150.417	153.853	146.755
124		145.009	150.688	151.644	145.875
125		144.401	150.072	151.018	146.327
126		142.682	148.072	148.603	143.282
127		142.235	149.885	147.678	144.916
128		139.334	148.515	144.689	144.386
129		139.33	150.403	143.893	146.212
130		135.916	147.915	140.661	144.918
131		130.438	143.545	135.503	140.99
132		126.184	142.246	129.886	138.252
133		123.121	140.668	126.776	138.018
134		115.793	134.277	118.184	129.913
135		112.286	132.063	113.943	128.713
136		108.528	130.858	109.541	126.568
137		103.588	125.354	104.338	121.352
138		101.508	124.223	101.951	121.346
139		98.1511	120.94	99.0444	118.831
140		95.5016	117.462	96.3232	115.835
141		90.9912	116.294	88.3412	111.816
142		89.166	114.184	87.4126	110.527
143		86.2161	108.451	85.4985	106.443
144		84.5834	106.3	83.3483	104.812
145		82.4697	103.767	81.1031	102.534
146		82.5708	103.155	81.2759	101.821
147		82.8313	101.247	80.8566	100.744
148		81.9325	99.4985	80.3603	99.5643
149		84.2581	100.787	80.6628	98.1217
150		84.2692	99.1252	79.5157	95.2918
151		83.0501	95.7025	79.8568	94.4478
152		84.7888	96.5884	79.2252	90.9584
153		87.0732	97.4938	81.4236	91.8994
154		85.5159	94.0367	80.5284	90.9863
155		86.3376	93.3917	81.0162	89.8028
156		91.8614	95.8839	86.7032	94.2214
157		91.9944	95.737	87.0912	92.815
158		93.3908	95.9933	88.204	92.0624
159		94.6972	95.8629	88.8687	90.2488
160		96.7248	97.9256	91.3996	93.8205
161		95.0846	94.9324	88.9777	89.4153
162		96.144	95.7814	89.2891	89.6716
163		96.1793	96.9918	89.6397	90.8682
164		96.0766	97.0187	88.8592	89.6329
165		96.3391	98.4819	88.3808	91.0708
166		95.4237	98.6368	87.2028	90.6421
167		94.3246	99.0523	86.4818	91.5337
168		93.3636	100.307	85.2569	92.4041
169		93.252	101.575	86.0483	94.2266
170		91.4958	100.912	85.3238	94.7462
171		92.301	103.833	86.0373	97.6726
172		94.0468	106.774	88.6068	101.854
173		94.4352	107.975	91.1153	104.988
174		96.596	111.448	93.4911	108.97
175		98.2612	113.115	95.4894	111.324
176		100.485	115.705	97.6584	114.148
177		103.513	119.509	100.827	117.842
178		104.867	120.122	102.014	118.705
179		107.883	122.789	105.471	122.624
180		111.336	126.661	107.855	123.7
181		114.84	129.318	111.391	127.081
182		119.008	133.114	115.591	130.228
183		124.602	138.208	120.096	132.943
184		128.614	140.618	124.55	136.387
185		133.395	142.164	130.244	140.209
186		137.347	144.786	134.093	141.021
187		140.851	145.938	137.85	142.103
188		147.713	147.956	145.516	146.172
189		152.743	150.619	150.803	147.611
190		158.409	152.77	156.051	149.143
191		162.72	153.891	160.277	149.736
192		163.665	156.299	160.681	151.536
193		164.919	156.003	161.578	150.041
194		166.864	156.902	162.195	150.611
195		167.843	157.526	163.481	149.592
196		166.962	154.376	164.057	148.372
197		164.105	153.287	162.233	147.741
198		163.777	153.258	161.102	146.525
199		162.531	152.733	160.974	147.207
200		160.265	150.115	159.201	145.85
201		158.551	149.95	157.509	145.99
202		158.018	150.824	156.555	145.533
203		156.843	150.217	155.827	145.253
204		152.869	148.36	151.977	145.17
205		150.483	146.988	150.189	143.587
206		147.414	147.253	144.809	140.745
207		140.672	143.354	139.841	138.402
208		134.138	140.056	133.24	134.832
209		127.863	138.143	124.439	131.55
210		121.864	135.605	119.246	129.176
211		116.093	131.491	112.712	125.317
212		112.287	128.026	109.36	123.818
213		107.49	125.835	104.093	120.469
214		104.003	121.958	100.29	117.947
215		102.562	120.485	99.3527	116.76
216		98.543	116.989	94.1052	112.323
217		95.6451	113.364	91.6804	109.747
218		96.6106	114.256	93.229	110.67
219		95.3205	111.995	91.9866	109.804
220		93.483	109.32	91.2858	108.497
221		92.7437	107.224	89.0494	104.507
222		92.7565	107.419	88.8274	105.049
223		90.2088	101.873	87.7377	101.509
224		89.3157	98.9298	85.8444	97.4183
225		91.4967	99.7777	86.8454	97.7501
226		94.2509	103.428	87.9878	97.3288
227		93.9781	101.924	87.0331	95.1379
228		97.5131	103.965	90.2123	96.804
229		97.4023	102.829	89.8519	95.3026
230		97.4089	100.727	89.4615	92.4769
231		99.3456	101.862	91.3775	93.915
232		99.8524	101.922	92.5092	94.747
233		99.9607	100.391	92.6639	92.9051
234		100.933	101.642	94.5187	95.3573
235		101.252	101.671	95.5936	96.6312
236		102.941	103.346	96.727	98.598
237		103.56	104.088	97.3505	99.9026
238		101.049	103.443	93.5797	96.2414
239		101.706	103.14	94.4075	96.6849
240		99.1604	103.514	92.4838	96.5386
241		99.2308	102.886	92.1103	96.212
242		96.2783	101.166	89.3314	94.1931
243		96.6399	103.207	88.8909	95.2393
244		97.891	105.28	89.9398	97.0237
245		96.7881	105.656	88.961	97.2834
246		98.5099	107.948	91.6889	101.591
247		98.5175	108.484	91.011	102.416
248		99.4937	110.472	91.7382	103.339
249		101.839	114.569	96.321	109.598
250		101.849	114.068	97.7202	111.983
251		105.519	118.98	99.0666	112.888
252		106.379	120.974	100.043	115.933
253		108.994	124.296	102.578	118.685
254		110.281	126.907	104.221	120.596
255		113.849	131.167	107.883	124.457
256		115.319	131.922	111.937	127.424
257		118.96	136.085	113.702	129.439
258		122.009	137.927	117.213	132.498
259		125.435	140.561	120.789	134.707
260		130.147	143.15	125.971	138.23
261		134.432	145.86	130.979	141.516
262		140.067	149.546	136.04	144.395
263		144.845	150.652	142.569	147.433
264		150.778	153.626	148.272	149.01
265		155.433	154.299	154.146	150.578
266		159.562	155.889	158.243	150.323
267		158.424	156.132	155.453	150.267
268		160.433	156.112	159.417	151.307
269		161.253	156.393	159.157	150.252
270		158.05	154.791	156.404	150.47
271		157.951	155.001	157.764	149.552
272		156.657	153.975	156.198	148.472
273		150.863	150.914	152.993	147.129
274		149.643	150.335	149.36	144.967
275		145.653	148.074	147.783	144.341
276		139.861	144.923	141.842	142.133
277		140.517	147.202	139.252	141.291
278		135.253	143.58	136.397	139.322
279		132.118	142.41	130.677	134.697
280		124.03	135.197	125.737	133.456
281		119.07	131.543	120.029	129.362
282		116.676	130.61	116.99	127.323
283		111.03	124.949	112.138	125.007
284		109.697	125.462	110.09	124.074
285		108.14	122.762	109.128	122.508
286		103.481	119.791	104.006	118.757
287		103.808	120.584	104.059	119.352
288		102.755	118.679	103.434	118.383
289		101.307	116.782	102.786	117.285
290		101.056	116.478	100.225	116.268
291		100.255	113.251	100.218	115.179
292		97.9814	111.077	96.5714	111.586
293		97.3258	109.608	95.5308	110.96
294		96.7002	108.177	94.0112	107.572
295		92.0394	103.489	89.2367	103.489
296		93.3229	102.942	91.5941	104.042
297		95.6701	104.022	94.6171	104.476
298		94.3146	102.397	93.8408	103.679
299		94.0938	100.943	95.4549	103.633
300		96.9753	101.891	94.9226	101.364
301		97.0712	99.2959	97.0211	100.868
302		99.7374	99.6271	99.6996	101.076
303		101.449	100.208	101.746	101.284
304		102.168	99.5155	101.908	100.032
305		103.723	99.5272	102.855	99.7329
306		107.891	104.06	104.874	99.9394
307		107.298	102.389	105.943	101.164
308		108.256	103.802	106.836	102.654
309		107.896	103.811	106.652	102.504
310		104.353	99.8809	105.169	101.729
311		103.625	100.882	105.619	103.538
312		105.522	104.428	106.65	107.948
313		102.273	102.129	102.467	103.359
314		100.715	102.344	100.904	103.911
315		99.8788	103.178	99.947	104.164
316		101.423	110.063	95.3836	104.201
317		102.277	114.294	96.0073	107.5
318		97.7203	110.035	91.8629	103.709
319		96.8358	106.842	96.4811	108.253
320		97.0711	112.867	91.7298	107.382
321		93.7511	106.544	94.33	108.984
322		95.6522	109.474	95.391	109.872
323		96.8139	111.163	96.674	112.112
324		98.5734	113.516	97.3857	112.877
325		101.598	116.974	100.075	115.466
326		104.093	119.821	103.158	119.228
327		106.553	123.31	105.919	121.868
328		111.225	127.529	110.918	126.101
329		115.529	131.348	115.093	129.506
330		118.02	132.536	117.964	131.304
331		121.778	135.81	121.567	133.496
332		130.223	139.369	130.848	139.059
333		136.214	144.883	137.252	143.443
334		142.882	147.627	145.113	147.398
335		148.98	151.375	150.36	149.598
336		151.854	153.649	150.222	150.936
337		158.031	155.389	159.371	155.693
338		159.828	156.042	160.166	154.66
339		162.358	157.752	162.409	155.581
340		164.632	158.819	165.413	156.72
341		165.167	158.574	166.3	156.282
342		165.268	159.2	166.58	155.93
343		165.978	158.941	168.471	156.093
344		165.329	156.936	170.298	156.857
345		166.241	158.036	169.779	156.616
346		166.673	158.789	168.918	156.349
347		163.96	156.991	169.659	157.729
348		163.106	157.111	166.959	155.157
349		163.158	156.729	167.295	156.13
350		160.006	155.673	164.299	153.622
351		156.931	152.979	159.165	150.032
352		153.268	151.754	155.744	148.66
353		145.222	148.26	148.577	144.444
354		141.539	147.033	144.41	141.998
355		137.347	144.473	139.852	139.801
356		129.595	139.196	132.844	136.254
357		126.273	137.261	128.962	133.004
358		118.549	131.258	123.214	129.785
359		111.405	125.166	116.118	124.759
360		104.226	119.78	108.729	119.261
361		101.531	116.765	104.86	116.806
362		101.295	118.261	100.496	114.244
363		93.5775	110.641	96.659	111.511
364		91.2802	109.306	94.5947	110.038
365		90.7631	107.067	94.4352	108.435
366		88.534	105.039	91.6363	105.392
367		90.0635	106.378	89.522	103.077
368		91.18	105.772	89.898	101.93
369		90.2207	104.528	89.2098	100.594
370		87.2008	98.4352	88.9733	98.0828
371		88.4132	98.9938	89.6798	97.0681
372		90.374	98.509	91.8114	97.6429
373		91.9331	99.9104	92.5323	96.9422
374		95.5465	100.926	95.9023	97.6454
375		97.8141	101.615	98.2045	97.2161
376		100.022	102.423	100.249	96.753
377		103.505	103.708	103.115	97.0316
378		108.1	107.757	105.402	97.677
379		109.751	108.171	107.148	97.7295
380		113.107	111.82	109.362	98.3548
381		115.247	112.776	110.957	98.7185
382		115.509	111.257	112.703	98.2635
383		120.636	117.892	115.717	101.889
384		120.951	115.946	114.691	97.8594
385		123.694	118.489	116.567	98.5656
386		125.836	120.711	116.384	98.9242
387		121.586	114.799	116.369	96.8824
388		125.105	118.256	118.957	98.7224
389		127.348	120.473	120.756	100.509
390		123.841	115.673	120.012	99.3634
391		125.346	116.741	120.971	99.5225
392		127.948	124.869	117.099	101.925
393		128.006	118.736	120.647	98.121
394		128.375	118.686	121.266	98.9815
395		128.177	117.081	121.1	97.5971
396		129.31	118.511	122.434	99.6532
397		127.187	119.468	117.018	98.9625
398		124.011	112.149	119.542	96.3202
399		126.286	118.769	116.891	98.2483
