# Supplementary material for: Exploring the potential of the sit-to-stand test for self-assessment of physical condition in advanced knee osteoarthritis patients using computer vision
Source: Front Public Health. 2024 Feb 7;12:1348236. doi: 10.3389/fpubh.2024.1348236 (PMC10880867; doi:10.3389/fpubh.2024.1348236)
Supplement: Supplementary file 2 [file Data_Sheet_1.ZIP › Supplementary Materials/Time series data/91_angel_order.xls]

## Sheet: Sheet1
Unnamed: 0		R_HIP_ANGEL	R_KNEE_ANGEL	L_HIP_ANGEL	L_KNEE_ANGEL
0		134.978	135.265	129.132	129.784
1		133.817	133.658	127.704	127.874
2		135.555	135.703	129.917	130.739
3		133.222	133.317	126.87	127.082
4		132.19	132.997	126.329	127.825
5		131.331	131.954	125.229	126.412
6		130.458	131.637	124.253	126.093
7		129.969	132.035	123.63	126.089
8		125.712	131.341	119.14	125.055
9		122.7	130.37	115.49	124.111
10		120.094	129.759	112.399	123.23
11		114.933	128.781	106.968	122.864
12		112.288	127.784	103.649	121.492
13		110.481	127.439	102.275	121.981
14		106.058	125.92	97.3813	120.435
15		105.628	126.383	97.5583	121.933
16		99.9784	124.086	91.0863	118.709
17		99.8671	124.488	90.841	118.223
18		98.7059	125.729	89.2193	118.377
19		101.521	129.168	92.5659	121.676
20		98.958	128.794	90.0012	119.753
21		101.706	130.311	92.4887	120.858
22		101.939	131.043	92.7331	119.241
23		106.006	132.707	97.3469	121.877
24		109.101	132.47	101.089	123.282
25		109.498	133.266	101.119	120.752
26		115.485	134.582	107.347	122.921
27		117.326	135.823	109.258	123.132
28		123.116	138.119	116.426	126.722
29		129.47	140.88	123.241	127.439
30		131.283	141.408	126.253	129.801
31		132.949	142.008	127.983	129.303
32		136.147	143.757	132.084	130.786
33		139.181	145.331	135.408	131.582
34		139.357	145.345	137.105	134.675
35		139.77	145.628	136.35	131.554
36		142.712	148.225	140.953	136.368
37		144.875	150.026	143.152	135.611
38		146.036	151.723	145.441	139.026
39		147.382	152.451	145.51	137.66
40		145.075	150.593	144.445	138.698
41		142.958	147.978	142.307	135.151
42		143.418	148.381	141.571	134.468
43		137.878	144.88	135.793	132.176
44		135.257	142.755	132.214	129.28
45		135.935	146.913	132.395	134.917
46		133.979	145.541	128.917	132.12
47		123.149	138.696	116.436	125.025
48		117.883	135.515	109.438	118.768
49		116.218	134.841	108.963	123.07
50		109.54	133.227	99.748	116.787
51		107.742	133.062	98.8513	119.637
52		102.949	129.989	94.2735	117.513
53		100.961	130.755	90.4622	115.554
54		94.9903	128.481	83.3763	114.254
55		94.1894	128.577	82.3945	113.806
56		93.3203	128.116	81.6545	114.007
57		92.4863	125.562	80.614	113.55
58		90.6607	124.7	79.2722	113.234
59		90.5934	125.323	79.6238	114.186
60		93.1322	125.812	83.2201	115.9
61		92.2009	122.961	82.3723	113.613
62		95.3781	125.084	85.0714	114.714
63		95.0736	124.468	85.4123	114.654
64		95.6386	123.87	87.0308	113.951
65		97.0191	122.673	87.6351	113.086
66		98.2261	123.233	89.7774	112.614
67		103.415	124.021	93.9844	113.388
68		106.205	125.193	96.0543	112.398
69		106.944	126.136	96.2863	112.577
70		107.506	127.187	97.0572	112.609
71		108.066	126.349	97.4109	111.932
72		108.598	126.771	98.0495	112.331
73		107.87	125.905	97.3465	112.594
74		107.417	126.258	96.0615	111.966
75		106.836	126.457	95.9467	113.108
76		104.624	126.516	92.3389	111.671
77		101.082	124.736	90.0391	112.519
78		98.2186	123.441	88.0379	114.058
79		95.7088	123.272	85.4309	113.61
80		93.8534	123.76	82.9941	113.688
81		92.8118	124.204	82.908	116.011
82		91.5821	126.096	79.352	113.2
83		90.1889	125.542	78.5758	115.856
84		88.6188	124.358	77.1028	112.969
85		90.1072	125.756	76.2784	111.039
86		91.6888	127.144	77.5379	110.87
87		94.2099	129.965	80.9123	115.634
88		93.8317	129.275	80.3979	113.286
89		100.804	132.077	87.5417	117.165
90		101.511	131.776	89.294	115.048
91		106.526	133.732	94.3082	113.906
92		109.248	135.007	96.8142	116.133
93		113.54	135.098	101.29	113.866
94		116.695	136.655	106.427	118.751
95		116.113	136.982	104.735	115.153
96		121.375	139.463	111.534	117.786
97		124.075	141.116	114.702	119.136
98		127.372	143.619	118.806	123.659
99		128.31	144.243	118.5	122.106
100		131.441	146.894	120.621	125.545
101		132.773	147.684	121.19	123.763
102		132.864	146.394	121.039	123.486
103		132.826	147.86	121.745	126.12
104		133.75	146.645	123.402	125.322
105		132.931	147.839	120.922	126.505
106		133.806	147.216	123.538	126.189
107		129.175	144.29	120.44	123.69
108		132.29	146.054	121.637	124.632
109		132.135	146.923	121.694	125.205
110		130.674	146.735	120.222	125.555
111		128.631	145.029	117.704	123.084
112		127.493	145.838	116.002	123.729
113		128.289	146.253	115.611	122.984
114		127.181	146.057	115.158	122.628
115		122.005	143.124	106.937	118.513
116		117.939	143.388	101.424	117.978
117		118.407	143.217	104.192	118.82
118		113.175	143.422	98.4008	118.4
119		112.387	142.51	97.781	119.14
120		109.404	141.637	95.1532	117.958
121		106.612	141.336	91.5554	116.836
122		103.046	139.989	86.8958	116.425
123		100.031	138.605	82.2272	113.376
124		98.9243	139.387	81.9555	116.332
125		97.2216	138.123	81.0877	117.84
126		93.1268	132.846	78.8776	117.445
127		97.4979	138.419	79.8716	116.783
128		97.0236	136.584	79.2053	113.688
129		98.5244	137.16	82.398	117.526
130		98.715	137.292	81.7607	114.938
131		99.2726	133.522	83.246	112.287
132		101.094	137.111	84.8028	115.177
133		104.845	133.646	89.5133	112.483
134		107.787	135.762	93.1746	115.461
135		111.638	135.849	95.3013	113.111
136		114.297	135.897	98.8431	113.97
137		117.636	136.013	102.082	113.092
138		116.578	137.406	98.9186	112.701
139		119.257	138.913	100.623	112.216
140		121.312	138.873	103.098	113.573
141		121.25	138.748	103.85	114.057
142		120.408	140.029	102.915	113.703
143		120.604	135.8	108.969	116.647
144		122.065	137.119	109.171	118.527
145		119.892	138.145	106.626	117.861
146		123.864	141.967	110.334	121.122
147		120.245	140.641	106.147	118.622
148		121.709	141.732	106.13	119.288
149		120.129	142.065	106.63	121.534
150		116.874	140.268	100.195	118.142
151		114.774	138.288	102.474	120.639
152		115.257	139.261	99.9066	117.852
153		111.045	137.422	95.5387	118.515
154		103.02	130.919	91.9523	118.726
155		99.4271	132.475	87.3698	121.579
156		95.9279	129.678	83.8555	118.262
157		95.3013	132.459	81.2771	118.74
158		93.1376	130.651	79.6584	117.788
159		95.6041	135.625	78.9	118.269
160		93.9905	134.826	78.2493	118.748
161		89.1254	131.013	73.9636	118.46
162		89.8157	132.99	75.7844	119.798
163		90.7569	133.378	76.2096	120.304
164		93.1117	136.442	76.9189	120.915
165		93.7684	138.327	76.6934	119.978
166		97.0161	140.403	80.9471	122.56
167		97.8216	141.074	81.441	122.26
168		99.4112	140.572	83.2629	120.966
169		102.476	142.146	85.7112	120.549
170		106.089	142.98	89.9155	121.198
171		109.376	140.296	95.5829	119.452
172		111.934	140.673	98.927	120.503
173		115.061	143	100.237	120.017
174		122.459	145.804	108.682	121.476
175		123.248	147.509	106.772	121.61
176		124.516	147.695	108.712	122.947
177		125.97	148.04	110.824	123.899
178		128.433	147.686	114.266	126.282
179		127.753	146.868	113.229	124.269
180		128.077	141.762	117.099	119.482
181		133.021	146.908	120.735	123.582
182		134.088	148.52	121.313	124.458
183		132.878	147.417	120	122.913
184		131.941	147.167	119.528	124.669
185		131.094	147.517	118.663	124.815
186		130.665	148.335	117.295	123.226
187		130.928	148.096	119.259	127.345
188		128.342	147.808	116.586	126.811
189		127.643	148.691	114.381	125.573
190		124.752	149.717	110.925	125.128
191		123.56	149.077	108.953	123.167
192		122.08	149.582	107.116	125.009
193		117.954	149.825	101.667	121.176
194		112.634	150.346	95.8965	127.234
195		109.797	148.893	92.5273	123.011
196		109.996	146.736	95.6183	125.788
197		108.215	145.549	93.6267	124.432
198		110.398	145.24	96.2005	127.639
199		105.685	143.307	92.4544	126.418
200		104.814	142.801	91.6839	129.046
201		101.37	142.402	87.7076	125.953
202		97.7864	143.148	82.716	124.414
203		100.9	142.529	86.2216	127.193
204		97.9122	139.706	83.9724	125.609
205		95.5044	142.989	80.3082	123.75
206		94.6307	141.015	80.025	121.083
207		98.5454	141.301	85.3658	123.465
208		98.9961	140.392	85.7229	120.742
209		103.104	141.94	88.2117	123.773
210		103.109	142.277	88.6745	123.763
211		103.702	137.073	89.9208	121.001
212		103.641	135.745	92.5385	123.374
213		103.45	134.605	93.2348	120.678
214		106.45	133.756	97.0354	121.867
215		111.212	138.048	99.1511	124.827
216		112.53	140.544	100.871	124.424
217		112.174	139.107	102.475	125.519
218		113.623	139.14	103.336	124.227
219		114.852	141.67	102.252	124.865
220		110.045	137.091	99.6709	122.428
221		108.142	134.759	96.6685	119.731
222		106.764	134.555	95.9322	120.714
223		105.724	135.92	92.3132	119.54
224		101.921	134.499	89.1521	119.197
225		103.255	137.06	88.9127	119.611
226		100.416	136.288	86.0109	117.914
227		98.0139	134.818	84.2948	118.109
228		96.3555	134.819	81.2448	116.769
229		98.3829	138.186	82.2006	119.128
230		95.8663	137.549	77.6756	117.273
231		95.3917	137.171	79.6064	121.995
232		95.9764	137.821	79.5245	120.523
233		95.8515	138.002	79.6132	122.074
234		96.8924	137.659	82.9227	124.449
235		99.519	141.523	83.0508	124.886
236		99.5958	140.088	85.0667	124.172
237		101.265	140.258	87.8516	125.588
238		103.609	143.442	86.3207	124.753
239		107.079	143.853	90.1863	123.208
240		107.813	143.919	90.7919	123.296
241		109.223	143.191	90.5898	120.104
242		112.3	142.981	96.375	122.623
243		115.618	140.638	102.543	122.143
244		118.924	144.892	102.578	121.198
245		118.212	142.816	104.129	122.259
246		122.063	143.135	107.991	121.938
247		122.73	143.856	109.353	124.079
248		124.191	141.878	110.698	123.408
249		124.445	142.758	112.191	125.645
250		123.879	142.089	111.952	124.741
251		123.981	141.401	112.299	125.003
252		124.788	144.497	113.549	128.709
253		125.314	143.232	114.032	127.179
254		126.889	143.011	116.341	128.707
255		126.823	143.005	116.211	129.464
256		125.42	143.197	115.854	129.613
257		127.899	143.284	116.869	129.287
258		125.776	142.264	115.765	128.409
259		126.877	143.386	117.196	128.58
260		126.029	142.418	115.131	125.859
261		126.601	144.351	115.755	127.805
262		124.151	145.424	112.844	127.963
263		120.833	143.501	109.421	129.121
264		119.116	143.828	107.196	127.987
265		118.529	143.444	104.078	125.593
266		118.751	145.603	105.38	130.297
267		117.057	145.584	101.93	127.206
268		115.854	145.569	102.403	130.145
269		113.897	145.921	99.5203	126.623
270		113.276	144.754	98.2308	126.59
271		109.821	143.937	94.7737	125.024
272		109.477	143.909	95.4241	128.263
273		106.609	142.365	92.4558	125.509
274		102.084	139.481	85.474	123.955
275		105.173	140.726	91.7646	125.789
276		104.252	139.976	92.5805	128.546
277		104.39	140.036	91.784	127.718
278		99.7583	138.175	84.0781	121.394
279		103.907	140.035	91.0763	126.517
280		103.985	138.68	91.7439	126.091
281		103.415	137.387	93.6584	127.397
282		108.875	139.812	96.6083	125.45
283		107.644	139.763	93.3939	123.45
284		109.639	138.768	97.1142	123.283
285		110.179	140.427	95.9642	123.876
286		111.879	139.865	100.119	124.793
287		111.931	139.12	96.6561	122.532
288		110.698	138.822	96.6701	122.331
289		109.315	135.388	98.4767	122.939
290		110.928	138.424	101.202	126.481
291		109.658	136.131	102.266	127.36
292		112.201	137.017	101.448	124.589
293		112.631	136.047	104.442	127.872
294		114.497	138.423	101.089	123.037
295		114.077	138.335	100.085	121.88
296		115.012	139.181	99.1658	120.603
297		112.442	137.183	96.3203	117.975
298		110.954	136.341	94.2679	115.996
299		111.116	137.727	94.9083	118.577
300		107.399	133.99	93.7301	118.87
301		106.184	134.868	92.3429	120.648
302		101.721	133.674	88.8351	121.755
303		98.9104	135.021	87.0663	124.348
304		97.2091	133.307	87.607	126.42
305		97.1757	133.619	85.8678	124.257
306		95.7632	133.157	87.0268	126.957
307		98.6649	134.541	89.0657	127.026
308		99.2451	135.6	89.3305	128.151
309		98.8414	135.908	87.0609	125.731
310		99.0161	137.215	90.4177	129.006
311		102.427	139.679	94.5209	132.241
312		106.302	141.908	98.3114	133.484
313		106.358	143.503	94.4803	130.821
314		107.038	140.709	99.8675	132.006
315		110.025	142.47	103.022	134.333
316		112.963	146.462	102.474	133.511
317		114.747	144.484	105.945	132.555
318		116.961	144.983	108.524	133.068
319		118.241	144.305	110.588	132.99
320		120.488	144.403	112.485	133
321		125.712	145.281	118.461	134.881
322		126.122	144.891	120.443	136.26
323		127.812	145.11	122.381	136.801
324		134.862	148.639	128.91	137.519
325		137.275	148.768	132.452	139.724
326		139.935	150.158	134.543	139.9
327		141.53	151.506	135.263	141.062
328		145.809	153.177	140.357	140.572
329		152.224	156.465	146.452	142.909
330		156.919	159.327	149.806	144.718
331		162.628	161.748	155.175	147.311
332		163.027	162.312	155.586	147.8
333		164.858	162.809	157.577	149.375
334		162.526	162.98	153.344	150.999
335		166.988	164.128	159.14	150.233
336		168.443	164.591	160.583	150.296
337		168.228	164.384	160.972	151.995
338		164.967	164.006	155.813	152.144
339		164.717	164.172	155.54	152.274
340		164.533	164.29	154.981	151.947
341		163.754	163.696	155.728	154.042
342		167.932	164.342	160.788	153.681
343		160.913	158.864	156.787	153.233
344		167.634	163.085	160.966	152.592
345		163.365	162.453	155.287	152.478
346		166.922	162.935	160.16	151.316
347		167.895	163.895	160.836	151.575
348		162.433	162.329	153.851	151.271
349		161.911	162.613	153.292	150.933
350		160.675	161.497	152.76	150.866
351		164.744	163.195	158.2	150.909
352		160.745	162.554	152.901	150.624
353		161.939	161.793	155.541	148.154
354		161.748	162.092	158.131	149.753
355		161.044	161.958	155.153	148.89
356		158.436	161.863	153.001	148.535
357		156.698	160.866	150.816	147.202
358		154.458	160.062	148.421	146.494
359		152.023	158.51	146.961	146.294
360		142.223	153.455	137.201	143.927
361		138.285	150.391	132.1	141.189
362		135.835	150.431	129.849	141.307
363		129.191	145.791	122.179	138.772
364		125.399	144.646	117.99	136.537
365		123.458	144.917	116.534	137.15
366		117.997	139.665	112.038	135.174
367		114.676	140.49	106.798	132.576
368		110.895	137.504	99.4288	125.941
369		106.66	134.305	97.225	125.973
370		96.8809	127.252	88.7693	121.185
371		94.8254	125.379	86.9752	120.512
372		94.5791	125.387	84.0346	117.115
373		93.9365	124.16	83.5333	116.746
374		91.5255	120.649	80.3994	112.804
375		90.488	119.268	79.0877	110.758
376		89.874	118.136	79.2746	110.271
377		88.3981	114.6	77.57	106.253
378		89.6814	111.976	79.3122	104.067
379		89.9341	109.739	79.7958	102.202
380		94.241	108.743	84.1883	100.85
381		98.3141	107.034	90.3363	100.298
382		101.403	107.499	94.095	100.991
383		104.119	107.704	97.2363	100.6
384		106.638	108.5	100.072	101.013
385		111.431	110.668	104.225	100.741
386		115.304	115.459	102.88	99.4572
387		115.668	113.546	106.981	101.556
388		117.874	115.589	107.732	101.13
389		119.085	115.882	109.942	102.951
390		120.242	117.489	110.918	104.05
391		121.898	120.347	110.266	103.834
392		121.894	120.765	109.874	103.769
393		122.504	121.499	109.902	103.5
394		123.017	121.179	110.617	103.644
395		122.974	121.666	110.534	104.031
396		123.331	122.188	110.908	104.703
397		123.181	122.367	110.697	104.89
398		123.345	123.119	110.598	105.035
399		122.832	122.688	110.344	104.811
