# Supplementary material for: Exploring the potential of the sit-to-stand test for self-assessment of physical condition in advanced knee osteoarthritis patients using computer vision
Source: Front Public Health. 2024 Feb 7;12:1348236. doi: 10.3389/fpubh.2024.1348236 (PMC10880867; doi:10.3389/fpubh.2024.1348236)
Supplement: Supplementary file 2 [file Data_Sheet_1.ZIP › Supplementary Materials/Time series data/92_angel_order.xls]

## Sheet: Sheet1
Unnamed: 0		R_HIP_ANGEL	R_KNEE_ANGEL	L_HIP_ANGEL	L_KNEE_ANGEL
0		136.674	109.487	128.216	102.518
1		132.423	105.362	125.397	99.3889
2		136.133	106.18	127.129	99.5908
3		134.698	106.56	126.51	101.35
4		133.492	104.076	124.882	97.8181
5		133.762	106.261	125.26	101.022
6		133.419	106.726	124.661	101.141
7		133.848	108.143	125.038	102.123
8		130.685	105.108	123.122	98.8534
9		130.101	106.498	124.378	102.487
10		127.953	105.968	124.465	103.308
11		126.909	103.949	123.338	101.565
12		124.745	104.427	120.897	101.793
13		125.235	105.829	122.285	103.978
14		124.678	107.898	121.719	105.397
15		121.856	106.213	119.941	104.238
16		127.607	112.011	125.249	110.973
17		121.303	108.51	118.719	105.574
18		128.129	113.798	125.945	113.586
19		128.43	115.475	124.978	111.286
20		129.962	117.883	126.665	113.907
21		130.647	119.236	127.429	114.88
22		130.819	119.732	128.295	115.592
23		135.248	123.985	131.394	119.681
24		138.82	127.691	134.568	123.282
25		138.913	127.91	136.292	124.509
26		141.704	130.592	138.195	126.761
27		143.757	133.473	138.744	127.374
28		150.936	136.824	145.641	131.167
29		153.501	139.869	148.193	134.306
30		156.398	142.163	150.549	135.787
31		158.88	143.991	152.91	137.15
32		159.297	145.093	153.547	139.895
33		161.783	145.676	155.539	139.634
34		162.22	146.928	154.715	140.243
35		162.881	146.511	155.173	139.405
36		163.581	147.884	155.2	139.661
37		164.854	148.51	156.37	140.467
38		165.625	149.502	158.073	142.074
39		165.556	148.664	157.652	141.399
40		165.513	148.335	158.178	142.189
41		165.184	148.133	157.909	142.056
42		164.244	147.135	157.168	141.232
43		165.726	148.974	158.19	141.908
44		165.873	149.222	158.837	141.232
45		165.18	147.902	159.211	142.114
46		166.942	149.308	160.507	143.021
47		165.359	148.711	158.773	142.436
48		162.375	146.426	156.119	139.998
49		159.2	144.231	153.193	138.866
50		157.51	142.873	151.638	136.837
51		151.378	140.138	145.64	134.478
52		147.356	135.211	143.138	131.216
53		141.443	132.184	137.356	128.676
54		141.595	132.659	137.128	128.621
55		136.214	128.956	132.548	128.048
56		131.486	124.921	128.082	124.625
57		127.498	122.212	124.23	121.922
58		126.426	121.718	123.9	123.578
59		121.258	117.934	117.607	118.346
60		118.263	115.104	114.836	115.089
61		119.128	116.703	114.197	114.964
62		115.961	112.933	111.152	110.6
63		118.902	116.409	114.606	113.705
64		117.252	112.321	111.37	108.381
65		113.615	107.331	108.873	105.237
66		119.418	112.072	114.052	109.654
67		120.849	112.713	114.618	108.69
68		118.682	109.439	113.182	106.273
69		123.068	113.318	116.415	109.519
70		121.971	111.234	115.107	107.013
71		117.409	105.121	111.594	101.5
72		123.446	111.088	114.785	105.801
73		124.834	112.261	116.34	107.388
74		127.758	114.561	118.084	107.912
75		124.96	111.614	116.416	104.985
76		126.231	113.236	116.482	107.116
77		124.239	111.446	115.206	103.509
78		126.386	113.052	119.364	110.627
79		125.287	112.121	116.163	105.382
80		127.501	116.329	117.928	109.183
81		123.905	108.714	117.874	108.597
82		125.545	111.558	120.487	111.828
83		123.706	110.774	120.341	110.126
84		125.612	112.287	121.952	112.869
85		124.18	111.67	121.511	111.403
86		126.844	115.857	117.791	109.379
87		124.426	114.98	118.255	111.193
88		122.407	111.578	121.53	113.52
89		128.704	117.638	120.855	114.127
90		123.19	112.201	121.594	113.372
91		120.279	109.885	116.206	108.731
92		125.064	117.609	117.282	112.875
93		122.706	115.826	115.558	111.139
94		121.676	115.956	114.611	110.541
95		121.979	115.014	119.998	115.112
96		124.246	118.876	118.494	116.504
97		126.011	120.435	118.117	114.174
98		125.243	123.45	119.559	119.867
99		123.237	119.099	119.139	117.031
100		122.741	120.21	119.488	119.917
101		119.451	117.349	115.215	115.477
102		125.356	123.476	119.726	120.326
103		125.877	124.019	122.076	121.814
104		130.605	130.555	124.967	125.859
105		140.5	137.264	139.014	135.186
106		143.528	138.655	141.79	137.303
107		146.522	140.684	144.15	138.315
108		148.834	141.847	146.247	138.389
109		146.27	139.075	147.176	138.173
110		146.58	138.405	147.454	138.877
111		148.164	137.646	148.447	138.148
112		146.261	135.719	148.552	140.763
113		146.021	133.812	147.138	137.362
114		146.585	134.245	147.262	136.22
115		145.126	131.371	145.922	136.055
116		144.378	130.923	146.162	135.311
117		144.403	129.985	146.106	133.666
118		145.092	132.052	145.646	136.496
119		145.882	132.107	145.979	136.144
120		144.789	132.267	145.208	137.319
121		145.066	132.917	145.164	136.873
122		146.412	134.425	145.661	135.813
123		147.663	134.748	150.062	140.741
124		152.16	136.175	151.117	140.62
125		152.936	138.617	151.41	140.537
126		154.788	141.968	152.785	143.2
127		156.266	144.407	154.022	142.929
128		151.897	138.263	149.011	137.717
129		150.466	141.659	148.352	139.669
130		144.168	139.823	138.668	134.533
131		139.215	134.835	135.548	132.76
132		140.557	137.148	135.925	134.348
133		132.295	130.646	126.317	128.077
134		130.545	128.175	128.772	131.652
135		129.532	128.894	128.106	131.941
136		123.049	122.795	121.474	125.753
137		120.597	121.079	118.238	123.144
138		119.345	120.248	118.162	123.169
139		117.33	117.593	116.143	120.877
140		118.91	120.105	114.347	119.205
141		113.654	111.906	108.492	109.859
142		115.357	115.796	108.936	112.291
143		115.225	114.2	109.764	111.198
144		117.212	114.481	110.354	109.387
145		115.818	114.168	108.766	108.738
146		118.743	113.506	108.982	107.308
147		115.211	110.519	105.227	103.374
148		119.82	114.718	110.278	108.604
149		114.259	106.178	111.052	104.402
150		123.274	115.8	111.816	106.921
151		119.332	109.849	111.736	105.711
152		119.803	107.65	111.906	103.178
153		120.831	107.772	112.101	100.645
154		119.468	106.515	109.872	98.9496
155		122.864	109.738	113.057	102.206
156		120.955	106.476	112.543	100.584
157		123.205	111.071	111.953	101.142
158		124.367	111.755	114.331	102.11
159		124.506	111.77	114.39	101.821
160		124.154	112.099	113.685	102.835
161		126.104	113.533	116.596	105.516
162		125.865	111.071	118.493	105.764
163		126.402	111.721	118.946	106.743
164		123.668	110.358	117.341	105.413
165		124.762	111.862	118.399	107.22
166		124.919	112.853	119.295	109.549
167		125.019	113.703	116.337	107.675
168		120.815	106.227	118.895	105.785
169		129.23	118.573	119.118	111.869
170		122.936	110.935	112.947	102.844
171		120.313	108.324	110.657	101.067
172		123.679	114.084	112.975	104.585
173		124.47	115.681	112.652	104.527
174		123.942	115.571	114.468	107.573
175		123.021	117.242	113.201	108.266
176		118.817	111.519	111.814	106.905
177		119.737	114.716	109.613	107.733
178		117.639	112.658	108.87	109.272
179		112.471	108.441	106.929	106.917
180		115.597	111.936	111.191	112.781
181		110.416	108.217	108.292	111.328
182		113.055	109.014	109.489	112.047
183		118.547	117.487	116.173	119.513
184		117.926	116.175	115.562	117.892
185		124.153	121.68	123.75	126.203
186		125.333	122.6	125.423	126.283
187		127.758	125.84	127.853	130.745
188		131.17	128.381	133.166	130.294
189		131.718	128.518	134.565	131.981
190		144.773	139.577	141.593	137.601
191		147.205	141.198	144.801	139.959
192		144.608	136.973	150.527	142.697
193		145.531	136.355	148.371	137.709
194		149.882	145.023	148.989	142.716
195		147.003	142.233	146.968	139.763
196		144.157	134.895	149.79	140.136
197		143.978	135.199	149.709	141.18
198		145.257	138.824	145.131	139.247
199		144.793	138.04	144.149	137.968
200		143.161	133.166	140.967	131.988
201		143.645	134.829	148.742	141.789
202		143.087	132.72	147.101	137.454
203		143.434	133.025	141.639	135.215
204		142.677	128.684	145.511	135.916
205		141.807	128.593	144.332	135.349
206		147.288	132.24	148.919	136.455
207		152.295	137.236	152.096	140.393
208		155.478	138.225	152.271	139.317
209		157.334	143.538	148.96	139.227
210		158.03	141.867	155.129	141.013
211		157.888	142.674	154.251	138.18
212		158.394	144.537	153.865	137.998
213		157.86	144.018	153.541	138.468
214		153.428	141.66	148.554	135.075
215		152.775	141.042	148.135	136.079
216		146.034	136.483	141.75	131.749
217		143.027	134.533	140.138	132.688
218		139.324	132.605	136.815	131.025
219		134.653	130.003	131.171	128.73
220		128.853	126.573	126.283	125.539
221		121.248	122.616	116.965	119.689
222		120.836	120.916	115.967	118.456
223		114.944	114.991	110.5	112.759
224		119.446	119.434	111.994	115.202
225		118.889	118.862	111.251	113.984
226		116.324	115.897	111.092	113.2
227		118.804	118.167	110.266	111.132
228		113.876	115.009	104.795	106.743
229		117.123	116.021	107.347	107.845
230		119.649	117.048	109.029	108.913
231		119.129	113.285	112.685	110.049
232		121.179	116.042	111.143	108.819
233		121.169	112.55	115.732	111.847
234		120.516	113.401	111.526	106.87
235		119.929	111.354	111.429	104.986
236		119.656	112.433	109.97	104.808
237		118.786	108.501	109.093	101.546
238		116.672	105.071	107.645	99.4393
239		117.998	105.763	110.402	100.938
240		115.475	103.396	107.885	98.4797
241		117.25	105.535	109.636	99.5438
242		118.524	108.037	110.273	101.965
243		121.68	112.605	110.911	102.864
244		118.189	106.286	110.566	100.972
245		117.262	102.994	111.22	99.6323
246		117.3	102.305	109.532	98.719
247		113.337	98.2269	105.928	93.9744
248		114.279	100.483	110.857	99.4527
249		113.35	98.4433	111.196	99.0341
250		114.946	102.303	107.197	97.1432
251		112.7	101.005	105.414	94.9074
252		109.469	100.278	101.962	94.0378
253		111.611	103.016	103.559	98.8004
254		105.055	98.0078	98.2611	92.8591
255		104.816	97.9373	96.7896	93.0429
256		108.305	102.448	102.423	99.8106
257		104.809	99.9715	100.737	100.679
258		106.907	102.288	101.427	101.892
259		107.753	105.007	103.985	104.417
260		113.6	111.523	106.536	108.107
261		116.227	114.29	108.999	111.406
262		115.548	114.438	112.952	116.239
263		119.507	118.747	118.093	121.953
264		123.104	121.264	121.032	124.143
265		131.153	130.434	124.616	126.892
266		133.642	130.16	132.718	132.431
267		137.326	132.693	136.568	134.604
268		145.49	138.202	144.545	138.335
269		148.283	140.691	145.486	137.925
270		148.374	140.474	149.382	140.6
271		149.078	141.7	150.534	142.13
272		150.379	140.805	151.854	142.714
273		153.643	144.049	151.058	141.569
274		154.475	155.617	152.455	147.598
275		156.534	154.591	156.701	149.639
276		159.479	149.892	159.263	149.314
277		157.565	145.63	154.235	142.623
278		158.616	144.388	156.348	143.88
279		158.035	145.172	155.469	146.06
280		158.791	146.035	153.239	140.339
281		157.066	145.962	151.339	140.734
282		157.12	145.132	153.442	143.259
283		155.185	144.412	150.616	140.861
284		154.917	142.479	149.966	140.214
285		152.412	143.604	148.703	142.081
286		148.022	139.042	150.598	140.024
287		147.169	138.014	149.068	140.112
288		145.923	141.962	142.749	139.788
289		141.057	135.381	144.237	140.156
290		140.519	135.628	143.371	138.967
291		137.722	134.929	136.026	135.431
292		133.22	131.802	132.437	132.891
293		129.044	128.024	127.534	130.798
294		125.581	126.601	121.116	125.213
295		124.829	126.885	117.196	122.534
296		117.083	117.88	115.334	120.724
297		114.867	115.594	112.719	118.567
298		113.071	113.487	110.889	116.206
299		110.945	111.919	107.301	112.886
300		108.47	109.91	106.303	111.623
301		105.552	104.638	102.731	106.456
302		97.6929	97.8251	96.4445	98.7771
303		98.5033	97.2283	96.7097	99.3144
304		98.3089	96.5805	95.3007	96.2368
305		102.053	99.3701	96.7826	97.934
306		96.909	91.5796	95.232	92.9665
307		101.156	93.44	96.8843	92.0213
308		100.715	90.1162	96.9035	90.2677
309		107.1	95.2481	100.738	93.1813
310		112.051	100.12	103.004	94.4417
311		108.457	92.9998	99.8499	88.5505
312		112.696	96.1746	102.795	89.7678
313		110.825	94.2782	102.102	89.2139
314		110.293	92.0776	101.987	88.24
315		109.502	91.9749	106.032	90.9102
316		113.879	96.0216	104.825	90.7911
317		112.719	94.4198	105.004	90.5177
318		113.64	95.1225	104.755	89.7685
319		108.537	90.0168	101.524	85.933
320		110.413	92.8433	102.407	88.1917
321		111.103	93.3872	102.879	88.7245
322		109.929	94.8245	102.786	90.8057
323		110.224	97.9676	101.88	91.4754
324		112.535	99.8596	105.721	96.8309
325		108.745	96.6684	103.582	95.989
326		106.673	94.0137	103.55	97.3263
327		100.069	89.6374	98.9119	93.2524
328		101.025	90.4733	98.3217	92.7114
329		101.033	91.7336	99.7873	95.4029
330		98.9125	92.8472	93.4124	89.7999
331		101.74	94.9663	95.4302	92.5346
332		97.5565	93.1371	93.2424	91.7886
333		95.1851	90.8299	92.1468	91.543
334		100.635	96.7438	94.4392	93.7787
335		100.557	99.1525	98.8859	99.4181
336		103.248	102.705	100.985	102.201
337		105.633	104.94	99.5955	100.993
338		104.704	106.096	100.398	104.058
339		104.196	105.821	101.251	106.462
340		111.935	112.386	107.115	110.776
341		112.905	113.435	110.059	114.493
342		119.232	119.245	116.603	119.675
343		122.157	121.629	120.507	122.371
344		126.754	124.899	124.34	124.415
345		137.94	132.785	136.508	131.916
346		142.059	135.657	141.26	136.21
347		148.779	139.315	144.69	134.377
348		152.14	144.143	149.362	139.3
349		152.339	142.634	149.331	138.645
350		153.624	144.268	146.522	138.47
351		153.244	143.18	146.575	139.259
352		155.017	144.693	146.614	137.761
353		156.289	142.917	148.55	137.469
354		153.739	137.301	151.641	136.902
355		155.28	138.471	151.742	137.97
356		155.95	140.632	150.891	139.443
357		155.031	142.157	149.399	141.091
358		157.554	140.609	150.903	139.084
359		157.297	142.788	151.402	139.924
360		156.69	139.689	154.889	140.48
361		157.976	143.35	150.739	140.391
362		158.798	143.051	150.79	141.488
363		159.569	142.934	151.991	141.222
364		159.501	140.649	155.672	141.676
365		159.406	139.532	156.058	138.83
366		160.619	141.937	157.515	141.142
367		159.763	141.158	156.241	140.041
368		160.111	141.987	155.61	138.769
369		158.468	141.776	153.252	136.173
370		155.216	141.6	148.849	131.822
371		152.51	138.888	146.307	130.242
372		149.088	136.25	143.487	128.85
373		144.86	133.77	139.385	126.9
374		141.237	131.484	135.493	124.453
375		138.101	129.677	132.568	122.464
376		127.2	123.033	122.755	117.794
377		122.641	118.721	118.682	116.401
378		115.028	113.188	110.177	110.056
379		114.333	112.705	107.881	108.291
380		111.362	109.05	104.955	105.431
381		107.887	107.707	101.565	104.218
382		104.929	102.984	98.4168	98.5245
383		103.446	101.904	96.4282	96.3877
384		103.807	99.69	93.0594	90.9366
385		98.4722	93.7653	90.4256	86.9914
386		98.0034	90.5637	87.9539	82.7682
387		100.49	91.8327	89.5148	84.3734
388		104.888	95.5901	92.279	86.3838
389		101.844	89.1664	90.2037	80.2879
390		104.468	89.6278	90.4596	79.2758
391		102.285	86.2151	88.8886	77.029
392		103.284	85.4708	92.5607	77.0773
393		107.99	87.8027	95.723	77.8906
394		107.375	86.6784	96.3609	76.8434
395		111.462	86.3057	97.9055	76.242
396		111.928	86.5075	98.2514	75.3679
397		110.654	85.5684	97.4894	74.1569
398		110.466	86.3075	98.3048	74.9284
399		110.528	87.3111	97.992	74.5308
