# Supplementary material for: Exploring the potential of the sit-to-stand test for self-assessment of physical condition in advanced knee osteoarthritis patients using computer vision
Source: Front Public Health. 2024 Feb 7;12:1348236. doi: 10.3389/fpubh.2024.1348236 (PMC10880867; doi:10.3389/fpubh.2024.1348236)
Supplement: Supplementary file 2 [file Data_Sheet_1.ZIP › Supplementary Materials/Time series data/93_angel_order.xls]

## Sheet: Sheet1
Unnamed: 0		R_HIP_ANGEL	R_KNEE_ANGEL	L_HIP_ANGEL	L_KNEE_ANGEL
0		124.347	108.35	122.982	111.549
1		123.391	109.128	121.67	110.955
2		120.652	109.113	119.036	110.614
3		111.103	108.408	109.881	110.428
4		109.132	109.211	108.111	110.727
5		102.464	108.514	101.928	110.695
6		98.5999	108.025	97.7015	110.309
7		94.5517	107.31	93.7788	110.069
8		83.5474	104.952	83.9782	110.849
9		79.58	105.002	80.9245	111.671
10		72.912	104.168	73.2651	111.757
11		69.7064	103.509	70.3544	110.688
12		66.212	102.428	67.1063	110.716
13		58.4506	103.69	58.0694	112.965
14		56.4081	104.868	55.7152	114.829
15		56.4545	107.524	55.129	116.769
16		55.9246	109.124	54.4223	118.201
17		56.4056	116.653	53.2488	123.551
18		57.5385	119.682	53.8642	125.914
19		59.1818	125.342	55.1536	129.596
20		60.4146	128.976	56.1225	132.103
21		60.4681	132.207	55.6425	134.299
22		61.3158	140.738	56.994	140.914
23		61.3426	141.983	57.5241	142.356
24		62.0444	145.625	58.2104	144.774
25		61.7752	145.849	57.3324	143.26
26		62.7999	146.431	60.1171	145.462
27		64.8885	147.731	61.5266	146.223
28		70.1375	148.516	66.6257	147.04
29		74.2559	150	70.7148	148.439
30		78.9082	150.618	75.759	148.444
31		91.1423	153.811	88.1012	150.196
32		94.0417	152.015	91.9035	149.987
33		105.342	152.48	103.946	150.498
34		111.86	154.316	110.836	151.68
35		117.675	152.918	117.23	150.715
36		135.272	155.917	135.549	154.087
37		140.56	155.121	142.376	154.195
38		153.602	155.578	157.22	155.851
39		168.982	158.029	172.315	160.908
40		174.806	159.597	177.991	160.5
41		174.315	159.213	174.349	160.898
42		171.48	160.212	171.927	161.029
43		170.058	160.93	170.823	160.225
44		170.025	161.516	174.554	159.528
45		169.272	161.776	170.481	160.521
46		169.672	161.598	169.982	161.096
47		168.957	161.101	169.036	160.322
48		168.6	161.233	169.231	160.311
49		170.359	161.819	170.955	160.124
50		173.701	159.294	173.676	160.961
51		174.014	157.82	175.553	160.337
52		156.085	157.812	160.044	159.102
53		150.031	157.389	154.039	158.715
54		132.528	158.101	132.285	153.697
55		128.749	159.303	126.537	151.723
56		114.902	156.641	111.251	148.008
57		107.339	155.738	103.433	146.826
58		100.628	154.328	97.0393	146.78
59		81.1015	149.755	77.7846	141.704
60		75.3734	148.629	71.7712	141.414
61		67.368	145.961	62.5813	137.981
62		66.6165	144.32	61.8542	136.016
63		62.0854	142.999	56.2683	135.291
64		60.599	137.829	53.0949	128.752
65		59.8047	130.645	51.2301	122.879
66		60.8219	127.994	51.3116	120.029
67		60.9281	126.277	51.5262	118.368
68		62.131	121.96	50.2931	110.756
69		59.2593	118.134	48.7457	108.323
70		57.697	115.053	48.2017	106.601
71		57.5497	114.939	46.453	104.834
72		56.959	113.038	46.2166	103.443
73		56.5411	108.413	47.1598	101.196
74		56.4841	106.647	48.2138	101.767
75		58.3245	104.384	52.5113	101.521
76		60.3322	102.537	55.925	101.181
77		63.7967	101.948	59.4606	100.648
78		82.9204	102.442	78.9457	102.687
79		92.5192	104.106	87.9274	103.105
80		96.8879	105.019	92.7028	104.103
81		100.299	105.248	96.2549	104.573
82		111.444	106.588	106.593	103.465
83		116.904	109.288	111.39	105.439
84		117.938	108.396	112.52	104.973
85		117.563	108.282	111.992	104.813
86		117.994	109.843	112.566	106.672
87		116.883	111.76	109.888	105.91
88		113.939	110.957	108.069	105.131
89		107.828	109.943	102.427	104.565
90		104.205	108.206	100.247	105.024
91		87.288	106.611	84.2556	102.84
92		83.1986	106.428	80.1828	103.971
93		77.0129	104.883	72.6707	101.033
94		71.6097	105.466	66.4865	100.07
95		63.5524	111.101	57.9811	104.968
96		61.5937	112.42	54.9807	105.79
97		60.943	119.39	54.3752	112.422
98		62.6205	123.054	55.2536	114.329
99		60.3608	125.978	53.5373	117.714
100		59.8459	133.887	52.1113	124.919
101		59.2164	136.846	51.1327	127.375
102		60.2277	142.124	52.9046	133.937
103		61.2271	147.389	54.27	138.411
104		62.6604	151.827	55.3	140.962
105		62.8088	152.78	55.6213	141.711
106		64.5379	152.598	58.2761	143.111
107		66.7247	151.809	61.6403	144.354
108		70.8378	153.664	65.3114	145.216
109		86.436	156.18	80.5153	147.73
110		92.853	157.535	86.2023	147.278
111		103.315	156.768	98.4469	148.755
112		107.913	156.383	103.296	148.437
113		112.327	156.326	108.827	149.903
114		121.166	154.99	118.669	150.448
115		125.329	154.11	125.374	152.241
116		145.366	155.514	149.001	155.76
117		152.849	156.081	156.827	156.774
118		171.653	155.84	175.321	159.505
119		174.971	156.777	177.625	159.257
120		176.815	157.316	177.864	158.625
121		175.28	158.042	176.008	159.12
122		174.012	158.583	174.924	159.614
123		172.625	158.785	172.772	160.36
124		173.618	158.579	173.577	160.723
125		174.515	157.853	174.666	159.122
126		175.552	158.247	178.655	157.786
127		176.546	157.869	178.145	157.722
128		176.676	158.623	176.025	158.99
129		162.824	158.074	162.314	156.156
130		152.792	157.831	151.503	154.063
131		144.11	157.402	141.896	153.082
132		116.719	155.036	113.658	149.324
133		109.456	155.813	105.522	149.944
134		97.2312	155.955	93.4117	148.386
135		90.987	155.065	86.2497	145.983
136		85.572	154.166	80.9846	144.449
137		75.1639	150.733	70.291	141.381
138		71.9528	149.274	67.0586	140.467
139		67.4178	148.075	62.5535	139.411
140		65.2806	146.324	61.2211	140.269
141		64.8097	144.792	60.9141	137.258
142		60.2009	133.054	57.005	132.177
143		61.8238	129.23	56.0343	124.049
144		60.5811	125.57	53.8449	119.702
145		59.5462	122.787	52.2674	117.131
146		59.913	117.161	52.0308	111.556
147		61.781	117.118	53.2468	110.24
148		64.2295	114.509	56.1827	108.607
149		64.7741	113.016	55.9982	105.364
150		65.1645	112.102	56.8521	105.951
151		65.2999	110.679	57.0547	105.278
152		65.3285	110.084	57.2874	105.42
153		65.5205	110.834	56.968	104.757
154		66.358	109.863	59.5122	106.714
155		64.6588	115.599	56.7634	112.307
156		63.8426	118.125	55.3097	114.006
157		62.6355	121.186	53.8959	118.755
158		62.2806	123.765	52.9184	120.089
159		61.7232	124.911	52.2245	120.893
160		60.9199	131.767	52.5441	127.095
161		60.5143	134.735	52.7359	130.647
162		61.0041	140.393	55.0318	137.132
163		61.4064	143.101	57.6106	142.532
164		62.5089	146.698	59.6316	146.929
165		64.5691	154.181	61.6676	151.704
166		66.0518	155.983	60.7366	149.123
167		65.8291	154.554	63.3585	150.627
168		66.7646	154.829	63.9152	149.158
169		72.061	153.587	70.0686	148.84
170		75.9998	155.016	74.3157	149.768
171		86.3133	155.219	85.7991	152.233
172		92.4625	155.754	92.5601	152.509
173		97.946	154.32	98.2237	152.261
174		114.234	156.277	116.654	154.909
175		118.866	157.249	120.833	154.714
176		128.751	158.624	131.007	156.488
177		131.873	158.646	135.791	158.842
178		138.064	161.866	142.971	160.81
179		152.092	160.944	157.39	161.693
180		156.577	160.795	161.234	160.645
181		171.255	160.218	173.347	162.899
182		174.724	159.775	176.022	162.138
183		174.736	158.361	177.315	160.872
184		174.15	158.978	176.341	161.984
185		171.932	159.279	172.225	164.392
186		171.824	158.653	172.24	163.947
187		171.409	158.126	171.737	163.41
188		170.126	159.093	170.141	163.065
189		169.997	159.191	170.39	162.851
190		170.021	157.758	170.689	161.755
191		170.603	158.439	171.464	161.752
192		170.901	158.225	172.491	159.802
193		174.116	157.757	175.276	158.374
194		177.854	157.716	178.267	158.503
195		176.35	159.052	175.267	159.177
196		156.388	159.526	156.689	157.885
197		149.382	159.601	149.23	156.976
198		132.859	159.932	131.746	154.759
199		127.191	160.407	126.295	154.662
200		121.064	159.507	120.181	152.999
201		105.969	160.176	103.853	152.022
202		100.073	158.405	98.3295	151.422
203		89.1695	157.68	86.3468	150.812
204		83.9857	155.893	81.2901	150.076
205		78.8721	156.595	76.9439	150.089
206		68.2822	152.023	64.7165	144.944
207		63.6003	148.676	59.4671	142.691
208		62.9239	147.129	58.6941	140.727
209		63.3998	145.022	58.6767	139.468
210		61.4623	139.666	55.0457	134.816
211		61.4538	140.277	53.5199	132.534
212		60.9273	137.061	52.9811	130.425
213		60.6433	134.573	54.7158	131.059
214		60.4023	132.828	52.6356	126.669
215		59.0789	127.893	52.5736	123.561
216		60.2115	126.913	52.658	121.412
217		59.8416	123.302	52.1765	117.698
218		59.9591	121.615	51.5492	115.509
219		60.3846	115.036	52.9228	110.339
220		61.0725	112.626	54.4492	108.686
221		63.7345	109.01	58.0529	105.977
222		65.2033	107.733	59.9505	105.036
223		66.8239	107.808	61.9982	105.61
224		71.102	108.825	66.8486	107.019
225		70.7682	108.814	66.8764	107.763
226		68.9337	109.985	64.8043	108.613
227		67.9106	109.872	64.5927	109.86
228		65.7459	109.969	62.1635	108.524
229		62.609	111.106	58.9503	110.038
230		62.2222	112.257	57.7008	109.195
231		61.9793	112.143	57.7242	110.64
232		61.7587	115.817	55.9438	112.536
233		61.6578	121.218	54.0209	115.321
234		61.9506	123.528	53.2712	115.771
235		61.5903	127.633	52.6239	119.354
236		60.7703	129.05	51.6233	120.595
237		61.2037	130.767	52.0306	123.105
238		60.8054	132.406	52.2065	124.996
239		61.6972	133.685	53.4725	127.131
240		60.5108	134.733	54.6499	130.903
241		60.8756	135.841	55.8035	134.009
242		60.5618	137.008	56.0358	136.09
243		60.2254	140.308	56.0541	138.569
244		60.555	142.365	55.7665	139.544
245		61.2026	145.38	57.3165	142.369
246		61.5111	146.578	57.2313	143.132
247		62.7537	148.891	58.584	145.534
248		63.4679	148.428	59.3897	146.185
249		64.048	150.881	59.4125	146.113
250		63.7166	150.902	59.3559	145.897
251		64.2502	151.945	59.0115	145.048
252		65.3242	152.872	60.4962	146.216
253		65.9572	153.793	61.3753	146.898
254		66.1615	153.495	62.586	147.987
255		66.5535	154.204	63.0869	148.253
256		66.6106	152.982	64.2545	149.194
257		70.8908	156.152	68.6916	151.143
258		86.2295	158.537	83.7996	152.903
259		94.9505	159.102	92.1963	152.714
260		101.042	158.124	98.3128	152.274
261		118.214	159.117	117.804	154.77
262		120.459	158.229	120.035	153.765
263		129.697	158.933	130.448	155.752
264		136.146	159.763	137.466	157.066
265		144.137	159.814	145.881	158.384
266		159.601	161.146	160.962	159.067
267		165.39	160.747	166.58	160.394
268		173.556	160.727	175.345	162.744
269		175.67	159.817	179.137	163.097
270		176.747	160.693	177.773	163.195
271		172.216	160.981	172.765	161.857
272		171.484	161.212	172.01	161.475
273		171.9	161.367	172.469	161.104
274		171.594	161.283	171.794	161.523
275		170.23	162.49	171.136	161.476
276		169.835	162.864	170.872	161.072
277		169.068	163.443	169.775	161.066
278		169.158	163.214	169.846	160.779
279		168.762	163.557	170.104	159.73
280		169.19	163.442	169.89	160.216
281		169.684	163.166	170.295	160.369
282		170.883	163.081	171.272	159.917
283		169.958	163.267	170.737	159.478
284		177.07	162.182	174.804	161.204
285		178.08	161.114	176.571	160.663
286		170.168	159.547	173.191	159.413
287		162.899	160.437	165.977	158.242
288		152.748	158.182	155.934	156.89
289		129.728	159.216	131.795	155.817
290		125.326	159.906	126.05	154.274
291		113.738	159.102	111.825	150.416
292		108.475	158.068	106.228	149.259
293		102.507	158.489	100.574	150.279
294		85.6467	155.881	81.4286	146.416
295		80.0753	154.431	76.1649	145.81
296		71.6252	152.445	67.4083	143.091
297		68.4433	151.326	64.8216	143.478
298		66.2557	145.344	60.3791	137.967
299		63.8296	139.444	59.4577	134.971
300		61.8695	135.63	57.236	130.959
301		61.6804	134.31	54.9992	126.903
302		60.1011	125.596	54.038	119.65
303		59.855	123.208	53.7873	117.187
304		59.5878	118.788	54.0314	112.491
305		59.8208	118.127	55.0642	112.308
306		59.7364	116.32	55.2971	110.49
307		62.2731	113.408	58.7398	108.01
308		64.2733	113.258	60.5882	108.461
309		62.911	111.153	60.6564	109.117
310		63.1393	111.933	60.692	109.829
311		63.4434	114.052	60.6403	109.973
312		63.4339	113.997	60.7629	109.708
313		66.2966	114.263	62.6944	109.79
314		67.2285	113.817	63.347	109.476
315		68.7676	112.506	64.7821	109.59
316		68.3103	112.879	64.7764	109.387
317		69.2204	115.724	65.6786	111.554
318		69.05	117.096	65.6931	112.806
319		68.2628	117.82	64.1346	111.879
320		67.7022	118.274	62.7484	111.589
321		64.9393	120.615	57.668	110.617
322		61.6427	122.417	54.6722	113.009
323		61.9295	124.08	54.7572	113.341
324		61.5256	124.875	54.0043	113.305
325		61.854	128.522	53.5996	115.677
326		61.1698	128.106	51.9931	114.519
327		61.2189	130.002	52.6023	116.303
328		61.9166	131.672	52.9404	117.378
329		62.2355	132.565	51.8579	118.016
330		61.6241	137.818	52.5668	123.835
331		62.3758	137.887	52.9239	125.94
332		62.2141	140.858	52.5288	127.146
333		62.2791	142.614	53.5229	130.12
334		61.8761	142.211	53.3084	129.951
335		64.5307	152.812	58.8627	141.988
336		63.7585	153.58	60.0012	145.066
337		65.1407	156.227	61.6669	147.759
338		64.2263	155.151	61.7915	148.791
339		62.6847	156.221	59.0434	146.847
340		62.8222	156.802	58.2828	144.813
341		64.231	157.393	59.617	147.202
342		64.4182	156.687	59.6285	145.193
343		65.0413	156.455	60.0438	145.778
344		67.3052	157.752	62.7715	148.142
345		69.0816	158.496	64.7935	148.112
346		75.7848	158.388	71.8052	150.559
347		81.9014	158.433	78.6142	152.092
348		103.063	158.26	101.155	152.542
349		108.704	159.634	106.595	153.62
350		118.41	160.144	116.284	153.153
351		123.266	160.109	120.942	152.994
352		127.699	160.373	126.17	152.825
353		148.169	160.852	145.889	153.424
354		155.165	161.002	151.294	152.352
355		165.105	163.17	160.935	155.683
356		168.233	162.453	164.628	156.524
357		169.776	161.652	167.286	159.123
358		175.256	161.519	173.909	160.48
359		175.262	161.651	174.546	160.697
360		175.674	161.352	175.17	159.9
361		176.377	162.795	175.871	158.224
362		176.293	162.137	175.821	157.031
363		176.09	162.337	175.878	157.778
364		175.29	162.08	177.582	157.3
365		174.851	161.088	176.444	157.543
366		175.49	161.438	175.71	158.342
367		176.642	160.833	174.609	156.368
368		177.502	160.271	173.784	157.346
369		170.64	157.587	169.739	155.161
370		163.497	157.142	165.34	154.265
371		160.76	156.632	162.423	153.066
372		132.162	154.955	132.432	148.241
373		122.871	155.832	123.169	147.712
374		105.818	155.629	105.547	146.192
375		100.05	155.601	98.4788	144.468
376		83.9603	150.236	82.4389	141.653
377		75.3777	147.732	74.2519	142.405
378		68.2745	145.757	66.4355	139.959
379		63.6429	143.248	61.8052	138.32
380		62.5714	142.516	61.1482	137.508
381		60.7281	139.957	56.9539	133.772
382		62.2526	140.753	57.427	132.695
383		59.8545	135.515	54.7808	128.303
384		59.1759	133.961	52.9869	125.736
385		59.2095	133.158	54.1594	125.37
386		57.2006	125.763	51.0329	117.165
387		61.1535	121.997	55.3759	112.375
388		62.2863	122.814	54.6928	107.832
389		63.2185	118.059	57.9883	108.328
390		70.7599	116.472	66.7102	107.419
391		74.8288	115.904	71.3954	107.189
392		83.5854	115.774	80.495	106.057
393		87.6203	116.129	85.3112	107.522
394		90.9606	116.663	88.6575	107.966
395		101.607	118.677	98.7009	109.116
396		105.088	119.002	100.965	107.766
397		113.718	121.687	108.314	107.801
398		118.179	123.947	110.901	107.048
399		119.997	125.158	112.27	107.571
