# Supplementary material for: Exploring the potential of the sit-to-stand test for self-assessment of physical condition in advanced knee osteoarthritis patients using computer vision
Source: Front Public Health. 2024 Feb 7;12:1348236. doi: 10.3389/fpubh.2024.1348236 (PMC10880867; doi:10.3389/fpubh.2024.1348236)
Supplement: Supplementary file 2 [file Data_Sheet_1.ZIP › Supplementary Materials/Time series data/94_angel_order.xls]

## Sheet: Sheet1
Unnamed: 0		R_HIP_ANGEL	R_KNEE_ANGEL	L_HIP_ANGEL	L_KNEE_ANGEL
0		79.9876	88.8029	73.8971	76.2636
1		80.5051	86.9791	74.3126	75.2594
2		80.8133	85.4004	74.503	75.1953
3		81.3669	84.4673	74.9122	75.3755
4		81.3184	84.5087	74.74	76.0477
5		81.4501	83.6711	75.1005	75.7264
6		81.812	83.7428	75.3011	76.1879
7		81.6048	84.5453	75.4562	77.2736
8		81.2789	84.484	75.1816	77.9397
9		81.685	86.4156	75.7042	79.0943
10		81.3124	87.511	75.8826	79.0763
11		81.5155	89.382	76.3295	79.3642
12		82.9002	92.3036	77.6846	80.4986
13		83.5504	94.2695	78.5868	81.4059
14		85.3028	97.3047	80.4626	82.7786
15		88.0803	100.979	83.6428	84.6963
16		89.8896	103.225	85.2653	85.0658
17		92.6379	105.64	88.1497	86.6077
18		97.2581	110.258	92.4142	89.3572
19		100.524	111.974	95.7925	90.7596
20		105.183	114.883	100.325	92.8235
21		109.406	117.696	105.132	95.246
22		112.878	119.998	108.896	97.8609
23		116.525	122.459	112.543	99.2025
24		120.992	125.517	116.757	101.698
25		123.88	126.631	120.403	103.929
26		124.894	126.66	121.47	104.28
27		126.94	127.481	123.592	104.705
28		128.522	127.645	125.391	105.354
29		130.796	128.516	127.807	106.273
30		130.959	129.569	127.8	106.019
31		131.418	129.778	128.595	107.791
32		130.668	129.865	127.829	107.173
33		129.767	129.361	127.324	107.063
34		128.962	129.078	126.161	107.056
35		128.443	128.656	126.257	107.631
36		127.475	128.207	125.228	107.839
37		124.325	125.301	122.402	106.047
38		122.72	123.786	120.964	105.137
39		120.192	123.179	118.119	104.516
40		115.076	119.992	113.265	102.423
41		112.132	117.165	110.251	99.4715
42		107.41	115.602	105.659	98.6805
43		101.858	112.234	100.153	96.7336
44		97.7241	110.224	96.2209	95.5802
45		94.0693	108.868	92.807	95.0747
46		90.3385	106.531	89.1729	94.4094
47		88.3945	104.955	86.8319	94.3964
48		85.7723	104.533	84.2427	93.9731
49		84.448	103.252	83.3901	93.2784
50		83.4132	101.662	82.0762	93.3036
51		81.9174	101.03	80.5638	92.8972
52		81.145	100.118	80.029	92.2328
53		81.0348	98.6252	79.9077	92.5678
54		81.4233	98.5245	80.7973	93.2589
55		81.7	98.1092	81.326	93.5232
56		82.3664	98.0744	82.2606	94.2648
57		83.3633	99.0272	82.8142	94.6652
58		83.7273	98.1332	83.757	94.8963
59		84.7025	98.863	84.3169	95.4741
60		85.2433	98.2206	84.7254	95.2317
61		86.2878	99.0522	85.7395	95.1723
62		88.1429	99.2521	87.9079	95.5731
63		90.3644	99.9438	89.8215	96.6097
64		90.8565	100.472	90.2018	96.4783
65		93.1718	101.894	92.2495	98.337
66		94.1855	103.404	92.569	98.3652
67		94.5754	103.21	93.2039	97.955
68		93.9262	102.193	92.759	97.3455
69		92.8354	102.581	91.9201	97.5691
70		91.9762	101.473	91.246	97.1714
71		90.6213	100.718	89.7911	96.5327
72		88.7621	99.9539	87.6417	96.2411
73		87.3906	99.5564	86.7396	96.1083
74		85.8448	98.587	84.8832	95.6922
75		85.4546	98.3435	84.0577	95.4611
76		85.04	98.5421	83.6721	95.3463
77		83.3521	98.0714	82.0141	94.8867
78		82.4643	97.9335	80.9878	94.4232
79		82.4349	97.2341	80.9101	94.0276
80		81.6049	97.8784	79.7203	93.573
81		81.4045	97.4631	79.4118	92.4761
82		81.026	97.0166	79.1204	92.2787
83		81.5006	97.5259	79.9306	93.1282
84		82.2242	98.5673	80.4508	93.1252
85		83.0813	99.2623	81.3491	94.2216
86		83.7698	100.412	82.0742	94.4212
87		83.9753	100.021	82.4634	93.246
88		86.9323	102.991	85.7256	95.2625
89		88.4485	104.164	87.0705	96.6568
90		89.8954	105.656	88.2609	97.068
91		92.3422	106.745	91.656	98.453
92		94.9806	107.856	93.9966	98.6155
93		99.2741	110.789	97.7822	99.9989
94		110.077	116.942	108.735	105.188
95		116.546	121.147	114.833	107.24
96		121.554	123.431	120.309	109.891
97		127.651	126.544	126.157	112.736
98		134.912	131.174	133.023	115.484
99		143.29	136.024	141.756	118.983
100		148.848	138.15	147.67	122.102
101		151.725	139.208	150.886	123.832
102		154.132	141.572	153.084	125.204
103		154.869	141.746	153.997	126.122
104		153.602	141.905	152.801	126.091
105		149.828	141.304	150.124	126.126
106		145.695	139.92	146.114	125.138
107		139.438	136.808	139.513	121.742
108		135.52	134.426	136.427	120.931
109		127.875	129.608	129.485	117.592
110		122.759	128.122	123.914	116.083
111		116.607	123.746	119.04	113.454
112		110.999	121.042	113.038	111.762
113		102.98	115.103	105.749	107.337
114		100.237	113.952	102.357	107.487
115		93.7766	109.26	96.884	106.348
116		89.4873	107.057	91.8274	104.099
117		86.0999	104.059	89.1299	103.061
118		83.2753	102.88	86.3265	101.823
119		79.7145	101.437	83.2335	101.99
120		79.0042	99.8733	84.9386	102.057
121		78.3729	98.5884	83.7282	102.05
122		77.9405	99.0463	84.1335	102.628
123		77.0916	96.8877	82.8285	101.869
124		77.2385	97.1691	83.0872	102.272
125		75.6031	96.5241	81.6583	101.549
126		77.1667	95.9458	82.6518	100.306
127		77.9707	95.8307	83.5842	101.142
128		78.4012	97.0947	83.2639	101.159
129		81.0883	97.1359	86.0585	101.414
130		83.6409	98.7258	87.9042	102.299
131		84.8929	99.531	89.4037	102.142
132		86.4652	98.886	89.999	100.565
133		89.4848	100.633	92.2691	102.29
134		92.4556	102.109	95.0137	103.297
135		93.1848	102.073	95.1482	102.523
136		94.0823	101.645	97.3067	103.514
137		94.9024	102.673	97.8092	104.425
138		93.8014	100.921	97.2501	103.151
139		94.7636	103.444	95.7745	104.643
140		94.3568	103.107	96.9324	104.166
141		95.0067	103.744	97.3755	104.794
142		93.2474	102.036	96.5121	104.775
143		93.7073	102.475	96.0522	103.629
144		93.7129	101.745	95.9322	103.813
145		93.9105	102.309	95.7667	103.384
146		92.9467	102.43	94.47	102.846
147		91.0194	101.1	92.6719	101.182
148		89.6205	101.33	90.763	102.003
149		87.324	100.646	89.3433	101.11
150		85.0521	99.4098	86.3768	99.6008
151		83.6117	99.2893	85.3925	100.721
152		81.1374	98.513	82.685	99.2406
153		79.1901	96.9215	80.8186	98.0889
154		78.2973	97.9106	79.4544	98.6528
155		76.964	97.8635	77.9025	99.0263
156		75.802	97.9607	77.0494	98.402
157		75.7864	98.6219	77.0224	99.451
158		74.3152	99.5456	75.6671	99.6597
159		74.0948	99.4437	75.3124	99.2809
160		74.7681	100.463	76.0187	99.411
161		75.3924	101.511	77.1354	99.8767
162		75.3122	100.2	78.2509	99.2935
163		79.6576	104.533	80.843	101.079
164		81.1358	106.058	83.3238	103.605
165		83.2113	107.828	85.6044	104.983
166		85.2475	110.529	87.9834	106.836
167		85.0289	109.452	88.9454	107.595
168		88.4976	112.044	92.7595	108.196
169		92.4476	114.388	94.8275	109.126
170		98.0085	118.228	100.385	112.161
171		99.479	118.6	101.981	112.187
172		103.409	119.9	106.299	113.316
173		108.144	122.276	111.022	115.069
174		108.855	123.146	111.601	115.803
175		110.964	123.513	113.585	116.826
176		113.022	123.958	115.419	117.212
177		115.539	124.308	120.02	119.049
178		117.033	123.914	121.479	117.929
179		120.824	125.289	124.032	118.413
180		123.617	126.822	126.807	119.655
181		124.746	127.525	127.443	119.637
182		124.663	126.313	129.082	120.281
183		125.993	128.186	130.037	120.67
184		127.084	129.637	130.703	121.891
185		126.851	128.878	131.05	121.423
186		126.946	129.486	132.467	123.348
187		126.367	129.465	132.106	123.604
188		124.454	128.679	129.651	121.512
189		123.693	127.388	129.034	120.995
190		122.985	127.636	126.496	119.683
191		120.174	125.361	124.183	118.012
192		116.177	123.641	120.306	116.446
193		117.713	125.06	121.287	116.981
194		114.461	121.063	119.188	115.293
195		111.488	121.163	115.378	113.962
196		106.909	116.582	110.951	111.121
197		103.031	115.018	106.725	109.16
198		98.5041	113.047	101.63	107.693
199		96.8607	112.202	100.417	105.659
200		92.9514	110.58	96.4891	105.075
201		90.5297	108.407	95.0002	104.629
202		88.2825	107.609	92.4593	103.312
203		86.6201	106.654	90.3709	102.516
204		83.0961	104.151	87.0122	100.989
205		80.7616	102.056	84.5763	99.0207
206		78.0471	100.269	81.9452	98.459
207		76.2812	99.4718	79.9475	97.8489
208		75.0239	97.5115	78.9088	96.1332
209		75.6669	97.5664	78.687	96.4238
210		74.77	97.1219	78.2385	96.3719
211		74.8095	96.427	78.3272	95.6805
212		75.2415	95.7708	78.4059	94.9118
213		77.1652	96.2863	79.8533	95.6996
214		78.3438	96.1981	80.7549	95.8596
215		76.9083	94.7045	80.4882	95.1991
216		77.6011	93.8752	81.5337	95.7592
217		80.0486	94.0777	83.8833	95.5858
218		82.3999	93.9682	86.6317	96.059
219		85.0643	94.276	88.5016	95.5925
220		90.7181	96.0464	93.329	96.687
221		92.4776	96.4196	94.1968	96.2617
222		95.5324	95.875	97.268	96.3015
223		98.433	95.7409	99.6372	96.0915
224		98.972	95.258	99.9042	95.297
225		99.8151	96.1103	100.416	95.7867
226		100.68	95.768	100.71	94.8989
227		100.76	95.4625	101.007	95.3166
228		99.3482	94.6673	99.6329	94.134
229		98.3146	95.798	98.2382	95.2916
230		95.4473	95.434	95.7017	95.6787
231		93.1654	95.2908	94.1351	95.8163
232		90.8346	96.0595	91.0552	97.1149
233		86.781	95.6894	87.3455	97.5435
234		84.0817	95.6011	85.0315	97.7228
235		81.2627	94.4935	81.7787	96.8449
236		78.115	94.8748	78.8247	96.7904
237		75.8705	95.5327	76.0398	96.9312
238		74.4708	95.818	75.5291	96.2115
239		73.533	96.6292	73.5328	96.5013
240		72.5684	96.8333	72.5841	96.8971
241		71.4829	97.6212	72.4962	97.5919
242		71.5364	97.9811	72.5731	98.5791
243		72.2153	99.451	73.1203	100.107
244		72.5316	99.72	73.949	99.9201
245		72.6721	101.036	74.3258	101.609
246		74.9226	103.24	76.3747	104.272
247		74.7909	103.751	77.5562	104.008
248		79.4414	107.776	81.1889	107.217
249		81.0385	109.841	82.5073	109.274
250		82.2876	110.49	84.4723	109.145
251		86.1529	112.568	89.1611	111.627
252		91.4756	116.528	93.5137	114.642
253		94.1877	116.177	97.0472	114.464
254		98.7125	116.949	101.757	115.487
255		104.2	119.386	107.304	116.735
256		108.428	120.397	112.108	117.082
257		113.704	121.971	117.355	117.923
258		116.735	122.516	120.923	118.986
259		120.488	124.003	124.026	118.383
260		124.118	125.306	128.261	121.126
261		128.663	127.664	133.507	124.362
262		129.837	126.244	135.352	122.143
263		134.352	128.424	138.605	123.665
264		138.762	131.852	142.029	126.336
265		140.651	131.072	146.919	127.611
266		146.281	134.546	151.499	128.852
267		149.745	135.141	154.482	130.715
268		152.482	136.359	157.659	130.752
269		154.697	137.404	159.353	131.256
270		156.071	138.831	159.943	133.331
271		158.072	139.378	161.723	133.105
272		155.11	136.471	161.343	133.087
273		152.527	137.108	157.392	135.313
274		151.725	134.815	158.14	132.057
275		146.336	133.901	151.879	131.305
276		143.511	132.314	148.836	128.652
277		136.721	126.526	143.602	125.046
278		128.122	121.99	134.937	119.614
279		124.95	119.938	131.048	117.094
280		117.693	115.813	122.997	114.097
281		111.852	112.359	118.044	110.123
282		107.902	110.783	112.926	108.866
283		100.822	106.809	104.977	105.409
284		96.1753	103.604	100.238	103.307
285		92.9511	102.017	96.0729	101.585
286		89.2739	101.393	93.0112	100.083
287		86.4276	99.1971	90.2783	99.1299
288		83.9188	96.7787	87.2434	96.9546
289		81.7835	96.786	85.0258	96.2631
290		79.7925	94.1838	82.3411	95.0908
291		80.0034	94.4746	83.1747	95.1424
292		78.7187	93.4256	81.1787	94.821
293		76.7042	91.1091	80.3951	94.1353
294		77.9613	91.3151	81.1193	93.7049
295		80.4118	92.8605	82.3457	94.186
296		80.3674	91.8995	82.8322	93.437
297		82.4085	92.1906	84.3857	93.7592
298		86.1042	92.8183	87.5335	93.9529
299		89.2713	93.6761	89.8196	94.7519
300		89.5476	92.1307	91.0519	93.2389
301		91.609	92.7409	92.8718	93.5614
302		93.7846	92.9534	94.9644	94.5157
303		95.9729	93.0506	96.9329	93.9619
304		97.2069	92.6826	98.3917	94.4384
305		98.3116	93.0384	99.2845	94.8052
306		100.366	93.1786	101.231	94.7201
307		99.8387	93.0614	100.386	94.3059
308		100.696	93.604	101.146	95.1289
309		101.064	93.5791	101.824	94.6114
310		99.944	93.2692	100.308	94.1105
311		99.5796	94.6864	99.9693	95.5661
312		98.5716	94.0689	99.6517	94.9581
313		96.5867	93.5782	97.7073	94.302
314		94.1395	94.012	94.8895	95.2118
315		92.262	93.9146	93.807	94.8635
316		89.7435	93.19	91.5536	94.6476
317		86.7749	92.9567	88.4141	95.2271
318		84.1322	93.1393	86.0455	95.1894
319		81.6497	93.3555	82.7777	96.1632
320		78.8492	92.7349	81.0225	96.9101
321		76.6993	92.8156	78.9391	96.2941
322		74.6729	92.19	77.0063	95.6098
323		73.3639	92.2937	75.4869	95.8881
324		72.3928	92.3199	73.8642	95.2041
325		70.7672	91.5499	72.982	94.7345
326		70.9619	92.6936	71.5325	95.6513
327		70.2586	92.7524	72.1538	95.5871
328		69.5768	92.8993	71.4758	95.6025
329		69.7625	93.2865	72.1762	95.781
330		69.981	92.6292	72.47	94.6584
331		70.4059	93.1441	72.3048	94.6702
332		72.7975	94.6532	74.9674	96.1739
333		72.5129	93.3086	74.8595	94.2931
334		75.8537	95.1924	80.5715	96.8775
335		81.6033	99.0184	85.7091	100.086
336		84.7501	101.024	89.3158	101.269
337		91.505	104.984	96.4633	104.907
338		97.5855	108.251	103.673	108.91
339		102.138	111.437	107.373	110.068
340		110.679	114.115	116.713	113.916
341		119.995	119.487	125.88	119.024
342		126.948	122.568	133.916	122.386
343		136.187	126.924	143.281	127.104
344		144.179	131.755	151.451	131.953
345		149.569	134.81	157.143	133.864
346		156.399	138.93	164.093	138.613
347		162.608	142.493	169.628	141.031
348		165.398	144.145	172.005	141.21
349		167.146	144.565	174.04	142.593
350		169.148	146.408	175.363	143.459
351		170.65	146.757	176.209	143.163
352		167.434	144.298	174.698	143.824
353		162.407	141.555	170.608	140.191
354		157.137	137.844	165.34	136.061
355		151.127	135.471	159.004	133.936
356		141.307	129.502	151.003	129.117
357		135.571	126.303	142.929	125.324
358		128.113	121.838	136.698	121.701
359		117.409	116.107	124.71	114.873
360		111.49	113.695	117.195	110.253
361		104.921	110.901	110.077	108.419
362		101.36	109.781	105.04	107.374
363		98.3662	108.753	102.656	105.794
364		95.8451	108.043	98.9018	105.513
365		94.6289	107.098	97.6464	104.927
366		91.8944	106.207	94.8774	103.963
367		89.8729	104.464	92.4918	102.636
368		87.8355	102.566	89.6076	101.569
369		83.6742	100.168	85.9799	99.1349
370		81.0392	98.2058	82.9007	97.2508
371		80.0361	96.7036	82.4411	95.495
372		77.2543	95.0197	79.2483	93.6474
373		75.9673	93.1674	78.0095	91.5789
374		75.6215	91.8987	76.5251	89.8784
375		74.3703	90.6255	75.3553	88.978
376		75.3203	90.356	75.6421	88.2121
377		76.2616	89.8689	75.888	87.2937
378		76.4548	89.2578	75.2774	86.3222
379		78.2463	88.6548	76.233	85.1269
380		80.0949	88.5031	77.3952	84.1947
381		81.2479	88.1589	77.9555	82.6149
382		84.5633	88.1886	80.8559	81.6196
383		89.0633	89.1284	84.0828	81.9188
384		89.4245	88.0602	84.858	80.828
385		93.4022	88.8441	88.2096	81.4498
386		96.6445	88.3232	91.3255	81.1895
387		97.8312	86.7684	93.0352	79.5364
388		99.7503	87.7321	94.8289	79.5864
389		103.141	87.8747	98.6318	80.0507
390		105.152	88.1221	100.781	79.8712
391		106.262	87.9324	102.387	79.7001
392		108.673	88.8886	104.519	80.4648
393		110.218	88.6011	106.072	80.2548
394		111.121	88.4002	107.275	80.2675
395		112.21	88.9456	108.087	80.6997
396		113.305	88.3728	108.992	80.4229
397		113.544	87.7597	109.516	80.302
398		114.283	88.2632	109.857	80.2912
399		114.588	87.622	110.051	79.9741
