# Supplementary material for: Exploring the potential of the sit-to-stand test for self-assessment of physical condition in advanced knee osteoarthritis patients using computer vision
Source: Front Public Health. 2024 Feb 7;12:1348236. doi: 10.3389/fpubh.2024.1348236 (PMC10880867; doi:10.3389/fpubh.2024.1348236)
Supplement: Supplementary file 2 [file Data_Sheet_1.ZIP › Supplementary Materials/Time series data/95_angel_order.xls]

## Sheet: Sheet1
Unnamed: 0		R_HIP_ANGEL	R_KNEE_ANGEL	L_HIP_ANGEL	L_KNEE_ANGEL
0		114.699	109.795	109.228	101.848
1		114.104	109.573	108.652	101.659
2		113.29	108.966	108.038	101.096
3		111.189	108.717	106.032	100.847
4		109.805	108.689	104.669	100.714
5		108.255	108.642	103.393	100.626
6		105.599	107.904	100.792	100.223
7		97.387	107.054	92.574	99.7837
8		94.5017	107.44	89.6796	100.014
9		91.3337	106.993	86.4821	100.209
10		81.3406	107.159	76.4962	100.537
11		78.349	107.84	73.7281	101.848
12		76.0597	108.477	71.6229	102.414
13		72.7911	110.804	69.4518	105.703
14		73.0533	111.646	70.2977	106.857
15		73.5521	113.94	71.1394	109.046
16		76.042	116.804	74.5101	112.18
17		77.5865	118.314	76.3798	113.939
18		79.5678	119.773	78.6502	115.28
19		82.1182	121.445	81.2244	116.329
20		89.6518	124.665	89.6095	119.875
21		94.4108	129.05	94.4055	123.414
22		96.479	129.221	96.6603	123.551
23		105.896	134.31	106.505	128.246
24		109.91	135.705	110.705	129.161
25		115.078	137.803	115.567	130.196
26		119.08	139.292	119.54	131.594
27		131.429	144.082	132.037	134.94
28		133.501	143.507	134.308	134.104
29		136.196	144.322	137.175	134.656
30		139.574	144.494	140.901	134.839
31		141.015	145.209	142.184	135.118
32		141.696	145.01	142.65	134.463
33		142.092	144.99	143.227	134.598
34		144.278	146.251	145.546	135.606
35		143.833	145.747	145.181	135.221
36		143.876	146.359	145.508	136.148
37		142.148	146.893	143.782	137.071
38		140.832	146.896	142.4	137.073
39		138.874	147.026	140.979	137.545
40		129.266	146.258	131.488	136.749
41		125.824	145.331	128.041	136.073
42		120.624	143.027	123.24	135.148
43		114.784	142.116	116.935	134.122
44		110.335	140.371	112.142	133.146
45		107.882	139.844	109.227	132.191
46		106.254	138.871	107.799	132.377
47		97.7731	134.901	99.3517	130.316
48		94.3668	134.103	95.9204	129.712
49		92.0812	132.805	92.5553	127.445
50		87.5602	131.117	88.4142	127.232
51		84.5254	129.174	85.1913	125.234
52		84.3011	127.715	84.4605	123.979
53		80.2277	126.932	80.4747	122.469
54		75.8764	122.503	75.3489	119.4
55		76.0368	122.3	74.8048	118.856
56		74.4296	120.103	73.0834	117.935
57		73.4189	119.077	71.9566	115.824
58		70.8504	115.324	67.9343	112.091
59		71.5695	115.066	69.2152	111.476
60		71.4592	114.275	69.1745	110.521
61		70.9737	111.236	67.4843	106.866
62		71.2832	109.414	67.5134	105.173
63		73.1491	108.938	69.0458	105.1
64		75.1568	107.437	71.4527	103.429
65		78.2831	107.227	74.2704	102.926
66		80.2003	107.194	76.4364	102.731
67		81.9992	106.439	79.1441	102.707
68		88.2452	107.742	84.3327	100.88
69		89.3474	107.403	86.1915	101.325
70		92.3078	107.879	89.2605	101.166
71		93.3627	108.285	90.0957	100.994
72		91.8349	107.768	89.0008	101.332
73		91.2464	107.249	88.3311	101.322
74		87.0034	107.92	82.5195	101.562
75		85.5719	108.008	81.0447	102.244
76		82.2847	108.149	77.8237	102.952
77		78.3408	108.455	73.8852	104.162
78		75.4542	109.369	71.426	105.52
79		75.9332	109.886	72.5896	107.803
80		74.4769	111.352	70.8627	108.162
81		74.0211	114.111	71.7031	112.158
82		73.1529	116.155	71.5575	113.538
83		74.3994	116.892	72.54	114.265
84		76.2628	120.902	75.4316	117.529
85		79.0782	122.619	79.1898	119.975
86		82.6335	128.499	83.198	124.897
87		84.3047	129.173	84.3733	124.511
88		94.7625	139.023	95.3881	133.153
89		99.6045	141.975	100.766	136.316
90		102.286	144.014	103.747	139.235
91		107.808	145.352	109.71	140.885
92		112.608	149.146	114.439	143.551
93		115.893	151.677	117.689	144.559
94		119.162	152.249	121.372	145.485
95		128.292	156.706	130.541	147.96
96		131.287	157.482	134.028	149.119
97		133.989	158.144	136.962	149.263
98		142.791	161.12	144.97	150.61
99		144.703	162.023	147.164	151.624
100		148.592	162.372	149.573	151.731
101		152.939	161.932	155.633	152.36
102		152.405	161.528	155.656	153.213
103		152.167	161.424	155.464	153.795
104		151.933	162.934	154.471	153.944
105		150.443	162.566	154.048	154.695
106		150.045	162.64	152.375	153.127
107		148.466	162.605	150.789	152.507
108		139.772	160.915	142.511	150.6
109		138.335	160.246	141.27	151.27
110		138.044	161.189	140.096	149.845
111		137.196	161.487	138.045	149.758
112		136.636	161.26	136.199	148.137
113		134.468	160.786	134.465	147.47
114		133.412	160.291	133.29	147.84
115		127.493	159.216	128.616	148.01
116		125.451	158.133	125.39	144.462
117		124.179	156.818	124.093	144.355
118		120.307	155.877	119.29	142.927
119		119.541	155.638	119.032	143.808
120		115.706	154.051	115.354	142.929
121		113.861	153.504	112.255	140.358
122		110.363	152.702	107.478	137.318
123		109.601	152.977	107.296	139.494
124		106.419	151.655	104.046	138.821
125		105.201	152.05	101.803	138.595
126		100.318	149.362	97.8753	137.489
127		98.155	147.403	96.2337	137.332
128		96.4667	145.981	95.3952	140.085
129		94.2602	144.703	91.8156	138.039
130		93.0593	144.528	89.7576	135.549
131		89.1912	141.881	83.9981	131.284
132		89.1958	139.704	84.8451	130.998
133		86.3509	139.565	78.9098	126.964
134		85.36	138.196	77.7159	125.174
135		83.3416	131.477	76.5906	121.779
136		85.4526	133.488	78.0185	121.783
137		82.0502	129.789	72.1806	115.316
138		85.5692	126.946	78.1272	116.4
139		84.3192	121.755	75.9718	111.549
140		87.9759	121.886	78.9901	110.282
141		91.0168	123.231	81.0551	109.567
142		97.9298	119.019	89.857	108.803
143		98.4883	118.42	90.5256	106.3
144		103.421	119.638	94.0619	104.617
145		104.688	118.052	98.3263	105.639
146		107.902	118.508	99.3291	103.687
147		108.067	119.649	100.23	104.908
148		106.877	119.716	97.3159	103.355
149		101.505	115.99	95.0267	105.711
150		99.5495	115.722	92.9399	105.387
151		97.5932	116.203	91.1345	106.441
152		91.855	115.465	85.4499	107.176
153		88.7296	117.365	81.5874	108.821
154		84.6596	116.278	77.4098	109.017
155		82.1676	117.475	74.5605	109.592
156		77.6808	120.098	71.1816	113.997
157		78.3937	123.466	71.3293	115.751
158		76.604	122.005	71.1709	117.194
159		79.6698	130.048	73.851	121.951
160		80.2207	132.826	77.2562	128.403
161		81.6343	133.868	78.8601	129.82
162		86.0314	140.576	83.6388	134.919
163		86.8658	141.432	85.9616	137.887
164		89.7049	145.285	87.5914	138.555
165		94.394	148.881	93.6878	141.821
166		98.0505	150.896	96.6997	142.421
167		101.266	153.098	100.013	143.061
168		105.133	154.882	105.38	147.065
169		111.861	158.943	109.749	146.892
170		113.377	158.975	110.927	145.145
171		118.894	160.487	118.237	148.026
172		125.482	161.767	124.421	147.519
173		129.198	162.881	128.848	149.674
174		131.438	163.707	130.958	150.252
175		134.9	164.833	134.461	151.436
176		139.269	164.56	141.389	154.196
177		142.864	166.095	143.338	153.276
178		143.76	165.712	144.323	151.799
179		148.545	165.755	149.219	153.075
180		149.181	165.575	150.481	152.881
181		151.292	165.669	152.187	152.756
182		152.366	165.596	153.597	154.046
183		153.024	165.469	154.926	154.734
184		150.683	164.776	154.341	155.206
185		150.018	165.035	153.376	156.004
186		148.326	165.524	149.961	154.364
187		146.035	164.619	149.034	155.745
188		145.664	164.899	148.309	155.173
189		145.771	165.416	147.882	154.153
190		143.106	165.327	141.9	151.502
191		142.016	165.341	140.735	150.646
192		138.469	164.44	136.815	150.004
193		134.581	164.143	132.543	149.763
194		134.005	162.615	135.146	152.065
195		129.735	161.234	131.097	151.655
196		125.115	163.012	121.854	147.956
197		123.34	160.989	122.982	150.449
198		121.676	161.069	120.917	149.09
199		118.531	159.798	117.795	148.85
200		118.92	160.315	117.964	148.811
201		115.327	158.44	113.672	145.929
202		112.734	156.222	112.314	146.311
203		111.329	155.703	110.349	145.606
204		109.876	156.22	108.96	146.936
205		105.797	153.167	104.966	144.039
206		103.64	151.373	102.298	144.267
207		100.594	150.322	97.5035	140.243
208		100.809	148.84	98.431	141.84
209		96.3003	146.049	94.0794	141.047
210		92.0947	145.244	88.9638	139.321
211		92.5286	145.452	89.2494	137.373
212		92.3981	142.801	89.8264	138.756
213		90.0037	140.241	86.8353	134.428
214		88.3223	139.588	83.3321	131.794
215		86.4835	138.076	80.4194	128.827
216		86.2618	135.875	80.6609	127.942
217		84.4343	128.583	79.7328	123.404
218		83.0768	125.063	78.6736	120.995
219		83.4881	122.9	78.6817	118.62
220		90.0612	121.714	82.9103	112.193
221		92.5927	121.875	84.789	110.425
222		95.3439	123.509	85.7722	108.652
223		100.607	120.846	93.6841	108.569
224		100.144	118.451	95.5809	109.171
225		102.719	119.901	96.6394	107.861
226		101.347	118.456	97.0082	109.297
227		102.314	119.192	96.5702	108.039
228		99.6077	118.695	94.7158	109.208
229		99.2166	118.798	94.6291	110.203
230		94.605	119.6	89.7919	112.591
231		92.9741	119.28	87.3869	111.528
232		89.6751	119.143	84.9587	112.604
233		87.8502	121.92	83.5145	117.364
234		82.703	119.986	78.6662	115.095
235		84.2276	124.815	77.8567	115.886
236		81.4509	124.601	75.6326	116.816
237		77.3553	125.836	74.6771	122.961
238		78.1805	128.108	75.2572	123.925
239		79.8808	130.255	77.8236	127.241
240		81.2855	134.979	78.9049	129.885
241		80.7294	135.157	79.0166	131.33
242		81.7283	137.535	79.8427	131.776
243		82.8981	139.299	81.508	133.897
244		86.2192	143.636	84.5086	136.491
245		85.6234	142.27	84.9338	137.236
246		87.8999	144.8	87.2643	138.804
247		90.7747	145.231	90.2978	139.317
248		92.8583	147.079	91.9994	139.919
249		95.3871	148.691	93.6978	140.441
250		102.782	150.394	101.634	139.686
251		107.54	150.708	107.451	141.913
252		110.341	153.418	108.884	141.842
253		116.663	155.933	114.21	141.383
254		117.087	157.14	114.341	143.083
255		118.62	157.19	115.577	142.474
256		121.373	158.78	116.996	141.411
257		125.754	158.86	120.966	140.128
258		126.776	158.795	123.89	142.424
259		127.813	157.352	124.576	140.843
260		128.804	156.545	126.103	141.713
261		129.784	156.314	126.668	140.953
262		131.426	158.027	128.093	142.477
263		131.543	158.31	128.358	142.364
264		130.964	158.858	127.737	143.826
265		128.622	157.682	127.973	145.263
266		129.567	159.024	126.709	142.856
267		124.463	157.538	123.798	144.74
268		123.565	157.513	122.098	144.888
269		123.32	157.247	122.033	144.638
270		123.296	157.485	120.977	144.545
271		119.185	155.657	119.037	145.943
272		118.469	155.977	115.208	142.892
273		117.089	155.374	117.186	145.579
274		115.349	153.692	114.515	142.173
275		115.862	153.953	113.535	140.991
276		114.911	153.461	111.425	138.756
277		114.567	153.998	110.179	137.942
278		110.704	152.248	107.563	138.461
279		108.63	151.276	105.36	137.909
280		103.842	148.85	100.887	136.227
281		102.765	147.836	99.9662	136.26
282		100.492	146.945	98.6566	137.81
283		99.7868	146.132	97.7878	137.357
284		95.775	145.661	93.8246	137.719
285		92.0225	144.26	87.2883	133.094
286		94.3704	143.044	93.9765	138.567
287		89.7486	140.219	85.8135	131.331
288		91.594	141.929	88.0114	133.803
289		88.4251	138.346	84.2679	128.667
290		87.3062	134.655	84.2561	127.547
291		86.1879	130.449	82.2774	124.175
292		85.2502	128.141	80.5059	121.495
293		87.1247	128.605	83.1619	122.884
294		86.8874	121.966	83.3951	118.039
295		88.4661	123.281	81.6112	114.384
296		87.2562	117.369	83.2303	113.329
297		89.9734	118.842	84.1828	110.595
298		96.9642	116.081	92.3449	108.838
299		98.4751	117.313	93.3308	108.227
300		102.084	116.269	98.762	109.615
301		105.222	115.65	102.841	109.72
302		105.988	115.329	104.489	110.085
303		106.957	115.918	103.979	107.551
304		105.776	116.512	103.996	111.008
305		104.44	117.183	102.404	111.409
306		101.687	116.168	101.605	112.864
307		99.9204	114.979	98.8135	111.405
308		95.28	115.949	95.9152	114.159
309		93.5303	116.295	93.2907	113.574
310		87.1644	117.333	88.6307	116.783
311		81.0636	117.816	81.8112	117.868
312		80.6945	118.984	80.6202	117.934
313		80.133	121.607	75.9033	114.559
314		79.0998	122.324	79.0978	120.048
315		78.0972	122.463	79.7238	121.595
316		78.5271	124.682	79.1354	122.355
317		77.7986	125.197	79.1615	124.088
318		80.4023	131.052	81.6993	129.173
319		80.4856	133.213	81.9905	130.651
320		81.9299	134.069	84.118	132.156
321		85.0833	136.816	88.0895	134.192
322		87.3227	137.604	89.9477	135.369
323		89.2646	140.032	91.7349	136.712
324		90.8076	142.216	91.9511	136.967
325		96.1329	144.916	98.1631	140.65
326		97.5519	144.763	101.563	142.484
327		101.278	148.592	103.289	143.164
328		105.754	150.093	108.93	145.245
329		108.834	152.054	111.479	145.897
330		110.927	153.404	113.093	144.905
331		112.489	153.312	115.248	146.336
332		117.41	153.985	118.107	146.485
333		118.753	155.795	119.642	147.396
334		122.245	156.483	125.389	150.049
335		125.818	157.521	129.174	150.455
336		128.22	158.707	132.422	150.984
337		127.851	156.398	133.882	151.273
338		131.195	159.118	136.604	153.333
339		133.588	158.564	140.023	153.715
340		132.914	158.808	136.192	151.832
341		133.736	158.112	140.879	153.213
342		133.919	157.17	142.129	154.756
343		134.136	159.337	137.769	152.064
344		133.223	156.763	140.27	152.203
345		134.035	158.05	139.716	151.001
346		133.729	157.43	139.742	151.456
347		134.93	158.56	139.299	149.927
348		131.246	156.576	132	146.255
349		134.434	158.889	135.573	147.711
350		128.251	154.406	128.057	145.438
351		130.077	155.822	132.302	147.936
352		124.996	154.098	128.347	146.053
353		125.891	156.677	125.894	143.07
354		124.367	156.155	126.868	147.167
355		122.449	156.273	123.072	144.938
356		118.284	153.925	120.508	146.026
357		114.507	151	118.527	146.113
358		116.249	153.599	118.888	145.569
359		111.637	149.772	114.575	143.85
360		109.849	148.313	112.33	142.388
361		109.317	148.522	111.42	141.811
362		107.066	148.687	107.594	139.415
363		105.233	147.357	103.791	136.904
364		108.07	150.412	108.824	140.939
365		104.357	147.237	103.25	137.698
366		99.9423	144.961	98.9534	135.16
367		96.9131	142.302	95.6747	133.154
368		98.4502	143.473	99.1307	136.196
369		94.4616	138.711	96.4709	134.131
370		91.7508	138.746	91.0321	130.631
371		89.3687	136.02	88.242	128.943
372		85.6634	129.925	85.7219	126.273
373		87.7834	131.73	87.8188	127.596
374		85.8168	130.188	85.2209	124.836
375		85.5204	128.137	83.7012	122.532
376		83.2788	126.329	81.5092	120.312
377		81.8888	122.935	80.2023	117.957
378		82.2109	121.497	80.5831	116.731
379		80.7821	117.628	78.5497	112.117
380		80.5707	116.204	78.7449	111.155
381		81.0656	113.616	79.1574	109.379
382		85.9927	113.509	82.5563	107.293
383		87.2828	110.181	83.1645	104.341
384		90.8447	109.95	86.2751	103.264
385		96.2858	114.935	88.0594	101.215
386		100.104	109.772	96.0492	102.491
387		101.919	108.326	97.8399	101.685
388		105.825	108.442	100.134	99.2086
389		108.884	108.691	103.207	99.1684
390		112.416	110.43	105.139	98.6278
391		114.254	111.931	105.645	98.1552
392		115.825	112.177	107.273	98.5995
393		116.712	111.683	106.882	97.3699
394		116.668	109.185	109.888	99.2006
395		117.871	110.89	110.318	99.3886
396		118.663	111.027	110.449	98.8523
397		118.755	111.124	110.534	98.6838
398		118.555	111.225	110.923	99.213
399		118.248	110.978	110.721	99.428
