# Supplementary material for: Exploring the potential of the sit-to-stand test for self-assessment of physical condition in advanced knee osteoarthritis patients using computer vision
Source: Front Public Health. 2024 Feb 7;12:1348236. doi: 10.3389/fpubh.2024.1348236 (PMC10880867; doi:10.3389/fpubh.2024.1348236)
Supplement: Supplementary file 2 [file Data_Sheet_1.ZIP › Supplementary Materials/Time series data/96_angel_order.xls]

## Sheet: Sheet1
Unnamed: 0		R_HIP_ANGEL	R_KNEE_ANGEL	L_HIP_ANGEL	L_KNEE_ANGEL
0		102.69	123.922	101.037	109.164
1		101.081	123.958	99.4796	109.143
2		98.5533	122.264	96.7091	108.716
3		96.607	123.4	93.6207	107.749
4		94.5838	123.053	91.0087	108.361
5		91.2068	121.282	85.8483	105.71
6		87.5136	120.251	80.6862	103.778
7		83.5701	119.853	75.6492	101.959
8		80.2373	120.458	70.7677	100.419
9		78.7412	119.351	68.2686	100.777
10		77.642	119.639	66.0876	99.5422
11		75.9661	119.965	63.8343	99.7414
12		77.1641	120.177	64.8661	100.61
13		77.5882	121.183	65.2182	102.176
14		77.3071	122.318	64.3916	102.352
15		78.2356	123.652	65.3102	102.095
16		78.6319	124.067	65.7601	103.944
17		83.3661	128.368	71.0009	108.059
18		88.1109	133.943	76.3174	113.971
19		87.8499	133.494	77.971	116.931
20		94.5365	137.664	85.3249	120.68
21		97.3201	140.885	89.6948	125.476
22		100.536	143.31	92.1417	124.267
23		103.456	145.423	94.9942	125.567
24		107.878	149.086	100.366	128.9
25		110.196	148.582	102.44	129.142
26		112.473	148.19	104.72	128.613
27		117.841	149.533	112.095	134.414
28		121.954	151.045	116.515	132.351
29		125.015	154.916	120.842	141.121
30		128.694	155.865	125.017	142.925
31		128.504	157.012	124.728	139.686
32		130.706	157.045	127.03	141.602
33		131.408	156.05	128.97	142.296
34		134.2	159.801	131.586	144.737
35		136.132	161.483	134.083	146.613
36		137.604	161.396	136.115	145.929
37		139.665	164.295	137.95	147.355
38		139.371	163.394	138.507	147.696
39		141.438	166.008	140.405	148.82
40		141.419	166.302	140.621	148.459
41		144.557	166.224	145.38	150.618
42		144.811	166.756	145.873	150.972
43		146.032	166.776	146.59	152.382
44		144.426	166.526	144.842	151.441
45		140.781	165.404	140.99	149.647
46		138.783	163.357	139.111	149.46
47		136.908	162.16	136.496	146.714
48		137.274	161.6	137.323	150.278
49		136.987	161.646	136.73	149.832
50		133.985	159.286	134.588	147.67
51		132.115	156.585	131.638	146.269
52		129.587	155.234	128.163	143.605
53		128.421	155.451	124.939	139.155
54		127.308	154.567	123.761	139.209
55		124.716	152.962	120.964	137.883
56		123.128	153.241	120.28	139.343
57		117.207	148.943	113.719	134.469
58		113.481	147.903	109.671	132.924
59		108.28	146.496	103.481	131.39
60		107.06	146.554	102.085	131.921
61		102.158	144.829	98.7712	133.697
62		94.4509	140.958	90.8819	131.869
63		91.6756	139.426	89.0891	133.805
64		89.5051	139.823	83.62	130.624
65		82.0872	137.555	75.213	125.696
66		82.8327	136.969	78.6847	129.783
67		79.0532	135.257	72.9468	124.813
68		77.8755	132.605	74.891	127.851
69		77.3163	131.595	74.9396	127.928
70		76.2471	129.276	73.8638	124.179
71		75.6301	126.714	73.599	123.287
72		73.5443	124.414	71.2257	120.566
73		71.9354	122.118	67.5765	115.656
74		74.6997	122.164	71.7724	118.105
75		75.565	122.358	70.0494	112.892
76		77.0819	121.317	71.621	111.948
77		77.8771	119.321	74.5681	114.95
78		79.2043	120.896	72.7429	111.09
79		79.0866	117.492	76.4936	113.973
80		79.3887	119.573	74.225	111.307
81		82.6086	117.66	80.2795	115.171
82		84.3113	118.676	81.4869	115.953
83		84.2272	119.779	79.1722	111.319
84		85.0747	120.603	79.7561	111.654
85		82.5671	120.25	76.3851	110.511
86		81.7248	118.617	75.0277	109.088
87		79.8578	119.908	73.4516	109.6
88		77.8629	119.457	72.1599	109.158
89		73.6738	117.393	64.9378	105.547
90		74.6043	116.99	67.9383	108.495
91		72.7738	117.065	66.9419	110.034
92		69.8892	116.519	63.5542	109.797
93		69.3703	117.907	63.6016	111.675
94		68.622	119.861	62.9029	113.077
95		68.3633	120.999	61.4214	112.68
96		69.0152	122.306	62.2642	113.741
97		70.6025	124.027	63.2663	114.191
98		72.2334	124.934	64.0735	114.72
99		73.5957	127.456	65.9479	117.919
100		75.9645	129.784	68.6686	120.277
101		77.7984	131.495	71.3388	123.64
102		81.5691	133.723	75.5859	126.527
103		83.9713	136.703	78.4651	130.948
104		86.4397	139.359	81.486	134.996
105		89.6032	141.143	85.2193	137.384
106		92.6538	144.386	86.811	137.777
107		96.4161	146.428	90.7764	140.271
108		99.8109	148.871	97.5625	146.846
109		104.839	149.774	99.9646	143.035
110		111.281	151.929	105.552	141.005
111		114.68	153.29	109.557	142.37
112		121.955	155.228	119.467	145.471
113		121.321	153.304	116.532	142.801
114		127.967	155.685	127.371	149.67
115		122.411	153.754	119.68	148.206
116		126.369	153.818	127.164	153.236
117		128.635	155.304	129.856	154.513
118		126.647	155.161	125.285	151.058
119		130.56	156.48	131.345	154.536
120		127.684	155.001	126.033	151.385
121		130.143	156.231	130.114	153.947
122		129.038	155.233	129.196	154.062
123		129.235	154.296	130.363	154.33
124		128.043	154.74	128.417	152.915
125		126.526	154.016	126.037	151.008
126		126.474	154.086	126.346	150.917
127		125.863	153.938	125.564	150.592
128		124.603	153.178	123.304	147.465
129		122.813	152.262	121.536	146.857
130		121.002	151.555	117.994	144.516
131		118.459	149.627	115.522	142.632
132		114.349	147.24	111.303	141.597
133		109.118	145.279	105.234	139.197
134		104.279	144.332	99.9114	137.997
135		99.1092	141.978	95.3716	138.87
136		96.1994	140.289	89.7997	134.47
137		89.4895	135.389	82.1722	131.373
138		86.9283	133.531	81.3566	132.073
139		84.7203	131.332	77.2698	126.948
140		82.4497	128.776	76.6525	126.102
141		79.7597	126.998	71.74	120.389
142		77.114	124.116	69.3293	117.37
143		75.1913	120.454	68.6732	114.469
144		75.6857	119.94	67.1832	110.409
145		73.8717	117.064	65.8147	107.705
146		73.9566	115.861	65.8333	105.707
147		76.1121	116.133	68.517	104.72
148		77.1499	113.196	70.9767	104.739
149		78.9245	113.949	71.1624	101.825
150		80.2547	112.717	73.5472	101.837
151		81.1552	110.432	74.9071	102.069
152		84.3655	111.449	77.4497	100.716
153		86.1299	111.636	78.8054	99.6061
154		87.872	110.824	80.5995	99.7334
155		87.7465	112.478	79.2646	98.7893
156		87.3526	110.373	80.0579	98.9909
157		85.266	109.335	78.1276	99.7812
158		83.2164	109.542	77.0701	101.97
159		79.5404	110.252	75.1117	104.507
160		77.1162	110.892	72.137	104.896
161		72.6882	111.859	68.1584	107.43
162		70.217	113.14	65.7476	108.35
163		67.5649	114.328	63.7168	109.557
164		67.7732	115.851	63.8565	112.525
165		68.477	117.116	64.6866	113.888
166		68.5095	119.672	63.2101	112.866
167		67.8605	119.749	63.3332	115.152
168		68.9363	120.429	66.8978	119.193
169		70.4399	122.653	68.1578	120.998
170		73.3631	126.653	72.5283	127.024
171		75.85	127.779	74.3657	127.161
172		77.2869	129.708	74.3294	126.856
173		79.7458	133.095	75.0481	127.23
174		81.7341	134.324	76.9034	128.809
175		82.9314	135.846	78.7598	131.854
176		87.5738	140.396	83.708	137.661
177		90.1139	141.595	86.1434	138.724
178		93.8778	143.919	90.5523	140.077
179		98.2976	146.826	94.4911	142.722
180		101.591	146.788	98.2863	143.595
181		102.434	145.702	98.0885	141.686
182		108.395	149.09	104.824	144.507
183		111.689	149.409	108.294	143.176
184		115.112	150.857	112.788	145.759
185		124.407	153.749	122.284	147.701
186		129.04	155.047	128.377	149.972
187		131.319	156.888	130.116	150.074
188		132.544	156.637	132.917	152.711
189		132.693	156.598	133.299	153.968
190		132.672	156.519	133.346	154.255
191		132.594	155.874	133.526	153.938
192		133.24	156.872	132.874	153.528
193		133.645	157.121	134.313	154.508
194		135.583	157.387	135.465	153.793
195		136.515	156.727	137.548	154.837
196		139.085	157.955	140.135	156.084
197		140.516	158.587	140.835	156.186
198		143.595	160.046	143.617	156.707
199		143.936	160.006	143.538	156.206
200		145.112	159.019	145.397	156.716
201		146.682	160.902	146.182	155.703
202		146.471	160.706	145.735	154.454
203		147.865	160.538	146.484	153.517
204		147.552	160.661	145.756	153.781
205		146.59	160.25	145.264	154.438
206		146.679	159.948	146.582	155.201
207		146.469	161.086	146.238	155.405
208		143.217	159.253	142.329	152.742
209		141.318	158.67	140.794	153.372
210		140.459	158.946	139.75	153.294
211		140.271	158.686	137.587	148.495
212		139.029	157.8	136.32	146.892
213		136.359	156.518	132.441	144.241
214		132.339	154.708	127.284	141.012
215		129.429	152.185	125.175	140.901
216		125.153	149.705	119.36	138.25
217		120.449	146.441	115.39	137.474
218		114.956	144.365	109.159	137.003
219		110.29	141.409	103.119	133.117
220		104.78	138.708	97.3897	131.857
221		98.8121	135.915	89.8147	127.885
222		98.2145	135.092	92.9593	132.155
223		93.7193	132.958	88.7711	129.917
224		90.5807	130.605	85.9948	127.58
225		89.7026	128.075	84.1434	124.286
226		87.0382	125.197	80.8671	120.766
227		82.766	121.086	75.0524	113.558
228		81.8464	119.056	73.906	111.011
229		81.9777	117.477	75.5851	112.191
230		81.2216	115.855	74.9123	110.92
231		81.2058	114.86	75.1546	110.298
232		83.6645	115.749	77.4054	107.832
233		87.2247	114.494	82.0329	109.125
234		86.3041	115.17	79.9229	104.789
235		90.968	114.107	86.4692	108.253
236		92.5655	114.838	88.3835	109.295
237		92.6456	116.308	88.9788	110.467
238		92.3299	116.414	90.0999	112.497
239		92.3514	114.318	91.2246	113.99
240		91.4197	116.708	87.2905	110.38
241		91.3345	113.526	88.8048	112.419
242		90.3792	114.541	87.2639	111.474
243		89.7577	113.811	85.0752	108.392
244		86.9405	113.803	80.8508	106.7
245		85.4434	113.656	80.6068	109.673
246		81.5021	112.751	74.7631	106.506
247		79.3389	113.725	72.1087	109.178
248		77.8614	115.404	70.6755	111.646
249		76.5361	116.178	69.5059	111.253
250		75.7487	117.934	69.5934	115.258
251		75.5351	119.583	69.0895	116.824
252		76.6402	120.979	69.5431	117.76
253		77.3703	123.933	69.6795	118.385
254		81.1585	127.818	73.4954	122.309
255		81.3909	128.444	72.9413	121.335
256		87.3525	132.942	81.0302	128.218
257		89.1795	135.387	83.3984	131.593
258		90.9193	136.425	84.8797	133.632
259		95.5568	139.797	90.4635	137.53
260		100.792	142.588	95.5421	139.266
261		108.115	146.151	103.121	141.417
262		113.995	148.117	109.63	143.878
263		121.831	153.247	117.109	144.079
264		127.588	156.051	122.599	145.128
265		133.139	158.06	128.183	145.406
266		136.566	159.704	132.263	148.416
267		140.323	160.637	136.202	150.772
268		142.482	161.222	138.907	151.441
269		142.03	160.371	139.291	153.716
270		139.914	158.528	139.291	155.76
271		140.216	158.952	139.285	156.422
272		139.777	157.962	140.428	157.458
273		140.946	158.616	141.015	157.234
274		141.536	158.487	141.731	157.184
275		141.983	158.725	142.132	157.204
276		143.596	161.054	141.902	155.424
277		143.76	159.621	143.687	156.432
278		143.514	160.058	142.869	156.69
279		143.322	159.702	142.26	155.086
280		143.194	160.034	143.051	156.174
281		144.224	161.128	143.602	156.764
282		146.509	162.357	145.51	156.706
283		148.469	163.897	147.362	156.224
284		150.251	163.733	148.515	156.289
285		149.186	163.326	145.792	153.152
286		146.665	162.567	142.173	149.735
287		142.332	160.637	136.455	144.708
288		136.724	157.548	129.312	140.637
289		130.823	154.674	122.973	138.53
290		125.124	151.089	118.048	136.815
291		120.62	147.051	112.028	132.662
292		118.148	146.888	109.915	133.213
293		114.368	144.618	104.89	130.564
294		110.376	142.449	99.5246	128.425
295		105.927	140.484	94.7671	127.833
296		101.574	137.033	90.5797	126.838
297		98.216	134.029	87.9108	125.264
298		94.461	130.601	84.8736	123.537
299		91.6238	126.799	81.7709	118.684
300		88.7748	123.617	79.0355	115.024
301		85.2125	120.243	76.2391	112.065
302		83.8959	117.535	77.4146	112.146
303		85.2156	119.539	75.5242	109.693
304		84.3122	116.902	78.8995	111.553
305		86.4267	117.879	81.9215	114.241
306		86.1959	116.688	81.9855	112.603
307		86.6751	117.341	83.1205	112.852
308		87.695	117.273	86.2712	114.717
309		86.7765	117.134	85.3115	114.148
310		86.1171	115.915	85.1994	114.206
311		86.4511	115.652	85.9774	114.187
312		85.4857	114.841	86.4651	115.267
313		84.8737	113.452	85.6095	114.558
314		85.6	114.557	85.1793	113.446
315		84.1897	114.48	83.9349	113.2
316		81.7702	111.576	82.4318	112.777
317		81.5764	112.231	82.0109	113.543
318		81.3835	112.235	79.7618	111.34
319		77.1879	114.125	72.6134	106.217
320		76.6359	112.943	72.8048	109.145
321		76.2107	112.942	72.5759	110.287
322		72.2698	112.241	68.3893	109.394
323		72.3561	113.019	69.0977	112.591
324		69.0561	112.121	65.0438	111.012
325		70.3794	115.658	63.9752	110.798
326		70.4928	114.65	63.9947	111.635
327		72.2504	118.097	63.7198	111.368
328		74.9761	121.429	64.7896	113.199
329		74.9772	122.143	64.8753	114.43
330		75.9244	123.346	65.8902	116.388
331		77.6234	125.299	67.2891	117.677
332		79.1846	127.172	69.8709	120.78
333		82.0434	130.6	72.396	123.318
334		85.3852	133.515	75.8852	125.275
335		87.9666	137.01	80.2648	130.998
336		91.6389	140.486	83.1157	133.234
337		95.1904	142.777	86.9447	134.616
338		99.9736	145.25	92.6389	137.73
339		102.25	147.436	94.0013	138.598
340		103.712	146.558	96.7843	138.693
341		110.834	147.564	107.265	143.092
342		120.039	152.331	116.926	147.334
343		126.665	154.374	123.391	149.231
344		131.092	157.539	129.268	153.115
345		135.485	159.529	134.44	154.795
346		136.644	159.01	137.203	156.751
347		135.529	157.238	133.729	151.781
348		137.698	159.763	138.462	156.314
349		140.929	160.667	141.828	157.418
350		141.488	161.463	139.408	155.423
351		146.535	163.628	147.806	158.759
352		151.079	164.958	151.999	159.015
353		152.391	164.905	152.502	157.817
354		153.096	164.743	153.119	157.475
355		153.044	164.699	152.809	157.45
356		152.856	164.463	152.742	158.102
357		152.488	163.788	152.049	156.595
358		152.048	163.252	151.501	156.777
359		151.994	163.194	150.652	155.584
360		151.429	162.79	149.152	153.95
361		151.335	161.434	150.881	155.137
362		149.406	159.912	147.069	152.495
363		148.709	159.605	147.626	153.776
364		147.461	159.334	146.553	153.967
365		146.46	159.786	145.649	153.568
366		144.833	159.403	143.277	150.707
367		142.696	159.729	141.459	150.87
368		140.345	158.96	138.83	149.7
369		136.991	157.649	135.539	148.693
370		130.768	155.327	129.801	145.925
371		127.247	153.46	124.573	143.209
372		123.651	150.797	121.949	143.539
373		119.455	148.132	119.363	143.447
374		115.975	147.794	114.766	141.516
375		111.279	144.822	109.172	137.995
376		102.951	141.59	99.2803	134.148
377		96.6283	138.285	92.5004	132.251
378		91.808	135.244	88.1138	131.567
379		89.2893	133.738	83.8512	128.983
380		84.1181	129.54	77.4657	124.373
381		82.8777	128.139	75.7253	121.386
382		80.4722	125.033	72.8346	118.089
383		79.5261	122.71	69.7792	113.148
384		77.6625	119.354	67.4163	109.02
385		77.7062	116.614	67.2882	105.731
386		78.3115	112.268	68.6663	103.701
387		81.935	111.939	70.6906	100.853
388		86.5084	111.012	75.0699	99.3308
389		90.8623	111.126	79.1542	98.703
390		96.7921	112.753	85.2716	99.8052
391		102.106	113.744	89.5533	99.5377
392		105.507	113.661	93.3229	99.8516
393		108.183	114.669	95.671	100.277
394		110.495	114.941	97.776	100.493
395		111.32	114.182	100.149	101.307
396		111.447	115.83	97.4975	99.5488
397		113.932	114.309	102.525	102.16
398		114.841	114.94	103.293	103.074
399		114.82	117.495	100.467	101.497
