# Supplementary material for: Exploring the potential of the sit-to-stand test for self-assessment of physical condition in advanced knee osteoarthritis patients using computer vision
Source: Front Public Health. 2024 Feb 7;12:1348236. doi: 10.3389/fpubh.2024.1348236 (PMC10880867; doi:10.3389/fpubh.2024.1348236)
Supplement: Supplementary file 2 [file Data_Sheet_1.ZIP › Supplementary Materials/Time series data/97_angel_order.xls]

## Sheet: Sheet1
Unnamed: 0		R_HIP_ANGEL	R_KNEE_ANGEL	L_HIP_ANGEL	L_KNEE_ANGEL
0		102.32	83.3885	82.915	70.3032
1		101.944	82.9835	83.1416	70.9787
2		100.623	82.857	82.2253	70.8479
3		99.433	82.2215	81.1254	70.5606
4		96.0747	81.0055	78.3696	70.2419
5		94.7293	80.3194	76.8748	70.346
6		92.2325	80.6373	75.1483	71.4954
7		87.8938	80.5679	71.1072	73.2206
8		84.3478	81.2097	68.1927	73.7456
9		81.8641	82.8193	66.442	76.251
10		77.905	85.0122	63.5472	81.1424
11		77.093	88.267	62.9168	85.8782
12		77.5581	92.2882	63.8272	90.3997
13		77.7071	93.8739	64.6006	91.9541
14		78.7527	96.1726	65.0991	93.6362
15		81.2279	100.753	68.3974	97.7315
16		82.1276	102.228	68.9217	98.946
17		84.0032	104.752	70.6512	100.885
18		87.5589	109.893	74.2823	104.891
19		89.9862	112.457	77.1987	108.227
20		95.732	118.702	82.6351	113.636
21		97.7384	120.231	85.183	115.652
22		98.2745	120.177	85.8574	116.301
23		101.515	122.763	90.1095	119.035
24		102.263	123.539	91.162	120.517
25		103.557	124.936	93.0332	122.303
26		105.452	126.186	95.4835	123.439
27		106.876	126.442	97.3864	125.003
28		108.176	127.506	99.5119	125.306
29		110.797	126.906	103.04	125.596
30		110.451	125.787	102.733	125.143
31		109.725	124.28	102.374	123.596
32		110.345	123.044	102.51	123.028
33		110.599	123.086	102.401	122.687
34		109.575	122.651	102.071	122.807
35		109.201	121.615	101.294	121.761
36		106.585	120.48	97.403	119.351
37		104.415	120.02	94.4285	116.995
38		102.806	119.193	91.72	114.172
39		100.657	117.111	90.0056	112.629
40		100.168	115.787	88.6624	111.136
41		98.4052	113.665	86.5825	108.293
42		97.1732	111.807	84.623	105.931
43		95.7241	110.259	83.4671	104.608
44		93.2206	106.324	80.2551	100.1
45		93.396	106.49	80.0824	99.7784
46		91.2227	103.229	78.275	97.4193
47		90.2378	101.642	77.9512	97.0047
48		90.2905	101.602	78.4426	97.6701
49		89.7801	100.453	78.3516	97.8529
50		89.5784	99.7582	78.72	97.621
51		89.3306	99.4012	78.9975	97.994
52		87.8945	95.7771	76.9671	93.7046
53		87.6162	94.4587	76.8709	92.5989
54		86.0006	91.5375	75.4631	89.28
55		85.9612	86.5767	73.9746	82.7251
56		87.1453	86.4434	75.0884	81.854
57		90.2241	86.7627	77.7976	80.1498
58		91.3939	85.6108	78.7276	78.3383
59		94.1336	85.8655	80.699	77.9972
60		97.6098	87.7638	84.6308	79.4765
61		99.4461	88.2137	86.3902	80.9756
62		100.656	87.2909	87.1615	78.2596
63		103.095	88.4904	89.7497	79.1626
64		105.512	88.2196	91.3094	77.879
65		106.506	88.7936	93.1337	78.4444
66		106.438	88.846	91.9991	77.5195
67		106.006	88.6949	92.1619	78.1241
68		103.94	89.3135	89.614	78.6636
69		103.951	90.2126	89.7963	80.6285
70		102.503	90.6852	89.1571	83.0157
71		98.6149	91.8863	85.3874	85.0324
72		95.9747	93.1258	82.8185	88.1642
73		88.5834	91.9872	74.3531	87.3104
74		85.7542	92.7145	72.6379	87.2014
75		86.0266	93.947	72.8429	88.6891
76		84.7828	96.5058	71.3638	91.2562
77		84.8656	97.5473	70.7335	93.0863
78		84.7393	99.1792	71.0635	95.5412
79		86.7549	103.667	73.8409	100.598
80		85.7238	104.748	71.9029	98.6867
81		88.7729	109.073	74.5262	101.704
82		93.3214	114.064	77.6975	104.534
83		94.7734	115.923	79.4069	106.349
84		99.9108	121.409	83.2672	110.011
85		102.086	123.517	85.9666	113.98
86		104.936	126.648	88.2915	115.446
87		109.81	131.846	92.8581	119.548
88		115.716	135.865	98.9802	121.915
89		124.163	140.946	108.314	125.98
90		133.375	144.678	119.995	131.705
91		141.652	148.06	129.329	134.309
92		144.731	150.855	133.171	136.987
93		147.623	151.902	135.82	137.644
94		152.786	154.109	142.802	141.105
95		153.594	153.392	143.745	140.63
96		154.505	154.04	146.297	141.919
97		154.064	153.059	143.901	139.189
98		154.722	152.543	145.633	138.802
99		160.058	154.935	151.304	142.8
100		159.562	154.337	150.652	142.597
101		158.955	154.998	150.925	142.769
102		157.952	155.861	147.723	140.904
103		154.902	153.222	144.993	139.379
104		153.796	153.307	143.629	139.315
105		147.67	148.344	138.149	136.513
106		145.087	148.033	134.05	135.01
107		144.168	147.978	132.288	133.144
108		136.654	140.884	126.633	131.178
109		134.661	141.452	121.464	129.198
110		130.321	137.973	117.921	125.457
111		129.31	135.782	116.37	123.768
112		126.351	133.399	113.742	122.754
113		120.912	126.538	106.977	116.426
114		119.224	127.934	103.983	115.194
115		115.194	124.659	99.7269	112.674
116		114.253	121.531	100.272	112.617
117		112.273	119.225	96.3869	108.532
118		110.375	116.28	94.3774	107.618
119		107.412	114.777	91.3067	105.522
120		107.089	114.886	92.2561	106.364
121		102.052	107.982	86.7135	101.595
122		101.445	107.177	85.9784	100.781
123		100.485	105.768	85.4382	99.3715
124		98.0101	103.017	82.4775	96.4363
125		97.0796	100.449	80.3023	92.9069
126		94.9709	96.2873	77.3171	87.8303
127		92.4135	92.6568	75.4418	84.3369
128		94.5735	93.9108	76.2318	83.6152
129		93.0785	92.354	74.6232	79.2784
130		95.7475	92.219	76.5265	79.9583
131		96.6841	92.5583	77.5036	79.3585
132		100.749	94.651	80.8384	80.0351
133		99.9275	93.5364	80.6546	80.2764
134		99.582	90.5234	81.366	78.9054
135		104.141	90.9039	87.2909	80.8723
136		104.893	91.1495	86.5937	80.7961
137		106.492	92.6495	90.0478	82.2505
138		107.216	93.3093	91.5905	83.741
139		109.124	95.8759	93.5703	87.1509
140		110.25	96.3666	95.4223	86.5452
141		109.172	95.9692	95.2034	84.8282
142		110.25	96.9336	95.5387	84.6169
143		110.97	98.5423	94.6812	83.2512
144		108.378	96.3669	94.382	85.0637
145		106.447	96.6491	93.0632	86.6422
146		106.5	97.5015	91.8275	86.7298
147		101.076	95.6914	87.2932	86.4592
148		100.333	95.8904	85.3065	86.4378
149		97.2253	95.5014	83.7982	85.5498
150		93.2527	96.0158	76.5584	82.5497
151		92.5299	97.2707	76.2006	84.4233
152		87.1148	99.5612	71.8582	87.8315
153		87.1678	98.472	75.1809	93.4891
154		87.7702	100.51	74.8715	94.9128
155		87.8141	104.633	74.5522	97.0251
156		88.0418	105.805	74.1392	98.8625
157		86.5284	105.613	72.8112	97.9683
158		91.035	111.084	76.1418	100.838
159		89.9582	110.391	75.6124	99.9125
160		91.9621	112.723	76.7783	100.879
161		98.793	120.654	84.1769	107.818
162		99.7885	120.451	85.3978	108.723
163		105.514	124.135	91.7766	112.971
164		108.958	126.499	95.9972	114.709
165		112.75	129.19	99.7863	116.847
166		120.329	133.29	108.626	121.86
167		122.64	135.472	111.252	122.36
168		126.63	138.368	114.253	122.957
169		129.718	138.1	118.387	125.586
170		132.647	138.552	120.013	125.788
171		134.423	139.629	119.236	121.905
172		137.645	138.609	127.959	128.563
173		138.159	134.714	127.746	127.095
174		140.637	137.314	130.016	127.187
175		142.537	137.46	130.783	128.758
176		143.677	139.69	131.855	129.52
177		144.139	142.204	125.353	124.002
178		141.279	140.332	124.709	124.821
179		141.3	140.562	127.2	124.163
180		140.497	140.651	127.197	124.453
181		136.528	135.112	125.377	124.824
182		133.5	134.693	120.78	121.763
183		131.091	133.51	118.03	120.369
184		128.509	130.524	118.31	122.951
185		122.529	125.531	112.925	119.919
186		121.87	127.874	106.976	114.87
187		118.882	124.915	104.493	114.389
188		113.635	120.923	101.189	113.784
189		110.495	119.466	93.3404	107.162
190		109.271	119.324	96.1673	109.667
191		106.434	118.161	88.6795	102.163
192		102.965	116.194	85.4331	99.7271
193		100.936	114.352	83.2646	98.7617
194		101.753	115.496	89.2055	104.452
195		99.4019	112.472	84.9374	101.244
196		97.183	110.925	84.0015	100.847
197		96.1228	110.102	83.2239	100.39
198		95.0764	108.187	82.5373	99.6649
199		94.8527	108.305	80.7954	98.1028
200		93.5182	105.488	79.8017	96.2733
201		93.9182	104.882	80.3528	96.2847
202		91.5947	102.773	77.6092	92.2371
203		92.0312	101.091	78.0732	91.8059
204		89.1713	96.84	75.9179	88.5759
205		88.4077	93.1559	74.9172	83.9769
206		89.572	92.3355	75.5802	82.5284
207		91.5082	92.715	77.7165	83.4798
208		93.3081	91.7727	80.8347	83.4794
209		95.9778	92.3097	83.2392	82.9841
210		96.8366	93.0557	84.6291	83.331
211		101.55	94.1705	88.9296	84.1237
212		101.945	93.2957	90.0686	83.9612
213		103.51	93.6321	91.1762	83.4724
214		108.108	95.4642	95.5467	84.2535
215		110.524	96.8577	97.3227	84.8464
216		111.109	97.4925	98.8778	85.0098
217		112.907	99.2274	100.504	86.0173
218		113.052	99.6341	98.0118	82.4756
219		113.426	99.7778	98.62	83.1113
220		113.038	99.8894	98.7033	82.8831
221		111.418	98.886	97.3671	83.1294
222		109.027	97.9486	93.6582	82.5384
223		104.163	94.627	92.3846	84.512
224		101.207	94.3591	87.1876	81.4855
225		97.7089	92.9521	85.4867	82.2714
226		96.8419	94.9262	82.3678	80.8381
227		90.9506	93.6317	79.4204	84.8178
228		87.096	93.3233	74.2997	81.8485
229		85.3003	93.5185	74.8072	85.2668
230		82.2595	95.7359	71.5742	87.7167
231		80.8551	96.4106	69.5657	89.0668
232		81.7452	102.184	69.8924	94.5598
233		83.8423	105.465	72.5942	98.7734
234		83.8231	106.539	72.9227	100.473
235		85.9154	109.992	76.0793	105.24
236		86.8953	111.656	76.1548	105.917
237		87.2705	113.12	77.0517	107.59
238		89.8413	116.535	79.4152	109.748
239		93.0688	119.793	83.7824	114.256
240		95.8545	122.492	85.4382	115.057
241		103.11	128.603	92.3318	120.762
242		105.112	129.692	95.1958	123.195
243		108.721	133.075	96.9497	123.717
244		115.185	136.628	104.733	128.049
245		119.641	139.743	107.114	127.64
246		122.21	140.038	110.527	129.792
247		127.452	142.869	118.607	136.374
248		132.178	145.217	123.071	137.745
249		138.117	148.321	129.943	139.822
250		142.022	151.448	129.772	135.977
251		144.599	151.311	132.256	135.806
252		147.31	153.267	135.094	137.353
253		151.844	153.703	140.52	139.022
254		154.163	154.391	141.883	138.907
255		155.74	155.294	144.308	140.649
256		157.885	155.752	146.708	141.498
257		158.364	155.689	148.181	143.169
258		159.414	156.44	147.884	141.453
259		156.83	155.492	144.471	139.086
260		158.034	156.127	150.412	145.296
261		152.635	151.311	140.574	134.99
262		153.726	153.51	141.98	137.675
263		154.271	152.227	142.737	138.161
264		154.671	153.63	142.672	140.187
265		153.756	152.753	142.473	140.732
266		152.937	151.987	140.399	138.263
267		149.851	152.463	137.331	136.828
268		150.463	154.255	139.101	138.07
269		145.801	152.254	134.63	136.212
270		144.783	151.905	134.291	137.628
271		138.757	148.142	126.019	132.692
272		137.2	148.548	126.114	134.568
273		134.277	147.171	123.078	133.339
274		131.879	145.424	120.49	131.231
275		126.35	142.644	115.14	128.626
276		121.855	139.892	110.802	126.955
277		116.59	135.917	103.608	120.307
278		114.389	133.844	102.329	120.008
279		113.217	132.446	100.809	117.98
280		109.541	129.008	96.9532	114.53
281		109.17	127.708	96.2373	113.033
282		106.956	125.536	93.1597	110.137
283		102.709	120.513	87.5835	104.987
284		101.312	119.135	85.3346	103.166
285		98.1004	114.841	85.0209	102.886
286		95.4512	112.512	81.5791	100.32
287		96.1295	113.119	82.0717	100.731
288		91.9888	108.94	77.9652	96.9583
289		90.8393	106.803	78.2113	97.1476
290		89.0703	104.839	76.1056	94.8229
291		87.27	101.761	73.7207	91.9622
292		86.3381	100.415	73.4529	90.7707
293		84.8516	98.5981	71.8237	89.3853
294		83.7121	94.874	71.265	86.6402
295		84.238	94.3358	71.6821	86.1153
296		84.7054	91.6227	71.8384	83.1694
297		83.9034	89.9527	71.5002	81.9161
298		86.3897	89.3342	73.6372	81.9492
299		88.7243	89.8419	75.6718	82.4413
300		89.1246	89.3279	76.4652	82.4394
301		93.1856	90.1613	80.0106	82.5925
302		97.2781	91.7377	84.254	81.9908
303		100.606	93.4993	87.8619	81.8483
304		102.258	93.7257	89.3582	81.708
305		103.664	93.5513	90.5007	81.7624
306		105.365	94.2004	92.0415	82.0214
307		107.091	94.1716	93.4768	81.6113
308		108.28	94.3913	94.4326	81.6627
309		111.743	95.0214	96.9587	81.8004
310		112.317	95.7669	96.5032	80.6929
311		115.098	96.9421	98.9638	80.9634
312		115.224	97.2061	99.7138	82.2131
313		116.408	98.0588	100.317	82.0197
314		116.176	97.9749	100.729	82.7799
315		116.759	98.944	101.396	82.9188
316		116.449	98.936	101.58	83.403
317		117.288	99.3841	101.584	82.7781
318		117.27	99.4271	101.536	83.0114
319		117.909	99.8214	102.763	84.3474
320		117.873	98.4085	103.783	84.6683
321		118.119	99.9535	103.814	85.2036
322		117.922	98.8729	105.493	86.8394
323		117.795	99.9599	105.21	86.1345
324		118.381	98.8937	105.88	86.4769
325		118.782	100.109	104.658	85.449
326		118.6	99.6511	104.775	85.2061
327		118.642	99.7579	104.723	85.89
328		118.414	98.7952	105.945	87.5226
329		117.692	98.6355	102.076	84.9038
330		115.784	97.7194	100.502	85.2847
331		115.378	96.7108	102.537	86.5659
332		114.496	96.0672	102.306	87.0454
333		113.144	96.2095	99.5611	85.5746
334		110.558	96.0405	95.5291	83.9603
335		107.637	95.6387	93.6635	84.1004
336		102.992	92.5395	92.251	86.8056
337		101.432	92.9133	90.2899	88.3181
338		93.6405	93.5339	81.9338	89.522
339		90.4822	94.9265	76.4518	84.0931
340		89.0779	95.2151	78.9309	91.8575
341		86.6351	98.3088	73.0919	87.7311
342		84.1716	98.0306	70.7221	87.9026
343		82.568	98.334	69.5793	89.0936
344		82.2818	100.795	72.4365	97.5522
345		83.831	102.015	73.8588	99.3776
346		84.6206	103.248	74.7462	100.716
347		87.292	107.744	77.6309	103.841
348		90.5537	111.845	81.2557	107.314
349		92.2857	113.689	83.4544	109.593
350		93.8027	114.961	84.4666	110.872
351		96.9154	117.073	87.9562	112.885
352		98.4744	117.836	89.2058	114.063
353		101.886	120.147	91.7469	113.956
354		104.812	119.803	96.9842	118.264
355		111.844	124.868	104.903	122.005
356		117.76	128.604	111.737	125.876
357		120.627	130.825	114.163	127.177
358		123.865	131.411	116.617	127.433
359		129.222	136.793	122.352	130.566
360		131.938	135.404	124.441	129.921
361		135.607	137.717	127.821	131.329
362		136.867	137.048	129.406	131.597
363		139.316	139.361	130.667	131.635
364		137.944	138.001	129.702	129.942
365		135.206	135.876	126.395	127.626
366		134.117	134.449	124.527	125.654
367		131.264	132.873	123.056	125.414
368		129.662	132.602	120.121	123.088
369		127.16	132.276	118.007	121.977
370		121.284	127.05	111.833	118.767
371		115.11	123.931	105.893	115.592
372		112.964	121.958	103.236	115.922
373		105.154	117.946	93.3057	108.131
374		101.301	112.556	88.9119	104.034
375		101.289	112.597	87.3759	102.991
376		97.6632	109.028	83.1482	98.6893
377		97.9102	109.052	84.0593	99.6305
378		95.7753	107.915	81.9457	97.8652
379		96.2607	108.498	82.1094	98.1782
380		95.588	107.981	81.2749	97.8842
381		92.3844	105.329	78.1729	94.4422
382		90.9362	103.108	76.3078	92.3862
383		91.2533	101.95	77.4041	93.458
384		88.8002	98.0121	75.5521	90.8779
385		88.4712	97.4962	74.2806	88.6833
386		87.2559	93.0926	73.1981	85.734
387		89.5226	94.3798	74.7767	85.8395
388		90.0056	92.5129	75.0284	84.1328
389		93.9931	92.5262	78.4258	81.3881
390		95.6848	92.2188	80.2972	81.1785
391		101.718	92.4013	85.0237	80.4264
392		104.013	92.8417	87.2242	79.9524
393		106.392	92.6672	89.0022	78.9334
394		111.282	93.8902	92.8424	78.5212
395		113.632	94.452	94.4122	77.5655
396		116.129	96.2751	96.3154	78.3866
397		118.913	96.6916	98.4777	77.8301
398		120.144	97.5305	100.158	78.9351
399		120.879	97.9632	100.866	79.767
