# Supplementary material for: Exploring the potential of the sit-to-stand test for self-assessment of physical condition in advanced knee osteoarthritis patients using computer vision
Source: Front Public Health. 2024 Feb 7;12:1348236. doi: 10.3389/fpubh.2024.1348236 (PMC10880867; doi:10.3389/fpubh.2024.1348236)
Supplement: Supplementary file 2 [file Data_Sheet_1.ZIP › Supplementary Materials/Time series data/98_angel_order.xls]

## Sheet: Sheet1
Unnamed: 0		R_HIP_ANGEL	R_KNEE_ANGEL	L_HIP_ANGEL	L_KNEE_ANGEL
0		114.72	89.6954	112.026	104.02
1		114.198	89.5136	111.506	103.871
2		113.176	88.8794	110.492	103.37
3		110.978	88.0395	108.327	102.831
4		109.507	87.3334	106.772	102.334
5		107.8	86.7095	105.047	101.861
6		102.391	85.1456	99.2223	100.508
7		100.255	84.6967	97.0214	100.184
8		95.378	83.8454	91.9239	99.2559
9		92.9378	83.5476	89.3478	98.8338
10		90.522	83.3601	86.7275	98.4539
11		85.548	82.8253	81.4659	97.7843
12		83.3388	82.6331	79.3107	97.8226
13		81.6373	83.0482	77.6116	98.0181
14		79.8016	84.7293	75.8088	99.7961
15		81.9167	89.9999	78.5748	104.536
16		84.2015	91.9945	81.3341	106.911
17		85.9894	93.6694	83.6614	108.503
18		93.3316	99.6541	92.1923	114.774
19		98.096	103.562	97.134	117.721
20		103.369	107.8	102.847	121.312
21		117.882	120.198	116.92	130.274
22		125.335	125.926	124.54	134.484
23		146.545	140.581	146.031	145.355
24		152.664	144.66	152.564	149.131
25		157.371	147.223	157.316	150.966
26		163.785	150.736	164.767	154.615
27		165.482	151.392	166.94	155.679
28		167.14	152.594	169.334	157.445
29		169.968	154.242	173.124	160.147
30		171.121	154.947	174.656	161.418
31		172.209	155.478	176.32	162.339
32		175.181	156.934	179.78	164.147
33		176.122	157.724	178.938	164.275
34		177.445	157.781	177.448	165.011
35		178.131	158.311	177.177	164.624
36		178.168	158.032	177.036	164.669
37		178.672	157.971	176.914	164.126
38		178.455	157.484	177.111	164.047
39		178.351	157.322	177.225	163.653
40		176.752	156.672	177.445	162.118
41		175.08	156.044	176.606	161.005
42		171.636	154.918	173.688	160.114
43		169.954	154.625	171.441	159.08
44		167.113	153.587	168.732	158.301
45		162.209	152.916	162.536	155.766
46		158.522	151.465	158.425	153.959
47		154.845	149.867	154.203	151.74
48		145.241	145.018	143.857	146.532
49		139.536	141.395	138.476	144.013
50		114.03	124.713	113.994	131.505
51		108.645	119.633	108.709	127.642
52		98.5684	110.6	98.3915	119.722
53		94.8581	106.351	94.6378	115.992
54		92.2735	103.437	91.2634	112.777
55		88.1166	97.7269	86.59	107.774
56		87.38	96.4681	85.2545	105.884
57		86.7785	94.6702	84.3907	104.077
58		87.7714	91.0777	84.5158	100.518
59		88.7332	90.2768	85.2193	99.7136
60		92.4585	89.7213	88.7994	99.537
61		94.1215	89.1825	90.6271	99.3143
62		96.5853	89.4509	92.9641	99.8744
63		101.1	89.9796	97.2684	100.708
64		103.844	90.4973	100.181	101.83
65		106.006	90.9176	102.241	102.708
66		109.327	91.4924	105.729	103.917
67		112.124	91.9208	108.917	105.142
68		114.17	92.0757	111.584	106.818
69		115.113	92.3974	112.393	106.992
70		115.975	92.7064	113.495	107.452
71		117.425	93.5449	114.75	107.963
72		117.767	93.5242	115.257	108.264
73		118.084	93.7965	115.436	108.303
74		117.967	93.8687	115.574	108.197
75		118.26	94.0205	115.59	108.073
76		117.377	93.824	114.494	107.644
77		116.75	93.6709	113.829	107.462
78		116.22	93.2742	113.627	107.269
79		115.517	92.8642	112.224	105.677
80		115.061	92.2869	111.482	104.503
81		114.483	91.9685	110.326	103.317
82		113.434	91.1465	109.04	101.476
83		112.794	90.7218	108.105	101.125
84		111.882	90.5676	106.869	100.008
85		107.309	88.4746	101.633	96.7026
86		103.979	87.3091	98.1581	95.5223
87		101.606	86.4103	95.6886	94.5789
88		99.5471	86.0913	93.6428	94.3408
89		93.9457	84.6726	87.6343	93.0068
90		91.13	83.9016	85.1197	92.5136
91		87.6954	83.1378	81.8585	92.2754
92		83.3235	82.6455	77.5646	91.8278
93		78.8158	82.2183	73.2774	93.1176
94		75.1823	82.2319	69.9626	93.7016
95		74.5805	82.3363	69.5846	95.0693
96		74.3765	83.7159	69.2519	94.5309
97		74.286	84.925	69.9498	97.6548
98		76.1677	86.9797	71.3186	98.6123
99		75.83	86.7785	71.4391	97.9154
100		79.5096	89.8043	75.4727	100.932
101		81.1028	91.5	77.7082	102.966
102		90.4628	97.2266	88.5769	109.192
103		93.9281	99.7896	92.3363	112.796
104		98.0142	101.603	96.973	113.722
105		112.213	109.74	110.726	122.668
106		121.727	116.559	120.733	126.624
107		133.343	123.516	132.376	131.694
108		149.503	134.224	147.033	138.625
109		157.053	136.468	154.965	141.818
110		163.752	140.613	161.661	145.515
111		171.87	148.963	171.2	153.011
112		172.291	150.343	171.536	153.722
113		174.286	153.189	175.928	158.525
114		174.98	154.87	176.497	158.902
115		175.504	156.314	178.285	160.538
116		176.361	157.83	178.628	160.881
117		175.974	158.231	178.502	161.457
118		175.556	158.942	177.463	161.785
119		174.853	159.038	176.842	161.588
120		175.32	158.221	178.078	161.199
121		175.74	158.805	178.954	161.343
122		176.012	157.2	178.463	161.136
123		176.223	157.635	178.839	161.101
124		176.204	157.833	179.204	161.114
125		176.258	157.305	179.357	161.515
126		176.209	156.608	179.028	160.682
127		175.987	156.004	178.391	160.298
128		173.761	156.465	173.476	158.83
129		170.926	154.229	171.165	157.773
130		168.466	153.133	168.685	157.284
131		162.846	150.977	162.555	154.728
132		159.284	149.424	157.987	152.303
133		153.923	147.371	152.51	150.261
134		140.183	139.736	139.976	144.667
135		132.949	135.535	133.041	141.824
136		125.15	131.009	125.548	138.619
137		104.855	116.904	104.32	126.67
138		100.737	113.069	99.5886	123.071
139		93.8205	106.441	91.5195	116.688
140		92.2395	103.706	89.2233	113.502
141		90.6838	101.019	87.0026	110.531
142		90.4904	98.2643	86.1826	107.062
143		91.2095	96.6575	86.684	105.944
144		91.968	95.6178	87.2008	104.341
145		95.6443	94.5335	90.369	102.71
146		100.19	94.967	94.6686	102.792
147		105.523	95.6057	99.9711	103.984
148		107.891	96.0192	102.333	104.397
149		109.389	95.5153	104.275	104.761
150		113.891	97.2809	108.647	106.36
151		115.323	97.5835	110.057	106.648
152		117.859	98.8381	112.295	107.865
153		120.045	99.7874	114.515	108.825
154		121.217	100.21	115.886	109.746
155		123.824	101.031	118.601	110.289
156		123.979	101.004	118.569	109.854
157		124.256	100.913	119.312	110.39
158		124.291	101.142	119.25	110.205
159		124.889	101.436	119.983	110.897
160		124.909	101.358	119.424	110.024
161		125.185	101.62	119.857	110.604
162		125.092	101.55	119.599	110.082
163		124.517	100.978	118.698	109.521
164		123.951	100.582	118.004	109.034
165		123.89	100.958	117.688	108.871
166		122.844	99.9926	116.112	107.413
167		122.604	99.9293	116.163	107.22
168		120.53	98.8167	113.81	105.219
169		119.488	98.3671	113.11	104.467
170		118.064	97.6359	111.544	103.654
171		114.86	96.1524	108.532	102.436
172		110.663	94.472	104.249	100.557
173		105.774	93.4993	99.1027	99.5494
174		102.965	92.4241	95.9384	98.9546
175		100.398	93.3351	91.2652	97.3644
176		94.3352	91.128	87.7393	98.6627
177		90.8489	90.2146	84.0426	98.0839
178		88.6639	90.5778	81.6895	98.4207
179		84.4406	90.079	77.495	98.9841
180		84.3043	91.4453	78.3219	101.981
181		86.4735	96.7213	76.2401	102.655
182		87.4075	99.3797	77.764	105.191
183		84.2346	95.4498	78.4608	106.856
184		91.3105	104.132	82.1809	109.808
185		91.714	102.912	87.3599	115.649
186		95.3962	107.309	87.5994	113.416
187		103.239	113.75	100.263	125.149
188		107.481	116.635	104.727	127.62
189		112.779	120.175	110.203	130.633
190		140.549	138.949	136.724	144.024
191		155.273	146.882	150.84	149.244
192		161.632	149.431	157.224	151.417
193		166.888	152.006	162.434	153.651
194		173.208	155.22	170.526	157.25
195		174.493	155.851	172.65	157.819
196		175.192	156.66	174.689	158.99
197		175.025	158.317	177.768	160.962
198		174.364	159.121	179.54	162.403
199		173.08	160.099	177.998	162.898
200		172.032	160.456	176.67	162.969
201		171.091	160.345	175.373	162.98
202		169.613	160.043	173.982	162.337
203		169.049	160.318	173.115	162.76
204		168.682	160.298	172.939	162.111
205		168.405	160.519	172.659	162.514
206		168.965	160.226	173.471	162.065
207		169.703	159.9	173.477	162.642
208		169.873	159.901	173.248	162.962
209		170.036	159.857	173.107	163.223
210		171.348	159.354	173.694	163.426
211		172.066	159.322	174.304	163.5
212		173.248	158.45	175.766	162.913
213		174.953	157.935	178.173	162.686
214		174.904	157.481	178.018	161.939
215		173.402	156.275	175.464	160.918
216		166.839	155.332	167.098	158.091
217		163.621	153.59	163.083	155.891
218		155.958	151	154.182	152.661
219		150.099	147.685	148.13	149.209
220		143.99	144.746	142.167	147.276
221		128.647	135.23	126.915	140.221
222		120.905	129.679	119.466	136.066
223		113.636	124.142	112.2	131.745
224		103.341	116.04	101.359	124.707
225		92.4301	101.992	89.0485	112.354
226		91.6373	100.183	87.8243	110.292
227		91.8941	99.1189	87.5114	108.63
228		94.2251	97.911	89.0202	106.168
229		96.0172	97.5118	90.4736	105.679
230		98.4211	98.1721	92.6744	105.656
231		103.45	98.7252	97.1369	105.629
232		105.959	99.1451	99.731	106.21
233		113.369	100.447	107.227	108.284
234		115.668	100.616	109.926	109.174
235		117.611	100.665	111.917	109.568
236		120.385	101.136	114.989	110.429
237		121.89	101.411	116.673	110.854
238		122.78	101.8	117.694	111.239
239		124.498	102.595	119.652	111.943
240		125.273	103.335	120.6	112.214
241		125.76	103.248	121.068	112.315
242		126.181	103.012	121.627	111.757
243		126.428	102.921	121.969	111.73
244		125.91	102.384	121.596	111.302
245		125.373	102.351	121.46	111.448
246		124.433	101.676	120.482	110.901
247		122.399	100.266	118.488	109.886
248		121.01	99.4897	116.962	109.127
249		119.433	98.4643	115.316	108.242
250		116.976	97.2696	112.638	107.03
251		113.553	95.231	109.006	105.086
252		109.912	93.9603	105.171	103.514
253		107.867	93.1958	102.265	101.901
254		105.652	92.6146	99.8597	101.173
255		99.572	90.4423	93.347	98.5805
256		96.7614	89.8201	90.3658	98.0141
257		93.4693	88.8746	87.1638	97.489
258		87.8257	88.5039	81.8051	97.2054
259		85.0867	87.5826	79.1906	97.311
260		80.1833	88.3778	74.798	100.685
261		80.879	90.0282	75.5905	102.466
262		83.0033	92.578	78.3535	104.991
263		86.1729	95.6057	81.8384	107.706
264		89.7566	98.3815	85.7943	110.578
265		98.8445	107.47	95.627	117.816
266		104.234	112.117	101.05	121.413
267		110.518	117.316	107.092	125.333
268		134.33	134.236	129.694	136.923
269		143.539	140.014	138.151	140.617
270		160.392	149.391	154.238	146.848
271		167.766	153.573	161.985	150.687
272		173.461	156.985	167.754	153.062
273		176.358	160.537	175.305	156.859
274		175.247	161.422	177.119	158.092
275		174.261	161.657	177.462	159.211
276		172.675	162.033	176.266	161.09
277		171.186	162.409	174.628	162.322
278		169.787	162.31	173.108	162.593
279		169.313	162.266	172.877	162.642
280		168.961	161.873	172.534	162.329
281		168.037	161.869	171.613	162.918
282		168.132	161.739	171.715	163.05
283		168.112	162.019	171.703	163.423
284		169.291	162.566	173.041	163.667
285		169.76	162.946	173.465	163.936
286		171.18	163.859	174.96	163.787
287		171.281	164.071	174.902	163.93
288		172.173	164.029	175.638	163.728
289		172.742	163.759	176.684	163.28
290		173.281	163.127	177.467	162.83
291		173.783	162.489	178.231	162.23
292		174.947	161.321	178.882	160.852
293		174.741	160.838	177.206	160.224
294		173.896	160.207	174.896	159.891
295		166.058	156.738	164.906	156.707
296		159.046	154.151	157.112	153.801
297		153.295	151.034	151.279	151.263
298		145.968	146.343	144.153	147.95
299		131.286	137.843	129.476	142.268
300		122.999	132.367	120.985	137.643
301		115.969	126.91	113.704	133.681
302		103.729	117.192	100.712	124.765
303		96.1587	109.139	92.0893	116.904
304		92.6497	102.047	87.7617	110.495
305		93.7862	101.154	88.2961	108.826
306		94.1463	99.832	88.2498	107.212
307		96.4488	98.7291	89.8962	105.793
308		98.0176	98.5129	90.966	104.834
309		99.94	99.1492	92.7652	105.441
310		103.218	99.496	95.9183	105.662
311		105.118	99.9122	97.8494	106.3
312		109.507	99.9281	102.694	107.025
313		111.073	100.466	104.539	107.76
314		112.148	100.411	105.783	108.09
315		113.885	101.067	108.01	108.684
316		114.361	100.9	108.518	108.843
317		115.143	101.355	109.343	109.142
318		116.216	101.532	110.39	108.955
319		116.207	101.722	110.264	109.122
320		116.7	101.895	110.744	109.365
321		115.288	101.732	109.251	108.943
322		114.207	101.112	108.116	108.301
323		112.704	100.786	106.525	108.074
324		111.235	100.069	105.155	107.628
325		109.661	99.2548	103.95	107.081
326		105.907	97.5133	100.289	105.5
327		103.76	96.3345	98.1211	104.635
328		102.035	95.7005	96.0463	103.358
329		95.9845	93.2495	90.1871	101.444
330		86.262	91.5787	80.7901	100.392
331		84.1941	90.8643	78.8272	100.089
332		81.8549	90.0397	76.3435	100.009
333		79.5666	90.3159	74.1375	100.214
334		78.8549	90.2034	73.3151	100.274
335		78.3504	90.4254	72.421	100.515
336		79.3297	91.7905	73.4652	101.79
337		80.3639	93.1236	74.7003	102.782
338		87.4703	99.1091	82.977	108.114
339		91.4022	102.181	86.8564	110.571
340		96.2113	106.579	92.1221	114.209
341		108.365	116.301	104.661	122.79
342		116.732	122.209	113.077	128.081
343		125.57	128.647	121.341	132.396
344		143.637	138.739	138.32	139.565
345		152.381	143.029	147.27	143.022
346		160.227	147.691	154.79	146.485
347		173.886	156.265	169.479	153.946
348		175.554	157.446	171.92	155.629
349		176.1	159.162	175.271	159.685
350		176.331	159.601	175.638	161.09
351		176.392	160.1	175.962	162.503
352		176.61	160.492	175.837	163.821
353		176.388	161.028	175.366	164.419
354		176.038	161.199	175.076	164.166
355		175.159	161.344	173.841	164.5
356		174.318	160.913	173.097	164.731
357		173.664	160.256	172.268	165.149
358		173.865	160.126	172.196	164.979
359		173.777	160.327	172.166	165.197
360		173.702	160.557	172.262	164.974
361		174.62	159.497	172.972	164.346
362		174.715	159.392	173.164	164.432
363		175.753	158.733	174.582	163.888
364		175.974	158.52	175.168	163.903
365		176.363	158.101	177.673	161.587
366		176.075	157.916	176.79	160.746
367		172.688	156.735	172.863	158.691
368		169.73	155.808	169.665	157.53
369		166.049	154.06	166.058	156.252
370		155.938	149.635	155.666	151.976
371		149.799	147.122	149.875	150.341
372		142.278	142.963	142.61	147.04
373		120.536	130.162	121.597	138.248
374		114.869	126.187	115.749	135.119
375		105.491	118.409	105.589	128.763
376		103.061	115.969	102.603	126.613
377		100.545	112.287	99.645	123.041
378		98.225	106.378	95.556	116.235
379		97.8159	103.582	94.7188	113.336
380		98.7752	102.157	94.7718	111.228
381		101.439	99.9368	96.3851	107.564
382		105.966	101.02	99.8881	107.493
383		109.424	100.741	102.978	107.243
384		112.713	102.337	106.248	109.276
385		114.053	102.052	107.569	108.967
386		118.518	103.193	112.126	110.39
387		120.551	103.963	114.134	111.035
388		121.96	103.831	115.85	111.103
389		125.344	104.725	118.855	110.8
390		126.487	104.84	120.293	111.002
391		129.865	105.849	123.966	111.938
392		130.939	106.371	125.144	112.17
393		131.868	106.849	126.019	112.637
394		132.956	107.089	127.125	112.94
395		133.246	107.222	127.506	113.236
396		133.26	107.083	127.729	113.557
397		133.819	107.147	128.573	114.414
398		133.553	107.062	128.396	114.486
399		134.047	107.662	128.776	115.023
