# Supplementary material for: Exploring the potential of the sit-to-stand test for self-assessment of physical condition in advanced knee osteoarthritis patients using computer vision
Source: Front Public Health. 2024 Feb 7;12:1348236. doi: 10.3389/fpubh.2024.1348236 (PMC10880867; doi:10.3389/fpubh.2024.1348236)
Supplement: Supplementary file 2 [file Data_Sheet_1.ZIP › Supplementary Materials/Time series data/99_angel_order.xls]

## Sheet: Sheet1
Unnamed: 0		R_HIP_ANGEL	R_KNEE_ANGEL	L_HIP_ANGEL	L_KNEE_ANGEL
0		118.747	108.931	106.163	81.4011
1		118.402	109.39	105.765	81.7827
2		117.268	109.413	104.682	81.4895
3		114.9	109.42	102.553	80.7599
4		112.833	109.551	101.156	80.9474
5		104.573	107.949	94.8142	79.314
6		99.7727	106.497	90.6044	79.3974
7		92.3319	104.88	84.5862	79.7543
8		84.3451	103.219	77.8877	79.9037
9		77.9935	102.359	72.7381	81.5799
10		68.8057	102.296	64.118	82.6438
11		60.7149	103.331	57.0803	85.5311
12		55.9918	104.617	53.049	90.4862
13		54.2198	106.185	52.0186	95.2305
14		52.6347	108.651	50.5	98.8567
15		51.7885	112.725	52.2779	104.999
16		52.0034	113.127	52.5423	106.962
17		54.4809	116.784	54.5718	111.178
18		57.0666	119.774	58.679	115.783
19		60.7304	120.64	61.4774	117.724
20		64.4693	122.442	63.1501	117.449
21		69.5069	124.67	70.6372	122.401
22		76.2611	126.737	77.9319	125.469
23		80.7269	126.579	82.0724	125.912
24		87.8138	129.108	88.8334	128.173
25		94.7144	131.515	95.8582	130.665
26		100.002	133.58	101.055	132.843
27		115.103	143.136	116.684	140.984
28		124.61	148.029	125.448	143.465
29		133.329	152.876	135.407	147.949
30		139.336	155.864	141.646	150.348
31		145.282	158.98	148.3	155.076
32		150.213	160.332	153.248	157.104
33		154.144	161.947	159.613	161.495
34		158.387	163.75	162.21	161.89
35		158.023	163.055	162.359	160.743
36		159.368	163.329	165.299	162.02
37		161.578	163.788	165.329	160.822
38		164.421	163.594	166.445	161.257
39		164.551	164.205	168.741	162.766
40		163.57	163.503	167.527	161.124
41		164.031	162.407	167.081	159.914
42		166.578	163.547	168.281	160.832
43		167.031	162.544	167.906	159.531
44		165.309	162.027	165.342	159.591
45		163.855	161.732	163.289	160.353
46		159.438	161.574	158.959	157.053
47		155.463	159.964	155.297	156.769
48		149.697	158.219	151.055	153.349
49		132.682	152.277	133.785	145.052
50		123.109	148.025	125.108	142.649
51		114.047	143.867	115.254	138.847
52		108.041	142.869	109.734	137.791
53		101.715	140.835	103.36	137.646
54		95.887	139.231	95.6042	133.437
55		93.3672	138.526	92.3715	132.264
56		90.0404	136.203	87.7348	130.03
57		85.7844	133.923	83.4169	128.55
58		81.9634	131.282	80.3126	125.837
59		78.9427	130.09	76.2236	123.285
60		76.7576	126.87	73.786	119.882
61		75.6828	125.397	72.7647	117.758
62		73.4178	120.455	68.6076	112.214
63		72.1052	119.288	66.8481	108.756
64		71.1903	116.691	65.1943	105.124
65		71.2534	115.38	64.7671	102.128
66		72.5312	112.868	65.4387	100.093
67		75.2665	111.709	68.3887	97.9998
68		79.7663	111.738	71.6841	94.532
69		81.4614	108.898	73.4036	90.8087
70		81.9269	104.678	72.5992	85.1854
71		87.23	102.967	77.7608	83.0931
72		91.4293	104.191	83.2338	86.1668
73		88.8787	105.614	82.7938	86.083
74		89.948	105.768	82.4265	84.9152
75		91.2214	106.25	85.7382	87.2696
76		93.0001	106.272	89.0384	90.087
77		91.9455	106.026	87.4908	89.3957
78		91.4826	105.95	86.9729	89.2186
79		89.5746	105.279	85.669	89.1021
80		90.8979	108.702	85.1746	88.9993
81		88.9951	106.545	84.2596	90.4109
82		85.7981	104.551	81.4974	88.9984
83		84.4642	104.535	79.7327	87.8078
84		81.8962	103.933	76.1949	86.2754
85		81.3619	106.437	75.9123	87.7218
86		80.454	107.927	74.2183	87.6799
87		76.8708	108.681	72.4323	90.9635
88		70.5995	105.99	68.7109	94.4743
89		67.1874	107.972	63.227	91.8329
90		65.5664	107.306	61.3927	94.1926
91		62.6249	107.227	57.5914	91.8971
92		62.1259	110.41	57.7087	97.1956
93		61.1827	115.831	57.4506	104.512
94		60.7741	118.899	56.3081	106.684
95		60.5337	121.52	54.3118	108.786
96		62.547	121.923	57.6345	111.066
97		63.3574	127.449	56.4892	113.984
98		67.6052	131.17	62.4594	120.876
99		68.0304	131.686	64.3061	123.669
100		69.679	132.049	67.8136	127.194
101		75.0672	137.032	72.9277	131.093
102		79.3619	139.135	76.286	131.044
103		82.4637	140.331	79.5836	133.548
104		87.7787	143.457	84.7548	136.195
105		91.0304	143.85	89.5831	137.176
106		95.1049	145.191	94.5077	139.941
107		100.977	147.502	101.115	142.669
108		105.029	147.659	105.178	142.654
109		110.89	149.567	111.48	145.531
110		117.655	151.357	118.57	146.91
111		125.034	155.079	124.193	149.208
112		129.619	155.791	128.989	149.775
113		134.279	157.794	132.427	149.562
114		139.351	159.201	137.562	151.06
115		149.595	160.805	147.531	153.106
116		158.393	161.738	153.314	154.709
117		164.932	162.925	157.988	155.44
118		168.586	162.048	161.556	156.182
119		170.97	162.767	162.951	155.784
120		173.691	162.749	163.722	154.977
121		174.899	161.783	163.526	152.852
122		175.232	161.58	163.917	151.758
123		175.429	161.896	162.878	151.493
124		175.018	161.65	163.506	151.686
125		173.319	160.969	163.54	152.343
126		169.687	160.301	159.91	151.182
127		168.107	161.521	160.87	151.648
128		159.993	160.682	158.682	151.545
129		151.507	159.184	150.522	149.525
130		143.92	158.416	142.888	149.01
131		136.826	156.745	136.493	148.028
132		130.762	155.179	131.245	145.008
133		124.593	153.022	124.553	142.581
134		116.145	149.169	112.395	136.82
135		108.862	146.999	103.566	132.611
136		104.495	145.925	98.4276	131.207
137		93.0729	140.499	85.818	125.874
138		89.3336	136.771	82.7221	123.381
139		85.4266	132.666	79.0286	120.716
140		83.7067	131.448	75.3723	117.813
141		77.7454	125.385	69.8122	112.59
142		75.9462	122.473	67.5871	108.656
143		75.5718	120.864	65.4439	104.256
144		76.7785	119.282	63.9072	99.4994
145		76.8961	115.096	64.5044	94.7749
146		79.8517	113.614	67.6064	91.2949
147		81.315	110.755	68.9895	87.7271
148		87.5281	109.601	74.8429	87.4122
149		90.6375	109.848	77.1183	85.2419
150		92.1553	110.994	77.2946	82.7892
151		95.9788	109.691	82.448	83.9387
152		96.8587	110.225	83.0743	83.9998
153		97.4154	110.61	84.2838	83.9561
154		100.698	111.251	88.5567	86.506
155		102.488	112.338	89.7091	87.9958
156		102.713	112.313	89.5362	86.5138
157		103.944	112.06	92.1043	88.2393
158		103.532	112.006	92.9122	89.2896
159		101.657	114.037	91.6429	90.0617
160		100.535	115.84	91.5809	91.4429
161		101.217	115.9	93.4964	93.5093
162		99.9586	115.302	92.7559	93.5035
163		101.56	115.135	93.3146	93.2111
164		100.199	114.624	93.0888	92.473
165		101.658	113.546	94.4695	93.7583
166		99.8327	111.689	92.8777	90.7841
167		100.065	110.557	92.0064	87.8599
168		100.364	109.79	92.0002	88.3354
169		101.555	109.676	92.2872	87.8005
170		100.065	109.942	90.3058	88.0343
171		98.1434	109.854	88.9885	88.154
172		96.2804	109.892	86.8401	88.1711
173		90.8833	107.808	82.2711	86.659
174		86.4096	106.489	78.7679	87.5652
175		85.0558	108.018	77.0157	88.4273
176		78.8492	105.733	72.4663	88.8954
177		74.0435	106.43	68.499	90.0844
178		71.6924	108.056	66.6451	92.1038
179		66.9277	107.855	62.2052	92.9193
180		64.5205	109.859	60.0971	94.6098
181		61.4163	112.259	57.9141	100.322
182		59.8905	115.21	57.1061	105.253
183		59.7907	120.605	54.9012	108.245
184		58.9317	119.883	54.5694	108.276
185		61.6039	123.689	58.139	113.151
186		62.4339	127.798	56.715	116.499
187		63.5335	129.439	57.0951	117.093
188		66.0525	131.826	60.4494	121.437
189		67.5174	131.622	64.619	125.979
190		69.8124	132.815	68.9235	129.767
191		75.2819	136.117	75.0045	133.514
192		78.3828	138.861	78.6152	136.995
193		81.4746	139.397	80.5121	136.357
194		88.9928	142.76	88.5186	139.112
195		97.1311	145.98	96.1383	141.839
196		106.455	148.78	105.432	142.795
197		112.76	152.723	109.396	142.795
198		128.395	155.827	125.458	147.901
199		134.125	157.022	132.184	149.639
200		141.397	157.372	138.62	149.977
201		149.137	159.822	144.786	151.461
202		160.289	162.163	154.713	153.289
203		163.163	161.885	157.278	155.057
204		165.094	161.77	157.437	152.004
205		169.866	163.176	162.252	155.679
206		170.793	161.968	162.148	154.324
207		172.226	162.933	163.776	157.904
208		172.838	163.196	165.403	157.273
209		173.174	162.106	162.916	155.38
210		172.411	162.707	163.92	157.789
211		169.692	162.348	163.655	156.911
212		165.543	161.762	160.371	154.087
213		155.319	160.08	154.242	152.851
214		144.99	157.754	144.853	151.056
215		140.434	156.98	139.527	149.036
216		129.794	153.81	132.368	147.831
217		125.141	152.835	124.199	144.632
218		119.003	150.572	116.198	140.854
219		113.411	149.402	110.075	138.229
220		105.867	146.666	102.779	136.173
221		100.288	142.697	93.702	129.483
222		97.0024	142.438	89.8306	127.374
223		92.1878	138.555	84.6253	123.573
224		84.029	133.623	74.6072	115.819
225		80.7702	129.509	71.6987	112.525
226		75.4126	122.042	67.9565	107.738
227		76.6009	119.306	69.1113	104.514
228		77.4262	115.216	67.5648	99.499
229		80.4883	113.098	71.1917	97.5593
230		82.1802	113.452	72.2474	95.6535
231		90.2505	113.93	77.3454	92.8653
232		91.2835	111.877	81.458	94.6324
233		97.9166	111.894	88.0683	94.5571
234		104.244	112.625	91.7472	91.4707
235		107.569	113.186	95.1192	91.1702
236		111.226	112.884	98.6163	91.1359
237		113.337	113.257	100.344	90.5321
238		115.75	114.035	102.836	91.161
239		118.226	116.194	104.199	91.7295
240		117.192	116.045	102.923	90.7318
241		116.559	114.603	102.641	90.5115
242		116.237	114.496	103.413	91.4732
243		116.348	116.881	102.38	90.2005
244		116.565	116.372	102.574	90.0971
245		115.399	115.634	102.095	91.3909
246		113.002	115.145	100.044	90.6884
247		111.292	117.623	97.743	91.2163
248		106.071	116.103	95.0647	91.7033
249		101.228	114.777	89.7853	90.1618
250		95.0851	111.05	84.517	91.3283
251		91.6254	111.44	81.2226	91.1806
252		85.0167	111.589	75.3796	89.5931
253		78.9841	108.439	72.7274	92.9926
254		72.1547	108.866	65.9964	93.5909
255		69.677	112.556	63.6548	96.1519
256		66.2737	112.267	61.3536	99.5191
257		66.0311	115.372	60.0009	102.227
258		64.25	116.932	58.1176	104.03
259		65.0153	121.136	58.4932	109.2
260		65.0922	122.643	58.0527	111.038
261		66.1658	126.235	58.8229	115.238
262		67.2959	127.897	62.2522	120.564
263		70.4757	131.17	65.4348	124.63
264		72.7281	131.996	69.6642	128.109
265		76.1334	133.763	73.9607	130.636
266		80.5284	135.685	78.0648	132.937
267		85.4361	139.78	80.2433	131.282
268		93.6899	144.244	91.348	139.526
269		99.5093	147.149	97.079	141.927
270		106.39	149.839	102.047	143.491
271		112.91	152.587	108.355	144.463
272		122.294	155.036	120.032	148.132
273		130.572	156.958	127.933	149.089
274		134.322	156.804	129.788	146.845
275		140.796	159.451	137.735	150.343
276		143.839	157.542	142.65	152.337
277		146.174	158.16	142.807	151.096
278		147.092	158.079	144.783	150.235
279		144.666	154.288	145.483	152.338
280		142.165	153.416	141.065	148.567
281		140.43	150.254	141.367	147.859
282		140.066	151.664	141.057	146.341
283		144.257	152.496	143.103	148.931
284		148.835	154.228	148.588	150.965
285		147.241	154.047	144.373	148.574
286		142.273	151.413	140.862	147.186
287		136.806	149.586	136.487	142.757
288		126.17	144.174	127.666	141.44
289		121.516	144.027	122.381	140.152
290		115.223	144.389	113.189	137.434
291		110.399	142.586	112.246	140.208
292		105.736	140.728	101.996	130.952
293		102.255	141.176	102.033	134.478
294		95.3368	136.315	94.0346	129.291
295		91.7341	134.204	89.1991	126.144
296		88.3809	131.234	86.2011	123.163
297		84.7466	127.861	80.2164	117.762
298		82.2034	122.592	77.0113	112.108
299		81.1384	120.188	73.673	107.022
300		81.9362	116.748	70.4748	98.0629
301		79.7944	112.409	70.5875	98.2308
302		82.5003	109.256	72.6767	95.1589
303		86.2369	107.173	75.8104	92.3234
304		91.6017	107.219	79.7263	90.2104
305		99.8878	109.068	88.1471	91.9273
306		105.076	109.595	92.1977	91.0522
307		111.42	112.973	94.571	90.8564
308		113.849	110.375	100.502	92.2767
309		118.641	111.81	104.723	92.9187
310		121.462	112.122	106.473	90.8281
311		125.338	113.795	109.059	91.084
312		127.581	113.879	109.445	88.9159
313		126.875	113.87	109.569	89.3451
314		127.281	115.571	109.509	90.6239
315		125.682	115.338	107.694	89.0712
316		124.886	115.427	107.034	89.8543
317		122.672	114.534	105.486	90.2991
318		120.476	113.707	104.132	90.5919
319		119.09	115.002	101.019	89.2539
320		116.963	113.606	99.791	89.7177
321		113.705	114.026	97.473	90.3389
322		110.234	114.324	94.3005	90.5138
323		106.29	113.81	91.8452	90.8872
324		100.161	110.645	89.0025	91.2536
325		96.5359	111.429	86.1776	91.4468
326		92.6432	110.185	83.2743	92.3418
327		88.2364	109.52	79.4991	91.0766
328		83.4781	109.379	75.5518	91.3313
329		78.6633	108.198	71.5984	91.6098
330		75.0405	110.291	67.2774	91.8027
331		72.6471	110.985	66.6271	94.4609
332		68.5962	109.97	63.557	95.9149
333		67.7231	112.689	63.2862	100.36
334		71.8233	124.356	64.8461	106.099
335		73.6873	128.428	66.7627	110.294
336		71.9184	125.978	67.2753	116.23
337		77.3732	135.056	68.6535	117.499
338		79.0648	137.144	71.7136	122.107
339		84.2111	140.709	77.1628	127.011
340		87.9022	143.849	79.2471	128.346
341		88.3774	143.576	79.9189	128.26
342		90.1997	141.966	87.4183	135.366
343		98.5295	148.285	91.9185	132.928
344		101.564	149.373	94.055	133.113
345		105.302	149.979	98.629	135.079
346		110.153	151.184	104.673	137.916
347		115.55	150.742	111.354	140.241
348		121.434	150.987	118.311	143.196
349		126.56	151.484	126.853	147.802
350		131.313	152.408	133.411	148.204
351		137.259	156.789	136.688	149.961
352		140.164	154.526	141.433	149.557
353		144.022	157.604	143.32	149.653
354		146.715	156.961	147.091	151.328
355		150.954	159.431	150.064	151.075
356		160.34	159.707	158.67	152.245
357		163.809	158.944	160.115	152.958
358		166.412	159.83	162.68	153.853
359		165.312	158.919	161.825	150.795
360		162.448	158.802	159.458	149.086
361		156.016	156.674	156.022	147.289
362		149.625	151.524	151.553	144.649
363		149.15	150.019	153.283	145.79
364		154.868	152.751	155.086	147.235
365		158.39	155.813	159.274	149.961
366		157.589	156.37	159.877	150.72
367		154.442	154.412	154.933	147.218
368		147.908	153.213	150.721	144.367
369		143.624	152.937	145.333	142.579
370		141.272	152.192	143.245	143.849
371		136.855	150.801	138.263	142.139
372		131.183	150.961	132.394	140.52
373		123.421	149.691	124.929	137.819
374		115.89	146.689	115.519	133.581
375		108.892	144.424	109.125	130.473
376		101.789	140.726	100.092	125.978
377		94.6959	137.057	90.7762	120.039
378		85.2872	131.863	79.6134	112.432
379		82.9901	129.389	76.6038	108.72
380		82.97	128.295	75.3792	106.857
381		80.2975	124.39	71.1277	101.132
382		81.797	124.314	69.0194	95.1129
383		80.1422	116.493	70.9053	93.6465
384		82.9195	114.145	73.2245	90.9931
385		87.7917	114.61	76.6767	88.0967
386		91.5901	113.216	82.1243	88.2957
387		96.6741	112.433	87.5203	88.6159
388		100.504	111.627	91.9036	88.1032
389		106.518	113.233	96.4554	87.2758
390		112.264	114.943	101.636	87.4644
391		116.805	116.958	106.796	89.094
392		119.959	118.257	110.668	90.9062
393		123.776	119.485	113.819	91.7592
394		126.904	120.996	116.11	92.8598
395		129.838	121.363	118.7	94.2055
396		132.501	123.122	119.536	94.8272
397		133.556	122.835	120.642	94.8368
398		134.314	122.535	120.824	94.8744
399		131.993	120.056	121.647	96.0875
