# Supplementary material for: Exploring the potential of the sit-to-stand test for self-assessment of physical condition in advanced knee osteoarthritis patients using computer vision
Source: Front Public Health. 2024 Feb 7;12:1348236. doi: 10.3389/fpubh.2024.1348236 (PMC10880867; doi:10.3389/fpubh.2024.1348236)
Supplement: Supplementary file 2 [file Data_Sheet_1.ZIP › Supplementary Materials/Time series data/9_angel_order.xls]

## Sheet: Sheet1
Unnamed: 0		R_HIP_ANGEL	R_KNEE_ANGEL	L_HIP_ANGEL	L_KNEE_ANGEL
0		110.163	77.9556	100.732	82.0988
1		110.207	77.9305	101.155	82.5121
2		109.585	77.6243	100.19	83.0464
3		109.309	77.7557	99.9502	83.2221
4		108.081	77.4379	98.733	82.7763
5		105.706	76.7509	96.2396	82.2916
6		102.272	75.5332	93.3105	82.5955
7		100.332	76.5035	92.4322	83.8084
8		97.8683	75.3774	90.0654	83.1973
9		96.3984	76.0402	88.4713	82.7064
10		94.1027	76.3457	86.2509	83.2532
11		92.2841	76.621	84.8066	83.9047
12		91.1865	77.6088	84.074	85.5079
13		87.0382	81.5736	80.6551	89.0074
14		86.6428	83.1259	80.9781	91.6339
15		86.2216	86.7048	79.9765	93.9456
16		86.765	91.0603	81.291	97.7361
17		89.0677	94.9551	84.2498	102.717
18		91.798	98.0857	86.7825	106.626
19		101.955	111.126	98.1551	119.631
20		106.998	115.888	104.325	126.044
21		111.841	120.13	109.797	129.756
22		119.515	127.615	118.7	137.498
23		125.643	132.026	124.932	140.776
24		129.745	135.764	128.987	143.452
25		137.765	141.077	137.162	148.317
26		142.406	146.186	143.029	153.446
27		151.561	153.35	153.013	159.22
28		150.037	150.942	151.915	157.87
29		155.989	154.919	158.107	160.676
30		158.111	155.264	160.481	161.322
31		160.841	157.123	163.051	162.176
32		162.146	157.189	164.333	162.003
33		164.614	156.678	166.207	161.358
34		162.489	153.005	164.691	159.32
35		164.726	155.091	166.11	160.207
36		164.024	154.603	165.124	159.853
37		163.612	154.71	164.938	159.788
38		161.846	153.357	162.604	158.735
39		162.206	154.49	162.506	158.455
40		158.535	154.065	158.952	158.798
41		157.265	154.147	157.717	159.296
42		154.844	153.025	155.212	158.792
43		151.825	152.139	152.228	158.236
44		149.64	151.453	149.128	157.295
45		148.136	150.495	147.542	156.253
46		143.126	146.514	142.562	154.474
47		138.605	142.315	137.96	150.41
48		129.581	134.703	128.456	143.661
49		124.898	130.959	123.503	140.679
50		118.213	126.2	116.887	135.624
51		114.888	123.901	113.929	134.058
52		111.404	121.091	110.236	130.703
53		102.741	114.833	102.107	123.778
54		98.2998	110.87	97.0992	118.675
55		93.3887	105.146	91.9136	112.465
56		90.7798	102.609	89.0262	108.776
57		91.2647	101.387	89.8843	109.615
58		87.5107	96.4609	85.3641	101.69
59		87.288	95.3322	84.6261	100.042
60		86.0763	91.4187	82.9364	95.7602
61		85.0825	89.7815	81.6884	93.2319
62		84.8112	88.8271	81.4668	92.8316
63		86.8478	88.6405	83.8363	94.269
64		85.1728	86.4439	82.2106	91.2612
65		86.5965	86.8393	82.9636	91.7997
66		86.774	85.0388	83.3012	90.0004
67		87.8105	84.7289	84.1851	88.8163
68		88.606	85.2977	84.6814	89.5842
69		88.9615	85.1368	84.8972	89.186
70		88.792	84.7737	84.4675	88.5614
71		89.1559	86.6929	85.1738	90.8564
72		88.6256	86.6228	83.9368	89.9418
73		88.2126	87.5944	83.2254	89.9787
74		89.5711	91.9192	84.4506	93.8475
75		89.2713	92.4068	84.8806	94.4962
76		91.6907	95.7157	86.5449	97.3916
77		91.8944	96.8005	87.0927	98.7619
78		92.7689	98.078	87.8457	99.7825
79		95.7337	101.909	90.8771	103.011
80		108.246	113.831	99.4574	110.898
81		111.916	116.102	104.475	116.155
82		115.951	120.466	106.903	117.87
83		123.864	127.509	117.53	130.624
84		127.739	130.248	120.151	131.662
85		132.869	134.812	125.18	136.485
86		137.259	140.499	132.978	146.585
87		143.811	144.792	139.405	148.902
88		150.489	151.466	146.3	153.482
89		154.189	154.835	151.468	157.946
90		155.61	155.004	151.389	154.511
91		156.834	154.865	154.125	156.087
92		158.871	156.322	155.828	156.373
93		160.283	157.628	157.6	157.066
94		161.613	156.643	160.067	157.646
95		161.319	156.28	160.481	158.474
96		161.445	156.445	160.107	157.823
97		158.746	154.799	157.729	156.969
98		158.662	155.31	157.159	156.542
99		157.321	155.657	154.62	156.125
100		156.76	155.784	153.477	155.716
101		157.863	160.341	154.909	161.585
102		157.28	161.226	153.485	160.752
103		153.923	159.973	151.713	162.133
104		152.825	161.323	149.099	161.44
105		150.132	160.426	146.688	161.808
106		148.602	160.172	145.015	161.264
107		148.057	161.727	144.798	161.349
108		145.504	160.635	142.522	160.72
109		140.271	156.992	138.051	159.053
110		140.241	157.317	137.903	158.928
111		138.95	156.048	137.747	158.69
112		132.26	150.702	129.912	150.237
113		135.174	154.464	134.343	157.012
114		134.641	153.694	134.828	156.752
115		133.339	153.287	133.261	156.407
116		130.963	150.849	130.984	154.721
117		129.902	150.479	129.648	153.805
118		128.061	149.065	127.997	153.366
119		124.879	146.254	125.086	151.473
120		123.266	145.075	123.047	149.241
121		116.765	140.499	115.922	143.589
122		114.053	138.81	113.578	143.375
123		112.296	137.534	111.7	141.777
124		108.707	135.089	108.26	138.912
125		107.343	133.114	107.426	137.96
126		104.897	131.854	104.903	136.585
127		100.456	127.589	100.466	131.93
128		97.7447	123.508	97.7172	128.924
129		93.4568	118.122	92.4974	121.966
130		90.8123	115.793	89.1381	118.119
131		87.6759	112.057	83.7069	112.659
132		84.5307	107.93	80.6869	109.374
133		84.9616	107.847	82.8463	110.398
134		83.868	105.779	82.0526	108.807
135		80.7548	101.411	78.2386	102.766
136		80.2117	99.6962	78.155	101.272
137		81.0152	97.5674	78.5041	99.674
138		82.394	96.8036	80.1014	99.4652
139		83.3954	95.9854	80.7316	97.9627
140		84.7337	94.9636	81.5821	96.137
141		84.8694	93.79	82.3776	95.3843
142		88.4978	92.3938	85.2268	93.5291
143		88.5631	91.2639	84.5686	92.101
144		90.4379	89.6857	86.5416	92.0394
145		91.7104	89.7605	88.1379	93.001
146		91.4763	89.1268	88.0118	92.8038
147		92.3811	88.5208	87.8183	91.5294
148		92.7894	87.9749	88.6548	92.7909
149		94.1494	87.2846	89.3578	92.7263
150		94.9481	87.4434	89.7083	92.5077
151		96.5289	87.5964	91.3558	93.2025
152		95.0463	87.0094	89.309	92.3909
153		96.0267	87.3039	90.8211	92.1793
154		95.3377	87.1317	89.9342	92.8986
155		92.3577	87.2954	87.7621	92.7418
156		91.2878	86.9926	86.9891	91.67
157		88.9013	85.9105	84.9325	91.7266
158		88.5341	86.4502	84.8557	91.5209
159		88.9182	87.2705	84.6439	92.5161
160		89.1092	88.7578	85.0711	93.035
161		88.1785	88.0769	84.1477	93.6627
162		86.8312	89.5125	82.1778	94.4728
163		87.0034	91.0163	82.9861	95.1478
164		89.5746	94.7815	85.9984	100.284
165		87.7002	95.5686	83.2957	101.272
166		84.6224	96.6038	77.3733	95.9467
167		83.7702	97.3264	76.5599	96.2529
168		85.6754	98.853	80.5569	103.009
169		87.4943	102.066	81.763	105.434
170		90.4529	105.637	85.3901	108.323
171		91.2411	107.727	85.1084	110.342
172		94.2352	110.681	88.3027	113.896
173		99.0332	115.479	92.8528	118.574
174		101.752	118.01	95.5007	121.333
175		103.864	120.678	98.238	124.773
176		120.075	137.115	115.741	141.94
177		127.754	142.713	123.859	148.995
178		131.746	145.981	128.998	153.613
179		131.223	144.185	126.072	146.013
180		140.664	150.184	136.222	153.023
181		147.979	156.569	146.072	163.438
182		157.963	162.856	155.531	167.009
183		161.45	164.417	159.041	166.621
184		163.08	164.374	161.676	168.024
185		161.562	161.816	159.422	162.71
186		165.885	164.948	164.763	168.103
187		164.485	162.434	163.54	166.417
188		166.342	162.835	165.242	166.026
189		164.896	161.421	162.391	161.24
190		165.32	160.612	164.919	165.171
191		167.548	162.149	167.027	166.156
192		167.591	162.538	167.345	167.166
193		168.181	163.331	167.401	167.067
194		166.44	161.712	166.54	167.086
195		167.477	163.952	167.571	167.968
196		166.532	164.407	166.893	168.192
197		164.433	163.468	163.161	163.322
198		164.082	164.568	163.83	167.752
199		164.07	165.206	163.333	167.347
200		162.551	164.682	161.953	167.529
201		160.784	165.834	159.318	165.943
202		158.781	165.147	157.365	164.974
203		153.404	164.689	150.477	162.532
204		150.55	163.382	146.981	160.731
205		148.836	162.882	144.719	159.319
206		145.599	162.205	141.053	158.649
207		142.599	160.679	138.395	157.089
208		132.169	153.59	128.771	152.2
209		125.57	149.915	122.557	149.34
210		122.417	147.397	119.505	147.137
211		120.894	146.896	117.619	145.655
212		118.047	144.486	114.798	143.19
213		116.068	141.648	113.138	141
214		111.563	138.785	108.335	138.076
215		110.139	137.166	106.311	135.656
216		105.627	132.348	102.185	133.414
217		99.7276	129.526	95.9424	129.487
218		96.3636	124.773	92.7037	126.341
219		94.2543	122.443	90.6454	124.087
220		92.6027	120.053	88.8965	121.605
221		88.9543	116.125	84.9195	117.724
222		85.6311	113.2	79.8402	112.64
223		82.6281	107.204	78.8078	107.847
224		80.9411	104.677	74.9513	102.978
225		79.5343	102.163	74.1373	100.952
226		78.1054	98.6685	73.0704	96.945
227		77.7809	98.2135	72.6948	96.3848
228		77.5832	96.2651	74.9362	96.3131
229		79.9899	95.2777	76.7498	94.4137
230		81.9568	92.2619	79.1817	93.4221
231		83.4507	90.7348	80.6476	91.7026
232		85.0972	91.1556	79.3507	89.568
233		88.2033	92.109	82.8548	92.4794
234		88.4201	91.6528	83.7319	93.2052
235		86.8603	88.5693	82.7536	90.6737
236		86.3887	88.335	80.5365	90.1346
237		86.1596	89.5365	80.3586	90.7465
238		85.4072	89.8667	81.1222	90.7296
239		83.8219	90.9138	80.1763	93.1338
240		84.7947	90.4943	81.17	94.6378
241		83.6583	88.653	78.6379	91.3945
242		83.1797	87.5191	78.5263	90.3549
243		82.7404	87.9947	79.5012	92.1649
244		82.4002	88.6615	79.2345	92.6111
245		82.1492	89.0554	79.4793	92.9491
246		79.9923	89.658	77.5591	93.7712
247		81.2794	90.6523	77.9696	94.0253
248		80.3732	91.1781	78.8713	96.0097
249		79.8908	94.1888	78.1762	97.9428
250		81.1845	98.3148	80.685	104.234
251		81.9364	99.0145	80.1179	103.866
252		81.4395	99.8733	78.5558	102.678
253		81.0063	100.644	77.3474	102.112
254		83.8832	104.162	80.0905	106.442
255		87.1292	107.769	85.6188	113.882
256		91.1477	111.307	89.9241	118.302
257		97.977	117.118	91.9413	116
258		103.995	122.218	100.95	128.197
259		112.17	129.082	108.961	135.071
260		116.302	132.446	112.035	137.496
261		120.55	135.537	115.957	139.958
262		130.851	143.573	125.743	145.983
263		134.782	146.158	130.461	149.62
264		147.58	155.802	142.991	157.863
265		148.678	155.758	142.357	153.144
266		154.615	159.572	149.951	160.202
267		152.443	155.644	145.2	151.126
268		162.629	163.891	158.117	162.155
269		155.497	156.881	148.647	152.259
270		165.815	163.52	161.713	162.416
271		166.42	162.719	162.518	162.138
272		166.002	160.878	163.022	162.772
273		165.933	160.457	163.842	162.915
274		165.501	160.048	163.981	163.749
275		165.929	160.754	164.673	163.793
276		164.221	159.327	163.078	163.334
277		165.796	163.14	163.325	163.197
278		166.078	164.138	163.128	163.155
279		163.998	164.811	160.177	162.372
280		162.669	165.203	157.752	161.04
281		161.46	165.667	155.644	160.232
282		157.736	165.744	151.102	158.902
283		155.404	164.982	148.749	158.491
284		143.373	156.754	135.203	147.641
285		140.433	154.968	132.848	146.545
286		141.324	156.468	136.381	152.973
287		134.655	152.139	130.622	150.208
288		131.291	149.526	127.382	147.772
289		127.646	146.962	124.171	146.015
290		121.029	142.265	118.33	143.093
291		114.156	137.509	112.156	139.101
292		108.314	131.696	106.955	135.42
293		105.17	129.841	103.46	133.125
294		102.563	127.656	100.112	129.554
295		96.5253	123.081	94.1585	124.477
296		94.8192	121.127	92.2126	122.177
297		93.2209	118.506	90.6156	119.487
298		87.2337	110.245	84.8457	111.703
299		87.9703	108.674	86.4992	112.079
300		83.497	103.299	81.133	103.529
301		82.8843	101.311	80.164	101.608
302		82.4586	99.3332	79.9799	99.2776
303		82.7752	96.5364	79.8039	95.9077
304		86.5831	93.4899	82.8742	92.3939
305		87.9586	93.3852	83.9247	91.8269
306		88.874	93.1919	84.9159	91.8149
307		90.0886	92.318	85.2468	89.9524
308		89.7129	91.5062	85.3874	89.184
309		89.7163	90.7398	85.5471	89.6189
310		90.5017	90.61	86.2529	89.2453
311		90.7843	91.3278	86.5557	89.933
312		89.3296	90.5509	85.3097	90.8152
313		91.0959	92.1735	85.6666	91.4182
314		91.8867	92.4823	86.5029	92.1189
315		92.1201	92.7217	86.9159	93.4911
316		93.0343	93.0126	87.7776	93.9361
317		91.382	92.2162	87.1679	93.897
318		90.3997	91.1126	85.8119	92.1443
319		90.0148	90.8077	85.7256	91.7458
320		88.5978	89.7641	86.5063	92.5889
321		88.4672	89.7072	86.3389	93.1121
322		88.0954	89.8076	85.3035	92.4946
323		86.936	91.2958	83.1085	92.0662
324		86.9685	92.7283	84.3481	93.9589
325		83.4043	94.7538	80.9786	94.6639
326		81.6449	93.9994	78.6603	95.1304
327		81.2847	95.9453	76.9846	94.0375
328		81.3127	98.8694	79.1361	98.9094
329		82.3572	100.397	79.9044	100.151
330		82.2228	100.789	79.8339	100.993
331		84.7379	104.94	81.5479	104.028
332		88.6648	109.821	85.2367	109.566
333		93.8222	114.311	91.5468	116.248
334		97.5646	118.372	93.8589	119.614
335		100.582	122.617	96.3194	122.312
336		113.846	133.441	110.786	134.647
337		118.053	137.13	116.046	140.23
338		133.609	147.39	131.241	149.049
339		137.562	150.552	134.139	150.411
340		144.572	154.779	141.289	153.748
341		147.433	156.446	143.839	154.525
342		148.725	157.009	144.89	154.552
343		152.254	159.673	147.547	155.456
344		152.183	159.336	147.489	155.532
345		151.371	157.682	146.191	154.512
346		150.033	156.31	145.194	154.165
347		149.306	154.268	144.433	152.601
348		150.794	151.836	148.123	155.313
349		152.511	152.311	149.777	154.679
350		154.901	153.108	152.294	156.516
351		158.817	154.287	155.635	156.465
352		162.146	155.129	160.871	159.256
353		165.942	157.02	164.739	160.408
354		166.544	157.631	165.976	161.195
355		166.327	156.381	166.331	161.504
356		169.291	159.523	169.009	162.726
357		169.943	159.688	169.83	163.301
358		170.371	159.637	170.553	163.159
359		171.048	160.094	172.277	163.4
360		170.612	160.687	171.682	163.262
361		168.535	160	169.822	161.701
362		167.801	160.856	169.181	161.112
363		165.376	160.078	166.695	160.529
364		160.587	159.447	161.868	158.358
365		157.629	158.375	158.362	156.337
366		147.515	154.677	148.392	152.041
367		143.964	153.04	144.862	150.61
368		134.202	148.14	134.471	145.046
369		130.715	146.153	130.775	143.044
370		128.342	144.581	128.179	141.426
371		123.707	141.147	123.488	138.472
372		117.938	137.172	116.882	134.41
373		112.174	132.897	109.825	129.351
374		109.124	130.437	106.034	126.703
375		106.633	128.336	102.975	124.125
376		100.516	123.84	95.675	118.153
377		98.1257	121.214	93.1601	115.487
378		98.2687	119.575	93.2689	114.312
379		91.4597	111.192	84.5404	103.869
380		90.0087	108.199	82.5484	100.732
381		86.3366	102.142	79.1392	94.5054
382		85.4679	99.8746	77.7727	92.0872
383		85.2289	97.9705	77.5638	90.3143
384		85.7573	95.8016	77.4846	87.4784
385		86.3106	94.2712	77.6191	85.7378
386		90.025	91.5228	80.8953	83
387		91.9361	92.5332	81.1818	81.8718
388		93.6674	92.394	83.1424	82.3996
389		96.7964	92.4658	85.8822	82.9796
390		96.579	92.1082	85.6147	82.8749
391		97.5896	92.1222	86.5192	82.8422
392		97.1474	91.3019	85.9412	82.6488
393		96.1405	90.9342	84.7404	82.8274
394		95.0638	91.9229	83.6933	83.7147
395		93.7917	91.919	83.5135	85.1245
396		93.2412	92.5774	83.0113	86.1932
397		92.4076	93.1921	82.2687	86.8186
398		92.2419	94.405	83.2687	89.3704
399		91.8692	93.0512	84.2053	91.6103
