# Supplementary material for: Exploring the potential of the sit-to-stand test for self-assessment of physical condition in advanced knee osteoarthritis patients using computer vision
Source: Front Public Health. 2024 Feb 7;12:1348236. doi: 10.3389/fpubh.2024.1348236 (PMC10880867; doi:10.3389/fpubh.2024.1348236)
Supplement: Supplementary file 2 [file Data_Sheet_1.ZIP › Supplementary Materials/Time series data analysis results/STS Left (stiffness).ipynb]

# %% [code]
# Import necessary libraries
import pandas as pd
import matplotlib.pyplot as plt
import pywt
import numpy as np

# Define the list of data files to be used
use_data=[9,16,19,21,22,28,31,33,35,39,40,42,51,52,56,59,61,62,67,70,71,76,78,83,88,89,90,95,106,109,113,114] # Left 0

# Initialize an empty list to store the data
data = []

# Load each data file into a pandas DataFrame and append it to the data list
for i in use_data:
    data.append(pd.read_excel(f'patient_STS/data/{i}_angel_order.xls'))

# Concatenate all the data and calculate the mean for each level
mean_data1 = pd.concat(data).groupby(level=0).mean()

# Create a subplot with 2 rows
fig, axs = plt.subplots(2, figsize=(7, 7))

# Define the titles for each subplot
titles = ['Hip', 'Right hip', 'Right knee', 'Left hip', 'Left knee', 'Spine']

# Plot the data for each patient and the mean data for the 3rd and 4th columns
for i in range(3,5):
    for j in range(len(use_data)):
        axs[i-3].plot(data[j].iloc[:,i+1], alpha=0.1)
    axs[i-3].plot(mean_data1.iloc[:,i+1], color='red')
    axs[i-3].set_title(titles[i])
    axs[i-3].legend(loc='lower right')

# Set the y-axis limits and ticks for each subplot
axs[0].set_ylim([50, 190])
axs[0].set_yticks([100,140,180])
axs[1].set_ylim([50, 190])
axs[1].set_yticks([110,150])

# Set the x and y labels for each subplot
for i in range(2):
    axs[i].set_xlabel('Length(Index)')
    axs[i].set_ylabel('Angle(Unit: Degree)')

# Adjust the space between the subplots
plt.subplots_adjust(hspace=0.4)

# Add a title for the entire figure
fig.suptitle('STS Left B0', y=0.04, fontsize=20)

# Save the figure with a high resolution
plt.savefig('STS L B0.png', dpi=1500)

# Display the figure
plt.show()


# %% [code]
# Repeat the process for a different set of data files
use_data=[3,7,10,12,13,14,15,17,20,23,24,25,29,32,34,37,41,43,45,46,47,49,54,55,66,68,69,72,74,75,77,79,80,81,82,84,86,92,93,97,98,99,100,102,107,108] # Left 1
data = []
for i in use_data:
    data.append(pd.read_excel(f'patient_STS/data/{i}_angel_order.xls'))
mean_data2 = pd.concat(data).groupby(level=0).mean()
fig, axs = plt.subplots(2, figsize=(7, 7))
for i in range(3,5):
    for j in range(len(use_data)):
        axs[i-3].plot(data[j].iloc[:,i+1], alpha=0.1)
    axs[i-3].plot(mean_data2.iloc[:,i+1], color='red')
    axs[i-3].set_title(titles[i])
    axs[i-3].legend(loc='lower right')
axs[0].set_ylim([50, 190])
axs[0].set_yticks([100,140,180])
axs[1].set_ylim([50, 190])
axs[1].set_yticks([110,150])
for i in range(2):
    axs[i].set_xlabel('Length(Index)')
    axs[i].set_ylabel('Angle(Unit: Degree)')
plt.subplots_adjust(hspace=0.4)
fig.suptitle('STS Left B1', y=0.04, fontsize=20)
plt.savefig('STS L B1.png', dpi=1500)
plt.show()


# %% [code]
# Perform wavelet decomposition on the mean data and calculate the sum of absolute values for each component
for i in range(3,5):
    cA1,cD1 = pywt.dwt(mean_data1.iloc[:,i+1],'db1')
    cA2,cD2 = pywt.dwt(mean_data2.iloc[:,i+1],'db1')
    diffa1 = np.sum(np.abs(cA1))
    diffa2 = np.sum(np.abs(cA2))
    diffd1 = np.sum(np.abs(cD1))
    diffd2 = np.sum(np.abs(cD2))
    print(f'The sum of absolute values of CA and CD for the first average curve of {titles[i]} are: {diffa1} and {diffd1}, respectively')
    print(f'The sum of absolute values of CA and CD for the second average curve of {titles[i]} are: {diffa2} and {diffd2}, respectively')


# %% [code]
# Create a subplot with 2 rows
fig, axs = plt.subplots(2, figsize=(7, 6))

# Define the titles for each subplot
titles = ['Left hip', 'Left knee']

# Define the colors for the lines
colors = ['red','green','purple','orange','gray','brown']

# Define the columns to be used
pans=[3,4]

# Perform wavelet decomposition on the mean data and plot the approximation coefficients
for i in range(2):
    cA1, cD1 = pywt.dwt(mean_data1.iloc[:, pans[i] + 1], 'db1')
    cA2, cD2 = pywt.dwt(mean_data2.iloc[:, pans[i] + 1], 'db1')

    # Plot the approximation coefficients for the first and second average curves
    axs[i].plot(cA1, color=colors[0])
    axs[i].plot(cA2, color=colors[1])

    # Set the title and legend for each subplot
    axs[i].set_title(titles[i])
    axs[i].legend(loc='lower right')

# Set the x and y labels for each subplot
for i in range(2):
    axs[i].set_xlabel('discrete sample points')
    axs[i].set_ylabel('wavelet transform coefficients')

# Set the y-axis limits and ticks for each subplot
axs[0].set_ylim([125, 242])
axs[0].set_yticks([150,175,200,225])
axs[1].set_ylim([125, 242])
axs[1].set_yticks([150,175,200,225])

# Adjust the space between the subplots
plt.subplots_adjust(hspace=1)

# Add a title for the entire figure
fig.suptitle('DWT Coefficients Comparison(STS L B1 AD)', y=0.04, fontsize=20)

# Save the figure with a high resolution
plt.savefig('Quantitative Analysis STS L B1 AD.png', dpi=1000)

# Display the figure
plt.show()


# %% [code]
# Repeat the process for the detail coefficients
fig, axs = plt.subplots(2, figsize=(7, 6))
for i in range(2):
    cA1, cD1 = pywt.dwt(mean_data1.iloc[:, pans[i] + 1], 'db1')
    cA2, cD2 = pywt.dwt(mean_data2.iloc[:, pans[i] + 1], 'db1')

    # Plot the detail coefficients for the first and second average curves
    axs[i].plot(cD1, color=colors[3])
    axs[i].plot(cD2, color=colors[4])

    # Set the title and legend for each subplot
    axs[i].set_title(titles[i])
    axs[i].legend(loc='lower right')

# Set the x and y labels for each subplot
for i in range(2):
    axs[i].set_xlabel('discrete sample points')
    axs[i].set_ylabel('wavelet transform coefficients')

# Set the y-axis limits and ticks for each subplot
axs[0].set_ylim([-2.5, 2.5])
axs[0].set_yticks([-2,-1,0,1,2])
axs[1].set_ylim([-2.5, 2.5])
axs[1].set_yticks([-2,-1,0,1,2])

# Adjust the space between the subplots
plt.subplots_adjust(hspace=1)

# Add a title for the entire figure
fig.suptitle('DWT Coefficients Comparison B1 (STS L CD)', y=0.04, fontsize=20)

# Save the figure with a high resolution
plt.savefig('Quantitative Analysis STS L B1 CD.png', dpi=1000)

# Display the figure
plt.show()
