# Supplementary material for: Exploring the potential of the sit-to-stand test for self-assessment of physical condition in advanced knee osteoarthritis patients using computer vision
Source: Front Public Health. 2024 Feb 7;12:1348236. doi: 10.3389/fpubh.2024.1348236 (PMC10880867; doi:10.3389/fpubh.2024.1348236)
Supplement: Supplementary file 2 [file Data_Sheet_1.ZIP › Supplementary Materials/Time series data analysis results/STS Right (physical function).ipynb]

# %% [code]
# Importing necessary libraries
import pandas as pd
import matplotlib.pyplot as plt

# Initialize an empty list to store data
data = []

# List of file indices to be used (corresponding to patients with right leg issues)
use_data=[4,5,9,16,21,24,27,28,31,34,35,36,37,39,40,42,43,44,48,56,57,58,59,68,69,70,77,81,83,85,87,90,92,94,98,103,104,105,111,112]

# Get the number of files to be used
number1=len(use_data)

# Initialize a variable pdd to 0 (not used in this code snippet)
pdd=0

# Loop over the list of file indices
for i in range(len(use_data)):
    # Get the current file index
    j=use_data[i]
    
    # Read the Excel file corresponding to the current index and append it to the data list
    # The file is located in the 'patient_STS/data/' directory and has a name format like '{index}_angel_order.xls'
    data.append(pd.read_excel(f'patient_STS/data/{j}_angel_order.xls'))

# Concatenate all the dataframes in the data list, group them by the index (level=0), and calculate the mean
# The result is stored in mean_data1
mean_data1 = pd.concat(data).groupby(level=0).mean()

# Create a figure with 2 subplots, each of size 7x7
fig, axs = plt.subplots(2, figsize=(7, 7))

# Define the titles for the subplots
titles = ['Hip', 'Right hip', 'Right knee', 'Left hip', 'Left knee', 'Spine']

# Loop over the range from 1 to 3 (exclusive)
for i in range(1,3):
    # Decrement i by 1 to get the index for axs
    k=i-1
    
    # Loop over the length of use_data
    for j in range(len(use_data)):
        # Plot the data from each file (with reduced opacity for better visualization)
        axs[k].plot(data[j].iloc[:,i+1], alpha=0.1)
    
    # Plot the mean data in red color
    axs[k].plot(mean_data1.iloc[:,i+1], color='red') #label='Mean',
    
    # Set the title for the subplot
    axs[k].set_title(titles[i])
    
    # Add a legend to the subplot
    axs[k].legend(loc='lower right')

# Set the y-axis limits and ticks for the first subplot
axs[0].set_ylim([50, 190])
axs[0].set_yticks([100,140,180])

# Set the y-axis limits and ticks for the second subplot
axs[1].set_ylim([50, 190])
axs[1].set_yticks([110,150])

# Set the x and y labels for both subplots
for i in range(2):
    axs[i].set_xlabel('Length(Index)')
    axs[i].set_ylabel('Angle(Unit: Degree)')

# Adjust the space between the subplots
plt.subplots_adjust(hspace=0.4)

# Add a main title for the figure
fig.suptitle('STS Right CR0', y=0.04, fontsize=20)

# Save the figure with a specific resolution
plt.savefig('STS R CR0.png', dpi=1500)

# Display the figure
plt.show()


# %% [code]
# Importing necessary libraries
import pandas as pd
import matplotlib.pyplot as plt

# Initialize an empty list to store data
data = []

# List of file indices to be used (corresponding to patients with right leg issues)
use_data=[7,8,10,12,14,15,17,18,19,20,23,25,29,32,38,41,45,46,47,50,51,52,54,55,63,64,65,67,71,72,75,76,78,80,88,91,93,96,97,102,107,108,110]

# Get the number of files to be used
number2=len(use_data)

# Loop over the list of file indices
for i in range(len(use_data)):
    # Get the current file index
    j=use_data[i]
    
    # Read the Excel file corresponding to the current index and append it to the data list
    # The file is located in the 'patient_STS/data/' directory and has a name format like '{index}_angel_order.xls'
    data.append(pd.read_excel(f'patient_STS/data/{j}_angel_order.xls'))

# Concatenate all the dataframes in the data list, group them by the index (level=0), and calculate the mean
# The result is stored in mean_data2
mean_data2 = pd.concat(data).groupby(level=0).mean()

# Create a figure with 2 subplots, each of size 7x7
fig, axs = plt.subplots(2, figsize=(7, 7))

# Define the titles for the subplots
titles = ['Hip', 'Right hip', 'Right knee', 'Left hip', 'Left knee', 'Spine']

# Loop over the range from 1 to 3 (exclusive)
for i in range(1,3):
    # Decrement i by 1 to get the index for axs
    k=i-1
    
    # Loop over the length of use_data
    for j in range(len(use_data)):
        # Plot the data from each file (with reduced opacity for better visualization)
        axs[k].plot(data[j].iloc[:,i+1], alpha=0.1)
    
    # Plot the mean data in red color
    axs[k].plot(mean_data2.iloc[:,i+1], color='red') #label='Mean',
    
    # Set the title for the subplot
    axs[k].set_title(titles[i])
    
    # Add a legend to the subplot
    axs[k].legend(loc='lower right')

# Set the y-axis limits and ticks for the first subplot
axs[0].set_ylim([50, 190])
axs[0].set_yticks([100,140,180])

# Set the y-axis limits and ticks for the second subplot
axs[1].set_ylim([50, 190])
axs[1].set_yticks([110,150])

# Set the x and y labels for both subplots
for i in range(2):
    axs[i].set_xlabel('Length(Index)')
    axs[i].set_ylabel('Angle(Unit: Degree)')

# Adjust the space between the subplots
plt.subplots_adjust(hspace=0.4)

# Add a main title for the figure
fig.suptitle('STS Right CR1', y=0.04, fontsize=20)

# Save the figure with a specific resolution
plt.savefig('STS R CR1.png', dpi=1500)

# Display the figure
plt.show()


# %% [code]
# Importing necessary libraries
import pywt
import numpy as np

# Set the index to 1
i=1

# Perform Discrete Wavelet Transform (DWT) on the mean data of the first and second groups using 'db1' wavelet
cA1,cD1 = pywt.dwt(mean_data1.iloc[:,i+1],'db1')
cA2,cD2 = pywt.dwt(mean_data2.iloc[:,i+1],'db1')

# Calculate the sum of absolute values of the approximation coefficients (cA) and detail coefficients (cD) for both groups
diffa1 = np.sum(np.abs(cA1))
diffa2 = np.sum(np.abs(cA2))
diffd1 = np.sum(np.abs(cD1))
diffd2 = np.sum(np.abs(cD2))

# Print the results for the 'right hip'
print(f'The sum of absolute values of CA for the first average curve of right hip is: {diffa1}, CD is: {diffd1}')
print(f'The sum of absolute values of CA for the second average curve of right hip is: {diffa2}, CD is: {diffd2}')

# Set the index to 2
i=2

# Perform DWT on the mean data of the first and second groups using 'db1' wavelet
cA1,cD1 = pywt.dwt(mean_data1.iloc[:,i+1],'db1')
cA2,cD2 = pywt.dwt(mean_data2.iloc[:,i+1],'db1')

# Calculate the sum of absolute values of the approximation coefficients (cA) and detail coefficients (cD) for both groups
diffa1 = np.sum(np.abs(cA1))
diffa2 = np.sum(np.abs(cA2))
diffd1 = np.sum(np.abs(cD1))
diffd2 = np.sum(np.abs(cD2))

# Print the results for the 'right knee'
print(f'The sum of absolute values of CA for the first average curve of right knee is: {diffa1}, CD is: {diffd1}')
print(f'The sum of absolute values of CA for the second average curve of right knee is: {diffa2}, CD is: {diffd2}')


# %% [code]
# Create a figure with 2 subplots, each of size 7x6
fig, axs = plt.subplots(2, figsize=(7, 6))

# Define the titles for the subplots
titles = ['Right hip', 'Right knee']

# Define the colors for the lines
colors = ['red','green','purple','orange','gray','brown']

# Loop over the range of 2 (exclusive)
for i in range(2):
    # Perform Discrete Wavelet Transform (DWT) on the mean data of the first and second groups using 'db1' wavelet
    cA1, cD1 = pywt.dwt(mean_data1.iloc[:, i + 2], 'db1')
    cA2, cD2 = pywt.dwt(mean_data2.iloc[:, i + 2], 'db1')

    # Plot the approximation coefficients (cA) of the first and second groups
    axs[i].plot(cA1, color=colors[0])
    axs[i].plot(cA2, color=colors[1])

    # Set the title for the subplot
    axs[i].set_title(titles[i])
    
    # Add a legend to the subplot
    axs[i].legend(loc='lower right')

# Set the x and y labels, y-axis limits and ticks for both subplots
for i in range(2):
    axs[i].set_xlabel('discrete sample points')
    axs[i].set_ylabel('wavelet transform coefficients')
    axs[i].set_ylim([125, 242])
    axs[i].set_yticks([150,175,200,225])  

# Adjust the space between the subplots
plt.subplots_adjust(hspace=1)

# Add a main title for the figure
fig.suptitle('DWT Coefficients Comparison(STS R CR2 AD)', y=0.04, fontsize=20)

# Save the figure with a specific resolution
plt.savefig('Quantitative Analysis STS R CR2 AD.png', dpi=1000)

# Display the figure
plt.show()


# %% [code]
# Create a figure with 2 subplots, each of size 7x6
fig, axs = plt.subplots(2, figsize=(7, 6))

# Define the titles for the subplots
titles = ['Right hip', 'Right knee']

# Loop over the range of 2 (exclusive)
for i in range(2):
    # Perform Discrete Wavelet Transform (DWT) on the mean data of the first and second groups using 'db1' wavelet
    cA1, cD1 = pywt.dwt(mean_data1.iloc[:, i + 2], 'db1')
    cA2, cD2 = pywt.dwt(mean_data2.iloc[:, i + 2], 'db1')

    # Plot the detail coefficients (cD) of the first and second groups
    axs[i].plot(cD1, color=colors[3])
    axs[i].plot(cD2, color=colors[4])

    # Set the title for the subplot
    axs[i].set_title(titles[i])
    
    # Add a legend to the subplot
    axs[i].legend(loc='lower right')

# Set the x and y labels, y-axis limits and ticks for both subplots
for i in range(2):
    axs[i].set_xlabel('discrete sample points')
    axs[i].set_ylabel('wavelet transform coefficients')
    axs[i].set_ylim([-2.5, 2.5])
    axs[i].set_yticks([-2,-1,0,1,2])  

# Adjust the space between the subplots
plt.subplots_adjust(hspace=1)

# Add a main title for the figure
fig.suptitle('DWT Coefficients Comparison CR2 (STS R CD)', y=0.04, fontsize=20)

# Save the figure with a specific resolution
plt.savefig('Quantitative Analysis STS R CR2 CD.png', dpi=1000)

# Display the figure
plt.show()
